# Supplementary material for: Profiling cell dynamic changes of goat peripheral blood mononuclear cells after Pasteurella multocida infection with single-cell transcriptomics and histopathology
Source: Vet Res. 2026 May 5;57:61. doi: 10.1186/s13567-025-01661-2 (PMC13154703; doi:10.1186/s13567-025-01661-2)
Supplement: Supplementary file 12 — Additional file 12: Potential marker genes in each cell types. [file 13567_2025_1661_MOESM12_ESM.xlsx]

## Sheet: Sheet1
Additional file 12. Potential marker genes in each cell types.
Target_Cluster	Gene_ID	Gene_Name	Target_Cluster_pct	Other_Cluster_pct	Target_Cluster_mean	Other_Cluster_mean	Log2(Fold Change)	P-value	FDR	Description	KEGG_A_class	KEGG_B_class	Pathway	K_ID	GO Component	GO Function	GO Process	TF_family	Gene_type
B cells	ENSCHIG00000018135	PAX5	0.788	0.023	8.54762	0.111803	6.25649	0	0	paired box 5 [Source:NCBI gene;Acc:102182786]	Human Diseases	Cancer: overview	ko05202//Transcriptional misregulation in cancer	K09383	GO:0001650//fibrillar center;GO:0005634//nucleus;GO:0005654//nucleoplasm;GO:0005829//cytosol;GO:0043231//intracellular membrane-bounded organelle	GO:0000978//RNA polymerase II core promoter proximal region sequence-specific DNA binding;GO:0001228//transcriptional activator activity, RNA polymerase II transcription regulatory region sequence-specific binding;GO:0003677//DNA binding;GO:0003700//transcription factor activity, sequence-specific DNA binding	GO:0000122//negative regulation of transcription from RNA polymerase II promoter;GO:0006355//regulation of transcription, DNA-templated;GO:0007275//multicellular organism development;GO:0007568//aging;GO:0021670//lateral ventricle development;GO:0021987//cerebral cortex development;GO:0030534//adult behavior;GO:0035914//skeletal muscle cell differentiation;GO:0045944//positive regulation of trans…	PAX	protein_coding
B cells	ENSCHIG00000023531	ENSCHIG00000023531	0.657	0.014	4.57038	0.0759818	5.91052	0	0	EBF transcription factor 1 [Source:HGNC Symbol;Acc:HGNC:3126]	-	-	-	-	GO:0005634//nucleus;GO:0016020//membrane;GO:0016021//integral component of membrane	GO:0003677//DNA binding;GO:0003700//transcription factor activity, sequence-specific DNA binding;GO:0046872//metal ion binding;GO:0046983//protein dimerization activity	GO:0006355//regulation of transcription, DNA-templated;GO:0007275//multicellular organism development	-	protein_coding
B cells	ENSCHIG00000026249	SOX5	0.647	0.036	11.3986	0.19124	5.89733	0	0	SRY-box transcription factor 5 [Source:NCBI gene;Acc:102174636]	-	-	-	-	-	GO:0000976//transcription regulatory region sequence-specific DNA binding;GO:0003677//DNA binding	GO:0032332//positive regulation of chondrocyte differentiation;GO:0055059//asymmetric neuroblast division;GO:0061036//positive regulation of cartilage development;GO:0071560//cellular response to transforming growth factor beta stimulus;GO:2000741//positive regulation of mesenchymal stem cell differentiation	HMG	protein_coding
B cells	ENSCHIG00000024488	ENSCHIG00000024488	0.344	0.006	1.11211	0.0187746	5.88837	0	0	XP_017196718.1 PREDICTED: transcription factor COE1 isoform X7 [Oryctolagus cuniculus]	-	-	-	-	GO:0005634//nucleus	GO:0003677//DNA binding;GO:0046872//metal ion binding	GO:0006355//regulation of transcription, DNA-templated;GO:0007275//multicellular organism development	-	protein_coding
B cells	ENSCHIG00000016346	TRABD2B	0.312	0.007	1.07839	0.0184465	5.8694	0	0	TraB domain containing 2B [Source:NCBI gene;Acc:102191200]	-	-	-	-	GO:0005887//integral component of plasma membrane;GO:0031301//integral component of organelle membrane	GO:0004222//metalloendopeptidase activity;GO:0017147//Wnt-protein binding	GO:0006508//proteolysis;GO:0030178//negative regulation of Wnt signaling pathway;GO:0031334//positive regulation of protein complex assembly;GO:1904808//positive regulation of protein oxidation	-	protein_coding
B cells	ENSCHIG00000009912	MYBPC2	0.574	0.014	2.57473	0.0483498	5.73476	0	0	myosin binding protein C, fast type [Source:NCBI gene;Acc:102189612]	-	-	-	-	-	GO:0005515//protein binding	GO:0006936//muscle contraction	-	protein_coding
B cells	ENSCHIG00000022792	ARHGAP24	0.764	0.033	7.48953	0.146947	5.67151	0	0	Rho GTPase activating protein 24 [Source:NCBI gene;Acc:102181580]	-	-	-	-	-	GO:0005096//GTPase activator activity	GO:0007165//signal transduction;GO:0043547//positive regulation of GTPase activity	-	protein_coding
B cells	ENSCHIG00000007521	ENSCHIG00000007521	0.53	0.017	2.6926	0.0618188	5.44481	0	0	-	-	-	-	-	-	-	-	-	lincRNA
B cells	ENSCHIG00000012490	VOPP1	0.263	0.007	1.22308	0.030567	5.3224	0	0	VOPP1 WW domain binding protein [Source:NCBI gene;Acc:102172211]	-	-	-	-	GO:0005768//endosome;GO:0016020//membrane;GO:0016021//integral component of membrane;GO:0030659//cytoplasmic vesicle membrane;GO:0031301//integral component of organelle membrane	-	-	-	protein_coding
B cells	ENSCHIG00000022611	BTLA	0.308	0.013	1.80579	0.0458018	5.30108	0	0	B and T lymphocyte associated [Source:NCBI gene;Acc:102181629]	-	-	-	-	GO:0005887//integral component of plasma membrane;GO:0016020//membrane;GO:0016021//integral component of membrane	GO:0038023//signaling receptor activity	GO:0002768//immune response-regulating cell surface receptor signaling pathway	-	protein_coding
B cells	ENSCHIG00000015151	CD24	0.475	0.018	3.05658	0.0776189	5.29937	0	0	CD24 molecule [Source:NCBI gene;Acc:108636727]	Organismal Systems	Immune system	ko04640//Hematopoietic cell lineage	K06469	GO:0009986//cell surface;GO:0016020//membrane;GO:0045121//membrane raft	GO:0019901//protein kinase binding;GO:0030296//protein tyrosine kinase activator activity	GO:0001666//response to hypoxia;GO:0001775//cell activation;GO:0007155//cell adhesion;GO:0007204//positive regulation of cytosolic calcium ion concentration;GO:0031295//T cell costimulation;GO:0032597//B cell receptor transport into membrane raft;GO:0032913//negative regulation of transforming growth factor beta3 production;GO:0042104//positive regulation of activated T cell proliferation;GO:0042…	-	protein_coding
B cells	ENSCHIG00000014503	MS4A1	0.866	0.066	9.62748	0.264268	5.18708	0	0	membrane spanning 4-domains A1 [Source:NCBI gene;Acc:102172175]	Organismal Systems	Immune system	ko04640//Hematopoietic cell lineage	K06466	GO:0005654//nucleoplasm;GO:0005886//plasma membrane;GO:0005887//integral component of plasma membrane;GO:0009897//external side of plasma membrane;GO:0009986//cell surface;GO:0016020//membrane;GO:0016021//integral component of membrane;GO:0044853//plasma membrane raft	GO:0019865//immunoglobulin binding;GO:0042802//identical protein binding	GO:0002115//store-operated calcium entry;GO:0009617//response to bacterium;GO:0030183//B cell differentiation;GO:0042113//B cell activation;GO:0050853//B cell receptor signaling pathway;GO:0051262//protein tetramerization;GO:1902656//calcium ion import into cytosol	-	protein_coding
B cells	ENSCHIG00000025270	MCC	0.366	0.02	2.45203	0.0703285	5.12372	0	0	MCC regulator of WNT signaling pathway [Source:NCBI gene;Acc:102183148]	-	-	-	-	GO:0005634//nucleus;GO:0005654//nucleoplasm;GO:0005737//cytoplasm;GO:0005829//cytosol;GO:0005886//plasma membrane;GO:0036464//cytoplasmic ribonucleoprotein granule	-	GO:0010633//negative regulation of epithelial cell migration;GO:0045184//establishment of protein localization;GO:0050680//negative regulation of epithelial cell proliferation;GO:0090090//negative regulation of canonical Wnt signaling pathway	-	protein_coding
B cells	ENSCHIG00000011515	GH1	0.864	0.057	7.32112	0.216907	5.07692	0	0	growth hormone 1 [Source:NCBI gene;Acc:100861230]	Environmental Information Processing;Environmental Information Processing;Environmental Information Processing;Environmental Information Processing;Organismal Systems	Signal transduction;Signaling molecules and interaction;Signaling molecules and interaction;Signal transduction;Endocrine system	ko04151//PI3K-Akt signaling pathway;ko04080//Neuroactive ligand-receptor interaction;ko04060//Cytokine-cytokine receptor interaction;ko04630//JAK-STAT signaling pathway;ko04935//Growth hormone synthesis, secretion and action	K05438;K05438;K05438;K05438;K05438	GO:0005576//extracellular region;GO:0005615//extracellular space	GO:0005131//growth hormone receptor binding;GO:0005179//hormone activity	GO:0007165//signal transduction	-	protein_coding
B cells	ENSCHIG00000025948	FCRLA	0.342	0.01	0.94745	0.0304861	4.95783	0	0	Fc receptor like A [Source:NCBI gene;Acc:102184571]	-	-	-	-	GO:0005737//cytoplasm	-	-	-	protein_coding
B cells	ENSCHIG00000017513	BLNK	0.503	0.023	2.02471	0.0675008	4.90667	0	0	B cell linker [Source:NCBI gene;Acc:102191104]	Human Diseases;Environmental Information Processing;Organismal Systems;Organismal Systems;Human Diseases	Infectious disease: viral;Signal transduction;Development and regeneration;Immune system;Immune disease	ko05169//Epstein-Barr virus infection;ko04064//NF-kappa B signaling pathway;ko04380//Osteoclast differentiation;ko04662//B cell receptor signaling pathway;ko05340//Primary immunodeficiency	K07371;K07371;K07371;K07371;K07371	GO:0005737//cytoplasm;GO:0005829//cytosol;GO:0005886//plasma membrane;GO:0016020//membrane;GO:0036464//cytoplasmic ribonucleoprotein granule	GO:0019899//enzyme binding;GO:0019901//protein kinase binding;GO:0035591//signaling adaptor activity;GO:0042169//SH2 domain binding;GO:0043274//phospholipase binding;GO:1990782//protein tyrosine kinase binding	GO:0010628//positive regulation of gene expression;GO:0035556//intracellular signal transduction;GO:0050853//B cell receptor signaling pathway	-	protein_coding
B cells	ENSCHIG00000020321	DENND5B	0.442	0.023	1.82178	0.0613136	4.893	0	0	DENN domain containing 5B [Source:NCBI gene;Acc:102183853]	-	-	-	-	GO:0016020//membrane	GO:0005085//guanyl-nucleotide exchange factor activity;GO:0005515//protein binding	GO:0050790//regulation of catalytic activity	-	protein_coding
B cells	ENSCHIG00000026640	ENSCHIG00000026640	0.485	0.019	2.94542	0.100239	4.87695	0	0	XP_017900720.1 PREDICTED: cAMP-specific 3',5'-cyclic phosphodiesterase 4B isoform X1 [Capra hircus]	Metabolism;Environmental Information Processing;Metabolism;Organismal Systems;Human Diseases	Global and overview maps;Signal transduction;Nucleotide metabolism;Endocrine system;Substance dependence	ko01100//Metabolic pathways;ko04024//cAMP signaling pathway;ko00230//Purine metabolism;ko04928//Parathyroid hormone synthesis, secretion and action;ko05032//Morphine addiction	K13293;K13293;K13293;K13293;K13293	-	-	-	-	protein_coding
B cells	ENSCHIG00000010527	HLA-DOB	0.403	0.014	1.29423	0.045554	4.82837	0	0	HLA class II histocompatibility antigen, DO beta chain [Source:NCBI gene;Acc:102187356]	Human Diseases;Human Diseases;Human Diseases;Human Diseases;Human Diseases;Cellular Processes;Environmental Information Processing;Human Diseases;Human Diseases;Organismal Systems;Human Diseases;Human Diseases;Organismal Systems;Organismal Systems;Organismal Systems;Human Diseases;Human Diseases;Human Diseases;Human Diseases;Human Diseases;Human Diseases;Organismal Systems;Human Diseases;Human Di…	Infectious disease: viral;Infectious disease: viral;Infectious disease: viral;Infectious disease: bacterial;Infectious disease: viral;Transport and catabolism;Signaling molecules and interaction;Immune disease;Immune disease;Immune system;Infectious disease: parasitic;Infectious disease: bacterial;Immune system;Immune system;Immune system;Cardiovascular disease;Immune disease;Infectious disease: …	ko05168//Herpes simplex virus 1 infection;ko05169//Epstein-Barr virus infection;ko05166//Human T-cell leukemia virus 1 infection;ko05152//Tuberculosis;ko05164//Influenza A;ko04145//Phagosome;ko04514//Cell adhesion molecules;ko05322//Systemic lupus erythematosus;ko05323//Rheumatoid arthritis;ko04659//Th17 cell differentiation;ko05145//Toxoplasmosis;ko05150//Staphylococcus aureus infection;ko04612/…	K06752;K06752;K06752;K06752;K06752;K06752;K06752;K06752;K06752;K06752;K06752;K06752;K06752;K06752;K06752;K06752;K06752;K06752;K06752;K06752;K06752;K06752;K06752;K06752	GO:0005764//lysosome;GO:0016020//membrane;GO:0016021//integral component of membrane;GO:0042613//MHC class II protein complex	GO:0023026//MHC class II protein complex binding	GO:0002250//adaptive immune response;GO:0002376//immune system process;GO:0002504//antigen processing and presentation of peptide or polysaccharide antigen via MHC class II;GO:0002587//negative regulation of antigen processing and presentation of peptide antigen via MHC class II;GO:0006955//immune response;GO:0019882//antigen processing and presentation	-	protein_coding
B cells	ENSCHIG00000013420	BCL11A	0.502	0.026	2.01174	0.0751372	4.74277	0	0	BAF chromatin remodeling complex subunit BCL11A [Source:NCBI gene;Acc:102177806]	-	-	-	-	GO:0005654//nucleoplasm	GO:0000978//RNA polymerase II core promoter proximal region sequence-specific DNA binding;GO:0001227//transcriptional repressor activity, RNA polymerase II transcription regulatory region sequence-specific binding	GO:0000122//negative regulation of transcription from RNA polymerase II promoter	zf-C2H2	protein_coding
B cells	ENSCHIG00000018429	BANK1	0.955	0.184	26.5591	1.08824	4.60914	0	0	B cell scaffold protein with ankyrin repeats 1 [Source:NCBI gene;Acc:102176311]	-	-	-	-	-	GO:0005102//receptor binding;GO:1990782//protein tyrosine kinase binding	GO:0009617//response to bacterium;GO:0032715//negative regulation of interleukin-6 production;GO:0042113//B cell activation;GO:0043410//positive regulation of MAPK cascade;GO:0045947//negative regulation of translational initiation;GO:0050731//positive regulation of peptidyl-tyrosine phosphorylation;GO:0050869//negative regulation of B cell activation;GO:0051898//negative regulation of protein ki…	-	protein_coding
B cells	ENSCHIG00000011793	PRAG1	0.303	0.012	0.860993	0.0363892	4.56442	0	0	PEAK1 related, kinase-activating pseudokinase 1 [Source:NCBI gene;Acc:102172788]	-	-	-	-	GO:0005634//nucleus;GO:0005925//focal adhesion	GO:0004672//protein kinase activity;GO:0005524//ATP binding;GO:0042802//identical protein binding	GO:0006468//protein phosphorylation;GO:0008593//regulation of Notch signaling pathway;GO:0016477//cell migration	-	protein_coding
B cells	ENSCHIG00000009275	ENSCHIG00000009275	0.961	0.57	85.2745	3.61643	4.55948	0	0	AAX45027.1 immunoglobulin lambda light chain F7-299 [Capra hircus]	Human Diseases	Immune disease	ko05340//Primary immunodeficiency	K06554	-	-	-	-	IG_C_gene
B cells	ENSCHIG00000014983	ENSCHIG00000014983	0.712	0.071	5.17247	0.247951	4.38273	0	0	AMP34156.1 immunoglobulin delta heavy chain, partial [Capra hircus]	Environmental Information Processing;Human Diseases;Human Diseases;Environmental Information Processing;Human Diseases;Cellular Processes;Human Diseases;Environmental Information Processing;Organismal Systems;Human Diseases;Environmental Information Processing;Human Diseases;Human Diseases;Organismal Systems;Organismal Systems;Human Diseases;Human Diseases;Human Diseases;Human Diseases;Human Dise…	Signal transduction;Infectious disease: viral;Cancer: overview;Signal transduction;Infectious disease: bacterial;Transport and catabolism;Immune disease;Signal transduction;Immune system;Immune disease;Signal transduction;Infectious disease: parasitic;Infectious disease: bacterial;Immune system;Immune system;Cardiovascular disease;Cardiovascular disease;Immune disease;Infectious disease: parasiti…	ko04151//PI3K-Akt signaling pathway;ko05169//Epstein-Barr virus infection;ko05202//Transcriptional misregulation in cancer;ko04020//Calcium signaling pathway;ko05152//Tuberculosis;ko04145//Phagosome;ko05322//Systemic lupus erythematosus;ko04072//Phospholipase D signaling pathway;ko04650//Natural killer cell mediated cytotoxicity;ko05323//Rheumatoid arthritis;ko04064//NF-kappa B signaling pathway;…	K06856;K06856;K06856;K06856;K06856;K06856;K06856;K06856;K06856;K06856;K06856;K06856;K06856;K06856;K06856;K06856;K06856;K06856;K06856;K06856;K06856;K06856;K06856;K06856;K06856;K06856;K06856	GO:0016020//membrane;GO:0016021//integral component of membrane	-	-	-	protein_coding
B cells	ENSCHIG00000025307	ENSCHIG00000025307	0.632	0.061	2.86902	0.148213	4.27482	0	0	WDFY family member 4 [Source:HGNC Symbol;Acc:HGNC:29323]	-	-	-	-	-	-	-	-	protein_coding
B cells	ENSCHIG00000008963	RASGRP3	0.349	0.025	1.10792	0.0634468	4.12617	0	0	RAS guanyl releasing protein 3 [Source:NCBI gene;Acc:102190608]	Human Diseases;Environmental Information Processing;Environmental Information Processing;Environmental Information Processing;Organismal Systems	Cancer: overview;Signal transduction;Signal transduction;Signal transduction;Immune system	ko05200//Pathways in cancer;ko04010//MAPK signaling pathway;ko04014//Ras signaling pathway;ko04015//Rap1 signaling pathway;ko04662//B cell receptor signaling pathway	K12362;K12362;K12362;K12362;K12362	GO:0005737//cytoplasm;GO:0032045//guanyl-nucleotide exchange factor complex;GO:0048471//perinuclear region of cytoplasm	GO:0005085//guanyl-nucleotide exchange factor activity;GO:0005096//GTPase activator activity;GO:0005509//calcium ion binding;GO:0019900//kinase binding;GO:0031267//small GTPase binding	GO:0007264//small GTPase mediated signal transduction;GO:0007265//Ras protein signal transduction;GO:0035556//intracellular signal transduction;GO:0043087//regulation of GTPase activity;GO:0043547//positive regulation of GTPase activity	-	protein_coding
B cells	ENSCHIG00000022902	NFKBID	0.599	0.083	4.10111	0.254893	4.00805	0	0	NFKB inhibitor delta [Source:NCBI gene;Acc:102176548]	-	-	-	-	-	GO:0005515//protein binding	-	-	protein_coding
B cells	ENSCHIG00000026454	JCHAIN	0.625	0.079	4.43662	0.278348	3.9945	0	0	joining chain of multimeric IgA and IgM [Source:NCBI gene;Acc:102172880]	-	-	-	-	GO:0005615//extracellular space;GO:0071748//monomeric IgA immunoglobulin complex;GO:0071750//dimeric IgA immunoglobulin complex;GO:0071751//secretory IgA immunoglobulin complex;GO:0071752//secretory dimeric IgA immunoglobulin complex;GO:0071756//pentameric IgM immunoglobulin complex	GO:0003697//single-stranded DNA binding;GO:0019862//IgA binding;GO:0030674//protein binding, bridging;GO:0031210//phosphatidylcholine binding;GO:0034987//immunoglobulin receptor binding;GO:0042803//protein homodimerization activity;GO:0042834//peptidoglycan binding	GO:0002250//adaptive immune response;GO:0003094//glomerular filtration;GO:0019731//antibacterial humoral response;GO:0045087//innate immune response;GO:0060267//positive regulation of respiratory burst;GO:0065003//macromolecular complex assembly	-	protein_coding
B cells	ENSCHIG00000026307	ADGRG5	0.732	0.092	5.74888	0.362251	3.98822	0	0	adhesion G protein-coupled receptor G5 [Source:NCBI gene;Acc:102171092]	-	-	-	-	GO:0016021//integral component of membrane	GO:0004888//transmembrane signaling receptor activity;GO:0004930//G-protein coupled receptor activity	GO:0007166//cell surface receptor signaling pathway;GO:0007186//G-protein coupled receptor signaling pathway	-	protein_coding
B cells	ENSCHIG00000014840	DERL3	0.561	0.066	2.99504	0.209069	3.84053	0	0	derlin 3 [Source:NCBI gene;Acc:102181328]	Genetic Information Processing	Folding, sorting and degradation	ko04141//Protein processing in endoplasmic reticulum	K13989	GO:0005783//endoplasmic reticulum;GO:0005789//endoplasmic reticulum membrane;GO:0016020//membrane;GO:0016021//integral component of membrane;GO:0030176//integral component of endoplasmic reticulum membrane	GO:0005047//signal recognition particle binding;GO:0044877//macromolecular complex binding	GO:0018279//protein N-linked glycosylation via asparagine;GO:0030433//ER-associated ubiquitin-dependent protein catabolic process;GO:0030968//endoplasmic reticulum unfolded protein response;GO:1904153//negative regulation of retrograde protein transport, ER to cytosol	-	protein_coding
B cells	ENSCHIG00000012091	KIAA0040	0.42	0.035	1.34949	0.0955726	3.81967	0	0	KIAA0040 ortholog [Source:NCBI gene;Acc:106503001]	-	-	-	-	GO:0016020//membrane;GO:0016021//integral component of membrane	-	-	-	protein_coding
B cells	ENSCHIG00000022411	CD22	0.461	0.035	1.43486	0.110544	3.69822	0	0	CD22 molecule [Source:NCBI gene;Acc:102185210]	Environmental Information Processing;Organismal Systems;Organismal Systems	Signaling molecules and interaction;Immune system;Immune system	ko04514//Cell adhesion molecules;ko04640//Hematopoietic cell lineage;ko04662//B cell receptor signaling pathway	K06467;K06467;K06467	GO:0005769//early endosome;GO:0016020//membrane;GO:0016021//integral component of membrane;GO:0055037//recycling endosome	-	GO:0030100//regulation of endocytosis;GO:0042113//B cell activation;GO:0050859//negative regulation of B cell receptor signaling pathway	-	protein_coding
B cells	ENSCHIG00000017462	ENSCHIG00000017462	0.503	0.133	4.2947	0.438975	3.29035	0	0	OWK07133.1 hypothetical protein Celaphus_00017128, partial [Cervus elaphus hippelaphus]	Environmental Information Processing;Human Diseases;Human Diseases;Environmental Information Processing;Human Diseases;Cellular Processes;Human Diseases;Environmental Information Processing;Organismal Systems;Human Diseases;Environmental Information Processing;Human Diseases;Human Diseases;Organismal Systems;Organismal Systems;Human Diseases;Human Diseases;Human Diseases;Human Diseases;Human Dise…	Signal transduction;Infectious disease: viral;Cancer: overview;Signal transduction;Infectious disease: bacterial;Transport and catabolism;Immune disease;Signal transduction;Immune system;Immune disease;Signal transduction;Infectious disease: parasitic;Infectious disease: bacterial;Immune system;Immune system;Cardiovascular disease;Cardiovascular disease;Immune disease;Infectious disease: parasiti…	ko04151//PI3K-Akt signaling pathway;ko05169//Epstein-Barr virus infection;ko05202//Transcriptional misregulation in cancer;ko04020//Calcium signaling pathway;ko05152//Tuberculosis;ko04145//Phagosome;ko05322//Systemic lupus erythematosus;ko04072//Phospholipase D signaling pathway;ko04650//Natural killer cell mediated cytotoxicity;ko05323//Rheumatoid arthritis;ko04064//NF-kappa B signaling pathway;…	K06856;K06856;K06856;K06856;K06856;K06856;K06856;K06856;K06856;K06856;K06856;K06856;K06856;K06856;K06856;K06856;K06856;K06856;K06856;K06856;K06856;K06856;K06856;K06856;K06856;K06856;K06856	GO:0016020//membrane;GO:0016021//integral component of membrane	-	-	-	protein_coding
B cells	ENSCHIG00000022693	TEC	0.384	0.061	1.42513	0.160133	3.15375	0	0	tec protein tyrosine kinase [Source:NCBI gene;Acc:102188484]	Organismal Systems;Organismal Systems	Immune system;Development and regeneration	ko04660//T cell receptor signaling pathway;ko04380//Osteoclast differentiation	K07364;K07364	GO:0005856//cytoskeleton;GO:0005886//plasma membrane	GO:0000166//nucleotide binding;GO:0004672//protein kinase activity;GO:0004713//protein tyrosine kinase activity;GO:0004714//transmembrane receptor protein tyrosine kinase activity;GO:0004715//non-membrane spanning protein tyrosine kinase activity;GO:0005515//protein binding;GO:0005524//ATP binding;GO:0016301//kinase activity;GO:0016740//transferase activity;GO:0046872//metal ion binding	GO:0002250//adaptive immune response;GO:0002376//immune system process;GO:0006468//protein phosphorylation;GO:0007229//integrin-mediated signaling pathway;GO:0010543//regulation of platelet activation;GO:0016310//phosphorylation;GO:0018108//peptidyl-tyrosine phosphorylation;GO:0035556//intracellular signal transduction;GO:0038083//peptidyl-tyrosine autophosphorylation;GO:0050731//positive regulat…	-	protein_coding
B cells	ENSCHIG00000016090	TPD52	0.616	0.115	3.30562	0.378948	3.12485	0	0	tumor protein D52 [Source:NCBI gene;Acc:102178838]	-	-	-	-	GO:0005737//cytoplasm;GO:0005783//endoplasmic reticulum;GO:0048471//perinuclear region of cytoplasm	GO:0005509//calcium ion binding;GO:0042803//protein homodimerization activity	GO:0030183//B cell differentiation	-	protein_coding
B cells	ENSCHIG00000011933	PLEKHG1	0.376	0.066	2.2006	0.306642	2.84327	0	0	pleckstrin homology and RhoGEF domain containing G1 [Source:NCBI gene;Acc:102188678]	-	-	-	-	GO:0005654//nucleoplasm	GO:0005085//guanyl-nucleotide exchange factor activity	GO:0050790//regulation of catalytic activity	-	protein_coding
B cells	ENSCHIG00000013795	NCOA7	0.59	0.123	2.92408	0.422291	2.79167	0	0	nuclear receptor coactivator 7 [Source:NCBI gene;Acc:102180941]	-	-	-	-	-	GO:0030374//ligand-dependent nuclear receptor transcription coactivator activity;GO:0035257//nuclear hormone receptor binding	GO:0045944//positive regulation of transcription from RNA polymerase II promoter;GO:1900408//negative regulation of cellular response to oxidative stress;GO:1902083//negative regulation of peptidyl-cysteine S-nitrosylation;GO:1903204//negative regulation of oxidative stress-induced neuron death	-	protein_coding
B cells	ENSCHIG00000003437	TMED8	0.384	0.064	1.34731	0.207362	2.69986	0	0	transmembrane p24 trafficking protein family member 8 [Source:NCBI gene;Acc:102177635]	-	-	-	-	-	-	-	-	protein_coding
B cells	ENSCHIG00000013630	CD79A	0.304	0.042	0.79028	0.132778	2.57335	0	0	CD79a molecule [Source:NCBI gene;Acc:102174687]	Organismal Systems;Human Diseases	Immune system;Immune disease	ko04662//B cell receptor signaling pathway;ko05340//Primary immunodeficiency	K06506;K06506	GO:0005771//multivesicular body;GO:0005886//plasma membrane;GO:0009897//external side of plasma membrane;GO:0016020//membrane;GO:0016021//integral component of membrane;GO:0019815//B cell receptor complex;GO:0045121//membrane raft	GO:0004888//transmembrane signaling receptor activity;GO:0042802//identical protein binding	GO:0002250//adaptive immune response;GO:0007166//cell surface receptor signaling pathway;GO:0030183//B cell differentiation;GO:0042100//B cell proliferation;GO:0042113//B cell activation;GO:0050853//B cell receptor signaling pathway	-	protein_coding
B cells	ENSCHIG00000007132	FCHSD2	0.864	0.352	9.98061	1.92551	2.37389	0	0	FCH and double SH3 domains 2 [Source:NCBI gene;Acc:102180332]	-	-	-	-	GO:0005886//plasma membrane;GO:0005905//coated pit;GO:0042995//cell projection	GO:0005515//protein binding;GO:0005547//phosphatidylinositol-3,4,5-trisphosphate binding;GO:0008289//lipid binding;GO:0043325//phosphatidylinositol-3,4-bisphosphate binding	GO:0030838//positive regulation of actin filament polymerization;GO:0044803//multi-organism membrane organization;GO:0072583//clathrin-mediated endocytosis;GO:2000601//positive regulation of Arp2/3 complex-mediated actin nucleation	-	protein_coding
B cells	ENSCHIG00000016771	TRAF5	0.384	0.088	1.40222	0.287799	2.28458	0	0	TNF receptor associated factor 5 [Source:NCBI gene;Acc:102188243]	Human Diseases;Human Diseases;Human Diseases;Human Diseases;Human Diseases;Human Diseases;Organismal Systems;Cellular Processes;Environmental Information Processing;Environmental Information Processing;Human Diseases;Organismal Systems	Cancer: overview;Infectious disease: viral;Infectious disease: viral;Infectious disease: viral;Infectious disease: viral;Cancer: overview;Immune system;Cell growth and death;Signal transduction;Signal transduction;Cancer: specific types;Immune system	ko05200//Pathways in cancer;ko05168//Herpes simplex virus 1 infection;ko05170//Human immunodeficiency virus 1 infection;ko05163//Human cytomegalovirus infection;ko05169//Epstein-Barr virus infection;ko05203//Viral carcinogenesis;ko04621//NOD-like receptor signaling pathway;ko04217//Necroptosis;ko04064//NF-kappa B signaling pathway;ko04668//TNF signaling pathway;ko05222//Small cell lung cancer;ko0…	K09849;K09849;K09849;K09849;K09849;K09849;K09849;K09849;K09849;K09849;K09849;K09849	GO:0005737//cytoplasm;GO:0005813//centrosome;GO:0005829//cytosol;GO:0009898//cytoplasmic side of plasma membrane;GO:0035631//CD40 receptor complex	GO:0005164//tumor necrosis factor receptor binding;GO:0005515//protein binding;GO:0008270//zinc ion binding;GO:0031625//ubiquitin protein ligase binding;GO:0031996//thioesterase binding;GO:0042802//identical protein binding;GO:0046872//metal ion binding	GO:0006915//apoptotic process;GO:0007165//signal transduction;GO:0008284//positive regulation of cell proliferation;GO:0023019//signal transduction involved in regulation of gene expression;GO:0042981//regulation of apoptotic process;GO:0043123//positive regulation of I-kappaB kinase/NF-kappaB signaling;GO:0048255//mRNA stabilization;GO:0051091//positive regulation of sequence-specific DNA bindin…	-	protein_coding
B cells	ENSCHIG00000024975	COBLL1	0.365	0.072	1.63148	0.336923	2.27569	0	0	cordon-bleu WH2 repeat protein like 1 [Source:NCBI gene;Acc:102191186]	-	-	-	-	-	GO:0003785//actin monomer binding	-	-	protein_coding
B cells	ENSCHIG00000003026	ZNF318	0.406	0.101	1.43505	0.297377	2.27074	0	0	zinc finger protein 318 [Source:NCBI gene;Acc:102178580]	-	-	-	-	GO:0005634//nucleus;GO:0005654//nucleoplasm;GO:0005829//cytosol	GO:0003676//nucleic acid binding;GO:0008270//zinc ion binding;GO:0042803//protein homodimerization activity	GO:0045892//negative regulation of transcription, DNA-templated;GO:0045893//positive regulation of transcription, DNA-templated	-	protein_coding
B cells	ENSCHIG00000026647	ZNF608	0.444	0.093	1.87412	0.410584	2.19046	0	0	zinc finger protein 608 [Source:NCBI gene;Acc:102188669]	-	-	-	-	-	-	GO:0000122//negative regulation of transcription from RNA polymerase II promoter	-	protein_coding
B cells	ENSCHIG00000017635	USP6NL	0.443	0.116	1.70246	0.401758	2.08322	0	0	USP6 N-terminal like [Source:NCBI gene;Acc:102173399]	-	-	-	-	GO:0005886//plasma membrane;GO:0031410//cytoplasmic vesicle	GO:0005096//GTPase activator activity;GO:0031267//small GTPase binding	GO:0007030//Golgi organization;GO:0019068//virion assembly;GO:0035526//retrograde transport, plasma membrane to Golgi;GO:0043547//positive regulation of GTPase activity;GO:0048227//plasma membrane to endosome transport;GO:1903358//regulation of Golgi organization	-	protein_coding
B cells	ENSCHIG00000019857	REL	0.86	0.381	7.28685	1.74216	2.06442	0	0	REL proto-oncogene, NF-kB subunit [Source:NCBI gene;Acc:102169300]	Environmental Information Processing;Human Diseases;Human Diseases	Signal transduction;Cancer: overview;Cancer: overview	ko04014//Ras signaling pathway;ko05202//Transcriptional misregulation in cancer;ko05203//Viral carcinogenesis	K09254;K09254;K09254	GO:0005634//nucleus;GO:0005737//cytoplasm	GO:0000978//RNA polymerase II core promoter proximal region sequence-specific DNA binding;GO:0001228//transcriptional activator activity, RNA polymerase II transcription regulatory region sequence-specific binding;GO:0003677//DNA binding;GO:0003700//transcription factor activity, sequence-specific DNA binding	GO:0006355//regulation of transcription, DNA-templated;GO:0007249//I-kappaB kinase/NF-kappaB signaling;GO:0010629//negative regulation of gene expression;GO:0032688//negative regulation of interferon-beta production;GO:0043123//positive regulation of I-kappaB kinase/NF-kappaB signaling;GO:0045893//positive regulation of transcription, DNA-templated;GO:0045944//positive regulation of transcription…	RHD	protein_coding
B cells	ENSCHIG00000024066	MAP3K5	0.566	0.202	2.43471	0.780765	1.64079	0	0	mitogen-activated protein kinase kinase kinase 5 [Source:NCBI gene;Acc:102172156]	Human Diseases;Human Diseases;Organismal Systems;Environmental Information Processing;Genetic Information Processing;Human Diseases;Cellular Processes;Cellular Processes;Human Diseases;Environmental Information Processing;Organismal Systems;Environmental Information Processing;Human Diseases;Human Diseases;Human Diseases	Neurodegenerative disease;Neurodegenerative disease;Environmental adaptation;Signal transduction;Folding, sorting and degradation;Endocrine and metabolic disease;Cellular community - eukaryotes;Cell growth and death;Cardiovascular disease;Signal transduction;Nervous system;Signal transduction;Neurodegenerative disease;Drug resistance: antineoplastic;Neurodegenerative disease	ko05010//Alzheimer disease;ko05016//Huntington disease;ko04714//Thermogenesis;ko04010//MAPK signaling pathway;ko04141//Protein processing in endoplasmic reticulum;ko04932//Non-alcoholic fatty liver disease;ko04530//Tight junction;ko04210//Apoptosis;ko05418//Fluid shear stress and atherosclerosis;ko04071//Sphingolipid signaling pathway;ko04722//Neurotrophin signaling pathway;ko04668//TNF signaling…	K04426;K04426;K04426;K04426;K04426;K04426;K04426;K04426;K04426;K04426;K04426;K04426;K04426;K04426;K04426	GO:0005737//cytoplasm;GO:0032991//macromolecular complex;GO:1902911//protein kinase complex;GO:1990604//IRE1-TRAF2-ASK1 complex	GO:0000166//nucleotide binding;GO:0000287//magnesium ion binding;GO:0004672//protein kinase activity;GO:0004674//protein serine/threonine kinase activity;GO:0004709//MAP kinase kinase kinase activity;GO:0005524//ATP binding;GO:0019903//protein phosphatase binding;GO:0019904//protein domain specific binding;GO:0042802//identical protein binding;GO:0042803//protein homodimerization activity;GO:0046…	GO:0000165//MAPK cascade;GO:0000186//activation of MAPKK activity;GO:0006468//protein phosphorylation;GO:0007254//JNK cascade;GO:0008631//intrinsic apoptotic signaling pathway in response to oxidative stress;GO:0034198//cellular response to amino acid starvation;GO:0034976//response to endoplasmic reticulum stress;GO:0043065//positive regulation of apoptotic process;GO:0043280//positive regulatio…	-	protein_coding
B cells	ENSCHIG00000023944	TUT4	0.922	0.555	11.3641	3.96025	1.52082	0	0	terminal uridylyl transferase 4 [Source:NCBI gene;Acc:102184303]	-	-	-	-	GO:0005730//nucleolus;GO:0005829//cytosol	GO:0003676//nucleic acid binding;GO:0008270//zinc ion binding	-	-	protein_coding
B cells	ENSCHIG00000018095	MRPL39	0.741	0.323	3.57179	1.25034	1.51433	0	0	mitochondrial ribosomal protein L39 [Source:NCBI gene;Acc:102189901]	-	-	-	-	GO:0005739//mitochondrion;GO:0005762//mitochondrial large ribosomal subunit	GO:0000166//nucleotide binding	-	-	protein_coding
B cells	ENSCHIG00000014148	ATP6V0A2	0.368	0.085	1.1929	0.2778	2.10235	1.44691e-290	3.22198e-286	ATPase H+ transporting V0 subunit a2 [Source:NCBI gene;Acc:102179797]	Metabolism;Human Diseases;Human Diseases;Metabolism;Cellular Processes;Cellular Processes;Human Diseases;Organismal Systems;Organismal Systems	Global and overview maps;Infectious disease: viral;Infectious disease: bacterial;Energy metabolism;Transport and catabolism;Transport and catabolism;Immune disease;Nervous system;Excretory system	ko01100//Metabolic pathways;ko05165//Human papillomavirus infection;ko05152//Tuberculosis;ko00190//Oxidative phosphorylation;ko04145//Phagosome;ko04142//Lysosome;ko05323//Rheumatoid arthritis;ko04721//Synaptic vesicle cycle;ko04966//Collecting duct acid secretion	K02154;K02154;K02154;K02154;K02154;K02154;K02154;K02154;K02154	GO:0000220//vacuolar proton-transporting V-type ATPase, V0 domain;GO:0001669//acrosomal vesicle;GO:0016020//membrane;GO:0016021//integral component of membrane;GO:0033179//proton-transporting V-type ATPase, V0 domain;GO:0043229//intracellular organelle;GO:0048471//perinuclear region of cytoplasm	GO:0015078//hydrogen ion transmembrane transporter activity	GO:0006811//ion transport;GO:0006879//cellular iron ion homeostasis;GO:0036295//cellular response to increased oxygen levels;GO:1902600//hydrogen ion transmembrane transport	-	protein_coding
B cells	ENSCHIG00000009736	ANGPTL1	0.346	0.07	1.22863	0.298806	2.03977	1.14995e-287	2.5607e-283	angiopoietin like 1 [Source:NCBI gene;Acc:102184927]	-	-	-	-	GO:0005615//extracellular space	GO:0005102//receptor binding	GO:0007169//transmembrane receptor protein tyrosine kinase signaling pathway	-	protein_coding
B cells	ENSCHIG00000012431	TCF3	0.484	0.164	1.5976	0.523175	1.61054	1.80772e-279	4.02544e-275	transcription factor 3 [Source:NCBI gene;Acc:102168820]	Human Diseases;Human Diseases;Cellular Processes	Infectious disease: viral;Cancer: overview;Cellular community - eukaryotes	ko05166//Human T-cell leukemia virus 1 infection;ko05202//Transcriptional misregulation in cancer;ko04550//Signaling pathways regulating pluripotency of stem cells	K09063;K09063;K09063	GO:0000785//chromatin;GO:0000791//euchromatin;GO:0005634//nucleus;GO:0005654//nucleoplasm;GO:0005667//transcription factor complex;GO:0005737//cytoplasm;GO:0090575//RNA polymerase II transcription factor complex	GO:0000978//RNA polymerase II core promoter proximal region sequence-specific DNA binding;GO:0001102//RNA polymerase II activating transcription factor binding;GO:0001227//transcriptional repressor activity, RNA polymerase II transcription regulatory region sequence-specific binding;GO:0001228//transcriptional activator activity, RNA polymerase II transcription regulatory region sequence-specific…	GO:0000122//negative regulation of transcription from RNA polymerase II promoter;GO:0033152//immunoglobulin V(D)J recombination;GO:0045893//positive regulation of transcription, DNA-templated;GO:0045944//positive regulation of transcription from RNA polymerase II promoter;GO:0051091//positive regulation of sequence-specific DNA binding transcription factor activity	bHLH	protein_coding
B cells	ENSCHIG00000009216	HPSE	0.276	0.048	0.781825	0.15633	2.32226	1.84467e-252	4.10771e-248	heparanase [Source:NCBI gene;Acc:102188207]	Metabolism;Human Diseases;Metabolism	Global and overview maps;Cancer: overview;Glycan biosynthesis and metabolism	ko01100//Metabolic pathways;ko05205//Proteoglycans in cancer;ko00531//Glycosaminoglycan degradation	K07964;K07964;K07964	GO:0005634//nucleus;GO:0005654//nucleoplasm;GO:0005764//lysosome;GO:0016020//membrane;GO:0043231//intracellular membrane-bounded organelle;GO:0045121//membrane raft	GO:0016798//hydrolase activity, acting on glycosyl bonds;GO:0030305//heparanase activity;GO:0045545//syndecan binding	GO:0007160//cell-matrix adhesion;GO:0010575//positive regulation of vascular endothelial growth factor production;GO:0030194//positive regulation of blood coagulation;GO:0030200//heparan sulfate proteoglycan catabolic process;GO:0033690//positive regulation of osteoblast proliferation;GO:0042060//wound healing;GO:0051797//regulation of hair follicle development;GO:0051798//positive regulation of …	-	protein_coding
B cells	ENSCHIG00000015145	APLF	0.333	0.082	1.27487	0.309118	2.04412	2.23003e-249	4.96583e-245	aprataxin and PNKP like factor [Source:NCBI gene;Acc:102184348]	-	-	-	-	GO:0005634//nucleus;GO:0005654//nucleoplasm;GO:0035861//site of double-strand break	GO:0000166//nucleotide binding;GO:0003906//DNA-(apurinic or apyrimidinic site) lyase activity;GO:0004520//endodeoxyribonuclease activity;GO:0005515//protein binding;GO:0008408//3'-5' exonuclease activity	GO:0000012//single strand break repair;GO:0006302//double-strand break repair;GO:0006974//cellular response to DNA damage stimulus;GO:0051106//positive regulation of DNA ligation;GO:0090305//nucleic acid phosphodiester bond hydrolysis	-	protein_coding
B cells	ENSCHIG00000010211	EPB41L2	0.34	0.098	1.1257	0.340603	1.72466	5.56519e-212	1.23926e-207	erythrocyte membrane protein band 4.1 like 2 [Source:NCBI gene;Acc:102190693]	-	-	-	-	GO:0005654//nucleoplasm;GO:0005856//cytoskeleton;GO:0005886//plasma membrane;GO:0008180//COP9 signalosome;GO:0030054//cell junction;GO:0099738//cell cortex region	GO:0003779//actin binding;GO:0005198//structural molecule activity;GO:0008092//cytoskeletal protein binding;GO:0030507//spectrin binding;GO:0042731//PH domain binding	GO:0030866//cortical actin cytoskeleton organization;GO:1904778//positive regulation of protein localization to cell cortex	-	protein_coding
Dendritic	ENSCHIG00000024710	C1QA	0.542	0.045	29.5195	0.298697	6.62684	4.51521e-238	1.00545e-233	complement C1q A chain [Source:NCBI gene;Acc:102187545]	Human Diseases;Human Diseases;Human Diseases;Organismal Systems;Human Diseases;Human Diseases	Immune disease;Infectious disease: parasitic;Infectious disease: bacterial;Immune system;Infectious disease: bacterial;Neurodegenerative disease	ko05322//Systemic lupus erythematosus;ko05142//Chagas disease;ko05150//Staphylococcus aureus infection;ko04610//Complement and coagulation cascades;ko05133//Pertussis;ko05020//Prion disease	K03986;K03986;K03986;K03986;K03986;K03986	GO:0005576//extracellular region;GO:0045202//synapse;GO:0098794//postsynapse	GO:0005515//protein binding	GO:0001774//microglial cell activation;GO:0006958//complement activation, classical pathway;GO:0007568//aging;GO:0016322//neuron remodeling;GO:0048143//astrocyte activation;GO:0050808//synapse organization;GO:1901216//positive regulation of neuron death	-	protein_coding
Dendritic	ENSCHIG00000017414	C1QB	0.481	0.03	17.5474	0.210116	6.38393	1.46746e-263	3.26773e-259	complement C1q B chain [Source:NCBI gene;Acc:102186813]	Human Diseases;Human Diseases;Human Diseases;Organismal Systems;Human Diseases;Human Diseases	Immune disease;Infectious disease: parasitic;Infectious disease: bacterial;Immune system;Infectious disease: bacterial;Neurodegenerative disease	ko05322//Systemic lupus erythematosus;ko05142//Chagas disease;ko05150//Staphylococcus aureus infection;ko04610//Complement and coagulation cascades;ko05133//Pertussis;ko05020//Prion disease	K03987;K03987;K03987;K03987;K03987;K03987	GO:0045202//synapse;GO:0098794//postsynapse	GO:0005515//protein binding	GO:0006958//complement activation, classical pathway;GO:0048839//inner ear development	-	protein_coding
Dendritic	ENSCHIG00000011222	C1QC	0.509	0.024	13.7352	0.174356	6.2997	0	0	complement C1q C chain [Source:NCBI gene;Acc:102187279]	Human Diseases;Human Diseases;Human Diseases;Organismal Systems;Human Diseases;Human Diseases	Immune disease;Infectious disease: parasitic;Infectious disease: bacterial;Immune system;Infectious disease: bacterial;Neurodegenerative disease	ko05322//Systemic lupus erythematosus;ko05142//Chagas disease;ko05150//Staphylococcus aureus infection;ko04610//Complement and coagulation cascades;ko05133//Pertussis;ko05020//Prion disease	K03988;K03988;K03988;K03988;K03988;K03988	GO:0005576//extracellular region;GO:0045202//synapse;GO:0098794//postsynapse	GO:0005515//protein binding	GO:0030853//negative regulation of granulocyte differentiation;GO:0045650//negative regulation of macrophage differentiation	-	protein_coding
Dendritic	ENSCHIG00000021797	PIEZO1	0.369	0.065	0.646741	0.160268	2.0127	1.88247e-63	4.19188e-59	piezo type mechanosensitive ion channel component 1 [Source:NCBI gene;Acc:102189702]	-	-	-	-	GO:0005783//endoplasmic reticulum;GO:0016020//membrane;GO:0016021//integral component of membrane	GO:0008381//mechanically-gated ion channel activity	GO:0006811//ion transport;GO:0010831//positive regulation of myotube differentiation;GO:0033625//positive regulation of integrin activation;GO:0033634//positive regulation of cell-cell adhesion mediated by integrin;GO:0034220//ion transmembrane transport	-	protein_coding
Eosinophils	ENSCHIG00000025975	ENSCHIG00000025975	0.585	0.001	10.7407	0.00338221	11.6328	0	0	XP_027831049.1 galectin-9-like [Ovis aries]	-	-	-	-	-	GO:0030246//carbohydrate binding	-	-	protein_coding
Eosinophils	ENSCHIG00000023164	ENSCHIG00000023164	0.264	0.001	2.35707	0.00114571	11.0065	0	0	CMRF35-like molecule 4 [Source:NCBI gene;Acc:102175987]	-	-	-	-	GO:0016020//membrane;GO:0016021//integral component of membrane	-	-	-	protein_coding
Eosinophils	ENSCHIG00000011394	ENSCHIG00000011394	0.264	0.003	4.12663	0.00800618	9.00963	7.76713e-169	1.72958e-164	uncharacterized LOC108636116 [Source:NCBI gene;Acc:108636116]	-	-	-	-	GO:0016020//membrane;GO:0016021//integral component of membrane	-	-	-	protein_coding
Eosinophils	ENSCHIG00000002285	DAPK2	0.491	0.024	8.67148	0.071105	6.93018	2.36281e-105	5.26151e-101	death associated protein kinase 2 [Source:NCBI gene;Acc:102169967]	Human Diseases;Cellular Processes;Human Diseases	Cancer: overview;Transport and catabolism;Cancer: specific types	ko05200//Pathways in cancer;ko04140//Autophagy - animal;ko05219//Bladder cancer	K08803;K08803;K08803	GO:0005737//cytoplasm;GO:0005794//Golgi apparatus;GO:0043231//intracellular membrane-bounded organelle	GO:0000166//nucleotide binding;GO:0004672//protein kinase activity;GO:0004674//protein serine/threonine kinase activity;GO:0005516//calmodulin binding;GO:0005524//ATP binding;GO:0042802//identical protein binding	GO:0006468//protein phosphorylation;GO:0035556//intracellular signal transduction;GO:0043276//anoikis;GO:0090023//positive regulation of neutrophil chemotaxis;GO:2000424//positive regulation of eosinophil chemotaxis;GO:2001242//regulation of intrinsic apoptotic signaling pathway	-	protein_coding
Eosinophils	ENSCHIG00000006753	ENSCHIG00000006753	0.83	0.029	12.6018	0.113893	6.7898	1.19046e-243	2.65091e-239	carcinoembryonic antigen-related cell adhesion molecule 3-like [Source:NCBI gene;Acc:102180421]	-	-	-	-	GO:0016020//membrane;GO:0016021//integral component of membrane	-	-	-	protein_coding
Eosinophils	ENSCHIG00000027221	ADGRE3	0.509	0.019	5.74864	0.0769542	6.22308	2.42529e-139	5.40063e-135	adhesion G protein-coupled receptor E3 [Source:NCBI gene;Acc:102186577]	-	-	-	-	GO:0005886//plasma membrane;GO:0016020//membrane;GO:0016021//integral component of membrane	GO:0004888//transmembrane signaling receptor activity;GO:0004930//G-protein coupled receptor activity;GO:0005509//calcium ion binding	GO:0007166//cell surface receptor signaling pathway;GO:0007186//G-protein coupled receptor signaling pathway	-	protein_coding
Eosinophils	ENSCHIG00000012464	GRAMD1B	0.321	0.015	3.15461	0.0476533	6.04874	1.12287e-68	2.5004e-64	GRAM domain containing 1B [Source:NCBI gene;Acc:102188154]	-	-	-	-	GO:0005783//endoplasmic reticulum;GO:0005789//endoplasmic reticulum membrane;GO:0005886//plasma membrane;GO:0016020//membrane;GO:0016021//integral component of membrane;GO:0043231//intracellular membrane-bounded organelle	GO:0001786//phosphatidylserine binding;GO:0015485//cholesterol binding;GO:0070300//phosphatidic acid binding	GO:0006869//lipid transport;GO:0015918//sterol transport;GO:0042632//cholesterol homeostasis;GO:0071397//cellular response to cholesterol	-	protein_coding
Eosinophils	ENSCHIG00000017088	EVA1C	0.698	0.058	9.62837	0.260745	5.20658	5.36098e-92	1.19378e-87	eva-1 homolog C [Source:NCBI gene;Acc:102168484]	-	-	-	-	GO:0005576//extracellular region;GO:0016020//membrane;GO:0016021//integral component of membrane	GO:0008201//heparin binding;GO:0030246//carbohydrate binding	-	-	protein_coding
Eosinophils	ENSCHIG00000024602	AK3	0.528	0.084	6.34735	0.253629	4.64536	3.11555e-35	6.9377e-31	adenylate kinase 3 [Source:NCBI gene;Acc:102176121]	Metabolism	Nucleotide metabolism	ko00230//Purine metabolism	K00944	GO:0005739//mitochondrion;GO:0005759//mitochondrial matrix	GO:0000166//nucleotide binding;GO:0004017//adenylate kinase activity;GO:0005524//ATP binding;GO:0005525//GTP binding;GO:0016301//kinase activity;GO:0016740//transferase activity;GO:0016776//phosphotransferase activity, phosphate group as acceptor;GO:0019205//nucleobase-containing compound kinase activity;GO:0046899//nucleoside triphosphate adenylate kinase activity	GO:0006139//nucleobase-containing compound metabolic process;GO:0006172//ADP biosynthetic process;GO:0016310//phosphorylation;GO:0046033//AMP metabolic process;GO:0046039//GTP metabolic process;GO:0046041//ITP metabolic process;GO:0046051//UTP metabolic process;GO:0046940//nucleoside monophosphate phosphorylation	-	protein_coding
Eosinophils	ENSCHIG00000017470	LTA4H	0.377	0.09	4.14959	0.225657	4.20077	7.44619e-16	1.65812e-11	leukotriene A4 hydrolase [Source:NCBI gene;Acc:102186092]	Metabolism;Metabolism	Global and overview maps;Lipid metabolism	ko01100//Metabolic pathways;ko00590//Arachidonic acid metabolism	K01254;K01254	GO:0005654//nucleoplasm;GO:0005737//cytoplasm;GO:0005829//cytosol	GO:0004177//aminopeptidase activity;GO:0004301//epoxide hydrolase activity;GO:0004463//leukotriene-A4 hydrolase activity;GO:0008233//peptidase activity;GO:0008237//metallopeptidase activity;GO:0008270//zinc ion binding;GO:0016787//hydrolase activity;GO:0046872//metal ion binding;GO:0070006//metalloaminopeptidase activity	GO:0006508//proteolysis;GO:0019370//leukotriene biosynthetic process;GO:0043171//peptide catabolic process;GO:0044267//cellular protein metabolic process	-	protein_coding
Eosinophils	ENSCHIG00000026164	TES	0.472	0.101	5.15919	0.32791	3.97577	6.51997e-23	1.45187e-18	testin LIM domain protein [Source:NCBI gene;Acc:102182277]	-	-	-	-	GO:0005829//cytosol;GO:0005886//plasma membrane;GO:0005925//focal adhesion;GO:0030054//cell junction;GO:0032991//macromolecular complex	GO:0008270//zinc ion binding	GO:0008285//negative regulation of cell proliferation;GO:0042127//regulation of cell proliferation	-	protein_coding
Eosinophils	ENSCHIG00000019375	NXPE3	0.491	0.167	7.2006	0.514269	3.80752	1.64629e-14	3.66596e-10	neurexophilin and PC-esterase domain family member 3 [Source:NCBI gene;Acc:102186156]	-	-	-	-	GO:0016020//membrane;GO:0016021//integral component of membrane	-	-	-	protein_coding
Eosinophils	ENSCHIG00000018559	TARS2	0.264	0.061	1.81324	0.149355	3.60175	8.98429e-11	2.00062e-06	threonyl-tRNA synthetase 2, mitochondrial [Source:NCBI gene;Acc:102187362]	Genetic Information Processing	Translation	ko00970//Aminoacyl-tRNA biosynthesis	K01868	GO:0005737//cytoplasm	GO:0000166//nucleotide binding;GO:0002161//aminoacyl-tRNA editing activity;GO:0004812//aminoacyl-tRNA ligase activity;GO:0004829//threonine-tRNA ligase activity;GO:0005524//ATP binding;GO:0042803//protein homodimerization activity	GO:0006418//tRNA aminoacylation for protein translation;GO:0006435//threonyl-tRNA aminoacylation;GO:0043039//tRNA aminoacylation	-	protein_coding
Monocytes	ENSCHIG00000018265	HTR7	0.452	0.013	1.24735	0.0313005	5.31654	0	0	5-hydroxytryptamine receptor 7 [Source:NCBI gene;Acc:102181834]	Environmental Information Processing;Environmental Information Processing;Environmental Information Processing;Organismal Systems	Signaling molecules and interaction;Signal transduction;Signal transduction;Nervous system	ko04080//Neuroactive ligand-receptor interaction;ko04014//Ras signaling pathway;ko04020//Calcium signaling pathway;ko04726//Serotonergic synapse	K04163;K04163;K04163;K04163	GO:0005886//plasma membrane;GO:0005887//integral component of plasma membrane;GO:0016020//membrane;GO:0016021//integral component of membrane;GO:0045202//synapse	GO:0004930//G-protein coupled receptor activity;GO:0004993//G-protein coupled serotonin receptor activity	GO:0006939//smooth muscle contraction;GO:0007165//signal transduction;GO:0007186//G-protein coupled receptor signaling pathway;GO:0007268//synaptic transmission;GO:0007623//circadian rhythm;GO:0042310//vasoconstriction	-	protein_coding
Monocytes	ENSCHIG00000019704	ENSCHIG00000019704	0.39	0.01	0.715883	0.0191083	5.22745	0	0	XP_006071767.1 rho guanine nucleotide exchange factor 3 isoform X3 [Bubalus bubalis]	-	-	-	-	GO:0005737//cytoplasm	GO:0005085//guanyl-nucleotide exchange factor activity	GO:0050790//regulation of catalytic activity	-	protein_coding
Monocytes	ENSCHIG00000013565	CLEC4E	0.43	0.013	0.808368	0.0359396	4.49137	0	0	C-type lectin domain family 4 member E [Source:NCBI gene;Acc:102183403]	Human Diseases;Organismal Systems	Infectious disease: bacterial;Immune system	ko05152//Tuberculosis;ko04625//C-type lectin receptor signaling pathway	K10059;K10059	GO:0016020//membrane;GO:0016021//integral component of membrane	GO:0005509//calcium ion binding;GO:0038023//signaling receptor activity;GO:0038187//pattern recognition receptor activity	GO:0001819//positive regulation of cytokine production;GO:0002221//pattern recognition receptor signaling pathway;GO:0002292//T cell differentiation involved in immune response;GO:0006955//immune response;GO:0038094//Fc-gamma receptor signaling pathway;GO:0042742//defense response to bacterium;GO:0045087//innate immune response	-	protein_coding
Monocytes	ENSCHIG00000022785	GOLM1	0.339	0.013	0.434872	0.0226739	4.26149	0	0	golgi membrane protein 1 [Source:NCBI gene;Acc:102182787]	-	-	-	-	GO:0005794//Golgi apparatus;GO:0016020//membrane;GO:0016021//integral component of membrane	-	GO:0006997//nucleus organization;GO:0019216//regulation of lipid metabolic process	-	protein_coding
Monocytes	ENSCHIG00000000097	ENSCHIG00000000097	0.374	0.016	0.549466	0.0328874	4.06242	0	0	annexin A8 [Source:NCBI gene;Acc:102176495]	-	-	-	-	-	GO:0005509//calcium ion binding;GO:0005544//calcium-dependent phospholipid binding	-	-	protein_coding
Monocytes	ENSCHIG00000017457	ENTPD1	0.319	0.014	0.659985	0.0417547	3.98242	0	0	ectonucleoside triphosphate diphosphohydrolase 1 [Source:NCBI gene;Acc:102189182]	Metabolism;Human Diseases;Metabolism;Metabolism	Global and overview maps;Infectious disease: viral;Nucleotide metabolism;Nucleotide metabolism	ko01100//Metabolic pathways;ko05169//Epstein-Barr virus infection;ko00230//Purine metabolism;ko00240//Pyrimidine metabolism	K01510;K01510;K01510;K01510	GO:0016020//membrane;GO:0016021//integral component of membrane	GO:0000166//nucleotide binding;GO:0005524//ATP binding;GO:0016787//hydrolase activity	-	-	protein_coding
Monocytes	ENSCHIG00000016201	ECI2	0.371	0.02	0.605394	0.0410201	3.88347	0	0	enoyl-CoA delta isomerase 2 [Source:NCBI gene;Acc:102170570]	Cellular Processes;Metabolism	Transport and catabolism;Lipid metabolism	ko04146//Peroxisome;ko00071//Fatty acid degradation	K13239;K13239	GO:0005739//mitochondrion;GO:0005777//peroxisome;GO:0043231//intracellular membrane-bounded organelle	GO:0000062//fatty-acyl-CoA binding;GO:0003824//catalytic activity	-	-	protein_coding
Monocytes	ENSCHIG00000025751	DAGLB	0.399	0.02	0.718774	0.0546789	3.71648	0	0	diacylglycerol lipase beta [Source:NCBI gene;Acc:102173707]	Organismal Systems;Organismal Systems	Nervous system;Endocrine system	ko04723//Retrograde endocannabinoid signaling;ko04925//Aldosterone synthesis and secretion	K13806;K13806	GO:0005654//nucleoplasm;GO:0005886//plasma membrane;GO:0016020//membrane;GO:0016021//integral component of membrane	GO:0004806//triglyceride lipase activity;GO:0016298//lipase activity	GO:0001516//prostaglandin biosynthetic process;GO:0006629//lipid metabolic process;GO:0006690//icosanoid metabolic process;GO:0007405//neuroblast proliferation;GO:0010898//positive regulation of triglyceride catabolic process;GO:0019369//arachidonic acid metabolic process;GO:0022008//neurogenesis;GO:0042136//neurotransmitter biosynthetic process;GO:0050727//regulation of inflammatory response	-	protein_coding
Monocytes	ENSCHIG00000025129	AP2A1	0.271	0.026	0.394977	0.0610636	2.69338	7.36419e-212	1.63986e-207	adaptor related protein complex 2 subunit alpha 1 [Source:NCBI gene;Acc:102185213]	Human Diseases;Cellular Processes;Organismal Systems;Organismal Systems	Neurodegenerative disease;Transport and catabolism;Nervous system;Excretory system	ko05016//Huntington disease;ko04144//Endocytosis;ko04721//Synaptic vesicle cycle;ko04961//Endocrine and other factor-regulated calcium reabsorption	K11824;K11824;K11824;K11824	GO:0005905//coated pit;GO:0016020//membrane;GO:0030117//membrane coat;GO:0030122//AP-2 adaptor complex;GO:0030131//clathrin adaptor complex;GO:0032433//filopodium tip	GO:0019901//protein kinase binding;GO:0035615//clathrin adaptor activity;GO:0050750//low-density lipoprotein particle receptor binding	GO:0006886//intracellular protein transport;GO:0006897//endocytosis;GO:0015031//protein transport;GO:0016192//vesicle-mediated transport;GO:0072583//clathrin-mediated endocytosis;GO:1900126//negative regulation of hyaluronan biosynthetic process	-	protein_coding
Monocytes	ENSCHIG00000027153	ZFYVE9	0.296	0.042	0.659934	0.145151	2.18477	2.52867e-164	5.63085e-160	zinc finger FYVE-type containing 9 [Source:NCBI gene;Acc:102187642]	Cellular Processes;Environmental Information Processing	Transport and catabolism;Signal transduction	ko04144//Endocytosis;ko04350//TGF-beta signaling pathway	K04679;K04679	GO:0005737//cytoplasm;GO:0005768//endosome;GO:0005769//early endosome;GO:0005829//cytosol;GO:0016020//membrane;GO:0031901//early endosome membrane;GO:0032991//macromolecular complex;GO:0043231//intracellular membrane-bounded organelle	GO:0005545//1-phosphatidylinositol binding;GO:0019904//protein domain specific binding;GO:0046872//metal ion binding	GO:0007179//transforming growth factor beta receptor signaling pathway	-	protein_coding
Monocytes	ENSCHIG00000016969	NIPSNAP3A	0.314	0.044	0.370216	0.0935012	1.98531	8.81614e-175	1.96318e-170	nipsnap homolog 3A [Source:HGNC Symbol;Acc:HGNC:23619]	-	-	-	-	-	-	-	-	protein_coding
Monocytes	ENSCHIG00000026541	P4HB	0.255	0.04	0.282489	0.0899429	1.65112	4.26003e-124	9.48623e-120	prolyl 4-hydroxylase subunit beta [Source:NCBI gene;Acc:102169902]	Genetic Information Processing	Folding, sorting and degradation	ko04141//Protein processing in endoplasmic reticulum	K09580	GO:0005783//endoplasmic reticulum;GO:0005788//endoplasmic reticulum lumen;GO:0005793//endoplasmic reticulum-Golgi intermediate compartment;GO:0005829//cytosol;GO:0005856//cytoskeleton;GO:0009897//external side of plasma membrane;GO:0016222//procollagen-proline 4-dioxygenase complex;GO:0030027//lamellipodium;GO:0032991//macromolecular complex;GO:0034663//endoplasmic reticulum chaperone complex;GO:…	GO:0003756//protein disulfide isomerase activity;GO:0003779//actin binding;GO:0004656//procollagen-proline 4-dioxygenase activity;GO:0005178//integrin binding;GO:0015037//peptide disulfide oxidoreductase activity;GO:0016853//isomerase activity;GO:0016972//thiol oxidase activity;GO:0046982//protein heterodimerization activity	GO:0018215//protein phosphopantetheinylation;GO:0018401//peptidyl-proline hydroxylation to 4-hydroxy-L-proline;GO:0034975//protein folding in endoplasmic reticulum;GO:0034976//response to endoplasmic reticulum stress;GO:0045785//positive regulation of cell adhesion;GO:0046598//positive regulation of viral entry into host cell;GO:0071456//cellular response to hypoxia;GO:0098761//cellular response …	-	protein_coding
Megakaryocytes	ENSCHIG00000024184	ENSCHIG00000024184	0.593	0.009	6.31448	0.0391449	7.3337	0	0	hemoglobin subunit beta-C-like [Source:NCBI gene;Acc:102175045]	Human Diseases;Human Diseases	Infectious disease: parasitic;Infectious disease: parasitic	ko05144//Malaria;ko05143//African trypanosomiasis	K13823;K13823	GO:0005833//hemoglobin complex	GO:0005344//oxygen transporter activity;GO:0019825//oxygen binding;GO:0020037//heme binding;GO:0046872//metal ion binding	GO:0015671//oxygen transport	-	protein_coding
Megakaryocytes	ENSCHIG00000024748	GNG11	0.398	0.007	2.51162	0.0200385	6.9697	0	0	G protein subunit gamma 11 [Source:NCBI gene;Acc:102186081]	Human Diseases;Environmental Information Processing;Human Diseases;Human Diseases;Environmental Information Processing;Human Diseases;Human Diseases;Organismal Systems;Organismal Systems;Environmental Information Processing;Organismal Systems;Organismal Systems;Organismal Systems;Organismal Systems;Organismal Systems;Organismal Systems;Human Diseases;Organismal Systems	Cancer: overview;Signal transduction;Infectious disease: viral;Infectious disease: viral;Signal transduction;Infectious disease: viral;Substance dependence;Immune system;Nervous system;Signal transduction;Nervous system;Endocrine system;Nervous system;Nervous system;Nervous system;Environmental adaptation;Substance dependence;Nervous system	ko05200//Pathways in cancer;ko04151//PI3K-Akt signaling pathway;ko05170//Human immunodeficiency virus 1 infection;ko05163//Human cytomegalovirus infection;ko04014//Ras signaling pathway;ko05167//Kaposi sarcoma-associated herpesvirus infection;ko05034//Alcoholism;ko04062//Chemokine signaling pathway;ko04723//Retrograde endocannabinoid signaling;ko04371//Apelin signaling pathway;ko04728//Dopaminerg…	K04546;K04546;K04546;K04546;K04546;K04546;K04546;K04546;K04546;K04546;K04546;K04546;K04546;K04546;K04546;K04546;K04546;K04546	GO:0005834//heterotrimeric G-protein complex;GO:0005886//plasma membrane;GO:0016020//membrane	GO:0031681//G-protein beta-subunit binding	GO:0007165//signal transduction;GO:0007186//G-protein coupled receptor signaling pathway	-	protein_coding
Megakaryocytes	ENSCHIG00000015087	ENSCHIG00000015087	0.929	0.036	19.1005	0.167353	6.83457	0	0	platelet factor 4 [Source:NCBI gene;Acc:102181854]	Environmental Information Processing;Organismal Systems;Environmental Information Processing	Signaling molecules and interaction;Immune system;Signaling molecules and interaction	ko04060//Cytokine-cytokine receptor interaction;ko04062//Chemokine signaling pathway;ko04061//Viral protein interaction with cytokine and cytokine receptor	K05407;K05407;K05407	GO:0005576//extracellular region	GO:0008009//chemokine activity;GO:0008201//heparin binding	GO:0006935//chemotaxis;GO:0006952//defense response;GO:0006955//immune response;GO:0030168//platelet activation;GO:0030595//leukocyte chemotaxis;GO:0042832//defense response to protozoan	-	protein_coding
Neutrophils	ENSCHIG00000012101	ENSCHIG00000012101	0.768	0.005	11.893	0.0156978	9.56534	0	0	C-X-C motif chemokine receptor 1 [Source:NCBI gene;Acc:102189634]	Environmental Information Processing;Cellular Processes;Organismal Systems;Environmental Information Processing;Environmental Information Processing	Signaling molecules and interaction;Transport and catabolism;Immune system;Signal transduction;Signaling molecules and interaction	ko04060//Cytokine-cytokine receptor interaction;ko04144//Endocytosis;ko04062//Chemokine signaling pathway;ko04072//Phospholipase D signaling pathway;ko04061//Viral protein interaction with cytokine and cytokine receptor	K04175;K04175;K04175;K04175;K04175	GO:0016021//integral component of membrane	GO:0004930//G-protein coupled receptor activity;GO:0016494//C-X-C chemokine receptor activity;GO:0019959//interleukin-8 binding	GO:0006935//chemotaxis;GO:0007186//G-protein coupled receptor signaling pathway	-	protein_coding
Neutrophils	ENSCHIG00000026583	ENSCHIG00000026583	0.418	0.003	5.9087	0.0144775	8.67289	0	0	docosahexaenoic acid omega-hydroxylase CYP4F3 [Source:NCBI gene;Acc:102186759]	Metabolism;Metabolism	Global and overview maps;Lipid metabolism	ko01100//Metabolic pathways;ko00590//Arachidonic acid metabolism	K17726;K17726	GO:0016020//membrane;GO:0016021//integral component of membrane	GO:0004497//monooxygenase activity;GO:0005506//iron ion binding;GO:0016491//oxidoreductase activity;GO:0016705//oxidoreductase activity, acting on paired donors, with incorporation or reduction of molecular oxygen;GO:0020037//heme binding;GO:0046872//metal ion binding	GO:0055114//oxidation-reduction process	-	protein_coding
Neutrophils	ENSCHIG00000014253	ENSCHIG00000014253	0.711	0.028	14.9006	0.0851625	7.45094	0	0	chromosome 3 C1orf226 homolog [Source:NCBI gene;Acc:102181452]	Organismal Systems	Environmental adaptation	ko04713//Circadian entrainment	K16513	GO:0005739//mitochondrion;GO:0005901//caveola;GO:0030018//Z disc;GO:0030315//T-tubule;GO:0033017//sarcoplasmic reticulum membrane	GO:0050998//nitric-oxide synthase binding	-	-	protein_coding
Neutrophils	ENSCHIG00000016021	ENSCHIG00000016021	0.335	0.016	4.83483	0.0386668	6.96622	5.62985e-204	1.25366e-199	serpin B3 [Source:NCBI gene;Acc:102180556]	-	-	-	-	GO:0005615//extracellular space	-	-	-	protein_coding
Neutrophils	ENSCHIG00000010263	MXD1	0.629	0.062	10.7731	0.161714	6.05784	2.93558e-229	6.53695e-225	MAX dimerization protein 1 [Source:NCBI gene;Acc:102175864]	-	-	-	-	GO:0000785//chromatin;GO:0005654//nucleoplasm;GO:0005739//mitochondrion;GO:0005829//cytosol	GO:0000978//RNA polymerase II core promoter proximal region sequence-specific DNA binding;GO:0001227//transcriptional repressor activity, RNA polymerase II transcription regulatory region sequence-specific binding;GO:0046983//protein dimerization activity	GO:0000122//negative regulation of transcription from RNA polymerase II promoter	bHLH	protein_coding
Neutrophils	ENSCHIG00000012197	RUBCNL	0.773	0.113	18.2907	0.361552	5.66077	2.03927e-212	4.54105e-208	rubicon like autophagy enhancer [Source:NCBI gene;Acc:102182049]	-	-	-	-	GO:0000421//autophagosome membrane	GO:0010314//phosphatidylinositol-5-phosphate binding;GO:0032266//phosphatidylinositol-3-phosphate binding;GO:0070273//phosphatidylinositol-4-phosphate binding	GO:0097352//autophagosome maturation	-	protein_coding
Neutrophils	ENSCHIG00000009638	SLC25A37	0.536	0.091	6.22455	0.237282	4.71329	9.96238e-114	2.21842e-109	solute carrier family 25 member 37 [Source:NCBI gene;Acc:102178273]	-	-	-	-	GO:0016020//membrane;GO:0016021//integral component of membrane	-	-	-	protein_coding
NK cells	ENSCHIG00000011347	ENSCHIG00000011347	0.597	0.002	13.1207	0.0111878	10.1957	0	0	natural killer cells antigen CD94 [Source:NCBI gene;Acc:102183401]	-	-	-	-	GO:0016020//membrane;GO:0016021//integral component of membrane	-	-	-	protein_coding
NK cells	ENSCHIG00000015393	KLRF1	0.323	0.003	1.79853	0.0104701	7.4244	1.2076e-299	2.68908e-295	killer cell lectin like receptor F1 [Source:NCBI gene;Acc:102190203]	-	-	-	-	GO:0016020//membrane;GO:0016021//integral component of membrane	-	-	-	protein_coding
NK cells	ENSCHIG00000011011	RIMS1	0.258	0.006	5.25848	0.0390023	7.07494	4.77862e-116	1.0641e-111	regulating synaptic membrane exocytosis 1 [Source:NCBI gene;Acc:102184538]	Organismal Systems;Organismal Systems	Nervous system;Nervous system	ko04723//Retrograde endocannabinoid signaling;ko04721//Synaptic vesicle cycle	K15291;K15291	GO:0016020//membrane;GO:0030054//cell junction;GO:0045202//synapse	GO:0005515//protein binding;GO:0031267//small GTPase binding;GO:0046872//metal ion binding	GO:0006886//intracellular protein transport;GO:0006887//exocytosis;GO:0060478//acrosomal vesicle exocytosis;GO:0065003//macromolecular complex assembly;GO:1903861//positive regulation of dendrite extension	-	protein_coding
NK cells	ENSCHIG00000003259	NCR1	0.29	0.002	1.1155	0.0100665	6.79198	3.37063e-293	7.50572e-289	natural cytotoxicity triggering receptor 1 [Source:NCBI gene;Acc:100860893]	Organismal Systems	Immune system	ko04650//Natural killer cell mediated cytotoxicity	K06741	GO:0016020//membrane;GO:0016021//integral component of membrane	-	-	-	protein_coding
NK cells	ENSCHIG00000012505	MSRB3	0.452	0.012	2.18931	0.0270099	6.34084	1.41956e-190	3.16107e-186	methionine sulfoxide reductase B3 [Source:NCBI gene;Acc:102179636]	-	-	-	-	GO:0005739//mitochondrion;GO:0005783//endoplasmic reticulum	GO:0008270//zinc ion binding;GO:0016491//oxidoreductase activity;GO:0016671//oxidoreductase activity, acting on a sulfur group of donors, disulfide as acceptor;GO:0033743//peptide-methionine (R)-S-oxide reductase activity;GO:0033745//L-methionine-(R)-S-oxide reductase activity;GO:0046872//metal ion binding	GO:0006979//response to oxidative stress;GO:0030091//protein repair;GO:0055114//oxidation-reduction process	-	protein_coding
NK cells	ENSCHIG00000007506	ENSCHIG00000007506	0.355	0.008	1.54707	0.0225016	6.10337	7.65203e-171	1.70395e-166	-	-	-	-	-	-	-	-	-	lincRNA
NK cells	ENSCHIG00000005568	CTSW	0.839	0.041	13.7527	0.252134	5.76938	8.15611e-212	1.8162e-207	cathepsin W [Source:NCBI gene;Acc:102171134]	Cellular Processes;Cellular Processes	Cell growth and death;Transport and catabolism	ko04210//Apoptosis;ko04142//Lysosome	K08569;K08569	-	GO:0008234//cysteine-type peptidase activity	GO:0006508//proteolysis	-	protein_coding
NK cells	ENSCHIG00000013757	ENSCHIG00000013757	0.323	0.004	1.01825	0.0213683	5.57448	3.90132e-220	8.68745e-216	granzyme M [Source:NCBI gene;Acc:102182780]	-	-	-	-	-	GO:0004252//serine-type endopeptidase activity;GO:0008233//peptidase activity;GO:0008236//serine-type peptidase activity;GO:0016787//hydrolase activity	GO:0006508//proteolysis;GO:0008219//cell death	-	protein_coding
NK cells	ENSCHIG00000007401	ENSCHIG00000007401	0.532	0.011	4.2158	0.0898006	5.55294	5.07519e-270	1.13014e-265	natural killer cells antigen CD94-like [Source:NCBI gene;Acc:108636059]	-	-	-	-	GO:0005887//integral component of plasma membrane;GO:0009897//external side of plasma membrane;GO:0016020//membrane;GO:0016021//integral component of membrane	GO:0004888//transmembrane signaling receptor activity;GO:0042802//identical protein binding	GO:0002223//stimulatory C-type lectin receptor signaling pathway;GO:0030101//natural killer cell activation;GO:0032729//positive regulation of interferon-gamma production;GO:0045954//positive regulation of natural killer cell mediated cytotoxicity	-	protein_coding
NK cells	ENSCHIG00000016688	ENSCHIG00000016688	0.694	0.026	11.5803	0.362819	4.99627	1.57153e-209	3.49947e-205	C-C motif chemokine ligand 5 [Source:NCBI gene;Acc:102171272]	Human Diseases;Environmental Information Processing;Human Diseases;Organismal Systems;Organismal Systems;Human Diseases;Human Diseases;Human Diseases;Environmental Information Processing;Organismal Systems;Environmental Information Processing;Organismal Systems;Human Diseases	Infectious disease: viral;Signaling molecules and interaction;Infectious disease: viral;Immune system;Immune system;Infectious disease: viral;Infectious disease: parasitic;Immune disease;Signal transduction;Immune system;Signaling molecules and interaction;Immune system;Neurodegenerative disease	ko05168//Herpes simplex virus 1 infection;ko04060//Cytokine-cytokine receptor interaction;ko05163//Human cytomegalovirus infection;ko04062//Chemokine signaling pathway;ko04621//NOD-like receptor signaling pathway;ko05164//Influenza A;ko05142//Chagas disease;ko05323//Rheumatoid arthritis;ko04668//TNF signaling pathway;ko04620//Toll-like receptor signaling pathway;ko04061//Viral protein interaction…	K12499;K12499;K12499;K12499;K12499;K12499;K12499;K12499;K12499;K12499;K12499;K12499;K12499	GO:0005576//extracellular region;GO:0005615//extracellular space;GO:0005737//cytoplasm	GO:0005125//cytokine activity;GO:0008009//chemokine activity;GO:0031726//CCR1 chemokine receptor binding	GO:0006935//chemotaxis;GO:0006954//inflammatory response;GO:0006955//immune response;GO:0007165//signal transduction;GO:0034097//response to cytokine;GO:0034612//response to tumor necrosis factor;GO:0050679//positive regulation of epithelial cell proliferation;GO:0060326//cell chemotaxis;GO:0090026//positive regulation of monocyte chemotaxis;GO:2000110//negative regulation of macrophage apoptotic…	-	protein_coding
NK cells	ENSCHIG00000015005	ENSCHIG00000015005	0.516	0.013	3.0524	0.132615	4.52463	5.60964e-220	1.24915e-215	granzyme H [Source:NCBI gene;Acc:102173834]	-	-	-	-	-	GO:0004252//serine-type endopeptidase activity;GO:0008233//peptidase activity;GO:0008236//serine-type peptidase activity;GO:0016787//hydrolase activity	GO:0006508//proteolysis	-	protein_coding
NK cells	ENSCHIG00000016245	ENSCHIG00000016245	0.355	0.012	0.941091	0.0411713	4.51462	4.6533e-116	1.0362e-111	mast cell protease 1A-like [Source:NCBI gene;Acc:102168343]	Human Diseases;Cellular Processes;Organismal Systems;Human Diseases;Human Diseases;Human Diseases;Human Diseases	Cancer: overview;Cell growth and death;Immune system;Immune disease;Immune disease;Endocrine and metabolic disease;Immune disease	ko05202//Transcriptional misregulation in cancer;ko04210//Apoptosis;ko04650//Natural killer cell mediated cytotoxicity;ko05320//Autoimmune thyroid disease;ko05330//Allograft rejection;ko04940//Type I diabetes mellitus;ko05332//Graft-versus-host disease	K01353;K01353;K01353;K01353;K01353;K01353;K01353	-	GO:0004252//serine-type endopeptidase activity	GO:0006508//proteolysis	-	protein_coding
NK cells	ENSCHIG00000024407	ENSCHIG00000024407	0.403	0.027	20.0244	1.18982	4.07295	2.41569e-72	5.37926e-68	granulysin [Source:NCBI gene;Acc:102191341]	-	-	-	-	-	-	GO:0006629//lipid metabolic process;GO:0042742//defense response to bacterium	-	protein_coding
NK cells	ENSCHIG00000008305	ZBTB16	0.597	0.058	3.36268	0.241719	3.79821	5.35851e-72	1.19323e-67	zinc finger and BTB domain containing 16 [Source:NCBI gene;Acc:102178465]	Human Diseases;Human Diseases;Human Diseases	Cancer: overview;Cancer: overview;Cancer: specific types	ko05200//Pathways in cancer;ko05202//Transcriptional misregulation in cancer;ko05221//Acute myeloid leukemia	K10055;K10055;K10055	GO:0005634//nucleus;GO:0016604//nuclear body;GO:0016605//PML body;GO:0016607//nuclear speck;GO:0017053//transcriptional repressor complex;GO:0032991//macromolecular complex	GO:0000978//RNA polymerase II core promoter proximal region sequence-specific DNA binding;GO:0001227//transcriptional repressor activity, RNA polymerase II transcription regulatory region sequence-specific binding;GO:0003677//DNA binding;GO:0005515//protein binding;GO:0042802//identical protein binding;GO:0042803//protein homodimerization activity	GO:0000122//negative regulation of transcription from RNA polymerase II promoter;GO:0001501//skeletal system development;GO:0001823//mesonephros development;GO:0006355//regulation of transcription, DNA-templated;GO:0007417//central nervous system development;GO:0008285//negative regulation of cell proliferation;GO:0009880//embryonic pattern specification;GO:0009952//anterior/posterior pattern spe…	ZBTB	protein_coding
NK cells	ENSCHIG00000019533	LPAR6	0.516	0.049	1.96145	0.145706	3.75079	1.83161e-62	4.07862e-58	lysophosphatidic acid receptor 6 [Source:NCBI gene;Acc:102183611]	Human Diseases;Environmental Information Processing;Environmental Information Processing;Environmental Information Processing	Cancer: overview;Signal transduction;Signaling molecules and interaction;Signal transduction	ko05200//Pathways in cancer;ko04151//PI3K-Akt signaling pathway;ko04080//Neuroactive ligand-receptor interaction;ko04072//Phospholipase D signaling pathway	K04273;K04273;K04273;K04273	GO:0005886//plasma membrane;GO:0016021//integral component of membrane	GO:0004930//G-protein coupled receptor activity	GO:0001835//blastocyst hatching;GO:0007186//G-protein coupled receptor signaling pathway	-	protein_coding
NK cells	ENSCHIG00000000135	PRF1	0.581	0.053	2.39163	0.191168	3.64508	1.48115e-73	3.29823e-69	perforin 1 [Source:NCBI gene;Acc:102171130]	Cellular Processes;Organismal Systems;Human Diseases;Human Diseases;Human Diseases;Human Diseases;Human Diseases	Cell growth and death;Immune system;Cardiovascular disease;Immune disease;Immune disease;Endocrine and metabolic disease;Immune disease	ko04210//Apoptosis;ko04650//Natural killer cell mediated cytotoxicity;ko05416//Viral myocarditis;ko05320//Autoimmune thyroid disease;ko05330//Allograft rejection;ko04940//Type I diabetes mellitus;ko05332//Graft-versus-host disease	K07818;K07818;K07818;K07818;K07818;K07818;K07818	GO:0005576//extracellular region;GO:0005829//cytosol;GO:0016021//integral component of membrane;GO:0031410//cytoplasmic vesicle;GO:0044194//cytolytic granule	GO:0005509//calcium ion binding;GO:0022829//wide pore channel activity;GO:0042802//identical protein binding	GO:0001771//immunological synapse formation;GO:0001913//T cell mediated cytotoxicity;GO:0002357//defense response to tumor cell;GO:0002418//immune response to tumor cell;GO:0019835//cytolysis;GO:0051260//protein homooligomerization;GO:0051607//defense response to virus;GO:0051712//positive regulation of killing of cells of other organism;GO:0055085//transmembrane transport	-	protein_coding
NK cells	ENSCHIG00000020737	TOX2	0.371	0.042	2.15654	0.189099	3.51151	2.66571e-37	5.93601e-33	TOX high mobility group box family member 2 [Source:NCBI gene;Acc:102168467]	-	-	-	-	GO:0005654//nucleoplasm	GO:0003677//DNA binding;GO:0003713//transcription coactivator activity	GO:0045944//positive regulation of transcription from RNA polymerase II promoter	HMG	protein_coding
NK cells	ENSCHIG00000016735	IL2RB	0.823	0.127	6.39203	0.598493	3.41687	7.55178e-66	1.68163e-61	interleukin 2 receptor subunit beta [Source:NCBI gene;Acc:106502126]	Human Diseases;Environmental Information Processing;Environmental Information Processing;Cellular Processes;Human Diseases;Human Diseases;Environmental Information Processing;Human Diseases;Organismal Systems;Organismal Systems;Environmental Information Processing	Cancer: overview;Signal transduction;Signaling molecules and interaction;Transport and catabolism;Infectious disease: viral;Cancer: overview;Signal transduction;Infectious disease: viral;Immune system;Immune system;Signaling molecules and interaction	ko05200//Pathways in cancer;ko04151//PI3K-Akt signaling pathway;ko04060//Cytokine-cytokine receptor interaction;ko04144//Endocytosis;ko05166//Human T-cell leukemia virus 1 infection;ko05202//Transcriptional misregulation in cancer;ko04630//JAK-STAT signaling pathway;ko05162//Measles;ko04659//Th17 cell differentiation;ko04658//Th1 and Th2 cell differentiation;ko04061//Viral protein interaction wit…	K05069;K05069;K05069;K05069;K05069;K05069;K05069;K05069;K05069;K05069;K05069	GO:0005886//plasma membrane;GO:0009897//external side of plasma membrane;GO:0009986//cell surface;GO:0016020//membrane;GO:0016021//integral component of membrane	GO:0004896//cytokine receptor activity;GO:0004911//interleukin-2 receptor activity;GO:0005515//protein binding;GO:0019976//interleukin-2 binding;GO:0042010//interleukin-15 receptor activity	GO:0019221//cytokine-mediated signaling pathway;GO:0035723//interleukin-15-mediated signaling pathway;GO:0038110//interleukin-2-mediated signaling pathway;GO:0043066//negative regulation of apoptotic process;GO:0050766//positive regulation of phagocytosis	-	protein_coding
NK cells	ENSCHIG00000023351	CRYBB1	0.355	0.052	1.53456	0.168558	3.18651	7.81931e-27	1.7412e-22	crystallin beta B1 [Source:NCBI gene;Acc:102187250]	-	-	-	-	-	GO:0005212//structural constituent of eye lens	GO:0007601//visual perception	-	protein_coding
NK cells	ENSCHIG00000000255	CD226	0.419	0.051	1.42911	0.206176	2.79317	6.25803e-38	1.39354e-33	CD226 molecule [Source:NCBI gene;Acc:102168222]	Environmental Information Processing	Signaling molecules and interaction	ko04514//Cell adhesion molecules	K06567	GO:0009986//cell surface;GO:0016020//membrane;GO:0016021//integral component of membrane	GO:0005178//integrin binding;GO:0019901//protein kinase binding;GO:0050839//cell adhesion molecule binding	GO:0002729//positive regulation of natural killer cell cytokine production;GO:0002860//positive regulation of natural killer cell mediated cytotoxicity directed against tumor cell target;GO:0002891//positive regulation of immunoglobulin mediated immune response;GO:0033005//positive regulation of mast cell activation;GO:0045954//positive regulation of natural killer cell mediated cytotoxicity;GO:0…	-	protein_coding
NK cells	ENSCHIG00000026777	IL12RB2	0.323	0.092	2.49891	0.364381	2.77778	9.64454e-11	2.14765e-06	interleukin 12 receptor subunit beta 2 [Source:NCBI gene;Acc:102176287]	Human Diseases;Environmental Information Processing;Environmental Information Processing;Organismal Systems;Human Diseases	Cancer: overview;Signaling molecules and interaction;Signal transduction;Immune system;Immune disease	ko05200//Pathways in cancer;ko04060//Cytokine-cytokine receptor interaction;ko04630//JAK-STAT signaling pathway;ko04658//Th1 and Th2 cell differentiation;ko05321//Inflammatory bowel disease	K05064;K05064;K05064;K05064;K05064	GO:0005886//plasma membrane;GO:0009897//external side of plasma membrane;GO:0016020//membrane;GO:0016021//integral component of membrane	GO:0004896//cytokine receptor activity;GO:0005515//protein binding;GO:0019901//protein kinase binding	GO:0018108//peptidyl-tyrosine phosphorylation;GO:0019221//cytokine-mediated signaling pathway;GO:0032496//response to lipopolysaccharide;GO:0032729//positive regulation of interferon-gamma production;GO:0034097//response to cytokine	-	protein_coding
NK cells	ENSCHIG00000025278	NUCB2	0.645	0.141	3.1167	0.514475	2.59885	4.30139e-32	9.57833e-28	nucleobindin 2 [Source:NCBI gene;Acc:102186500]	-	-	-	-	GO:0005793//endoplasmic reticulum-Golgi intermediate compartment	GO:0005509//calcium ion binding	GO:0032099//negative regulation of appetite	-	protein_coding
NK cells	ENSCHIG00000010911	SLA2	0.645	0.166	3.70488	0.802201	2.20739	1.6307e-25	3.63124e-21	Src like adaptor 2 [Source:NCBI gene;Acc:102178374]	-	-	-	-	GO:0005654//nucleoplasm;GO:0005770//late endosome;GO:0005794//Golgi apparatus;GO:0005886//plasma membrane;GO:0031410//cytoplasmic vesicle;GO:0043231//intracellular membrane-bounded organelle	GO:0005515//protein binding;GO:0035591//signaling adaptor activity;GO:0047485//protein N-terminus binding	GO:0000122//negative regulation of transcription from RNA polymerase II promoter;GO:0009966//regulation of signal transduction;GO:0042110//T cell activation;GO:0050849//negative regulation of calcium-mediated signaling;GO:0050860//negative regulation of T cell receptor signaling pathway	-	protein_coding
NK cells	ENSCHIG00000027196	DNAJC6	0.484	0.086	2.4535	0.558039	2.1364	8.15212e-28	1.81531e-23	DnaJ heat shock protein family (Hsp40) member C6 [Source:NCBI gene;Acc:102181462]	Cellular Processes	Transport and catabolism	ko04144//Endocytosis	K09526	GO:0014069//postsynaptic density;GO:0045202//synapse;GO:0098793//presynapse	-	GO:0016191//synaptic vesicle uncoating;GO:0072318//clathrin coat disassembly;GO:2000369//regulation of clathrin-mediated endocytosis	-	protein_coding
NK cells	ENSCHIG00000016115	RAB27B	0.274	0.076	0.965449	0.330532	1.54641	9.01674e-09	0.000200785	RAB27B, member RAS oncogene family [Source:NCBI gene;Acc:102188005]	Organismal Systems	Digestive system	ko04972//Pancreatic secretion	K07886	GO:0005768//endosome;GO:0005770//late endosome;GO:0005794//Golgi apparatus;GO:0005795//Golgi stack;GO:0016020//membrane;GO:0030140//trans-Golgi network transport vesicle;GO:0032585//multivesicular body membrane;GO:0042470//melanosome	GO:0003924//GTPase activity;GO:0005525//GTP binding;GO:0019003//GDP binding;GO:0019904//protein domain specific binding;GO:0031489//myosin V binding	GO:0045921//positive regulation of exocytosis;GO:0071985//multivesicular body sorting pathway	-	protein_coding
NK cells	ENSCHIG00000012997	ENSCHIG00000012997	0.306	0.094	0.818989	0.288086	1.50735	1.35454e-08	0.00030163	carcinoembryonic antigen-related cell adhesion molecule 6-like [Source:NCBI gene;Acc:108637990]	-	-	-	-	GO:0016020//membrane;GO:0016021//integral component of membrane	-	-	-	protein_coding
T cells	ENSCHIG00000012503	ENSCHIG00000012503	0.376	0.058	2.7874	0.238231	3.54849	0	0	AAA63519.1 This CDS feature is included to show the translation of the corresponding C_region. Presently translation qualifiers on C_region features are illegal, partial [Ovis aries]	Human Diseases;Human Diseases;Environmental Information Processing;Human Diseases;Environmental Information Processing;Human Diseases;Environmental Information Processing;Environmental Information Processing;Human Diseases;Human Diseases;Human Diseases;Human Diseases;Human Diseases;Environmental Information Processing;Organismal Systems;Human Diseases;Organismal Systems;Organismal Systems;Organis…	Infectious disease: viral;Infectious disease: viral;Signal transduction;Infectious disease: viral;Signal transduction;Cancer: overview;Signal transduction;Signaling molecules and interaction;Immune disease;Infectious disease: viral;Infectious disease: bacterial;Infectious disease: parasitic;Immune disease;Signal transduction;Immune system;Infectious disease: bacterial;Immune system;Immune system;…	ko05170//Human immunodeficiency virus 1 infection;ko05169//Epstein-Barr virus infection;ko04014//Ras signaling pathway;ko05166//Human T-cell leukemia virus 1 infection;ko04015//Rap1 signaling pathway;ko05202//Transcriptional misregulation in cancer;ko04020//Calcium signaling pathway;ko04514//Cell adhesion molecules;ko05322//Systemic lupus erythematosus;ko05162//Measles;ko05135//Yersinia infection…	K10784;K10784;K10784;K10784;K10784;K10784;K10784;K10784;K10784;K10784;K10784;K10784;K10784;K10784;K10784;K10784;K10784;K10784;K10784;K10784;K10784;K10784;K10784;K10784;K10784;K10784;K10784;K10784;K10784	GO:0016020//membrane;GO:0016021//integral component of membrane	-	-	-	protein_coding
T cells	ENSCHIG00000018589	ENSCHIG00000018589	0.399	0.103	2.9666	0.373204	2.99078	0	0	membrane palmitoylated protein 7 [Source:NCBI gene;Acc:102168645]	-	-	-	-	GO:0005886//plasma membrane;GO:0005912//adherens junction;GO:0005923//bicellular tight junction	GO:0005515//protein binding	-	-	protein_coding
T cells	ENSCHIG00000020198	NPDC1	0.358	0.088	1.77222	0.263376	2.75037	9.31381e-281	2.074e-276	neural proliferation, differentiation and control 1 [Source:NCBI gene;Acc:106502682]	-	-	-	-	GO:0016021//integral component of membrane	-	-	-	protein_coding
T cells	ENSCHIG00000012161	PDK1	0.383	0.116	1.96205	0.294844	2.73434	3.83137e-275	8.53169e-271	pyruvate dehydrogenase kinase 1 [Source:NCBI gene;Acc:102186251]	Organismal Systems;Environmental Information Processing;Human Diseases	Development and regeneration;Signal transduction;Cancer: overview	ko04360//Axon guidance;ko04066//HIF-1 signaling pathway;ko05230//Central carbon metabolism in cancer	K12077;K12077;K12077	GO:0005739//mitochondrion;GO:0005759//mitochondrial matrix;GO:0005967//mitochondrial pyruvate dehydrogenase complex	GO:0000166//nucleotide binding;GO:0004672//protein kinase activity;GO:0004740//pyruvate dehydrogenase (acetyl-transferring) kinase activity;GO:0005524//ATP binding;GO:0016301//kinase activity;GO:0016740//transferase activity	GO:0006468//protein phosphorylation;GO:0008283//cell proliferation;GO:0008631//intrinsic apoptotic signaling pathway in response to oxidative stress;GO:0010510//regulation of acetyl-CoA biosynthetic process from pyruvate;GO:0010906//regulation of glucose metabolic process;GO:0016310//phosphorylation;GO:0097411//hypoxia-inducible factor-1alpha signaling pathway	-	protein_coding
T cells	ENSCHIG00000013168	SLC9A9	0.83	0.346	13.8674	2.1593	2.68306	0	0	solute carrier family 9 member A9 [Source:NCBI gene;Acc:102176830]	-	-	-	-	GO:0005768//endosome;GO:0010008//endosome membrane;GO:0016020//membrane;GO:0016021//integral component of membrane;GO:0055037//recycling endosome	GO:0015297//antiporter activity;GO:0015299//solute:proton antiporter activity;GO:0015385//sodium:proton antiporter activity	GO:0006811//ion transport;GO:0006812//cation transport;GO:0006814//sodium ion transport;GO:0006885//regulation of pH;GO:0035725//sodium ion transmembrane transport;GO:0055085//transmembrane transport;GO:1902600//hydrogen ion transmembrane transport	-	protein_coding
T cells	ENSCHIG00000013191	ITCH	0.478	0.156	2.43115	0.418762	2.53743	0	0	itchy E3 ubiquitin protein ligase [Source:NCBI gene;Acc:102191813]	Cellular Processes;Human Diseases;Genetic Information Processing;Environmental Information Processing	Transport and catabolism;Endocrine and metabolic disease;Folding, sorting and degradation;Signal transduction	ko04144//Endocytosis;ko04932//Non-alcoholic fatty liver disease;ko04120//Ubiquitin mediated proteolysis;ko04668//TNF signaling pathway	K05632;K05632;K05632;K05632	GO:0005634//nucleus;GO:0005654//nucleoplasm;GO:0005737//cytoplasm;GO:0005769//early endosome;GO:0005886//plasma membrane;GO:0005938//cell cortex;GO:0016020//membrane;GO:0031410//cytoplasmic vesicle;GO:0032991//macromolecular complex;GO:0043231//intracellular membrane-bounded organelle	GO:0004842//ubiquitin-protein transferase activity;GO:0005515//protein binding;GO:0016740//transferase activity;GO:0016874//ligase activity;GO:0043021//ribonucleoprotein complex binding;GO:0044389//ubiquitin-like protein ligase binding;GO:0045236//CXCR chemokine receptor binding;GO:0061630//ubiquitin protein ligase activity;GO:1990763//arrestin family protein binding	GO:0000209//protein polyubiquitination;GO:0002669//positive regulation of T cell anergy;GO:0006511//ubiquitin-dependent protein catabolic process;GO:0016567//protein ubiquitination;GO:0032088//negative regulation of NF-kappaB transcription factor activity;GO:0035519//protein K29-linked ubiquitination;GO:0043066//negative regulation of apoptotic process;GO:0043161//proteasome-mediated ubiquitin-de…	-	protein_coding
T cells	ENSCHIG00000013031	ITGA6	0.342	0.107	1.6798	0.291323	2.5276	2.89269e-222	6.44144e-218	integrin subunit alpha 6 [Source:NCBI gene;Acc:102186530]	Human Diseases;Environmental Information Processing;Human Diseases;Cellular Processes;Cellular Processes;Environmental Information Processing;Human Diseases;Organismal Systems;Human Diseases;Human Diseases;Human Diseases;Environmental Information Processing;Human Diseases	Cancer: overview;Signal transduction;Infectious disease: viral;Cell motility;Cellular community - eukaryotes;Signaling molecules and interaction;Infectious disease: parasitic;Immune system;Cardiovascular disease;Cancer: specific types;Cardiovascular disease;Signaling molecules and interaction;Cardiovascular disease	ko05200//Pathways in cancer;ko04151//PI3K-Akt signaling pathway;ko05165//Human papillomavirus infection;ko04810//Regulation of actin cytoskeleton;ko04510//Focal adhesion;ko04514//Cell adhesion molecules;ko05145//Toxoplasmosis;ko04640//Hematopoietic cell lineage;ko05414//Dilated cardiomyopathy;ko05222//Small cell lung cancer;ko05410//Hypertrophic cardiomyopathy;ko04512//ECM-receptor interaction;ko…	K06485;K06485;K06485;K06485;K06485;K06485;K06485;K06485;K06485;K06485;K06485;K06485;K06485	GO:0005886//plasma membrane;GO:0008305//integrin complex;GO:0009986//cell surface;GO:0016020//membrane;GO:0016021//integral component of membrane	GO:0031994//insulin-like growth factor I binding;GO:0038132//neuregulin binding	GO:0007155//cell adhesion;GO:0007229//integrin-mediated signaling pathway;GO:0010668//ectodermal cell differentiation;GO:0030335//positive regulation of cell migration;GO:0031589//cell-substrate adhesion;GO:0035878//nail development;GO:0042327//positive regulation of phosphorylation;GO:0043065//positive regulation of apoptotic process;GO:0043547//positive regulation of GTPase activity;GO:0043589/…	-	protein_coding
T cells	ENSCHIG00000010934	ITGB1	0.612	0.31	4.99267	1.13381	2.13863	0	0	integrin subunit beta 1 [Source:NCBI gene;Acc:102178060]	Human Diseases;Environmental Information Processing;Human Diseases;Environmental Information Processing;Cellular Processes;Human Diseases;Cellular Processes;Cellular Processes;Organismal Systems;Environmental Information Processing;Cellular Processes;Human Diseases;Organismal Systems;Human Diseases;Organismal Systems;Human Diseases;Human Diseases;Human Diseases;Human Diseases;Human Diseases;Envir…	Cancer: overview;Signal transduction;Infectious disease: viral;Signal transduction;Cell motility;Cancer: overview;Cellular community - eukaryotes;Transport and catabolism;Development and regeneration;Signaling molecules and interaction;Cellular community - eukaryotes;Infectious disease: bacterial;Immune system;Infectious disease: parasitic;Immune system;Cardiovascular disease;Cancer: specific typ…	ko05200//Pathways in cancer;ko04151//PI3K-Akt signaling pathway;ko05165//Human papillomavirus infection;ko04015//Rap1 signaling pathway;ko04810//Regulation of actin cytoskeleton;ko05205//Proteoglycans in cancer;ko04510//Focal adhesion;ko04145//Phagosome;ko04360//Axon guidance;ko04514//Cell adhesion molecules;ko04530//Tight junction;ko05135//Yersinia infection;ko04611//Platelet activation;ko05145/…	K05719;K05719;K05719;K05719;K05719;K05719;K05719;K05719;K05719;K05719;K05719;K05719;K05719;K05719;K05719;K05719;K05719;K05719;K05719;K05719;K05719;K05719;K05719	GO:0005737//cytoplasm;GO:0005768//endosome;GO:0005886//plasma membrane;GO:0005925//focal adhesion;GO:0008305//integrin complex;GO:0009897//external side of plasma membrane;GO:0009986//cell surface;GO:0014704//intercalated disc;GO:0016020//membrane;GO:0016021//integral component of membrane;GO:0030027//lamellipodium;GO:0030054//cell junction;GO:0030175//filopodium;GO:0031410//cytoplasmic vesicle;G…	GO:0001968//fibronectin binding;GO:0002020//protease binding;GO:0003779//actin binding;GO:0005178//integrin binding;GO:0019960//C-X3-C chemokine binding;GO:0038023//signaling receptor activity;GO:0043236//laminin binding;GO:0044877//macromolecular complex binding;GO:0046982//protein heterodimerization activity;GO:0050839//cell adhesion molecule binding;GO:0098639//collagen binding involved in cel…	GO:0000082//G1/S transition of mitotic cell cycle;GO:0000132//establishment of mitotic spindle orientation;GO:0001701//in utero embryonic development;GO:0001708//cell fate specification;GO:0002042//cell migration involved in sprouting angiogenesis;GO:0007155//cell adhesion;GO:0007159//leukocyte cell-cell adhesion;GO:0007160//cell-matrix adhesion;GO:0007161//calcium-independent cell-matrix adhesio…	-	protein_coding
T cells	ENSCHIG00000023552	STMN1	0.694	0.286	6.28122	1.45038	2.11462	0	0	stathmin 1 [Source:NCBI gene;Acc:102173139]	Environmental Information Processing;Human Diseases	Signal transduction;Cancer: overview	ko04010//MAPK signaling pathway;ko05206//MicroRNAs in cancer	K04381;K04381	-	GO:0015631//tubulin binding	GO:0000281//mitotic cytokinesis;GO:0007019//microtubule depolymerization;GO:0007052//mitotic spindle organization;GO:0009615//response to virus;GO:0031110//regulation of microtubule polymerization or depolymerization;GO:0031115//negative regulation of microtubule polymerization;GO:0035024//negative regulation of Rho protein signal transduction;GO:0048012//hepatocyte growth factor receptor signali…	-	protein_coding
T cells	ENSCHIG00000005289	PLEKHA1	0.348	0.157	1.63549	0.413818	1.98265	7.00378e-155	1.5596e-150	pleckstrin homology domain containing A1 [Source:NCBI gene;Acc:102173713]	-	-	-	-	GO:0005654//nucleoplasm;GO:0005737//cytoplasm;GO:0005829//cytosol;GO:0005886//plasma membrane;GO:0032587//ruffle membrane	GO:0030165//PDZ domain binding;GO:0043325//phosphatidylinositol-3,4-bisphosphate binding	GO:0001553//luteinization;GO:0007283//spermatogenesis;GO:0008209//androgen metabolic process;GO:0008210//estrogen metabolic process;GO:0008585//female gonad development;GO:0009791//post-embryonic development;GO:0014065//phosphatidylinositol 3-kinase signaling;GO:0031529//ruffle organization;GO:0033327//Leydig cell differentiation;GO:0035264//multicellular organism growth;GO:0045184//establishment…	-	protein_coding
T cells	ENSCHIG00000016352	MAST4	0.517	0.247	3.68493	0.968718	1.92749	2.23272e-260	4.97183e-256	microtubule-associated serine/threonine-protein kinase 4 [Source:NCBI gene;Acc:102190263]	-	-	-	-	-	GO:0000166//nucleotide binding;GO:0000287//magnesium ion binding;GO:0004672//protein kinase activity;GO:0004674//protein serine/threonine kinase activity;GO:0005515//protein binding;GO:0005524//ATP binding;GO:0016301//kinase activity;GO:0016740//transferase activity	GO:0006468//protein phosphorylation;GO:0016310//phosphorylation	-	protein_coding
T cells	ENSCHIG00000013616	MAGI3	0.332	0.16	1.86491	0.551978	1.75642	1.78392e-124	3.97244e-120	membrane associated guanylate kinase, WW and PDZ domain containing 3 [Source:NCBI gene;Acc:102181179]	Environmental Information Processing	Signal transduction	ko04015//Rap1 signaling pathway	K06112	GO:0005911//cell-cell junction;GO:0030054//cell junction	GO:0005515//protein binding;GO:0060090//binding, bridging	GO:0007165//signal transduction;GO:0046328//regulation of JNK cascade	-	protein_coding
T cells	ENSCHIG00000026782	ANKIB1	0.316	0.174	1.42741	0.457639	1.64111	8.19453e-95	1.82476e-90	ankyrin repeat and IBR domain containing 1 [Source:NCBI gene;Acc:102178594]	-	-	-	-	-	GO:0004842//ubiquitin-protein transferase activity;GO:0005515//protein binding;GO:0016740//transferase activity;GO:0046872//metal ion binding	GO:0016567//protein ubiquitination	-	protein_coding
T cells	ENSCHIG00000013280	HIVEP2	0.314	0.178	1.51477	0.498993	1.602	3.65073e-87	8.12943e-83	HIVEP zinc finger 2 [Source:NCBI gene;Acc:102178075]	-	-	-	-	GO:0005654//nucleoplasm	-	-	zf-C2H2	protein_coding
