# Supplementary material for: Profiling cell dynamic changes of goat peripheral blood mononuclear cells after Pasteurella multocida infection with single-cell transcriptomics and histopathology
Source: Vet Res. 2026 May 5;57:61. doi: 10.1186/s13567-025-01661-2 (PMC13154703; doi:10.1186/s13567-025-01661-2)
Supplement: Supplementary file 13 — Additional file 13: Differentially expressed genes shared by the two comparison groups (Q-value＜0.05, |Log2(FoldChange)|＞1). [file 13567_2025_1661_MOESM13_ESM.xlsx]

## Sheet: Sheet1
Additional file 13. Differentially expressed genes shared by the two comparison groups (Q-value＜0.05, |Log2(FoldChange)|＞1).
Cell_Type	Gene_Number	Gene_ID	Gene_Name	Significance
CD24+ B cells	7	ENSCHIG00000026351	MAP3K1	down
		ENSCHIG00000008705	ELL2	up
		ENSCHIG00000012846	S100A12	up
		ENSCHIG00000013798	CXCR4	up
		ENSCHIG00000016845	ENSCHIG00000016845	up
		ENSCHIG00000021424	SOAT1	up
		ENSCHIG00000026621	S100A8	up
BACH2+ B cells	13	ENSCHIG00000008705	ELL2	up
		ENSCHIG00000012846	S100A12	up
		ENSCHIG00000013798	CXCR4	up
		ENSCHIG00000014093	ARAP2	up
		ENSCHIG00000014965	SSH2	up
		ENSCHIG00000016845	ENSCHIG00000016845	up
		ENSCHIG00000017312	CREM	up
		ENSCHIG00000022171	EAPP	up
		ENSCHIG00000025367	S100A4	up
		ENSCHIG00000025532	UGCG	up
		ENSCHIG00000026072	SAMSN1	up
		ENSCHIG00000026621	S100A8	up
		ENSCHIG00000027184	CD69	up
DUSP4+ B cells	10	ENSCHIG00000026351	MAP3K1	down
		ENSCHIG00000008705	ELL2	up
		ENSCHIG00000011897	DDIT3	up
		ENSCHIG00000012846	S100A12	up
		ENSCHIG00000013798	CXCR4	up
		ENSCHIG00000014093	ARAP2	up
		ENSCHIG00000014965	SSH2	up
		ENSCHIG00000016845	ENSCHIG00000016845	up
		ENSCHIG00000026072	SAMSN1	up
		ENSCHIG00000026621	S100A8	up
RUNX1T1+ B cells	5	ENSCHIG00000013422	ST3GAL6	down
		ENSCHIG00000013798	CXCR4	up
		ENSCHIG00000016845	ENSCHIG00000016845	up
		ENSCHIG00000025367	S100A4	up
		ENSCHIG00000026621	S100A8	up
PAX5+ B cells	1	ENSCHIG00000013798	CXCR4	up
JCHAIN+ B cells	1	ENSCHIG00000013798	CXCR4	up
VCAN+ B cells	2	ENSCHIG00000013168	SLC9A9	down
		ENSCHIG00000020142	CXCL8	up
GNLY+ CD8+ T cells	1	ENSCHIG00000012846	S100A12	up
LTB+ CD4+ T cells	10	ENSCHIG00000011433	NRROS	down
		ENSCHIG00000015087	ENSCHIG00000015087	down
		ENSCHIG00000009275	ENSCHIG00000009275	up
		ENSCHIG00000012846	S100A12	up
		ENSCHIG00000013798	CXCR4	up
		ENSCHIG00000016845	ENSCHIG00000016845	up
		ENSCHIG00000022754	FASLG	up
		ENSCHIG00000023368	PRDM1	up
		ENSCHIG00000026621	S100A8	up
		ENSCHIG00000027184	CD69	up
LEF1+ CD4+ T cells	18	ENSCHIG00000008131	CBL	down
		ENSCHIG00000011433	NRROS	down
		ENSCHIG00000014081	LSP1	down
		ENSCHIG00000026351	MAP3K1	down
		ENSCHIG00000008705	ELL2	up
		ENSCHIG00000010911	SLA2	up
		ENSCHIG00000012846	S100A12	up
		ENSCHIG00000013798	CXCR4	up
		ENSCHIG00000014965	SSH2	up
		ENSCHIG00000016845	ENSCHIG00000016845	up
		ENSCHIG00000017265	ENSCHIG00000017265	up
		ENSCHIG00000018633	ENSCHIG00000018633	up
		ENSCHIG00000021641	ENSCHIG00000021641	up
		ENSCHIG00000023539	DCTN4	up
		ENSCHIG00000025367	S100A4	up
		ENSCHIG00000026072	SAMSN1	up
		ENSCHIG00000026621	S100A8	up
		ENSCHIG00000027184	CD69	up
Transition TRDC+ T cells	8	ENSCHIG00000008705	ELL2	up
		ENSCHIG00000010911	SLA2	up
		ENSCHIG00000012846	S100A12	up
		ENSCHIG00000013798	CXCR4	up
		ENSCHIG00000014965	SSH2	up
		ENSCHIG00000015184	RGS1	up
		ENSCHIG00000026621	S100A8	up
		ENSCHIG00000027184	CD69	up
ZNRF1+ TRDC+ T cells	4	ENSCHIG00000013798	CXCR4	up
		ENSCHIG00000014965	SSH2	up
		ENSCHIG00000025775	RORA	up
		ENSCHIG00000026072	SAMSN1	up
RHEX+ TRDC+ T cells	8	ENSCHIG00000014081	LSP1	down
		ENSCHIG00000012846	S100A12	up
		ENSCHIG00000013798	CXCR4	up
		ENSCHIG00000014965	SSH2	up
		ENSCHIG00000015184	RGS1	up
		ENSCHIG00000016845	ENSCHIG00000016845	up
		ENSCHIG00000026621	S100A8	up
		ENSCHIG00000027184	CD69	up
Dendritic cells	4	ENSCHIG00000003296	FOSB	down
		ENSCHIG00000016291	C5AR1	up
		ENSCHIG00000019805	OSM	up
		ENSCHIG00000024360	ID3	up
Monocytes	18	ENSCHIG00000003296	FOSB	down
		ENSCHIG00000006128	ENSCHIG00000006128	down
		ENSCHIG00000008131	CBL	down
		ENSCHIG00000011686	MCTP1	down
		ENSCHIG00000014936	SHLD1	down
		ENSCHIG00000015087	ENSCHIG00000015087	down
		ENSCHIG00000016034	TXNDC16	down
		ENSCHIG00000018399	ANKRD42	down
		ENSCHIG00000018923	MLF1	down
		ENSCHIG00000019446	CIITA	down
		ENSCHIG00000026351	MAP3K1	down
		ENSCHIG00000011702	DUSP16	up
		ENSCHIG00000014093	ARAP2	up
		ENSCHIG00000015847	AREG	up
		ENSCHIG00000017850	CKB	up
		ENSCHIG00000019805	OSM	up
		ENSCHIG00000020331	IL4R	up
		ENSCHIG00000024360	ID3	up
Megakaryocytes	3	ENSCHIG00000012846	S100A12	up
		ENSCHIG00000013798	CXCR4	up
		ENSCHIG00000014965	SSH2	up
