# Supplementary material for: Profiling cell dynamic changes of goat peripheral blood mononuclear cells after Pasteurella multocida infection with single-cell transcriptomics and histopathology
Source: Vet Res. 2026 May 5;57:61. doi: 10.1186/s13567-025-01661-2 (PMC13154703; doi:10.1186/s13567-025-01661-2)
Supplement: Supplementary file 14 — Additional file 14: GO enrichment analysis of 48 genes in two comparison groups (P-value＜0.05). [file 13567_2025_1661_MOESM14_ESM.xlsx]

## Sheet: sheet1
Additional file 14. GO enrichment analysis of 48 genes in two comparison groups (P-value＜0.05).
GO_ID	Description	Gene_Number	All_Genes	P-value	Q-value	Genes
GO:0006955	immune response	14	867	2.36524e-08	3.32552e-05	ENSCHIG00000010911(SLA2);ENSCHIG00000011433(NRROS);ENSCHIG00000014936(SHLD1);ENSCHIG00000015087(ENSCHIG00000015087);ENSCHIG00000016291(C5AR1);ENSCHIG00000018633(ENSCHIG00000018633);ENSCHIG00000019446(CIITA);ENSCHIG00000019805(OSM);ENSCHIG00000020142(CXCL8);ENSCHIG00000020331(IL4R);ENSCHIG00000022754(FASLG);ENSCHIG00000025775(RORA);ENSCHIG00000026072(SAMSN1);ENSCHIG00000026621(S100A8)
GO:0048583	regulation of response to stimulus	21	2524	2.42092e-07	0.000124364	ENSCHIG00000008131(CBL);ENSCHIG00000010911(SLA2);ENSCHIG00000011433(NRROS);ENSCHIG00000011702(DUSP16);ENSCHIG00000011897(DDIT3);ENSCHIG00000012846(S100A12);ENSCHIG00000013798(CXCR4);ENSCHIG00000014936(SHLD1);ENSCHIG00000015184(RGS1);ENSCHIG00000016291(C5AR1);ENSCHIG00000018399(ANKRD42);ENSCHIG00000018633(ENSCHIG00000018633);ENSCHIG00000019805(OSM);ENSCHIG00000020142(CXCL8);ENSCHIG00000020331(IL4R…
GO:0006952	defense response	13	886	2.65357e-07	0.000124364	ENSCHIG00000011433(NRROS);ENSCHIG00000012846(S100A12);ENSCHIG00000014081(LSP1);ENSCHIG00000015087(ENSCHIG00000015087);ENSCHIG00000016291(C5AR1);ENSCHIG00000018399(ANKRD42);ENSCHIG00000018633(ENSCHIG00000018633);ENSCHIG00000019446(CIITA);ENSCHIG00000019805(OSM);ENSCHIG00000020142(CXCL8);ENSCHIG00000020331(IL4R);ENSCHIG00000025775(RORA);ENSCHIG00000026621(S100A8)
GO:0070887	cellular response to chemical stimulus	17	1739	7.25342e-07	0.000233362	ENSCHIG00000003296(FOSB);ENSCHIG00000011433(NRROS);ENSCHIG00000011897(DDIT3);ENSCHIG00000012846(S100A12);ENSCHIG00000013422(ST3GAL6);ENSCHIG00000013798(CXCR4);ENSCHIG00000014081(LSP1);ENSCHIG00000015087(ENSCHIG00000015087);ENSCHIG00000016291(C5AR1);ENSCHIG00000018633(ENSCHIG00000018633);ENSCHIG00000019805(OSM);ENSCHIG00000020142(CXCL8);ENSCHIG00000020331(IL4R);ENSCHIG00000024360(ID3);ENSCHIG00000…
GO:0034097	response to cytokine	10	524	8.29879e-07	0.000233362	ENSCHIG00000013422(ST3GAL6);ENSCHIG00000013798(CXCR4);ENSCHIG00000014081(LSP1);ENSCHIG00000018633(ENSCHIG00000018633);ENSCHIG00000019446(CIITA);ENSCHIG00000019805(OSM);ENSCHIG00000020142(CXCL8);ENSCHIG00000020331(IL4R);ENSCHIG00000025532(UGCG);ENSCHIG00000025775(RORA)
GO:0048584	positive regulation of response to stimulus	15	1422	1.70142e-06	0.000393842	ENSCHIG00000008131(CBL);ENSCHIG00000010911(SLA2);ENSCHIG00000011897(DDIT3);ENSCHIG00000012846(S100A12);ENSCHIG00000013798(CXCR4);ENSCHIG00000014936(SHLD1);ENSCHIG00000016291(C5AR1);ENSCHIG00000018399(ANKRD42);ENSCHIG00000018633(ENSCHIG00000018633);ENSCHIG00000019805(OSM);ENSCHIG00000020142(CXCL8);ENSCHIG00000020331(IL4R);ENSCHIG00000022754(FASLG);ENSCHIG00000025367(S100A4);ENSCHIG00000026621(S100…
GO:0009605	response to external stimulus	15	1448	2.13993e-06	0.000393842	ENSCHIG00000011897(DDIT3);ENSCHIG00000012846(S100A12);ENSCHIG00000013798(CXCR4);ENSCHIG00000014081(LSP1);ENSCHIG00000015087(ENSCHIG00000015087);ENSCHIG00000015184(RGS1);ENSCHIG00000016291(C5AR1);ENSCHIG00000018399(ANKRD42);ENSCHIG00000018633(ENSCHIG00000018633);ENSCHIG00000019805(OSM);ENSCHIG00000020142(CXCL8);ENSCHIG00000020331(IL4R);ENSCHIG00000025775(RORA);ENSCHIG00000026351(MAP3K1);ENSCHIG000…
GO:0009966	regulation of signal transduction	17	1883	2.24092e-06	0.000393842	ENSCHIG00000008131(CBL);ENSCHIG00000010911(SLA2);ENSCHIG00000011433(NRROS);ENSCHIG00000011702(DUSP16);ENSCHIG00000011897(DDIT3);ENSCHIG00000012846(S100A12);ENSCHIG00000013798(CXCR4);ENSCHIG00000015184(RGS1);ENSCHIG00000016291(C5AR1);ENSCHIG00000018633(ENSCHIG00000018633);ENSCHIG00000019805(OSM);ENSCHIG00000020142(CXCL8);ENSCHIG00000022754(FASLG);ENSCHIG00000025367(S100A4);ENSCHIG00000025532(UGCG)…
GO:0001775	cell activation	10	605	3.03972e-06	0.000456064	ENSCHIG00000010911(SLA2);ENSCHIG00000014936(SHLD1);ENSCHIG00000015087(ENSCHIG00000015087);ENSCHIG00000016291(C5AR1);ENSCHIG00000018633(ENSCHIG00000018633);ENSCHIG00000020142(CXCL8);ENSCHIG00000020331(IL4R);ENSCHIG00000023368(PRDM1);ENSCHIG00000025775(RORA);ENSCHIG00000026072(SAMSN1)
GO:0048518	positive regulation of biological process	25	4108	3.2437e-06	0.000456064	ENSCHIG00000003296(FOSB);ENSCHIG00000008131(CBL);ENSCHIG00000010911(SLA2);ENSCHIG00000011897(DDIT3);ENSCHIG00000012846(S100A12);ENSCHIG00000013798(CXCR4);ENSCHIG00000014093(ARAP2);ENSCHIG00000014936(SHLD1);ENSCHIG00000015184(RGS1);ENSCHIG00000015847(AREG);ENSCHIG00000016291(C5AR1);ENSCHIG00000018399(ANKRD42);ENSCHIG00000018633(ENSCHIG00000018633);ENSCHIG00000019446(CIITA);ENSCHIG00000019805(OSM);…
GO:0071345	cellular response to cytokine stimulus	9	479	3.68163e-06	0.00047058	ENSCHIG00000013422(ST3GAL6);ENSCHIG00000013798(CXCR4);ENSCHIG00000014081(LSP1);ENSCHIG00000018633(ENSCHIG00000018633);ENSCHIG00000019805(OSM);ENSCHIG00000020142(CXCL8);ENSCHIG00000020331(IL4R);ENSCHIG00000025532(UGCG);ENSCHIG00000025775(RORA)
GO:0006954	inflammatory response	8	367	4.68893e-06	0.000549386	ENSCHIG00000011433(NRROS);ENSCHIG00000018399(ANKRD42);ENSCHIG00000018633(ENSCHIG00000018633);ENSCHIG00000019805(OSM);ENSCHIG00000020142(CXCL8);ENSCHIG00000020331(IL4R);ENSCHIG00000025775(RORA);ENSCHIG00000026621(S100A8)
GO:0002376	immune system process	15	1572	5.98426e-06	0.000647221	ENSCHIG00000010911(SLA2);ENSCHIG00000011433(NRROS);ENSCHIG00000014936(SHLD1);ENSCHIG00000015087(ENSCHIG00000015087);ENSCHIG00000016291(C5AR1);ENSCHIG00000018633(ENSCHIG00000018633);ENSCHIG00000019446(CIITA);ENSCHIG00000019805(OSM);ENSCHIG00000020142(CXCL8);ENSCHIG00000020331(IL4R);ENSCHIG00000022754(FASLG);ENSCHIG00000023368(PRDM1);ENSCHIG00000025775(RORA);ENSCHIG00000026072(SAMSN1);ENSCHIG000000…
GO:0045321	leukocyte activation	9	529	8.24259e-06	0.000827792	ENSCHIG00000010911(SLA2);ENSCHIG00000014936(SHLD1);ENSCHIG00000016291(C5AR1);ENSCHIG00000018633(ENSCHIG00000018633);ENSCHIG00000020142(CXCL8);ENSCHIG00000020331(IL4R);ENSCHIG00000023368(PRDM1);ENSCHIG00000025775(RORA);ENSCHIG00000026072(SAMSN1)
GO:0023051	regulation of signaling	17	2124	1.18455e-05	0.00110894	ENSCHIG00000008131(CBL);ENSCHIG00000010911(SLA2);ENSCHIG00000011433(NRROS);ENSCHIG00000011702(DUSP16);ENSCHIG00000011897(DDIT3);ENSCHIG00000012846(S100A12);ENSCHIG00000013798(CXCR4);ENSCHIG00000015184(RGS1);ENSCHIG00000016291(C5AR1);ENSCHIG00000018633(ENSCHIG00000018633);ENSCHIG00000019805(OSM);ENSCHIG00000020142(CXCL8);ENSCHIG00000022754(FASLG);ENSCHIG00000025367(S100A4);ENSCHIG00000025532(UGCG)…
GO:0050896	response to stimulus	30	6190	1.28313e-05	0.00110894	ENSCHIG00000003296(FOSB);ENSCHIG00000008131(CBL);ENSCHIG00000010911(SLA2);ENSCHIG00000011433(NRROS);ENSCHIG00000011702(DUSP16);ENSCHIG00000011897(DDIT3);ENSCHIG00000012846(S100A12);ENSCHIG00000013422(ST3GAL6);ENSCHIG00000013798(CXCR4);ENSCHIG00000014081(LSP1);ENSCHIG00000014093(ARAP2);ENSCHIG00000014936(SHLD1);ENSCHIG00000015087(ENSCHIG00000015087);ENSCHIG00000015184(RGS1);ENSCHIG00000015847(AREG…
GO:0010646	regulation of cell communication	17	2149	1.38842e-05	0.00110894	ENSCHIG00000008131(CBL);ENSCHIG00000010911(SLA2);ENSCHIG00000011433(NRROS);ENSCHIG00000011702(DUSP16);ENSCHIG00000011897(DDIT3);ENSCHIG00000012846(S100A12);ENSCHIG00000013798(CXCR4);ENSCHIG00000015184(RGS1);ENSCHIG00000016291(C5AR1);ENSCHIG00000018633(ENSCHIG00000018633);ENSCHIG00000019805(OSM);ENSCHIG00000020142(CXCL8);ENSCHIG00000022754(FASLG);ENSCHIG00000025367(S100A4);ENSCHIG00000025532(UGCG)…
GO:1902531	regulation of intracellular signal transduction	12	1073	1.45837e-05	0.00110894	ENSCHIG00000008131(CBL);ENSCHIG00000010911(SLA2);ENSCHIG00000011702(DUSP16);ENSCHIG00000011897(DDIT3);ENSCHIG00000012846(S100A12);ENSCHIG00000016291(C5AR1);ENSCHIG00000018633(ENSCHIG00000018633);ENSCHIG00000019805(OSM);ENSCHIG00000022754(FASLG);ENSCHIG00000025367(S100A4);ENSCHIG00000025775(RORA);ENSCHIG00000026621(S100A8)
GO:0010033	response to organic substance	15	1694	1.49857e-05	0.00110894	ENSCHIG00000011433(NRROS);ENSCHIG00000011897(DDIT3);ENSCHIG00000013422(ST3GAL6);ENSCHIG00000013798(CXCR4);ENSCHIG00000014081(LSP1);ENSCHIG00000015847(AREG);ENSCHIG00000016291(C5AR1);ENSCHIG00000018633(ENSCHIG00000018633);ENSCHIG00000019446(CIITA);ENSCHIG00000019805(OSM);ENSCHIG00000020142(CXCL8);ENSCHIG00000020331(IL4R);ENSCHIG00000024360(ID3);ENSCHIG00000025532(UGCG);ENSCHIG00000025775(RORA)
GO:0002274	myeloid leukocyte activation	5	121	1.67547e-05	0.00117786	ENSCHIG00000016291(C5AR1);ENSCHIG00000018633(ENSCHIG00000018633);ENSCHIG00000020142(CXCL8);ENSCHIG00000020331(IL4R);ENSCHIG00000025775(RORA)
GO:0051716	cellular response to stimulus	27	5312	3.24511e-05	0.00216566	ENSCHIG00000003296(FOSB);ENSCHIG00000008131(CBL);ENSCHIG00000010911(SLA2);ENSCHIG00000011433(NRROS);ENSCHIG00000011702(DUSP16);ENSCHIG00000011897(DDIT3);ENSCHIG00000012846(S100A12);ENSCHIG00000013422(ST3GAL6);ENSCHIG00000013798(CXCR4);ENSCHIG00000014081(LSP1);ENSCHIG00000014093(ARAP2);ENSCHIG00000014936(SHLD1);ENSCHIG00000015087(ENSCHIG00000015087);ENSCHIG00000015184(RGS1);ENSCHIG00000015847(AREG…
GO:0001816	cytokine production	8	482	3.38866e-05	0.00216566	ENSCHIG00000011433(NRROS);ENSCHIG00000011897(DDIT3);ENSCHIG00000016291(C5AR1);ENSCHIG00000018399(ANKRD42);ENSCHIG00000018633(ENSCHIG00000018633);ENSCHIG00000019805(OSM);ENSCHIG00000020331(IL4R);ENSCHIG00000025775(RORA)
GO:0009893	positive regulation of metabolic process	18	2604	4.43108e-05	0.0026636	ENSCHIG00000003296(FOSB);ENSCHIG00000011897(DDIT3);ENSCHIG00000014093(ARAP2);ENSCHIG00000014936(SHLD1);ENSCHIG00000015184(RGS1);ENSCHIG00000015847(AREG);ENSCHIG00000016291(C5AR1);ENSCHIG00000018399(ANKRD42);ENSCHIG00000019446(CIITA);ENSCHIG00000019805(OSM);ENSCHIG00000020142(CXCL8);ENSCHIG00000021424(SOAT1);ENSCHIG00000022171(EAPP);ENSCHIG00000022754(FASLG);ENSCHIG00000023368(PRDM1);ENSCHIG000000…
GO:0042221	response to chemical	19	2879	4.54669e-05	0.0026636	ENSCHIG00000003296(FOSB);ENSCHIG00000011433(NRROS);ENSCHIG00000011897(DDIT3);ENSCHIG00000012846(S100A12);ENSCHIG00000013422(ST3GAL6);ENSCHIG00000013798(CXCR4);ENSCHIG00000014081(LSP1);ENSCHIG00000015087(ENSCHIG00000015087);ENSCHIG00000015847(AREG);ENSCHIG00000016291(C5AR1);ENSCHIG00000018633(ENSCHIG00000018633);ENSCHIG00000019446(CIITA);ENSCHIG00000019805(OSM);ENSCHIG00000020142(CXCL8);ENSCHIG000…
GO:0048585	negative regulation of response to stimulus	11	1090	9.34624e-05	0.00525633	ENSCHIG00000008131(CBL);ENSCHIG00000010911(SLA2);ENSCHIG00000011433(NRROS);ENSCHIG00000011702(DUSP16);ENSCHIG00000011897(DDIT3);ENSCHIG00000014936(SHLD1);ENSCHIG00000018633(ENSCHIG00000018633);ENSCHIG00000020142(CXCL8);ENSCHIG00000020331(IL4R);ENSCHIG00000025775(RORA);ENSCHIG00000026072(SAMSN1)
GO:0010604	positive regulation of macromolecule metabolic process	16	2254	0.000110153	0.00595671	ENSCHIG00000003296(FOSB);ENSCHIG00000011897(DDIT3);ENSCHIG00000014936(SHLD1);ENSCHIG00000015847(AREG);ENSCHIG00000016291(C5AR1);ENSCHIG00000018399(ANKRD42);ENSCHIG00000019446(CIITA);ENSCHIG00000019805(OSM);ENSCHIG00000020142(CXCL8);ENSCHIG00000021424(SOAT1);ENSCHIG00000022171(EAPP);ENSCHIG00000022754(FASLG);ENSCHIG00000023368(PRDM1);ENSCHIG00000024360(ID3);ENSCHIG00000025775(RORA);ENSCHIG00000026…
GO:0032101	regulation of response to external stimulus	8	576	0.000118678	0.00618004	ENSCHIG00000013798(CXCR4);ENSCHIG00000016291(C5AR1);ENSCHIG00000018399(ANKRD42);ENSCHIG00000018633(ENSCHIG00000018633);ENSCHIG00000019805(OSM);ENSCHIG00000020142(CXCL8);ENSCHIG00000025775(RORA);ENSCHIG00000026621(S100A8)
GO:0006950	response to stress	16	2289	0.00013286	0.00667148	ENSCHIG00000011433(NRROS);ENSCHIG00000011897(DDIT3);ENSCHIG00000012846(S100A12);ENSCHIG00000013798(CXCR4);ENSCHIG00000014081(LSP1);ENSCHIG00000014936(SHLD1);ENSCHIG00000015087(ENSCHIG00000015087);ENSCHIG00000016291(C5AR1);ENSCHIG00000018399(ANKRD42);ENSCHIG00000018633(ENSCHIG00000018633);ENSCHIG00000019446(CIITA);ENSCHIG00000019805(OSM);ENSCHIG00000020142(CXCL8);ENSCHIG00000020331(IL4R);ENSCHIG00…
GO:0035556	intracellular signal transduction	13	1600	0.000168445	0.00816666	ENSCHIG00000008131(CBL);ENSCHIG00000010911(SLA2);ENSCHIG00000011702(DUSP16);ENSCHIG00000011897(DDIT3);ENSCHIG00000012846(S100A12);ENSCHIG00000016291(C5AR1);ENSCHIG00000018633(ENSCHIG00000018633);ENSCHIG00000019805(OSM);ENSCHIG00000020142(CXCL8);ENSCHIG00000022754(FASLG);ENSCHIG00000025367(S100A4);ENSCHIG00000025775(RORA);ENSCHIG00000026621(S100A8)
GO:0001819	positive regulation of cytokine production	6	322	0.000196846	0.00922553	ENSCHIG00000011897(DDIT3);ENSCHIG00000016291(C5AR1);ENSCHIG00000018399(ANKRD42);ENSCHIG00000019805(OSM);ENSCHIG00000020331(IL4R);ENSCHIG00000025775(RORA)
GO:0002694	regulation of leukocyte activation	6	325	0.000206982	0.00924451	ENSCHIG00000014936(SHLD1);ENSCHIG00000018633(ENSCHIG00000018633);ENSCHIG00000020331(IL4R);ENSCHIG00000023368(PRDM1);ENSCHIG00000025775(RORA);ENSCHIG00000026072(SAMSN1)
GO:0071310	cellular response to organic substance	12	1409	0.000210401	0.00924451	ENSCHIG00000011433(NRROS);ENSCHIG00000011897(DDIT3);ENSCHIG00000013422(ST3GAL6);ENSCHIG00000013798(CXCR4);ENSCHIG00000014081(LSP1);ENSCHIG00000018633(ENSCHIG00000018633);ENSCHIG00000019805(OSM);ENSCHIG00000020142(CXCL8);ENSCHIG00000020331(IL4R);ENSCHIG00000024360(ID3);ENSCHIG00000025532(UGCG);ENSCHIG00000025775(RORA)
GO:1902533	positive regulation of intracellular signal transduction	8	631	0.000222256	0.00946944	ENSCHIG00000008131(CBL);ENSCHIG00000011897(DDIT3);ENSCHIG00000012846(S100A12);ENSCHIG00000016291(C5AR1);ENSCHIG00000019805(OSM);ENSCHIG00000022754(FASLG);ENSCHIG00000025367(S100A4);ENSCHIG00000026621(S100A8)
GO:0001817	regulation of cytokine production	7	477	0.000239988	0.00992422	ENSCHIG00000011897(DDIT3);ENSCHIG00000016291(C5AR1);ENSCHIG00000018399(ANKRD42);ENSCHIG00000018633(ENSCHIG00000018633);ENSCHIG00000019805(OSM);ENSCHIG00000020331(IL4R);ENSCHIG00000025775(RORA)
GO:0030593	neutrophil chemotaxis	3	46	0.000249063	0.0100052	ENSCHIG00000016291(C5AR1);ENSCHIG00000020142(CXCL8);ENSCHIG00000026621(S100A8)
GO:0050727	regulation of inflammatory response	5	216	0.000261927	0.0102297	ENSCHIG00000018399(ANKRD42);ENSCHIG00000018633(ENSCHIG00000018633);ENSCHIG00000019805(OSM);ENSCHIG00000025775(RORA);ENSCHIG00000026621(S100A8)
GO:0007166	cell surface receptor signaling pathway	13	1681	0.000276932	0.0105234	ENSCHIG00000008131(CBL);ENSCHIG00000010911(SLA2);ENSCHIG00000011433(NRROS);ENSCHIG00000011897(DDIT3);ENSCHIG00000013798(CXCR4);ENSCHIG00000015847(AREG);ENSCHIG00000016291(C5AR1);ENSCHIG00000018633(ENSCHIG00000018633);ENSCHIG00000019805(OSM);ENSCHIG00000020331(IL4R);ENSCHIG00000022754(FASLG);ENSCHIG00000025532(UGCG);ENSCHIG00000025775(RORA)
GO:0050865	regulation of cell activation	6	352	0.000318062	0.0116093	ENSCHIG00000014936(SHLD1);ENSCHIG00000018633(ENSCHIG00000018633);ENSCHIG00000020331(IL4R);ENSCHIG00000023368(PRDM1);ENSCHIG00000025775(RORA);ENSCHIG00000026072(SAMSN1)
GO:0050900	leukocyte migration	5	226	0.000322771	0.0116093	ENSCHIG00000015087(ENSCHIG00000015087);ENSCHIG00000016291(C5AR1);ENSCHIG00000018633(ENSCHIG00000018633);ENSCHIG00000020142(CXCL8);ENSCHIG00000026621(S100A8)
GO:0065007	biological regulation	34	8886	0.00033044	0.0116093	ENSCHIG00000003296(FOSB);ENSCHIG00000008131(CBL);ENSCHIG00000010911(SLA2);ENSCHIG00000011433(NRROS);ENSCHIG00000011702(DUSP16);ENSCHIG00000011897(DDIT3);ENSCHIG00000012846(S100A12);ENSCHIG00000013168(SLC9A9);ENSCHIG00000013798(CXCR4);ENSCHIG00000014081(LSP1);ENSCHIG00000014093(ARAP2);ENSCHIG00000014936(SHLD1);ENSCHIG00000014965(SSH2);ENSCHIG00000015087(ENSCHIG00000015087);ENSCHIG00000015184(RGS1)…
GO:0042116	macrophage activation	3	51	0.000338535	0.0116093	ENSCHIG00000016291(C5AR1);ENSCHIG00000020331(IL4R);ENSCHIG00000025775(RORA)
GO:0006366	transcription from RNA polymerase II promoter	12	1493	0.000361849	0.0121133	ENSCHIG00000003296(FOSB);ENSCHIG00000008705(ELL2);ENSCHIG00000010911(SLA2);ENSCHIG00000011897(DDIT3);ENSCHIG00000016291(C5AR1);ENSCHIG00000019446(CIITA);ENSCHIG00000019805(OSM);ENSCHIG00000022171(EAPP);ENSCHIG00000022754(FASLG);ENSCHIG00000023368(PRDM1);ENSCHIG00000024360(ID3);ENSCHIG00000025775(RORA)
GO:0032103	positive regulation of response to external stimulus	5	235	0.000386208	0.0126281	ENSCHIG00000016291(C5AR1);ENSCHIG00000018399(ANKRD42);ENSCHIG00000019805(OSM);ENSCHIG00000020142(CXCL8);ENSCHIG00000026621(S100A8)
GO:0023057	negative regulation of signaling	9	879	0.000419005	0.0133891	ENSCHIG00000008131(CBL);ENSCHIG00000010911(SLA2);ENSCHIG00000011433(NRROS);ENSCHIG00000011702(DUSP16);ENSCHIG00000011897(DDIT3);ENSCHIG00000018633(ENSCHIG00000018633);ENSCHIG00000019805(OSM);ENSCHIG00000020142(CXCL8);ENSCHIG00000025775(RORA)
GO:1990266	neutrophil migration	3	56	0.000446472	0.0134023	ENSCHIG00000016291(C5AR1);ENSCHIG00000020142(CXCL8);ENSCHIG00000026621(S100A8)
GO:0043122	regulation of I-kappaB kinase/NF-kappaB signaling	4	135	0.000452038	0.0134023	ENSCHIG00000012846(S100A12);ENSCHIG00000022754(FASLG);ENSCHIG00000025367(S100A4);ENSCHIG00000025775(RORA)
GO:0050794	regulation of cellular process	32	8076	0.000452559	0.0134023	ENSCHIG00000003296(FOSB);ENSCHIG00000008131(CBL);ENSCHIG00000010911(SLA2);ENSCHIG00000011433(NRROS);ENSCHIG00000011702(DUSP16);ENSCHIG00000011897(DDIT3);ENSCHIG00000012846(S100A12);ENSCHIG00000013798(CXCR4);ENSCHIG00000014081(LSP1);ENSCHIG00000014093(ARAP2);ENSCHIG00000014936(SHLD1);ENSCHIG00000014965(SSH2);ENSCHIG00000015184(RGS1);ENSCHIG00000015847(AREG);ENSCHIG00000016291(C5AR1);ENSCHIG0000001…
GO:0006935	chemotaxis	6	377	0.000458463	0.0134023	ENSCHIG00000013798(CXCR4);ENSCHIG00000014081(LSP1);ENSCHIG00000015087(ENSCHIG00000015087);ENSCHIG00000016291(C5AR1);ENSCHIG00000020142(CXCL8);ENSCHIG00000026621(S100A8)
GO:0030595	leukocyte chemotaxis	4	137	0.000477905	0.0134023	ENSCHIG00000015087(ENSCHIG00000015087);ENSCHIG00000016291(C5AR1);ENSCHIG00000020142(CXCL8);ENSCHIG00000026621(S100A8)
GO:0042330	taxis	6	380	0.00047813	0.0134023	ENSCHIG00000013798(CXCR4);ENSCHIG00000014081(LSP1);ENSCHIG00000015087(ENSCHIG00000015087);ENSCHIG00000016291(C5AR1);ENSCHIG00000020142(CXCL8);ENSCHIG00000026621(S100A8)
GO:0010648	negative regulation of cell communication	9	897	0.000486145	0.0134023	ENSCHIG00000008131(CBL);ENSCHIG00000010911(SLA2);ENSCHIG00000011433(NRROS);ENSCHIG00000011702(DUSP16);ENSCHIG00000011897(DDIT3);ENSCHIG00000018633(ENSCHIG00000018633);ENSCHIG00000019805(OSM);ENSCHIG00000020142(CXCL8);ENSCHIG00000025775(RORA)
GO:0019222	regulation of metabolic process	23	4727	0.000580807	0.015395	ENSCHIG00000003296(FOSB);ENSCHIG00000010911(SLA2);ENSCHIG00000011702(DUSP16);ENSCHIG00000011897(DDIT3);ENSCHIG00000014093(ARAP2);ENSCHIG00000014936(SHLD1);ENSCHIG00000015184(RGS1);ENSCHIG00000015847(AREG);ENSCHIG00000016291(C5AR1);ENSCHIG00000017312(CREM);ENSCHIG00000018399(ANKRD42);ENSCHIG00000018633(ENSCHIG00000018633);ENSCHIG00000019446(CIITA);ENSCHIG00000019805(OSM);ENSCHIG00000020142(CXCL8);…
GO:0080090	regulation of primary metabolic process	21	4076	0.000584951	0.015395	ENSCHIG00000003296(FOSB);ENSCHIG00000010911(SLA2);ENSCHIG00000011702(DUSP16);ENSCHIG00000011897(DDIT3);ENSCHIG00000014936(SHLD1);ENSCHIG00000015847(AREG);ENSCHIG00000016291(C5AR1);ENSCHIG00000017312(CREM);ENSCHIG00000018399(ANKRD42);ENSCHIG00000018633(ENSCHIG00000018633);ENSCHIG00000019446(CIITA);ENSCHIG00000019805(OSM);ENSCHIG00000020142(CXCL8);ENSCHIG00000021424(SOAT1);ENSCHIG00000022171(EAPP);…
GO:0019221	cytokine-mediated signaling pathway	5	258	0.000591275	0.015395	ENSCHIG00000013798(CXCR4);ENSCHIG00000018633(ENSCHIG00000018633);ENSCHIG00000019805(OSM);ENSCHIG00000020331(IL4R);ENSCHIG00000025532(UGCG)
GO:0048523	negative regulation of cellular process	18	3171	0.000608676	0.01556	ENSCHIG00000008131(CBL);ENSCHIG00000010911(SLA2);ENSCHIG00000011433(NRROS);ENSCHIG00000011702(DUSP16);ENSCHIG00000011897(DDIT3);ENSCHIG00000014936(SHLD1);ENSCHIG00000014965(SSH2);ENSCHIG00000018633(ENSCHIG00000018633);ENSCHIG00000019446(CIITA);ENSCHIG00000019805(OSM);ENSCHIG00000020142(CXCL8);ENSCHIG00000020331(IL4R);ENSCHIG00000022171(EAPP);ENSCHIG00000022754(FASLG);ENSCHIG00000023368(PRDM1);ENS…
GO:0042832	defense response to protozoan	2	14	0.0006234	0.0156518	ENSCHIG00000015087(ENSCHIG00000015087);ENSCHIG00000020331(IL4R)
GO:0031323	regulation of cellular metabolic process	21	4104	0.000646432	0.0159453	ENSCHIG00000003296(FOSB);ENSCHIG00000010911(SLA2);ENSCHIG00000011702(DUSP16);ENSCHIG00000011897(DDIT3);ENSCHIG00000014936(SHLD1);ENSCHIG00000015847(AREG);ENSCHIG00000016291(C5AR1);ENSCHIG00000017312(CREM);ENSCHIG00000018399(ANKRD42);ENSCHIG00000018633(ENSCHIG00000018633);ENSCHIG00000019446(CIITA);ENSCHIG00000019805(OSM);ENSCHIG00000020142(CXCL8);ENSCHIG00000021424(SOAT1);ENSCHIG00000022171(EAPP);…
GO:0071621	granulocyte chemotaxis	3	64	0.000661208	0.0160286	ENSCHIG00000016291(C5AR1);ENSCHIG00000020142(CXCL8);ENSCHIG00000026621(S100A8)
GO:0060255	regulation of macromolecule metabolic process	21	4128	0.000703643	0.0167682	ENSCHIG00000003296(FOSB);ENSCHIG00000010911(SLA2);ENSCHIG00000011702(DUSP16);ENSCHIG00000011897(DDIT3);ENSCHIG00000014936(SHLD1);ENSCHIG00000015847(AREG);ENSCHIG00000016291(C5AR1);ENSCHIG00000017312(CREM);ENSCHIG00000018399(ANKRD42);ENSCHIG00000018633(ENSCHIG00000018633);ENSCHIG00000019446(CIITA);ENSCHIG00000019805(OSM);ENSCHIG00000020142(CXCL8);ENSCHIG00000021424(SOAT1);ENSCHIG00000022171(EAPP);…
GO:0001562	response to protozoan	2	15	0.000718091	0.0168273	ENSCHIG00000015087(ENSCHIG00000015087);ENSCHIG00000020331(IL4R)
GO:0007249	I-kappaB kinase/NF-kappaB signaling	4	154	0.000742189	0.0171068	ENSCHIG00000012846(S100A12);ENSCHIG00000022754(FASLG);ENSCHIG00000025367(S100A4);ENSCHIG00000025775(RORA)
GO:0043304	regulation of mast cell degranulation	2	17	0.000926957	0.0209309	ENSCHIG00000018633(ENSCHIG00000018633);ENSCHIG00000020331(IL4R)
GO:0002366	leukocyte activation involved in immune response	4	164	0.0009387	0.0209309	ENSCHIG00000014936(SHLD1);ENSCHIG00000018633(ENSCHIG00000018633);ENSCHIG00000020331(IL4R);ENSCHIG00000025775(RORA)
GO:0009967	positive regulation of signal transduction	9	986	0.000962894	0.0209309	ENSCHIG00000008131(CBL);ENSCHIG00000011897(DDIT3);ENSCHIG00000012846(S100A12);ENSCHIG00000013798(CXCR4);ENSCHIG00000016291(C5AR1);ENSCHIG00000019805(OSM);ENSCHIG00000022754(FASLG);ENSCHIG00000025367(S100A4);ENSCHIG00000026621(S100A8)
GO:0009607	response to biotic stimulus	7	602	0.000967645	0.0209309	ENSCHIG00000011897(DDIT3);ENSCHIG00000012846(S100A12);ENSCHIG00000015087(ENSCHIG00000015087);ENSCHIG00000015184(RGS1);ENSCHIG00000016291(C5AR1);ENSCHIG00000020142(CXCL8);ENSCHIG00000020331(IL4R)
GO:0002263	cell activation involved in immune response	4	167	0.00100417	0.021392	ENSCHIG00000014936(SHLD1);ENSCHIG00000018633(ENSCHIG00000018633);ENSCHIG00000020331(IL4R);ENSCHIG00000025775(RORA)
GO:0046649	lymphocyte activation	6	444	0.00107953	0.0219175	ENSCHIG00000010911(SLA2);ENSCHIG00000014936(SHLD1);ENSCHIG00000020331(IL4R);ENSCHIG00000023368(PRDM1);ENSCHIG00000025775(RORA);ENSCHIG00000026072(SAMSN1)
GO:0048522	positive regulation of cellular process	19	3623	0.00108334	0.0219175	ENSCHIG00000003296(FOSB);ENSCHIG00000008131(CBL);ENSCHIG00000011897(DDIT3);ENSCHIG00000012846(S100A12);ENSCHIG00000013798(CXCR4);ENSCHIG00000014936(SHLD1);ENSCHIG00000015847(AREG);ENSCHIG00000016291(C5AR1);ENSCHIG00000018399(ANKRD42);ENSCHIG00000019446(CIITA);ENSCHIG00000019805(OSM);ENSCHIG00000020142(CXCL8);ENSCHIG00000020331(IL4R);ENSCHIG00000021424(SOAT1);ENSCHIG00000022171(EAPP);ENSCHIG000000…
GO:0046632	alpha-beta T cell differentiation	3	76	0.0010912	0.0219175	ENSCHIG00000020331(IL4R);ENSCHIG00000023368(PRDM1);ENSCHIG00000025775(RORA)
GO:0097530	granulocyte migration	3	76	0.0010912	0.0219175	ENSCHIG00000016291(C5AR1);ENSCHIG00000020142(CXCL8);ENSCHIG00000026621(S100A8)
GO:0006805	xenobiotic metabolic process	2	19	0.00116158	0.0226597	ENSCHIG00000012846(S100A12);ENSCHIG00000025775(RORA)
GO:0033006	regulation of mast cell activation involved in immune response	2	19	0.00116158	0.0226597	ENSCHIG00000018633(ENSCHIG00000018633);ENSCHIG00000020331(IL4R)
GO:0050729	positive regulation of inflammatory response	3	78	0.0011765	0.0226597	ENSCHIG00000018399(ANKRD42);ENSCHIG00000019805(OSM);ENSCHIG00000026621(S100A8)
GO:0045662	negative regulation of myoblast differentiation	2	20	0.00128846	0.0244807	ENSCHIG00000011897(DDIT3);ENSCHIG00000024360(ID3)
GO:0001568	blood vessel development	6	463	0.00133929	0.0251072	ENSCHIG00000011897(DDIT3);ENSCHIG00000016291(C5AR1);ENSCHIG00000020142(CXCL8);ENSCHIG00000022754(FASLG);ENSCHIG00000023368(PRDM1);ENSCHIG00000025775(RORA)
GO:0031325	positive regulation of cellular metabolic process	14	2244	0.00136303	0.0251675	ENSCHIG00000003296(FOSB);ENSCHIG00000011897(DDIT3);ENSCHIG00000014936(SHLD1);ENSCHIG00000015847(AREG);ENSCHIG00000016291(C5AR1);ENSCHIG00000018399(ANKRD42);ENSCHIG00000019446(CIITA);ENSCHIG00000019805(OSM);ENSCHIG00000020142(CXCL8);ENSCHIG00000021424(SOAT1);ENSCHIG00000022171(EAPP);ENSCHIG00000022754(FASLG);ENSCHIG00000025775(RORA);ENSCHIG00000026621(S100A8)
GO:0009968	negative regulation of signal transduction	8	831	0.00137831	0.0251675	ENSCHIG00000008131(CBL);ENSCHIG00000010911(SLA2);ENSCHIG00000011433(NRROS);ENSCHIG00000011702(DUSP16);ENSCHIG00000011897(DDIT3);ENSCHIG00000018633(ENSCHIG00000018633);ENSCHIG00000020142(CXCL8);ENSCHIG00000025775(RORA)
GO:0010575	positive regulation of vascular endothelial growth factor production	2	21	0.00142168	0.0255324	ENSCHIG00000016291(C5AR1);ENSCHIG00000025775(RORA)
GO:0070486	leukocyte aggregation	5	315	0.0014458	0.0255324	ENSCHIG00000010911(SLA2);ENSCHIG00000020331(IL4R);ENSCHIG00000023368(PRDM1);ENSCHIG00000025775(RORA);ENSCHIG00000026621(S100A8)
GO:0048519	negative regulation of biological process	18	3404	0.00147347	0.0255324	ENSCHIG00000008131(CBL);ENSCHIG00000010911(SLA2);ENSCHIG00000011433(NRROS);ENSCHIG00000011702(DUSP16);ENSCHIG00000011897(DDIT3);ENSCHIG00000014936(SHLD1);ENSCHIG00000014965(SSH2);ENSCHIG00000018633(ENSCHIG00000018633);ENSCHIG00000019446(CIITA);ENSCHIG00000019805(OSM);ENSCHIG00000020142(CXCL8);ENSCHIG00000020331(IL4R);ENSCHIG00000022171(EAPP);ENSCHIG00000022754(FASLG);ENSCHIG00000023368(PRDM1);ENS…
GO:0007165	signal transduction	21	4356	0.00151607	0.0255324	ENSCHIG00000008131(CBL);ENSCHIG00000010911(SLA2);ENSCHIG00000011433(NRROS);ENSCHIG00000011702(DUSP16);ENSCHIG00000011897(DDIT3);ENSCHIG00000012846(S100A12);ENSCHIG00000013798(CXCR4);ENSCHIG00000014081(LSP1);ENSCHIG00000014093(ARAP2);ENSCHIG00000015184(RGS1);ENSCHIG00000015847(AREG);ENSCHIG00000016291(C5AR1);ENSCHIG00000018633(ENSCHIG00000018633);ENSCHIG00000019805(OSM);ENSCHIG00000020142(CXCL8);E…
GO:0044260	cellular macromolecule metabolic process	27	6472	0.00153676	0.0255324	ENSCHIG00000003296(FOSB);ENSCHIG00000008131(CBL);ENSCHIG00000008705(ELL2);ENSCHIG00000010911(SLA2);ENSCHIG00000011702(DUSP16);ENSCHIG00000011897(DDIT3);ENSCHIG00000013422(ST3GAL6);ENSCHIG00000014936(SHLD1);ENSCHIG00000014965(SSH2);ENSCHIG00000015847(AREG);ENSCHIG00000016291(C5AR1);ENSCHIG00000017312(CREM);ENSCHIG00000018399(ANKRD42);ENSCHIG00000018633(ENSCHIG00000018633);ENSCHIG00000019446(CIITA)…
GO:0033003	regulation of mast cell activation	2	22	0.00156121	0.0255324	ENSCHIG00000018633(ENSCHIG00000018633);ENSCHIG00000020331(IL4R)
GO:0043300	regulation of leukocyte degranulation	2	22	0.00156121	0.0255324	ENSCHIG00000018633(ENSCHIG00000018633);ENSCHIG00000020331(IL4R)
GO:0043303	mast cell degranulation	2	22	0.00156121	0.0255324	ENSCHIG00000018633(ENSCHIG00000018633);ENSCHIG00000020331(IL4R)
GO:0050789	regulation of biological process	32	8516	0.00157979	0.0255324	ENSCHIG00000003296(FOSB);ENSCHIG00000008131(CBL);ENSCHIG00000010911(SLA2);ENSCHIG00000011433(NRROS);ENSCHIG00000011702(DUSP16);ENSCHIG00000011897(DDIT3);ENSCHIG00000012846(S100A12);ENSCHIG00000013798(CXCR4);ENSCHIG00000014081(LSP1);ENSCHIG00000014093(ARAP2);ENSCHIG00000014936(SHLD1);ENSCHIG00000014965(SSH2);ENSCHIG00000015184(RGS1);ENSCHIG00000015847(AREG);ENSCHIG00000016291(C5AR1);ENSCHIG0000001…
GO:0001944	vasculature development	6	480	0.0016102	0.0255324	ENSCHIG00000011897(DDIT3);ENSCHIG00000016291(C5AR1);ENSCHIG00000020142(CXCL8);ENSCHIG00000022754(FASLG);ENSCHIG00000023368(PRDM1);ENSCHIG00000025775(RORA)
GO:1903034	regulation of response to wounding	5	323	0.00161491	0.0255324	ENSCHIG00000018399(ANKRD42);ENSCHIG00000018633(ENSCHIG00000018633);ENSCHIG00000019805(OSM);ENSCHIG00000025775(RORA);ENSCHIG00000026621(S100A8)
GO:0010605	negative regulation of macromolecule metabolic process	12	1771	0.00168341	0.0255324	ENSCHIG00000010911(SLA2);ENSCHIG00000011702(DUSP16);ENSCHIG00000011897(DDIT3);ENSCHIG00000014936(SHLD1);ENSCHIG00000018633(ENSCHIG00000018633);ENSCHIG00000019446(CIITA);ENSCHIG00000020142(CXCL8);ENSCHIG00000022171(EAPP);ENSCHIG00000022754(FASLG);ENSCHIG00000023368(PRDM1);ENSCHIG00000024360(ID3);ENSCHIG00000026072(SAMSN1)
GO:0002448	mast cell mediated immunity	2	23	0.001707	0.0255324	ENSCHIG00000018633(ENSCHIG00000018633);ENSCHIG00000020331(IL4R)
GO:0010574	regulation of vascular endothelial growth factor production	2	23	0.001707	0.0255324	ENSCHIG00000016291(C5AR1);ENSCHIG00000025775(RORA)
GO:0032620	interleukin-17 production	2	23	0.001707	0.0255324	ENSCHIG00000011897(DDIT3);ENSCHIG00000019805(OSM)
GO:0032660	regulation of interleukin-17 production	2	23	0.001707	0.0255324	ENSCHIG00000011897(DDIT3);ENSCHIG00000019805(OSM)
GO:0071466	cellular response to xenobiotic stimulus	2	23	0.001707	0.0255324	ENSCHIG00000012846(S100A12);ENSCHIG00000025775(RORA)
GO:0009611	response to wounding	6	490	0.00178807	0.0264634	ENSCHIG00000015087(ENSCHIG00000015087);ENSCHIG00000018399(ANKRD42);ENSCHIG00000018633(ENSCHIG00000018633);ENSCHIG00000019805(OSM);ENSCHIG00000025775(RORA);ENSCHIG00000026621(S100A8)
GO:0002279	mast cell activation involved in immune response	2	24	0.00185904	0.0270088	ENSCHIG00000018633(ENSCHIG00000018633);ENSCHIG00000020331(IL4R)
GO:0023056	positive regulation of signaling	9	1085	0.00188725	0.0270088	ENSCHIG00000008131(CBL);ENSCHIG00000011897(DDIT3);ENSCHIG00000012846(S100A12);ENSCHIG00000013798(CXCR4);ENSCHIG00000016291(C5AR1);ENSCHIG00000019805(OSM);ENSCHIG00000022754(FASLG);ENSCHIG00000025367(S100A4);ENSCHIG00000026621(S100A8)
GO:0002682	regulation of immune system process	8	874	0.00190083	0.0270088	ENSCHIG00000010911(SLA2);ENSCHIG00000014936(SHLD1);ENSCHIG00000016291(C5AR1);ENSCHIG00000018633(ENSCHIG00000018633);ENSCHIG00000020331(IL4R);ENSCHIG00000023368(PRDM1);ENSCHIG00000025775(RORA);ENSCHIG00000026072(SAMSN1)
GO:0050776	regulation of immune response	6	496	0.00190176	0.0270088	ENSCHIG00000010911(SLA2);ENSCHIG00000014936(SHLD1);ENSCHIG00000016291(C5AR1);ENSCHIG00000018633(ENSCHIG00000018633);ENSCHIG00000020331(IL4R);ENSCHIG00000026072(SAMSN1)
GO:0060326	cell chemotaxis	4	203	0.00205958	0.028878	ENSCHIG00000015087(ENSCHIG00000015087);ENSCHIG00000016291(C5AR1);ENSCHIG00000020142(CXCL8);ENSCHIG00000026621(S100A8)
GO:0043123	positive regulation of I-kappaB kinase/NF-kappaB signaling	3	95	0.00207445	0.028878	ENSCHIG00000012846(S100A12);ENSCHIG00000022754(FASLG);ENSCHIG00000025367(S100A4)
GO:0072358	cardiovascular system development	7	689	0.00210886	0.0290692	ENSCHIG00000011897(DDIT3);ENSCHIG00000016291(C5AR1);ENSCHIG00000020142(CXCL8);ENSCHIG00000022754(FASLG);ENSCHIG00000023368(PRDM1);ENSCHIG00000024360(ID3);ENSCHIG00000025775(RORA)
GO:0010647	positive regulation of cell communication	9	1109	0.00219509	0.0299481	ENSCHIG00000008131(CBL);ENSCHIG00000011897(DDIT3);ENSCHIG00000012846(S100A12);ENSCHIG00000013798(CXCR4);ENSCHIG00000016291(C5AR1);ENSCHIG00000019805(OSM);ENSCHIG00000022754(FASLG);ENSCHIG00000025367(S100A4);ENSCHIG00000026621(S100A8)
GO:0072359	circulatory system development	7	695	0.00221522	0.0299481	ENSCHIG00000011897(DDIT3);ENSCHIG00000016291(C5AR1);ENSCHIG00000020142(CXCL8);ENSCHIG00000022754(FASLG);ENSCHIG00000023368(PRDM1);ENSCHIG00000024360(ID3);ENSCHIG00000025775(RORA)
GO:0050777	negative regulation of immune response	3	98	0.00226691	0.0303421	ENSCHIG00000018633(ENSCHIG00000018633);ENSCHIG00000020331(IL4R);ENSCHIG00000026072(SAMSN1)
GO:0002250	adaptive immune response	4	209	0.00228962	0.0303421	ENSCHIG00000014936(SHLD1);ENSCHIG00000020331(IL4R);ENSCHIG00000025775(RORA);ENSCHIG00000026072(SAMSN1)
GO:0046631	alpha-beta T cell activation	3	99	0.00233345	0.0303421	ENSCHIG00000020331(IL4R);ENSCHIG00000023368(PRDM1);ENSCHIG00000025775(RORA)
GO:0009410	response to xenobiotic stimulus	2	27	0.00235226	0.0303421	ENSCHIG00000012846(S100A12);ENSCHIG00000025775(RORA)
GO:0010573	vascular endothelial growth factor production	2	27	0.00235226	0.0303421	ENSCHIG00000016291(C5AR1);ENSCHIG00000025775(RORA)
GO:0007159	leukocyte cell-cell adhesion	5	353	0.00238121	0.0304361	ENSCHIG00000010911(SLA2);ENSCHIG00000020331(IL4R);ENSCHIG00000023368(PRDM1);ENSCHIG00000025775(RORA);ENSCHIG00000026621(S100A8)
GO:0034109	homotypic cell-cell adhesion	5	355	0.00244031	0.0309105	ENSCHIG00000010911(SLA2);ENSCHIG00000020331(IL4R);ENSCHIG00000023368(PRDM1);ENSCHIG00000025775(RORA);ENSCHIG00000026621(S100A8)
GO:1902532	negative regulation of intracellular signal transduction	5	362	0.00265562	0.031251	ENSCHIG00000010911(SLA2);ENSCHIG00000011702(DUSP16);ENSCHIG00000011897(DDIT3);ENSCHIG00000018633(ENSCHIG00000018633);ENSCHIG00000025775(RORA)
GO:0038159	C-X-C chemokine receptor CXCR4 signaling pathway	1	1	0.00267857	0.031251	ENSCHIG00000013798(CXCR4)
GO:0038160	CXCL12-activated CXCR4 signaling pathway	1	1	0.00267857	0.031251	ENSCHIG00000013798(CXCR4)
GO:0045626	negative regulation of T-helper 1 cell differentiation	1	1	0.00267857	0.031251	ENSCHIG00000020331(IL4R)
GO:0060598	dichotomous subdivision of terminal units involved in mammary gland duct morphogenesis	1	1	0.00267857	0.031251	ENSCHIG00000015847(AREG)
GO:0070488	neutrophil aggregation	1	1	0.00267857	0.031251	ENSCHIG00000026621(S100A8)
GO:0072750	cellular response to leptomycin B	1	1	0.00267857	0.031251	ENSCHIG00000024360(ID3)
GO:1901344	response to leptomycin B	1	1	0.00267857	0.031251	ENSCHIG00000024360(ID3)
GO:1990442	intrinsic apoptotic signaling pathway in response to nitrosative stress	1	1	0.00267857	0.031251	ENSCHIG00000011897(DDIT3)
GO:0043030	regulation of macrophage activation	2	29	0.00271168	0.031251	ENSCHIG00000020331(IL4R);ENSCHIG00000025775(RORA)
GO:0045576	mast cell activation	2	29	0.00271168	0.031251	ENSCHIG00000018633(ENSCHIG00000018633);ENSCHIG00000020331(IL4R)
GO:0002695	negative regulation of leukocyte activation	3	105	0.00275818	0.0315284	ENSCHIG00000018633(ENSCHIG00000018633);ENSCHIG00000020331(IL4R);ENSCHIG00000026072(SAMSN1)
GO:0051147	regulation of muscle cell differentiation	3	106	0.00283329	0.0321258	ENSCHIG00000011897(DDIT3);ENSCHIG00000020331(IL4R);ENSCHIG00000024360(ID3)
GO:0002886	regulation of myeloid leukocyte mediated immunity	2	30	0.00290047	0.032468	ENSCHIG00000018633(ENSCHIG00000018633);ENSCHIG00000020331(IL4R)
GO:0002429	immune response-activating cell surface receptor signaling pathway	3	107	0.00290965	0.032468	ENSCHIG00000010911(SLA2);ENSCHIG00000016291(C5AR1);ENSCHIG00000018633(ENSCHIG00000018633)
GO:0044237	cellular metabolic process	30	7900	0.00293846	0.0325313	ENSCHIG00000003296(FOSB);ENSCHIG00000008131(CBL);ENSCHIG00000008705(ELL2);ENSCHIG00000010911(SLA2);ENSCHIG00000011433(NRROS);ENSCHIG00000011702(DUSP16);ENSCHIG00000011897(DDIT3);ENSCHIG00000012846(S100A12);ENSCHIG00000013422(ST3GAL6);ENSCHIG00000014936(SHLD1);ENSCHIG00000014965(SSH2);ENSCHIG00000015847(AREG);ENSCHIG00000016291(C5AR1);ENSCHIG00000017312(CREM);ENSCHIG00000017850(CKB);ENSCHIG0000001…
GO:0002820	negative regulation of adaptive immune response	2	31	0.00309527	0.0337289	ENSCHIG00000020331(IL4R);ENSCHIG00000026072(SAMSN1)
GO:0043299	leukocyte degranulation	2	31	0.00309527	0.0337289	ENSCHIG00000018633(ENSCHIG00000018633);ENSCHIG00000020331(IL4R)
GO:0006351	transcription, DNA-templated	14	2443	0.00311861	0.0337289	ENSCHIG00000003296(FOSB);ENSCHIG00000008705(ELL2);ENSCHIG00000010911(SLA2);ENSCHIG00000011897(DDIT3);ENSCHIG00000016291(C5AR1);ENSCHIG00000017312(CREM);ENSCHIG00000018399(ANKRD42);ENSCHIG00000019446(CIITA);ENSCHIG00000019805(OSM);ENSCHIG00000022171(EAPP);ENSCHIG00000022754(FASLG);ENSCHIG00000023368(PRDM1);ENSCHIG00000024360(ID3);ENSCHIG00000025775(RORA)
GO:0097659	nucleic acid-templated transcription	14	2446	0.00315528	0.0338651	ENSCHIG00000003296(FOSB);ENSCHIG00000008705(ELL2);ENSCHIG00000010911(SLA2);ENSCHIG00000011897(DDIT3);ENSCHIG00000016291(C5AR1);ENSCHIG00000017312(CREM);ENSCHIG00000018399(ANKRD42);ENSCHIG00000019446(CIITA);ENSCHIG00000019805(OSM);ENSCHIG00000022171(EAPP);ENSCHIG00000022754(FASLG);ENSCHIG00000023368(PRDM1);ENSCHIG00000024360(ID3);ENSCHIG00000025775(RORA)
GO:0002639	positive regulation of immunoglobulin production	2	32	0.00329605	0.035108	ENSCHIG00000014936(SHLD1);ENSCHIG00000020331(IL4R)
GO:0032774	RNA biosynthetic process	14	2464	0.003383	0.0355019	ENSCHIG00000003296(FOSB);ENSCHIG00000008705(ELL2);ENSCHIG00000010911(SLA2);ENSCHIG00000011897(DDIT3);ENSCHIG00000016291(C5AR1);ENSCHIG00000017312(CREM);ENSCHIG00000018399(ANKRD42);ENSCHIG00000019446(CIITA);ENSCHIG00000019805(OSM);ENSCHIG00000022171(EAPP);ENSCHIG00000022754(FASLG);ENSCHIG00000023368(PRDM1);ENSCHIG00000024360(ID3);ENSCHIG00000025775(RORA)
GO:0044700	single organism signaling	21	4618	0.00338353	0.0355019	ENSCHIG00000008131(CBL);ENSCHIG00000010911(SLA2);ENSCHIG00000011433(NRROS);ENSCHIG00000011702(DUSP16);ENSCHIG00000011897(DDIT3);ENSCHIG00000012846(S100A12);ENSCHIG00000013798(CXCR4);ENSCHIG00000014081(LSP1);ENSCHIG00000014093(ARAP2);ENSCHIG00000015184(RGS1);ENSCHIG00000015847(AREG);ENSCHIG00000016291(C5AR1);ENSCHIG00000018633(ENSCHIG00000018633);ENSCHIG00000019805(OSM);ENSCHIG00000020142(CXCL8);E…
GO:0002819	regulation of adaptive immune response	3	114	0.00347988	0.0361161	ENSCHIG00000014936(SHLD1);ENSCHIG00000020331(IL4R);ENSCHIG00000026072(SAMSN1)
GO:0023052	signaling	21	4629	0.00349345	0.0361161	ENSCHIG00000008131(CBL);ENSCHIG00000010911(SLA2);ENSCHIG00000011433(NRROS);ENSCHIG00000011702(DUSP16);ENSCHIG00000011897(DDIT3);ENSCHIG00000012846(S100A12);ENSCHIG00000013798(CXCR4);ENSCHIG00000014081(LSP1);ENSCHIG00000014093(ARAP2);ENSCHIG00000015184(RGS1);ENSCHIG00000015847(AREG);ENSCHIG00000016291(C5AR1);ENSCHIG00000018633(ENSCHIG00000018633);ENSCHIG00000019805(OSM);ENSCHIG00000020142(CXCL8);E…
GO:0006357	regulation of transcription from RNA polymerase II promoter	10	1429	0.00358996	0.0368429	ENSCHIG00000003296(FOSB);ENSCHIG00000010911(SLA2);ENSCHIG00000011897(DDIT3);ENSCHIG00000019446(CIITA);ENSCHIG00000019805(OSM);ENSCHIG00000022171(EAPP);ENSCHIG00000022754(FASLG);ENSCHIG00000023368(PRDM1);ENSCHIG00000024360(ID3);ENSCHIG00000025775(RORA)
GO:0050778	positive regulation of immune response	5	389	0.00361735	0.036855	ENSCHIG00000010911(SLA2);ENSCHIG00000014936(SHLD1);ENSCHIG00000016291(C5AR1);ENSCHIG00000018633(ENSCHIG00000018633);ENSCHIG00000020331(IL4R)
GO:0009892	negative regulation of metabolic process	12	1941	0.00368158	0.0372396	ENSCHIG00000010911(SLA2);ENSCHIG00000011702(DUSP16);ENSCHIG00000011897(DDIT3);ENSCHIG00000014936(SHLD1);ENSCHIG00000018633(ENSCHIG00000018633);ENSCHIG00000019446(CIITA);ENSCHIG00000020142(CXCL8);ENSCHIG00000022171(EAPP);ENSCHIG00000022754(FASLG);ENSCHIG00000023368(PRDM1);ENSCHIG00000024360(ID3);ENSCHIG00000026072(SAMSN1)
GO:0006368	transcription elongation from RNA polymerase II promoter	2	34	0.00371544	0.0373136	ENSCHIG00000008705(ELL2);ENSCHIG00000022171(EAPP)
GO:0002768	immune response-regulating cell surface receptor signaling pathway	3	118	0.00383433	0.0377273	ENSCHIG00000010911(SLA2);ENSCHIG00000016291(C5AR1);ENSCHIG00000018633(ENSCHIG00000018633)
GO:0043207	response to external biotic stimulus	6	571	0.00383713	0.0377273	ENSCHIG00000012846(S100A12);ENSCHIG00000015087(ENSCHIG00000015087);ENSCHIG00000015184(RGS1);ENSCHIG00000016291(C5AR1);ENSCHIG00000020142(CXCL8);ENSCHIG00000020331(IL4R)
GO:0051707	response to other organism	6	571	0.00383713	0.0377273	ENSCHIG00000012846(S100A12);ENSCHIG00000015087(ENSCHIG00000015087);ENSCHIG00000015184(RGS1);ENSCHIG00000016291(C5AR1);ENSCHIG00000020142(CXCL8);ENSCHIG00000020331(IL4R)
GO:0050866	negative regulation of cell activation	3	119	0.00392626	0.0380712	ENSCHIG00000018633(ENSCHIG00000018633);ENSCHIG00000020331(IL4R);ENSCHIG00000026072(SAMSN1)
GO:0097529	myeloid leukocyte migration	3	119	0.00392626	0.0380712	ENSCHIG00000016291(C5AR1);ENSCHIG00000020142(CXCL8);ENSCHIG00000026621(S100A8)
GO:0000122	negative regulation of transcription from RNA polymerase II promoter	6	580	0.00414264	0.0398942	ENSCHIG00000010911(SLA2);ENSCHIG00000011897(DDIT3);ENSCHIG00000022171(EAPP);ENSCHIG00000022754(FASLG);ENSCHIG00000023368(PRDM1);ENSCHIG00000024360(ID3)
GO:0002285	lymphocyte activation involved in immune response	3	122	0.00421011	0.040142	ENSCHIG00000014936(SHLD1);ENSCHIG00000020331(IL4R);ENSCHIG00000025775(RORA)
GO:0048514	blood vessel morphogenesis	5	404	0.00424905	0.040142	ENSCHIG00000016291(C5AR1);ENSCHIG00000020142(CXCL8);ENSCHIG00000022754(FASLG);ENSCHIG00000023368(PRDM1);ENSCHIG00000025775(RORA)
GO:0051239	regulation of multicellular organismal process	12	1975	0.00425403	0.040142	ENSCHIG00000011897(DDIT3);ENSCHIG00000014936(SHLD1);ENSCHIG00000016291(C5AR1);ENSCHIG00000018399(ANKRD42);ENSCHIG00000018633(ENSCHIG00000018633);ENSCHIG00000019805(OSM);ENSCHIG00000020142(CXCL8);ENSCHIG00000020331(IL4R);ENSCHIG00000022754(FASLG);ENSCHIG00000023368(PRDM1);ENSCHIG00000024360(ID3);ENSCHIG00000025775(RORA)
GO:1903036	positive regulation of response to wounding	3	123	0.00430742	0.040268	ENSCHIG00000018399(ANKRD42);ENSCHIG00000019805(OSM);ENSCHIG00000026621(S100A8)
GO:0031347	regulation of defense response	5	406	0.00433889	0.040268	ENSCHIG00000018399(ANKRD42);ENSCHIG00000018633(ENSCHIG00000018633);ENSCHIG00000019805(OSM);ENSCHIG00000025775(RORA);ENSCHIG00000026621(S100A8)
GO:0007154	cell communication	21	4706	0.00435329	0.040268	ENSCHIG00000008131(CBL);ENSCHIG00000010911(SLA2);ENSCHIG00000011433(NRROS);ENSCHIG00000011702(DUSP16);ENSCHIG00000011897(DDIT3);ENSCHIG00000012846(S100A12);ENSCHIG00000013798(CXCR4);ENSCHIG00000014081(LSP1);ENSCHIG00000014093(ARAP2);ENSCHIG00000015184(RGS1);ENSCHIG00000015847(AREG);ENSCHIG00000016291(C5AR1);ENSCHIG00000018633(ENSCHIG00000018633);ENSCHIG00000019805(OSM);ENSCHIG00000020142(CXCL8);E…
GO:0045661	regulation of myoblast differentiation	2	37	0.00438858	0.040329	ENSCHIG00000011897(DDIT3);ENSCHIG00000024360(ID3)
GO:0042692	muscle cell differentiation	4	253	0.00454254	0.0414728	ENSCHIG00000011897(DDIT3);ENSCHIG00000020331(IL4R);ENSCHIG00000024360(ID3);ENSCHIG00000025775(RORA)
GO:0045599	negative regulation of fat cell differentiation	2	38	0.00462458	0.0419494	ENSCHIG00000011897(DDIT3);ENSCHIG00000025775(RORA)
GO:0010628	positive regulation of gene expression	10	1486	0.00476043	0.0429049	ENSCHIG00000003296(FOSB);ENSCHIG00000011897(DDIT3);ENSCHIG00000018399(ANKRD42);ENSCHIG00000019446(CIITA);ENSCHIG00000019805(OSM);ENSCHIG00000020142(CXCL8);ENSCHIG00000022171(EAPP);ENSCHIG00000023368(PRDM1);ENSCHIG00000024360(ID3);ENSCHIG00000025775(RORA)
GO:0045934	negative regulation of nucleobase-containing compound metabolic process	8	1017	0.00485297	0.0434604	ENSCHIG00000010911(SLA2);ENSCHIG00000011897(DDIT3);ENSCHIG00000014936(SHLD1);ENSCHIG00000019446(CIITA);ENSCHIG00000022171(EAPP);ENSCHIG00000022754(FASLG);ENSCHIG00000023368(PRDM1);ENSCHIG00000024360(ID3)
GO:0002703	regulation of leukocyte mediated immunity	3	130	0.0050271	0.044129	ENSCHIG00000014936(SHLD1);ENSCHIG00000018633(ENSCHIG00000018633);ENSCHIG00000020331(IL4R)
GO:0006679	glucosylceramide biosynthetic process	1	2	0.00535015	0.044129	ENSCHIG00000025532(UGCG)
GO:0032487	regulation of Rap protein signal transduction	1	2	0.00535015	0.044129	ENSCHIG00000008131(CBL)
GO:0033082	regulation of extrathymic T cell differentiation	1	2	0.00535015	0.044129	ENSCHIG00000023368(PRDM1)
GO:0036364	transforming growth factor beta1 activation	1	2	0.00535015	0.044129	ENSCHIG00000011433(NRROS)
GO:0038178	complement component C5a signaling pathway	1	2	0.00535015	0.044129	ENSCHIG00000016291(C5AR1)
GO:0060368	regulation of Fc receptor mediated stimulatory signaling pathway	1	2	0.00535015	0.044129	ENSCHIG00000018633(ENSCHIG00000018633)
GO:1900234	regulation of Kit signaling pathway	1	2	0.00535015	0.044129	ENSCHIG00000018633(ENSCHIG00000018633)
GO:1900235	negative regulation of Kit signaling pathway	1	2	0.00535015	0.044129	ENSCHIG00000018633(ENSCHIG00000018633)
GO:1990654	sebum secreting cell proliferation	1	2	0.00535015	0.044129	ENSCHIG00000023368(PRDM1)
GO:2000016	negative regulation of determination of dorsal identity	1	2	0.00535015	0.044129	ENSCHIG00000011897(DDIT3)
GO:2000448	positive regulation of macrophage migration inhibitory factor signaling pathway	1	2	0.00535015	0.044129	ENSCHIG00000013798(CXCR4)
GO:0046637	regulation of alpha-beta T cell differentiation	2	41	0.00536704	0.044129	ENSCHIG00000020331(IL4R);ENSCHIG00000023368(PRDM1)
GO:2001244	positive regulation of intrinsic apoptotic signaling pathway	2	41	0.00536704	0.044129	ENSCHIG00000011897(DDIT3);ENSCHIG00000026621(S100A8)
GO:0031324	negative regulation of cellular metabolic process	11	1773	0.00552027	0.045125	ENSCHIG00000010911(SLA2);ENSCHIG00000011702(DUSP16);ENSCHIG00000011897(DDIT3);ENSCHIG00000014936(SHLD1);ENSCHIG00000018633(ENSCHIG00000018633);ENSCHIG00000019446(CIITA);ENSCHIG00000022171(EAPP);ENSCHIG00000022754(FASLG);ENSCHIG00000023368(PRDM1);ENSCHIG00000024360(ID3);ENSCHIG00000026072(SAMSN1)
GO:0042093	T-helper cell differentiation	2	42	0.00562591	0.0457227	ENSCHIG00000020331(IL4R);ENSCHIG00000025775(RORA)
GO:0050920	regulation of chemotaxis	3	136	0.00569851	0.0460466	ENSCHIG00000013798(CXCR4);ENSCHIG00000016291(C5AR1);ENSCHIG00000020142(CXCL8)
GO:0002294	CD4-positive, alpha-beta T cell differentiation involved in immune response	2	43	0.00589041	0.0473252	ENSCHIG00000020331(IL4R);ENSCHIG00000025775(RORA)
GO:0002287	alpha-beta T cell activation involved in immune response	2	44	0.00616052	0.0481891	ENSCHIG00000020331(IL4R);ENSCHIG00000025775(RORA)
GO:0002293	alpha-beta T cell differentiation involved in immune response	2	44	0.00616052	0.0481891	ENSCHIG00000020331(IL4R);ENSCHIG00000025775(RORA)
GO:0002637	regulation of immunoglobulin production	2	44	0.00616052	0.0481891	ENSCHIG00000014936(SHLD1);ENSCHIG00000020331(IL4R)
GO:0032418	lysosome localization	2	44	0.00616052	0.0481891	ENSCHIG00000018633(ENSCHIG00000018633);ENSCHIG00000020331(IL4R)
GO:0051249	regulation of lymphocyte activation	4	276	0.0061693	0.0481891	ENSCHIG00000014936(SHLD1);ENSCHIG00000020331(IL4R);ENSCHIG00000023368(PRDM1);ENSCHIG00000026072(SAMSN1)
GO:0002699	positive regulation of immune effector process	3	144	0.006674	0.0515613	ENSCHIG00000014936(SHLD1);ENSCHIG00000018633(ENSCHIG00000018633);ENSCHIG00000020331(IL4R)
GO:0019219	regulation of nucleobase-containing compound metabolic process	14	2651	0.00667437	0.0515613	ENSCHIG00000003296(FOSB);ENSCHIG00000010911(SLA2);ENSCHIG00000011897(DDIT3);ENSCHIG00000014936(SHLD1);ENSCHIG00000017312(CREM);ENSCHIG00000018399(ANKRD42);ENSCHIG00000019446(CIITA);ENSCHIG00000019805(OSM);ENSCHIG00000020142(CXCL8);ENSCHIG00000022171(EAPP);ENSCHIG00000022754(FASLG);ENSCHIG00000023368(PRDM1);ENSCHIG00000024360(ID3);ENSCHIG00000025775(RORA)
GO:0071347	cellular response to interleukin-1	2	46	0.00671744	0.0516105	ENSCHIG00000020142(CXCL8);ENSCHIG00000025775(RORA)
GO:0006898	receptor-mediated endocytosis	3	145	0.00680249	0.0519799	ENSCHIG00000008131(CBL);ENSCHIG00000018633(ENSCHIG00000018633);ENSCHIG00000020142(CXCL8)
GO:0002275	myeloid cell activation involved in immune response	2	47	0.00700419	0.0523824	ENSCHIG00000018633(ENSCHIG00000018633);ENSCHIG00000020331(IL4R)
GO:0002532	production of molecular mediator involved in inflammatory response	2	47	0.00700419	0.0523824	ENSCHIG00000018399(ANKRD42);ENSCHIG00000020331(IL4R)
GO:0006354	DNA-templated transcription, elongation	2	47	0.00700419	0.0523824	ENSCHIG00000008705(ELL2);ENSCHIG00000022171(EAPP)
GO:0051148	negative regulation of muscle cell differentiation	2	47	0.00700419	0.0523824	ENSCHIG00000011897(DDIT3);ENSCHIG00000024360(ID3)
GO:0034645	cellular macromolecule biosynthetic process	17	3576	0.00708682	0.0527199	ENSCHIG00000003296(FOSB);ENSCHIG00000008705(ELL2);ENSCHIG00000010911(SLA2);ENSCHIG00000011897(DDIT3);ENSCHIG00000013422(ST3GAL6);ENSCHIG00000016291(C5AR1);ENSCHIG00000017312(CREM);ENSCHIG00000018399(ANKRD42);ENSCHIG00000019446(CIITA);ENSCHIG00000019805(OSM);ENSCHIG00000021424(SOAT1);ENSCHIG00000022171(EAPP);ENSCHIG00000022754(FASLG);ENSCHIG00000023368(PRDM1);ENSCHIG00000024360(ID3);ENSCHIG0000002…
GO:0002683	negative regulation of immune system process	4	292	0.00750563	0.0547027	ENSCHIG00000010911(SLA2);ENSCHIG00000018633(ENSCHIG00000018633);ENSCHIG00000020331(IL4R);ENSCHIG00000026072(SAMSN1)
GO:0002292	T cell differentiation involved in immune response	2	49	0.00759412	0.0547027	ENSCHIG00000020331(IL4R);ENSCHIG00000025775(RORA)
GO:0002444	myeloid leukocyte mediated immunity	2	49	0.00759412	0.0547027	ENSCHIG00000018633(ENSCHIG00000018633);ENSCHIG00000020331(IL4R)
GO:0045892	negative regulation of transcription, DNA-templated	7	874	0.00780322	0.0547027	ENSCHIG00000010911(SLA2);ENSCHIG00000011897(DDIT3);ENSCHIG00000019446(CIITA);ENSCHIG00000022171(EAPP);ENSCHIG00000022754(FASLG);ENSCHIG00000023368(PRDM1);ENSCHIG00000024360(ID3)
GO:0006919	activation of cysteine-type endopeptidase activity involved in apoptotic process	2	50	0.00789724	0.0547027	ENSCHIG00000022754(FASLG);ENSCHIG00000026621(S100A8)
GO:1903507	negative regulation of nucleic acid-templated transcription	7	876	0.00789842	0.0547027	ENSCHIG00000010911(SLA2);ENSCHIG00000011897(DDIT3);ENSCHIG00000019446(CIITA);ENSCHIG00000022171(EAPP);ENSCHIG00000022754(FASLG);ENSCHIG00000023368(PRDM1);ENSCHIG00000024360(ID3)
GO:0009059	macromolecule biosynthetic process	17	3615	0.0079479	0.0547027	ENSCHIG00000003296(FOSB);ENSCHIG00000008705(ELL2);ENSCHIG00000010911(SLA2);ENSCHIG00000011897(DDIT3);ENSCHIG00000013422(ST3GAL6);ENSCHIG00000016291(C5AR1);ENSCHIG00000017312(CREM);ENSCHIG00000018399(ANKRD42);ENSCHIG00000019446(CIITA);ENSCHIG00000019805(OSM);ENSCHIG00000021424(SOAT1);ENSCHIG00000022171(EAPP);ENSCHIG00000022754(FASLG);ENSCHIG00000023368(PRDM1);ENSCHIG00000024360(ID3);ENSCHIG0000002…
GO:0016337	single organismal cell-cell adhesion	5	470	0.00799191	0.0547027	ENSCHIG00000010911(SLA2);ENSCHIG00000020331(IL4R);ENSCHIG00000023368(PRDM1);ENSCHIG00000025775(RORA);ENSCHIG00000026621(S100A8)
GO:0002826	negative regulation of T-helper 1 type immune response	1	3	0.00801476	0.0547027	ENSCHIG00000020331(IL4R)
GO:0014005	microglia development	1	3	0.00801476	0.0547027	ENSCHIG00000011433(NRROS)
GO:0032792	negative regulation of CREB transcription factor activity	1	3	0.00801476	0.0547027	ENSCHIG00000011897(DDIT3)
GO:0035583	sequestering of TGFbeta in extracellular matrix	1	3	0.00801476	0.0547027	ENSCHIG00000011433(NRROS)
GO:0035691	macrophage migration inhibitory factor signaling pathway	1	3	0.00801476	0.0547027	ENSCHIG00000013798(CXCR4)
GO:0043305	negative regulation of mast cell degranulation	1	3	0.00801476	0.0547027	ENSCHIG00000018633(ENSCHIG00000018633)
GO:0071500	cellular response to nitrosative stress	1	3	0.00801476	0.0547027	ENSCHIG00000011897(DDIT3)
GO:1903575	cornified envelope assembly	1	3	0.00801476	0.0547027	ENSCHIG00000025532(UGCG)
GO:2000446	regulation of macrophage migration inhibitory factor signaling pathway	1	3	0.00801476	0.0547027	ENSCHIG00000013798(CXCR4)
GO:0014068	positive regulation of phosphatidylinositol 3-kinase signaling	2	51	0.00820576	0.0557357	ENSCHIG00000008131(CBL);ENSCHIG00000019805(OSM)
GO:1902679	negative regulation of RNA biosynthetic process	7	885	0.00833758	0.0563509	ENSCHIG00000010911(SLA2);ENSCHIG00000011897(DDIT3);ENSCHIG00000019446(CIITA);ENSCHIG00000022171(EAPP);ENSCHIG00000022754(FASLG);ENSCHIG00000023368(PRDM1);ENSCHIG00000024360(ID3)
GO:0051252	regulation of RNA metabolic process	13	2430	0.00841092	0.0563509	ENSCHIG00000003296(FOSB);ENSCHIG00000010911(SLA2);ENSCHIG00000011897(DDIT3);ENSCHIG00000017312(CREM);ENSCHIG00000018399(ANKRD42);ENSCHIG00000019446(CIITA);ENSCHIG00000019805(OSM);ENSCHIG00000020142(CXCL8);ENSCHIG00000022171(EAPP);ENSCHIG00000022754(FASLG);ENSCHIG00000023368(PRDM1);ENSCHIG00000024360(ID3);ENSCHIG00000025775(RORA)
GO:0051240	positive regulation of multicellular organismal process	8	1116	0.00842431	0.0563509	ENSCHIG00000011897(DDIT3);ENSCHIG00000014936(SHLD1);ENSCHIG00000016291(C5AR1);ENSCHIG00000018399(ANKRD42);ENSCHIG00000019805(OSM);ENSCHIG00000020142(CXCL8);ENSCHIG00000020331(IL4R);ENSCHIG00000025775(RORA)
GO:0048878	chemical homeostasis	6	673	0.00845664	0.0563509	ENSCHIG00000011897(DDIT3);ENSCHIG00000013168(SLC9A9);ENSCHIG00000021424(SOAT1);ENSCHIG00000022754(FASLG);ENSCHIG00000025532(UGCG);ENSCHIG00000025775(RORA)
GO:0034654	nucleobase-containing compound biosynthetic process	14	2729	0.00866563	0.0572086	ENSCHIG00000003296(FOSB);ENSCHIG00000008705(ELL2);ENSCHIG00000010911(SLA2);ENSCHIG00000011897(DDIT3);ENSCHIG00000016291(C5AR1);ENSCHIG00000017312(CREM);ENSCHIG00000018399(ANKRD42);ENSCHIG00000019446(CIITA);ENSCHIG00000019805(OSM);ENSCHIG00000022171(EAPP);ENSCHIG00000022754(FASLG);ENSCHIG00000023368(PRDM1);ENSCHIG00000024360(ID3);ENSCHIG00000025775(RORA)
GO:0043170	macromolecule metabolic process	27	7146	0.00866674	0.0572086	ENSCHIG00000003296(FOSB);ENSCHIG00000008131(CBL);ENSCHIG00000008705(ELL2);ENSCHIG00000010911(SLA2);ENSCHIG00000011702(DUSP16);ENSCHIG00000011897(DDIT3);ENSCHIG00000013422(ST3GAL6);ENSCHIG00000014936(SHLD1);ENSCHIG00000014965(SSH2);ENSCHIG00000015847(AREG);ENSCHIG00000016291(C5AR1);ENSCHIG00000017312(CREM);ENSCHIG00000018399(ANKRD42);ENSCHIG00000018633(ENSCHIG00000018633);ENSCHIG00000019446(CIITA)…
GO:0050795	regulation of behavior	3	159	0.00875776	0.057452	ENSCHIG00000013798(CXCR4);ENSCHIG00000016291(C5AR1);ENSCHIG00000020142(CXCL8)
GO:0008152	metabolic process	32	9200	0.00878533	0.057452	ENSCHIG00000003296(FOSB);ENSCHIG00000008131(CBL);ENSCHIG00000008705(ELL2);ENSCHIG00000010911(SLA2);ENSCHIG00000011433(NRROS);ENSCHIG00000011702(DUSP16);ENSCHIG00000011897(DDIT3);ENSCHIG00000012846(S100A12);ENSCHIG00000013422(ST3GAL6);ENSCHIG00000014093(ARAP2);ENSCHIG00000014936(SHLD1);ENSCHIG00000014965(SSH2);ENSCHIG00000015184(RGS1);ENSCHIG00000015847(AREG);ENSCHIG00000016291(C5AR1);ENSCHIG00000…
GO:0031326	regulation of cellular biosynthetic process	14	2737	0.00889463	0.0578974	ENSCHIG00000003296(FOSB);ENSCHIG00000010911(SLA2);ENSCHIG00000011897(DDIT3);ENSCHIG00000017312(CREM);ENSCHIG00000018399(ANKRD42);ENSCHIG00000019446(CIITA);ENSCHIG00000019805(OSM);ENSCHIG00000020142(CXCL8);ENSCHIG00000021424(SOAT1);ENSCHIG00000022171(EAPP);ENSCHIG00000022754(FASLG);ENSCHIG00000023368(PRDM1);ENSCHIG00000024360(ID3);ENSCHIG00000025775(RORA)
GO:0051172	negative regulation of nitrogen compound metabolic process	8	1131	0.00910498	0.0585625	ENSCHIG00000010911(SLA2);ENSCHIG00000011897(DDIT3);ENSCHIG00000014936(SHLD1);ENSCHIG00000019446(CIITA);ENSCHIG00000022171(EAPP);ENSCHIG00000022754(FASLG);ENSCHIG00000023368(PRDM1);ENSCHIG00000024360(ID3)
GO:0042110	T cell activation	4	309	0.00912218	0.0585625	ENSCHIG00000010911(SLA2);ENSCHIG00000020331(IL4R);ENSCHIG00000023368(PRDM1);ENSCHIG00000025775(RORA)
GO:0070489	T cell aggregation	4	309	0.00912218	0.0585625	ENSCHIG00000010911(SLA2);ENSCHIG00000020331(IL4R);ENSCHIG00000023368(PRDM1);ENSCHIG00000025775(RORA)
GO:0043367	CD4-positive, alpha-beta T cell differentiation	2	54	0.00916341	0.0585625	ENSCHIG00000020331(IL4R);ENSCHIG00000025775(RORA)
GO:0071593	lymphocyte aggregation	4	311	0.0093262	0.059263	ENSCHIG00000010911(SLA2);ENSCHIG00000020331(IL4R);ENSCHIG00000023368(PRDM1);ENSCHIG00000025775(RORA)
GO:0050730	regulation of peptidyl-tyrosine phosphorylation	3	163	0.00937089	0.059263	ENSCHIG00000015847(AREG);ENSCHIG00000019805(OSM);ENSCHIG00000026072(SAMSN1)
GO:0002460	adaptive immune response based on somatic recombination of immune receptors built from immunoglobulin superfamily domains	3	165	0.00968668	0.059263	ENSCHIG00000014936(SHLD1);ENSCHIG00000020331(IL4R);ENSCHIG00000025775(RORA)
GO:0010629	negative regulation of gene expression	8	1146	0.00982664	0.059263	ENSCHIG00000010911(SLA2);ENSCHIG00000011897(DDIT3);ENSCHIG00000019446(CIITA);ENSCHIG00000020142(CXCL8);ENSCHIG00000022171(EAPP);ENSCHIG00000022754(FASLG);ENSCHIG00000023368(PRDM1);ENSCHIG00000024360(ID3)
GO:0009889	regulation of biosynthetic process	14	2775	0.0100505	0.059263	ENSCHIG00000003296(FOSB);ENSCHIG00000010911(SLA2);ENSCHIG00000011897(DDIT3);ENSCHIG00000017312(CREM);ENSCHIG00000018399(ANKRD42);ENSCHIG00000019446(CIITA);ENSCHIG00000019805(OSM);ENSCHIG00000020142(CXCL8);ENSCHIG00000021424(SOAT1);ENSCHIG00000022171(EAPP);ENSCHIG00000022754(FASLG);ENSCHIG00000023368(PRDM1);ENSCHIG00000024360(ID3);ENSCHIG00000025775(RORA)
GO:0051253	negative regulation of RNA metabolic process	7	919	0.0101626	0.059263	ENSCHIG00000010911(SLA2);ENSCHIG00000011897(DDIT3);ENSCHIG00000019446(CIITA);ENSCHIG00000022171(EAPP);ENSCHIG00000022754(FASLG);ENSCHIG00000023368(PRDM1);ENSCHIG00000024360(ID3)
GO:0070555	response to interleukin-1	2	57	0.0101686	0.059263	ENSCHIG00000020142(CXCL8);ENSCHIG00000025775(RORA)
GO:0018130	heterocycle biosynthetic process	14	2784	0.0103414	0.059263	ENSCHIG00000003296(FOSB);ENSCHIG00000008705(ELL2);ENSCHIG00000010911(SLA2);ENSCHIG00000011897(DDIT3);ENSCHIG00000016291(C5AR1);ENSCHIG00000017312(CREM);ENSCHIG00000018399(ANKRD42);ENSCHIG00000019446(CIITA);ENSCHIG00000019805(OSM);ENSCHIG00000022171(EAPP);ENSCHIG00000022754(FASLG);ENSCHIG00000023368(PRDM1);ENSCHIG00000024360(ID3);ENSCHIG00000025775(RORA)
GO:0019438	aromatic compound biosynthetic process	14	2785	0.0103741	0.059263	ENSCHIG00000003296(FOSB);ENSCHIG00000008705(ELL2);ENSCHIG00000010911(SLA2);ENSCHIG00000011897(DDIT3);ENSCHIG00000016291(C5AR1);ENSCHIG00000017312(CREM);ENSCHIG00000018399(ANKRD42);ENSCHIG00000019446(CIITA);ENSCHIG00000019805(OSM);ENSCHIG00000022171(EAPP);ENSCHIG00000022754(FASLG);ENSCHIG00000023368(PRDM1);ENSCHIG00000024360(ID3);ENSCHIG00000025775(RORA)
GO:0042632	cholesterol homeostasis	2	58	0.0105141	0.059263	ENSCHIG00000021424(SOAT1);ENSCHIG00000025775(RORA)
GO:0055092	sterol homeostasis	2	58	0.0105141	0.059263	ENSCHIG00000021424(SOAT1);ENSCHIG00000025775(RORA)
GO:0002430	complement receptor mediated signaling pathway	1	4	0.0106724	0.059263	ENSCHIG00000016291(C5AR1)
GO:0002431	Fc receptor mediated stimulatory signaling pathway	1	4	0.0106724	0.059263	ENSCHIG00000018633(ENSCHIG00000018633)
GO:0002887	negative regulation of myeloid leukocyte mediated immunity	1	4	0.0106724	0.059263	ENSCHIG00000018633(ENSCHIG00000018633)
GO:0006599	phosphagen metabolic process	1	4	0.0106724	0.059263	ENSCHIG00000017850(CKB)
GO:0006603	phosphocreatine metabolic process	1	4	0.0106724	0.059263	ENSCHIG00000017850(CKB)
GO:0033078	extrathymic T cell differentiation	1	4	0.0106724	0.059263	ENSCHIG00000023368(PRDM1)
GO:0036215	response to stem cell factor	1	4	0.0106724	0.059263	ENSCHIG00000018633(ENSCHIG00000018633)
GO:0036216	cellular response to stem cell factor stimulus	1	4	0.0106724	0.059263	ENSCHIG00000018633(ENSCHIG00000018633)
GO:0038109	Kit signaling pathway	1	4	0.0106724	0.059263	ENSCHIG00000018633(ENSCHIG00000018633)
GO:0038146	chemokine (C-X-C motif) ligand 12 signaling pathway	1	4	0.0106724	0.059263	ENSCHIG00000013798(CXCR4)
GO:0038165	oncostatin-M-mediated signaling pathway	1	4	0.0106724	0.059263	ENSCHIG00000019805(OSM)
GO:0042396	phosphagen biosynthetic process	1	4	0.0106724	0.059263	ENSCHIG00000017850(CKB)
GO:0042986	positive regulation of amyloid precursor protein biosynthetic process	1	4	0.0106724	0.059263	ENSCHIG00000021424(SOAT1)
GO:0043301	negative regulation of leukocyte degranulation	1	4	0.0106724	0.059263	ENSCHIG00000018633(ENSCHIG00000018633)
GO:0045630	positive regulation of T-helper 2 cell differentiation	1	4	0.0106724	0.059263	ENSCHIG00000020331(IL4R)
GO:0046314	phosphocreatine biosynthetic process	1	4	0.0106724	0.059263	ENSCHIG00000017850(CKB)
GO:0060354	negative regulation of cell adhesion molecule production	1	4	0.0106724	0.059263	ENSCHIG00000020142(CXCL8)
GO:0060750	epithelial cell proliferation involved in mammary gland duct elongation	1	4	0.0106724	0.059263	ENSCHIG00000015847(AREG)
GO:0061737	leukotriene signaling pathway	1	4	0.0106724	0.059263	ENSCHIG00000015184(RGS1)
GO:1903026	negative regulation of RNA polymerase II regulatory region sequence-specific DNA binding	1	4	0.0106724	0.059263	ENSCHIG00000011897(DDIT3)
GO:2000015	regulation of determination of dorsal identity	1	4	0.0106724	0.059263	ENSCHIG00000011897(DDIT3)
GO:2000583	regulation of platelet-derived growth factor receptor-alpha signaling pathway	1	4	0.0106724	0.059263	ENSCHIG00000008131(CBL)
GO:0031328	positive regulation of cellular biosynthetic process	9	1411	0.0107209	0.059263	ENSCHIG00000003296(FOSB);ENSCHIG00000011897(DDIT3);ENSCHIG00000018399(ANKRD42);ENSCHIG00000019446(CIITA);ENSCHIG00000019805(OSM);ENSCHIG00000020142(CXCL8);ENSCHIG00000021424(SOAT1);ENSCHIG00000022171(EAPP);ENSCHIG00000025775(RORA)
GO:0009058	biosynthetic process	19	4372	0.0107483	0.059263	ENSCHIG00000003296(FOSB);ENSCHIG00000008705(ELL2);ENSCHIG00000010911(SLA2);ENSCHIG00000011897(DDIT3);ENSCHIG00000013422(ST3GAL6);ENSCHIG00000016291(C5AR1);ENSCHIG00000017312(CREM);ENSCHIG00000017850(CKB);ENSCHIG00000018399(ANKRD42);ENSCHIG00000019446(CIITA);ENSCHIG00000019805(OSM);ENSCHIG00000020142(CXCL8);ENSCHIG00000021424(SOAT1);ENSCHIG00000022171(EAPP);ENSCHIG00000022754(FASLG);ENSCHIG0000002…
GO:0048259	regulation of receptor-mediated endocytosis	2	59	0.0108647	0.0594388	ENSCHIG00000008131(CBL);ENSCHIG00000018633(ENSCHIG00000018633)
GO:0097202	activation of cysteine-type endopeptidase activity	2	59	0.0108647	0.0594388	ENSCHIG00000022754(FASLG);ENSCHIG00000026621(S100A8)
GO:0046634	regulation of alpha-beta T cell activation	2	60	0.0112205	0.0611472	ENSCHIG00000020331(IL4R);ENSCHIG00000023368(PRDM1)
GO:0001525	angiogenesis	4	330	0.011415	0.0616795	ENSCHIG00000016291(C5AR1);ENSCHIG00000020142(CXCL8);ENSCHIG00000022754(FASLG);ENSCHIG00000025775(RORA)
GO:0098602	single organism cell adhesion	5	514	0.0114984	0.0616795	ENSCHIG00000010911(SLA2);ENSCHIG00000020331(IL4R);ENSCHIG00000023368(PRDM1);ENSCHIG00000025775(RORA);ENSCHIG00000026621(S100A8)
GO:0009891	positive regulation of biosynthetic process	9	1427	0.0115033	0.0616795	ENSCHIG00000003296(FOSB);ENSCHIG00000011897(DDIT3);ENSCHIG00000018399(ANKRD42);ENSCHIG00000019446(CIITA);ENSCHIG00000019805(OSM);ENSCHIG00000020142(CXCL8);ENSCHIG00000021424(SOAT1);ENSCHIG00000022171(EAPP);ENSCHIG00000025775(RORA)
GO:0007155	cell adhesion	7	942	0.0115546	0.0616795	ENSCHIG00000010911(SLA2);ENSCHIG00000013798(CXCR4);ENSCHIG00000020142(CXCL8);ENSCHIG00000020331(IL4R);ENSCHIG00000023368(PRDM1);ENSCHIG00000025775(RORA);ENSCHIG00000026621(S100A8)
GO:0002286	T cell activation involved in immune response	2	61	0.0115814	0.0616795	ENSCHIG00000020331(IL4R);ENSCHIG00000025775(RORA)
GO:0002377	immunoglobulin production	2	61	0.0115814	0.0616795	ENSCHIG00000014936(SHLD1);ENSCHIG00000020331(IL4R)
GO:0022610	biological adhesion	7	946	0.0118103	0.0626615	ENSCHIG00000010911(SLA2);ENSCHIG00000013798(CXCR4);ENSCHIG00000020142(CXCL8);ENSCHIG00000020331(IL4R);ENSCHIG00000023368(PRDM1);ENSCHIG00000025775(RORA);ENSCHIG00000026621(S100A8)
GO:0021782	glial cell development	2	62	0.0119473	0.0629136	ENSCHIG00000011433(NRROS);ENSCHIG00000016291(C5AR1)
GO:0045445	myoblast differentiation	2	62	0.0119473	0.0629136	ENSCHIG00000011897(DDIT3);ENSCHIG00000024360(ID3)
GO:0016070	RNA metabolic process	15	3153	0.012656	0.0654976	ENSCHIG00000003296(FOSB);ENSCHIG00000008705(ELL2);ENSCHIG00000010911(SLA2);ENSCHIG00000011897(DDIT3);ENSCHIG00000016291(C5AR1);ENSCHIG00000017312(CREM);ENSCHIG00000018399(ANKRD42);ENSCHIG00000019446(CIITA);ENSCHIG00000019805(OSM);ENSCHIG00000020142(CXCL8);ENSCHIG00000022171(EAPP);ENSCHIG00000022754(FASLG);ENSCHIG00000023368(PRDM1);ENSCHIG00000024360(ID3);ENSCHIG00000025775(RORA)
GO:1901362	organic cyclic compound biosynthetic process	14	2855	0.012882	0.0654976	ENSCHIG00000003296(FOSB);ENSCHIG00000008705(ELL2);ENSCHIG00000010911(SLA2);ENSCHIG00000011897(DDIT3);ENSCHIG00000016291(C5AR1);ENSCHIG00000017312(CREM);ENSCHIG00000018399(ANKRD42);ENSCHIG00000019446(CIITA);ENSCHIG00000019805(OSM);ENSCHIG00000022171(EAPP);ENSCHIG00000022754(FASLG);ENSCHIG00000023368(PRDM1);ENSCHIG00000024360(ID3);ENSCHIG00000025775(RORA)
GO:0030217	T cell differentiation	3	184	0.0129981	0.0654976	ENSCHIG00000020331(IL4R);ENSCHIG00000023368(PRDM1);ENSCHIG00000025775(RORA)
GO:0098542	defense response to other organism	4	343	0.0130059	0.0654976	ENSCHIG00000012846(S100A12);ENSCHIG00000015087(ENSCHIG00000015087);ENSCHIG00000016291(C5AR1);ENSCHIG00000020331(IL4R)
GO:0014066	regulation of phosphatidylinositol 3-kinase signaling	2	65	0.0130754	0.0654976	ENSCHIG00000008131(CBL);ENSCHIG00000019805(OSM)
GO:0035710	CD4-positive, alpha-beta T cell activation	2	65	0.0130754	0.0654976	ENSCHIG00000020331(IL4R);ENSCHIG00000025775(RORA)
GO:0051171	regulation of nitrogen compound metabolic process	14	2866	0.0133169	0.0654976	ENSCHIG00000003296(FOSB);ENSCHIG00000010911(SLA2);ENSCHIG00000011897(DDIT3);ENSCHIG00000014936(SHLD1);ENSCHIG00000017312(CREM);ENSCHIG00000018399(ANKRD42);ENSCHIG00000019446(CIITA);ENSCHIG00000019805(OSM);ENSCHIG00000020142(CXCL8);ENSCHIG00000022171(EAPP);ENSCHIG00000022754(FASLG);ENSCHIG00000023368(PRDM1);ENSCHIG00000024360(ID3);ENSCHIG00000025775(RORA)
GO:0006678	glucosylceramide metabolic process	1	5	0.0133231	0.0654976	ENSCHIG00000025532(UGCG)
GO:0014004	microglia differentiation	1	5	0.0133231	0.0654976	ENSCHIG00000011433(NRROS)
GO:0032713	negative regulation of interleukin-4 production	1	5	0.0133231	0.0654976	ENSCHIG00000011897(DDIT3)
GO:0033007	negative regulation of mast cell activation involved in immune response	1	5	0.0133231	0.0654976	ENSCHIG00000018633(ENSCHIG00000018633)
GO:0035581	sequestering of extracellular ligand from receptor	1	5	0.0133231	0.0654976	ENSCHIG00000011433(NRROS)
GO:0035790	platelet-derived growth factor receptor-alpha signaling pathway	1	5	0.0133231	0.0654976	ENSCHIG00000008131(CBL)
GO:0042695	thelarche	1	5	0.0133231	0.0654976	ENSCHIG00000015847(AREG)
GO:0051136	regulation of NK T cell differentiation	1	5	0.0133231	0.0654976	ENSCHIG00000023368(PRDM1)
GO:0051409	response to nitrosative stress	1	5	0.0133231	0.0654976	ENSCHIG00000011897(DDIT3)
GO:0060744	mammary gland branching involved in thelarche	1	5	0.0133231	0.0654976	ENSCHIG00000015847(AREG)
GO:0060751	branch elongation involved in mammary gland duct branching	1	5	0.0133231	0.0654976	ENSCHIG00000015847(AREG)
GO:0071694	maintenance of protein location in extracellular region	1	5	0.0133231	0.0654976	ENSCHIG00000011433(NRROS)
GO:0006664	glycolipid metabolic process	2	67	0.0138523	0.067862	ENSCHIG00000013422(ST3GAL6);ENSCHIG00000025532(UGCG)
GO:1903509	liposaccharide metabolic process	2	68	0.0142482	0.0695588	ENSCHIG00000013422(ST3GAL6);ENSCHIG00000025532(UGCG)
GO:0006355	regulation of transcription, DNA-templated	12	2312	0.0148654	0.0721848	ENSCHIG00000003296(FOSB);ENSCHIG00000010911(SLA2);ENSCHIG00000011897(DDIT3);ENSCHIG00000017312(CREM);ENSCHIG00000018399(ANKRD42);ENSCHIG00000019446(CIITA);ENSCHIG00000019805(OSM);ENSCHIG00000022171(EAPP);ENSCHIG00000022754(FASLG);ENSCHIG00000023368(PRDM1);ENSCHIG00000024360(ID3);ENSCHIG00000025775(RORA)
GO:1903506	regulation of nucleic acid-templated transcription	12	2314	0.0149631	0.0721848	ENSCHIG00000003296(FOSB);ENSCHIG00000010911(SLA2);ENSCHIG00000011897(DDIT3);ENSCHIG00000017312(CREM);ENSCHIG00000018399(ANKRD42);ENSCHIG00000019446(CIITA);ENSCHIG00000019805(OSM);ENSCHIG00000022171(EAPP);ENSCHIG00000022754(FASLG);ENSCHIG00000023368(PRDM1);ENSCHIG00000024360(ID3);ENSCHIG00000025775(RORA)
GO:2001141	regulation of RNA biosynthetic process	12	2321	0.0153089	0.0721848	ENSCHIG00000003296(FOSB);ENSCHIG00000010911(SLA2);ENSCHIG00000011897(DDIT3);ENSCHIG00000017312(CREM);ENSCHIG00000018399(ANKRD42);ENSCHIG00000019446(CIITA);ENSCHIG00000019805(OSM);ENSCHIG00000022171(EAPP);ENSCHIG00000022754(FASLG);ENSCHIG00000023368(PRDM1);ENSCHIG00000024360(ID3);ENSCHIG00000025775(RORA)
GO:0002702	positive regulation of production of molecular mediator of immune response	2	71	0.0154649	0.0721848	ENSCHIG00000014936(SHLD1);ENSCHIG00000020331(IL4R)
GO:0002443	leukocyte mediated immunity	3	197	0.0155943	0.0721848	ENSCHIG00000014936(SHLD1);ENSCHIG00000018633(ENSCHIG00000018633);ENSCHIG00000020331(IL4R)
GO:2000112	regulation of cellular macromolecule biosynthetic process	13	2620	0.0156285	0.0721848	ENSCHIG00000003296(FOSB);ENSCHIG00000010911(SLA2);ENSCHIG00000011897(DDIT3);ENSCHIG00000017312(CREM);ENSCHIG00000018399(ANKRD42);ENSCHIG00000019446(CIITA);ENSCHIG00000019805(OSM);ENSCHIG00000021424(SOAT1);ENSCHIG00000022171(EAPP);ENSCHIG00000022754(FASLG);ENSCHIG00000023368(PRDM1);ENSCHIG00000024360(ID3);ENSCHIG00000025775(RORA)
GO:0051235	maintenance of location	3	198	0.0158052	0.0721848	ENSCHIG00000011433(NRROS);ENSCHIG00000011897(DDIT3);ENSCHIG00000021424(SOAT1)
GO:0007173	epidermal growth factor receptor signaling pathway	2	72	0.0158801	0.0721848	ENSCHIG00000008131(CBL);ENSCHIG00000015847(AREG)
GO:0032905	transforming growth factor beta1 production	1	6	0.0159669	0.0721848	ENSCHIG00000011433(NRROS)
GO:0033004	negative regulation of mast cell activation	1	6	0.0159669	0.0721848	ENSCHIG00000018633(ENSCHIG00000018633)
GO:0034379	very-low-density lipoprotein particle assembly	1	6	0.0159669	0.0721848	ENSCHIG00000021424(SOAT1)
GO:0035635	entry of bacterium into host cell	1	6	0.0159669	0.0721848	ENSCHIG00000020142(CXCL8)
GO:0045625	regulation of T-helper 1 cell differentiation	1	6	0.0159669	0.0721848	ENSCHIG00000020331(IL4R)
GO:0046476	glycosylceramide biosynthetic process	1	6	0.0159669	0.0721848	ENSCHIG00000025532(UGCG)
GO:0046543	development of secondary female sexual characteristics	1	6	0.0159669	0.0721848	ENSCHIG00000015847(AREG)
GO:0046666	retinal cell programmed cell death	1	6	0.0159669	0.0721848	ENSCHIG00000022754(FASLG)
GO:0060600	dichotomous subdivision of an epithelial terminal unit	1	6	0.0159669	0.0721848	ENSCHIG00000015847(AREG)
GO:0071692	protein localization to extracellular region	1	6	0.0159669	0.0721848	ENSCHIG00000011433(NRROS)
GO:0097527	necroptotic signaling pathway	1	6	0.0159669	0.0721848	ENSCHIG00000022754(FASLG)
GO:1900115	extracellular regulation of signal transduction	1	6	0.0159669	0.0721848	ENSCHIG00000011433(NRROS)
GO:1900116	extracellular negative regulation of signal transduction	1	6	0.0159669	0.0721848	ENSCHIG00000011433(NRROS)
GO:1902947	regulation of tau-protein kinase activity	1	6	0.0159669	0.0721848	ENSCHIG00000016291(C5AR1)
GO:2000535	regulation of entry of bacterium into host cell	1	6	0.0159669	0.0721848	ENSCHIG00000020142(CXCL8)
GO:1903531	negative regulation of secretion by cell	2	73	0.0163001	0.0734549	ENSCHIG00000018633(ENSCHIG00000018633);ENSCHIG00000019805(OSM)
GO:0044707	single-multicellular organism process	17	3881	0.0164348	0.0736488	ENSCHIG00000011433(NRROS);ENSCHIG00000011897(DDIT3);ENSCHIG00000014936(SHLD1);ENSCHIG00000015087(ENSCHIG00000015087);ENSCHIG00000015847(AREG);ENSCHIG00000016291(C5AR1);ENSCHIG00000018399(ANKRD42);ENSCHIG00000018633(ENSCHIG00000018633);ENSCHIG00000019805(OSM);ENSCHIG00000020142(CXCL8);ENSCHIG00000020331(IL4R);ENSCHIG00000021424(SOAT1);ENSCHIG00000022754(FASLG);ENSCHIG00000023368(PRDM1);ENSCHIG0000…
GO:0045765	regulation of angiogenesis	3	201	0.0164479	0.0736488	ENSCHIG00000016291(C5AR1);ENSCHIG00000020142(CXCL8);ENSCHIG00000022754(FASLG)
GO:0002521	leukocyte differentiation	4	369	0.0166003	0.0740954	ENSCHIG00000011433(NRROS);ENSCHIG00000020331(IL4R);ENSCHIG00000023368(PRDM1);ENSCHIG00000025775(RORA)
GO:0002698	negative regulation of immune effector process	2	74	0.0167248	0.0743362	ENSCHIG00000018633(ENSCHIG00000018633);ENSCHIG00000020331(IL4R)
GO:0010556	regulation of macromolecule biosynthetic process	13	2643	0.01676	0.0743362	ENSCHIG00000003296(FOSB);ENSCHIG00000010911(SLA2);ENSCHIG00000011897(DDIT3);ENSCHIG00000017312(CREM);ENSCHIG00000018399(ANKRD42);ENSCHIG00000019446(CIITA);ENSCHIG00000019805(OSM);ENSCHIG00000021424(SOAT1);ENSCHIG00000022171(EAPP);ENSCHIG00000022754(FASLG);ENSCHIG00000023368(PRDM1);ENSCHIG00000024360(ID3);ENSCHIG00000025775(RORA)
GO:0090304	nucleic acid metabolic process	16	3570	0.016877	0.0746198	ENSCHIG00000003296(FOSB);ENSCHIG00000008705(ELL2);ENSCHIG00000010911(SLA2);ENSCHIG00000011897(DDIT3);ENSCHIG00000014936(SHLD1);ENSCHIG00000016291(C5AR1);ENSCHIG00000017312(CREM);ENSCHIG00000018399(ANKRD42);ENSCHIG00000019446(CIITA);ENSCHIG00000019805(OSM);ENSCHIG00000020142(CXCL8);ENSCHIG00000022171(EAPP);ENSCHIG00000022754(FASLG);ENSCHIG00000023368(PRDM1);ENSCHIG00000024360(ID3);ENSCHIG000000257…
GO:0051704	multi-organism process	8	1263	0.0170305	0.0750621	ENSCHIG00000012846(S100A12);ENSCHIG00000015087(ENSCHIG00000015087);ENSCHIG00000015184(RGS1);ENSCHIG00000016291(C5AR1);ENSCHIG00000020142(CXCL8);ENSCHIG00000020331(IL4R);ENSCHIG00000021641(ENSCHIG00000021641);ENSCHIG00000023368(PRDM1)
GO:0008277	regulation of G-protein coupled receptor protein signaling pathway	2	75	0.0171543	0.0751367	ENSCHIG00000015184(RGS1);ENSCHIG00000020142(CXCL8)
GO:0043280	positive regulation of cysteine-type endopeptidase activity involved in apoptotic process	2	75	0.0171543	0.0751367	ENSCHIG00000022754(FASLG);ENSCHIG00000026621(S100A8)
GO:0044249	cellular biosynthetic process	18	4232	0.0174223	0.0760737	ENSCHIG00000003296(FOSB);ENSCHIG00000008705(ELL2);ENSCHIG00000010911(SLA2);ENSCHIG00000011897(DDIT3);ENSCHIG00000013422(ST3GAL6);ENSCHIG00000016291(C5AR1);ENSCHIG00000017312(CREM);ENSCHIG00000018399(ANKRD42);ENSCHIG00000019446(CIITA);ENSCHIG00000019805(OSM);ENSCHIG00000020142(CXCL8);ENSCHIG00000021424(SOAT1);ENSCHIG00000022171(EAPP);ENSCHIG00000022754(FASLG);ENSCHIG00000023368(PRDM1);ENSCHIG00000…
GO:2000113	negative regulation of cellular macromolecule biosynthetic process	7	1024	0.0176689	0.0769117	ENSCHIG00000010911(SLA2);ENSCHIG00000011897(DDIT3);ENSCHIG00000019446(CIITA);ENSCHIG00000022171(EAPP);ENSCHIG00000022754(FASLG);ENSCHIG00000023368(PRDM1);ENSCHIG00000024360(ID3)
GO:0016064	immunoglobulin mediated immune response	2	78	0.0184706	0.0783142	ENSCHIG00000014936(SHLD1);ENSCHIG00000020331(IL4R)
GO:0019724	B cell mediated immunity	2	78	0.0184706	0.0783142	ENSCHIG00000014936(SHLD1);ENSCHIG00000020331(IL4R)
GO:0050864	regulation of B cell activation	2	78	0.0184706	0.0783142	ENSCHIG00000014936(SHLD1);ENSCHIG00000026072(SAMSN1)
GO:0001955	blood vessel maturation	1	7	0.0186038	0.0783142	ENSCHIG00000011897(DDIT3)
GO:0032968	positive regulation of transcription elongation from RNA polymerase II promoter	1	7	0.0186038	0.0783142	ENSCHIG00000022171(EAPP)
GO:0033210	leptin-mediated signaling pathway	1	7	0.0186038	0.0783142	ENSCHIG00000025532(UGCG)
GO:0042753	positive regulation of circadian rhythm	1	7	0.0186038	0.0783142	ENSCHIG00000025775(RORA)
GO:0042789	mRNA transcription from RNA polymerase II promoter	1	7	0.0186038	0.0783142	ENSCHIG00000016291(C5AR1)
GO:0048262	determination of dorsal/ventral asymmetry	1	7	0.0186038	0.0783142	ENSCHIG00000011897(DDIT3)
GO:0048263	determination of dorsal identity	1	7	0.0186038	0.0783142	ENSCHIG00000011897(DDIT3)
GO:0050930	induction of positive chemotaxis	1	7	0.0186038	0.0783142	ENSCHIG00000020142(CXCL8)
GO:0038127	ERBB signaling pathway	2	79	0.0189187	0.079402	ENSCHIG00000008131(CBL);ENSCHIG00000015847(AREG)
GO:0010558	negative regulation of macromolecule biosynthetic process	7	1040	0.0190898	0.0798819	ENSCHIG00000010911(SLA2);ENSCHIG00000011897(DDIT3);ENSCHIG00000019446(CIITA);ENSCHIG00000022171(EAPP);ENSCHIG00000022754(FASLG);ENSCHIG00000023368(PRDM1);ENSCHIG00000024360(ID3)
GO:0031638	zymogen activation	2	80	0.0193713	0.0805801	ENSCHIG00000022754(FASLG);ENSCHIG00000026621(S100A8)
GO:0051048	negative regulation of secretion	2	80	0.0193713	0.0805801	ENSCHIG00000018633(ENSCHIG00000018633);ENSCHIG00000019805(OSM)
GO:0002757	immune response-activating signal transduction	3	215	0.0196405	0.081459	ENSCHIG00000010911(SLA2);ENSCHIG00000016291(C5AR1);ENSCHIG00000018633(ENSCHIG00000018633)
GO:1901576	organic substance biosynthetic process	18	4288	0.0199506	0.0825016	ENSCHIG00000003296(FOSB);ENSCHIG00000008705(ELL2);ENSCHIG00000010911(SLA2);ENSCHIG00000011897(DDIT3);ENSCHIG00000013422(ST3GAL6);ENSCHIG00000016291(C5AR1);ENSCHIG00000017312(CREM);ENSCHIG00000017850(CKB);ENSCHIG00000018399(ANKRD42);ENSCHIG00000019446(CIITA);ENSCHIG00000019805(OSM);ENSCHIG00000021424(SOAT1);ENSCHIG00000022171(EAPP);ENSCHIG00000022754(FASLG);ENSCHIG00000023368(PRDM1);ENSCHIG0000002…
GO:0061061	muscle structure development	4	391	0.0200886	0.0827269	ENSCHIG00000011897(DDIT3);ENSCHIG00000020331(IL4R);ENSCHIG00000024360(ID3);ENSCHIG00000025775(RORA)
GO:1901342	regulation of vasculature development	3	217	0.0201228	0.0827269	ENSCHIG00000016291(C5AR1);ENSCHIG00000020142(CXCL8);ENSCHIG00000022754(FASLG)
GO:0001865	NK T cell differentiation	1	8	0.0212338	0.0840978	ENSCHIG00000023368(PRDM1)
GO:0032486	Rap protein signal transduction	1	8	0.0212338	0.0840978	ENSCHIG00000008131(CBL)
GO:0036363	transforming growth factor beta activation	1	8	0.0212338	0.0840978	ENSCHIG00000011433(NRROS)
GO:0042795	snRNA transcription from RNA polymerase II promoter	1	8	0.0212338	0.0840978	ENSCHIG00000008705(ELL2)
GO:0042983	amyloid precursor protein biosynthetic process	1	8	0.0212338	0.0840978	ENSCHIG00000021424(SOAT1)
GO:0042984	regulation of amyloid precursor protein biosynthetic process	1	8	0.0212338	0.0840978	ENSCHIG00000021424(SOAT1)
GO:0045091	regulation of single stranded viral RNA replication via double stranded DNA intermediate	1	8	0.0212338	0.0840978	ENSCHIG00000020142(CXCL8)
GO:0048143	astrocyte activation	1	8	0.0212338	0.0840978	ENSCHIG00000016291(C5AR1)
GO:0060353	regulation of cell adhesion molecule production	1	8	0.0212338	0.0840978	ENSCHIG00000020142(CXCL8)
GO:0098760	response to interleukin-7	1	8	0.0212338	0.0840978	ENSCHIG00000014081(LSP1)
GO:0098761	cellular response to interleukin-7	1	8	0.0212338	0.0840978	ENSCHIG00000014081(LSP1)
GO:1903025	regulation of RNA polymerase II regulatory region sequence-specific DNA binding	1	8	0.0212338	0.0840978	ENSCHIG00000011897(DDIT3)
GO:1990440	positive regulation of transcription from RNA polymerase II promoter in response to endoplasmic reticulum stress	1	8	0.0212338	0.0840978	ENSCHIG00000011897(DDIT3)
GO:0014065	phosphatidylinositol 3-kinase signaling	2	85	0.0217023	0.0857121	ENSCHIG00000008131(CBL);ENSCHIG00000019805(OSM)
GO:0050728	negative regulation of inflammatory response	2	86	0.0221819	0.0871168	ENSCHIG00000018633(ENSCHIG00000018633);ENSCHIG00000025775(RORA)
GO:2001056	positive regulation of cysteine-type endopeptidase activity	2	86	0.0221819	0.0871168	ENSCHIG00000022754(FASLG);ENSCHIG00000026621(S100A8)
GO:0033993	response to lipid	4	405	0.0225291	0.0882337	ENSCHIG00000015847(AREG);ENSCHIG00000020142(CXCL8);ENSCHIG00000024360(ID3);ENSCHIG00000025775(RORA)
GO:0031327	negative regulation of cellular biosynthetic process	7	1079	0.0228921	0.0887377	ENSCHIG00000010911(SLA2);ENSCHIG00000011897(DDIT3);ENSCHIG00000019446(CIITA);ENSCHIG00000022171(EAPP);ENSCHIG00000022754(FASLG);ENSCHIG00000023368(PRDM1);ENSCHIG00000024360(ID3)
GO:0002764	immune response-regulating signaling pathway	3	228	0.0228922	0.0887377	ENSCHIG00000010911(SLA2);ENSCHIG00000016291(C5AR1);ENSCHIG00000018633(ENSCHIG00000018633)
GO:0048565	digestive tract development	2	88	0.0231543	0.0887377	ENSCHIG00000020142(CXCL8);ENSCHIG00000023368(PRDM1)
GO:0045944	positive regulation of transcription from RNA polymerase II promoter	6	841	0.0232703	0.0887377	ENSCHIG00000003296(FOSB);ENSCHIG00000011897(DDIT3);ENSCHIG00000019446(CIITA);ENSCHIG00000019805(OSM);ENSCHIG00000022171(EAPP);ENSCHIG00000025775(RORA)
GO:0001959	regulation of cytokine-mediated signaling pathway	2	89	0.023647	0.0887377	ENSCHIG00000013798(CXCR4);ENSCHIG00000018633(ENSCHIG00000018633)
GO:0051250	negative regulation of lymphocyte activation	2	89	0.023647	0.0887377	ENSCHIG00000020331(IL4R);ENSCHIG00000026072(SAMSN1)
GO:0055088	lipid homeostasis	2	89	0.023647	0.0887377	ENSCHIG00000021424(SOAT1);ENSCHIG00000025775(RORA)
GO:0098609	cell-cell adhesion	5	618	0.0236884	0.0887377	ENSCHIG00000010911(SLA2);ENSCHIG00000020331(IL4R);ENSCHIG00000023368(PRDM1);ENSCHIG00000025775(RORA);ENSCHIG00000026621(S100A8)
GO:0006983	ER overload response	1	9	0.0238569	0.0887377	ENSCHIG00000011897(DDIT3)
GO:0017014	protein nitrosylation	1	9	0.0238569	0.0887377	ENSCHIG00000026621(S100A8)
GO:0018119	peptidyl-cysteine S-nitrosylation	1	9	0.0238569	0.0887377	ENSCHIG00000026621(S100A8)
GO:0033008	positive regulation of mast cell activation involved in immune response	1	9	0.0238569	0.0887377	ENSCHIG00000020331(IL4R)
GO:0039692	single stranded viral RNA replication via double stranded DNA intermediate	1	9	0.0238569	0.0887377	ENSCHIG00000020142(CXCL8)
GO:0043306	positive regulation of mast cell degranulation	1	9	0.0238569	0.0887377	ENSCHIG00000020331(IL4R)
GO:0044320	cellular response to leptin stimulus	1	9	0.0238569	0.0887377	ENSCHIG00000025532(UGCG)
GO:0045136	development of secondary sexual characteristics	1	9	0.0238569	0.0887377	ENSCHIG00000015847(AREG)
GO:0045628	regulation of T-helper 2 cell differentiation	1	9	0.0238569	0.0887377	ENSCHIG00000020331(IL4R)
GO:1901741	positive regulation of myoblast fusion	1	9	0.0238569	0.0887377	ENSCHIG00000020331(IL4R)
GO:1903306	negative regulation of regulated secretory pathway	1	9	0.0238569	0.0887377	ENSCHIG00000018633(ENSCHIG00000018633)
GO:0002684	positive regulation of immune system process	5	621	0.0241301	0.0893331	ENSCHIG00000010911(SLA2);ENSCHIG00000014936(SHLD1);ENSCHIG00000016291(C5AR1);ENSCHIG00000018633(ENSCHIG00000018633);ENSCHIG00000020331(IL4R)
GO:0060402	calcium ion transport into cytosol	2	90	0.0241441	0.0893331	ENSCHIG00000011897(DDIT3);ENSCHIG00000022754(FASLG)
GO:0009890	negative regulation of biosynthetic process	7	1092	0.0242704	0.0895647	ENSCHIG00000010911(SLA2);ENSCHIG00000011897(DDIT3);ENSCHIG00000019446(CIITA);ENSCHIG00000022171(EAPP);ENSCHIG00000022754(FASLG);ENSCHIG00000023368(PRDM1);ENSCHIG00000024360(ID3)
GO:0002705	positive regulation of leukocyte mediated immunity	2	91	0.0246454	0.0907106	ENSCHIG00000014936(SHLD1);ENSCHIG00000020331(IL4R)
GO:0051345	positive regulation of hydrolase activity	4	418	0.0249523	0.0916002	ENSCHIG00000014093(ARAP2);ENSCHIG00000015184(RGS1);ENSCHIG00000022754(FASLG);ENSCHIG00000026621(S100A8)
GO:0060401	cytosolic calcium ion transport	2	92	0.025151	0.0918503	ENSCHIG00000011897(DDIT3);ENSCHIG00000022754(FASLG)
GO:1903305	regulation of regulated secretory pathway	2	92	0.025151	0.0918503	ENSCHIG00000018633(ENSCHIG00000018633);ENSCHIG00000020331(IL4R)
GO:0010557	positive regulation of macromolecule biosynthetic process	8	1358	0.0252683	0.0920396	ENSCHIG00000003296(FOSB);ENSCHIG00000011897(DDIT3);ENSCHIG00000018399(ANKRD42);ENSCHIG00000019446(CIITA);ENSCHIG00000019805(OSM);ENSCHIG00000021424(SOAT1);ENSCHIG00000022171(EAPP);ENSCHIG00000025775(RORA)
GO:0051093	negative regulation of developmental process	5	631	0.0256414	0.0929877	ENSCHIG00000011897(DDIT3);ENSCHIG00000020331(IL4R);ENSCHIG00000022754(FASLG);ENSCHIG00000024360(ID3);ENSCHIG00000025775(RORA)
GO:0050921	positive regulation of chemotaxis	2	93	0.0256609	0.0929877	ENSCHIG00000016291(C5AR1);ENSCHIG00000020142(CXCL8)
GO:0031349	positive regulation of defense response	3	239	0.0258602	0.093469	ENSCHIG00000018399(ANKRD42);ENSCHIG00000019805(OSM);ENSCHIG00000026621(S100A8)
GO:0055123	digestive system development	2	94	0.026175	0.0942313	ENSCHIG00000020142(CXCL8);ENSCHIG00000023368(PRDM1)
GO:0006677	glycosylceramide metabolic process	1	10	0.0264732	0.0942313	ENSCHIG00000025532(UGCG)
GO:0009301	snRNA transcription	1	10	0.0264732	0.0942313	ENSCHIG00000008705(ELL2)
GO:0032494	response to peptidoglycan	1	10	0.0264732	0.0942313	ENSCHIG00000016291(C5AR1)
GO:0034244	negative regulation of transcription elongation from RNA polymerase II promoter	1	10	0.0264732	0.0942313	ENSCHIG00000022171(EAPP)
GO:0060352	cell adhesion molecule production	1	10	0.0264732	0.0942313	ENSCHIG00000020142(CXCL8)
GO:0048520	positive regulation of behavior	2	96	0.0272158	0.0963533	ENSCHIG00000016291(C5AR1);ENSCHIG00000020142(CXCL8)
GO:0060759	regulation of response to cytokine stimulus	2	96	0.0272158	0.0963533	ENSCHIG00000013798(CXCR4);ENSCHIG00000018633(ENSCHIG00000018633)
GO:0002697	regulation of immune effector process	3	244	0.027275	0.0963533	ENSCHIG00000014936(SHLD1);ENSCHIG00000018633(ENSCHIG00000018633);ENSCHIG00000020331(IL4R)
GO:0018108	peptidyl-tyrosine phosphorylation	3	247	0.0281435	0.0973577	ENSCHIG00000015847(AREG);ENSCHIG00000019805(OSM);ENSCHIG00000026072(SAMSN1)
GO:0045935	positive regulation of nucleobase-containing compound metabolic process	8	1390	0.0285949	0.0973577	ENSCHIG00000003296(FOSB);ENSCHIG00000011897(DDIT3);ENSCHIG00000014936(SHLD1);ENSCHIG00000018399(ANKRD42);ENSCHIG00000019446(CIITA);ENSCHIG00000019805(OSM);ENSCHIG00000022171(EAPP);ENSCHIG00000025775(RORA)
GO:0002700	regulation of production of molecular mediator of immune response	2	99	0.0288079	0.0973577	ENSCHIG00000014936(SHLD1);ENSCHIG00000020331(IL4R)
GO:0045598	regulation of fat cell differentiation	2	99	0.0288079	0.0973577	ENSCHIG00000011897(DDIT3);ENSCHIG00000025775(RORA)
GO:0002520	immune system development	5	651	0.0288456	0.0973577	ENSCHIG00000011433(NRROS);ENSCHIG00000014936(SHLD1);ENSCHIG00000020331(IL4R);ENSCHIG00000023368(PRDM1);ENSCHIG00000025775(RORA)
GO:0018212	peptidyl-tyrosine modification	3	250	0.0290268	0.0973577	ENSCHIG00000015847(AREG);ENSCHIG00000019805(OSM);ENSCHIG00000026072(SAMSN1)
GO:0002523	leukocyte migration involved in inflammatory response	1	11	0.0290827	0.0973577	ENSCHIG00000026621(S100A8)
GO:0002830	positive regulation of type 2 immune response	1	11	0.0290827	0.0973577	ENSCHIG00000020331(IL4R)
GO:0010878	cholesterol storage	1	11	0.0290827	0.0973577	ENSCHIG00000021424(SOAT1)
GO:0021702	cerebellar Purkinje cell differentiation	1	11	0.0290827	0.0973577	ENSCHIG00000025775(RORA)
GO:0032700	negative regulation of interleukin-17 production	1	11	0.0290827	0.0973577	ENSCHIG00000011897(DDIT3)
GO:0032823	regulation of natural killer cell differentiation	1	11	0.0290827	0.0973577	ENSCHIG00000023368(PRDM1)
GO:0033005	positive regulation of mast cell activation	1	11	0.0290827	0.0973577	ENSCHIG00000020331(IL4R)
GO:0034433	steroid esterification	1	11	0.0290827	0.0973577	ENSCHIG00000021424(SOAT1)
GO:0034434	sterol esterification	1	11	0.0290827	0.0973577	ENSCHIG00000021424(SOAT1)
GO:0034435	cholesterol esterification	1	11	0.0290827	0.0973577	ENSCHIG00000021424(SOAT1)
GO:0036315	cellular response to sterol	1	11	0.0290827	0.0973577	ENSCHIG00000025775(RORA)
GO:0050927	positive regulation of positive chemotaxis	1	11	0.0290827	0.0973577	ENSCHIG00000020142(CXCL8)
GO:0060576	intestinal epithelial cell development	1	11	0.0290827	0.0973577	ENSCHIG00000023368(PRDM1)
GO:0098856	intestinal lipid absorption	1	11	0.0290827	0.0973577	ENSCHIG00000025532(UGCG)
GO:1901739	regulation of myoblast fusion	1	11	0.0290827	0.0973577	ENSCHIG00000020331(IL4R)
GO:2000353	positive regulation of endothelial cell apoptotic process	1	11	0.0290827	0.0973577	ENSCHIG00000022754(FASLG)
GO:0007050	cell cycle arrest	2	100	0.0293469	0.0980087	ENSCHIG00000011897(DDIT3);ENSCHIG00000020142(CXCL8)
GO:0030098	lymphocyte differentiation	3	252	0.0296239	0.0986994	ENSCHIG00000020331(IL4R);ENSCHIG00000023368(PRDM1);ENSCHIG00000025775(RORA)
GO:0045580	regulation of T cell differentiation	2	101	0.0298898	0.0993501	ENSCHIG00000020331(IL4R);ENSCHIG00000023368(PRDM1)
GO:0010950	positive regulation of endopeptidase activity	2	102	0.0304368	0.10093	ENSCHIG00000022754(FASLG);ENSCHIG00000026621(S100A8)
GO:0045596	negative regulation of cell differentiation	4	446	0.0306953	0.101547	ENSCHIG00000011897(DDIT3);ENSCHIG00000020331(IL4R);ENSCHIG00000024360(ID3);ENSCHIG00000025775(RORA)
GO:0002822	regulation of adaptive immune response based on somatic recombination of immune receptors built from immunoglobulin superfamily domains	2	103	0.0309878	0.102035	ENSCHIG00000014936(SHLD1);ENSCHIG00000020331(IL4R)
GO:0097305	response to alcohol	2	103	0.0309878	0.102035	ENSCHIG00000015847(AREG);ENSCHIG00000025775(RORA)
GO:0048015	phosphatidylinositol-mediated signaling	2	104	0.0315428	0.102178	ENSCHIG00000008131(CBL);ENSCHIG00000019805(OSM)
GO:0009299	mRNA transcription	1	12	0.0316853	0.102178	ENSCHIG00000016291(C5AR1)
GO:0032785	negative regulation of DNA-templated transcription, elongation	1	12	0.0316853	0.102178	ENSCHIG00000022171(EAPP)
GO:0044321	response to leptin	1	12	0.0316853	0.102178	ENSCHIG00000025532(UGCG)
GO:0045064	T-helper 2 cell differentiation	1	12	0.0316853	0.102178	ENSCHIG00000020331(IL4R)
GO:0050860	negative regulation of T cell receptor signaling pathway	1	12	0.0316853	0.102178	ENSCHIG00000010911(SLA2)
GO:0050926	regulation of positive chemotaxis	1	12	0.0316853	0.102178	ENSCHIG00000020142(CXCL8)
GO:2000678	negative regulation of transcription regulatory region DNA binding	1	12	0.0316853	0.102178	ENSCHIG00000011897(DDIT3)
GO:2001034	positive regulation of double-strand break repair via nonhomologous end joining	1	12	0.0316853	0.102178	ENSCHIG00000014936(SHLD1)
GO:0043433	negative regulation of sequence-specific DNA binding transcription factor activity	2	106	0.0326646	0.105095	ENSCHIG00000011897(DDIT3);ENSCHIG00000024360(ID3)
GO:0044271	cellular nitrogen compound biosynthetic process	15	3516	0.0328526	0.105458	ENSCHIG00000003296(FOSB);ENSCHIG00000008705(ELL2);ENSCHIG00000010911(SLA2);ENSCHIG00000011897(DDIT3);ENSCHIG00000016291(C5AR1);ENSCHIG00000017312(CREM);ENSCHIG00000018399(ANKRD42);ENSCHIG00000019446(CIITA);ENSCHIG00000019805(OSM);ENSCHIG00000022171(EAPP);ENSCHIG00000022754(FASLG);ENSCHIG00000023368(PRDM1);ENSCHIG00000024360(ID3);ENSCHIG00000025532(UGCG);ENSCHIG00000025775(RORA)
GO:0010952	positive regulation of peptidase activity	2	107	0.0332313	0.106151	ENSCHIG00000022754(FASLG);ENSCHIG00000026621(S100A8)
GO:0048017	inositol lipid-mediated signaling	2	107	0.0332313	0.106151	ENSCHIG00000008131(CBL);ENSCHIG00000019805(OSM)
GO:0050793	regulation of developmental process	9	1706	0.0332949	0.106151	ENSCHIG00000011897(DDIT3);ENSCHIG00000014936(SHLD1);ENSCHIG00000016291(C5AR1);ENSCHIG00000020142(CXCL8);ENSCHIG00000020331(IL4R);ENSCHIG00000022754(FASLG);ENSCHIG00000023368(PRDM1);ENSCHIG00000024360(ID3);ENSCHIG00000025775(RORA)
GO:0002253	activation of immune response	3	265	0.0336638	0.106932	ENSCHIG00000010911(SLA2);ENSCHIG00000016291(C5AR1);ENSCHIG00000018633(ENSCHIG00000018633)
GO:0001932	regulation of protein phosphorylation	6	917	0.033745	0.106932	ENSCHIG00000011702(DUSP16);ENSCHIG00000015847(AREG);ENSCHIG00000016291(C5AR1);ENSCHIG00000018633(ENSCHIG00000018633);ENSCHIG00000019805(OSM);ENSCHIG00000026072(SAMSN1)
GO:0021694	cerebellar Purkinje cell layer formation	1	13	0.0342812	0.106932	ENSCHIG00000025775(RORA)
GO:0043302	positive regulation of leukocyte degranulation	1	13	0.0342812	0.106932	ENSCHIG00000020331(IL4R)
GO:0045063	T-helper 1 cell differentiation	1	13	0.0342812	0.106932	ENSCHIG00000020331(IL4R)
GO:0045623	negative regulation of T-helper cell differentiation	1	13	0.0342812	0.106932	ENSCHIG00000020331(IL4R)
GO:0045624	positive regulation of T-helper cell differentiation	1	13	0.0342812	0.106932	ENSCHIG00000020331(IL4R)
GO:0050832	defense response to fungus	1	13	0.0342812	0.106932	ENSCHIG00000012846(S100A12)
GO:0060707	trophoblast giant cell differentiation	1	13	0.0342812	0.106932	ENSCHIG00000023368(PRDM1)
GO:0051896	regulation of protein kinase B signaling	2	109	0.0343765	0.106932	ENSCHIG00000011897(DDIT3);ENSCHIG00000019805(OSM)
GO:2001235	positive regulation of apoptotic signaling pathway	2	109	0.0343765	0.106932	ENSCHIG00000011897(DDIT3);ENSCHIG00000026621(S100A8)
GO:0051090	regulation of sequence-specific DNA binding transcription factor activity	3	270	0.0352909	0.109315	ENSCHIG00000011897(DDIT3);ENSCHIG00000018399(ANKRD42);ENSCHIG00000024360(ID3)
GO:0010468	regulation of gene expression	13	2912	0.035298	0.109315	ENSCHIG00000003296(FOSB);ENSCHIG00000010911(SLA2);ENSCHIG00000011897(DDIT3);ENSCHIG00000017312(CREM);ENSCHIG00000018399(ANKRD42);ENSCHIG00000019446(CIITA);ENSCHIG00000019805(OSM);ENSCHIG00000020142(CXCL8);ENSCHIG00000022171(EAPP);ENSCHIG00000022754(FASLG);ENSCHIG00000023368(PRDM1);ENSCHIG00000024360(ID3);ENSCHIG00000025775(RORA)
GO:0019722	calcium-mediated signaling	2	111	0.0355369	0.109572	ENSCHIG00000010911(SLA2);ENSCHIG00000013798(CXCR4)
GO:0071356	cellular response to tumor necrosis factor	2	111	0.0355369	0.109572	ENSCHIG00000020142(CXCL8);ENSCHIG00000025775(RORA)
GO:0048592	eye morphogenesis	2	112	0.0361229	0.110063	ENSCHIG00000022754(FASLG);ENSCHIG00000023368(PRDM1)
GO:0046578	regulation of Ras protein signal transduction	2	113	0.0367126	0.110063	ENSCHIG00000008131(CBL);ENSCHIG00000018633(ENSCHIG00000018633)
GO:0000188	inactivation of MAPK activity	1	14	0.0368702	0.110063	ENSCHIG00000011702(DUSP16)
GO:0010560	positive regulation of glycoprotein biosynthetic process	1	14	0.0368702	0.110063	ENSCHIG00000021424(SOAT1)
GO:0010759	positive regulation of macrophage chemotaxis	1	14	0.0368702	0.110063	ENSCHIG00000016291(C5AR1)
GO:0021534	cell proliferation in hindbrain	1	14	0.0368702	0.110063	ENSCHIG00000025775(RORA)
GO:0021924	cell proliferation in external granule layer	1	14	0.0368702	0.110063	ENSCHIG00000025775(RORA)
GO:0021930	cerebellar granule cell precursor proliferation	1	14	0.0368702	0.110063	ENSCHIG00000025775(RORA)
GO:0032740	positive regulation of interleukin-17 production	1	14	0.0368702	0.110063	ENSCHIG00000019805(OSM)
GO:0043032	positive regulation of macrophage activation	1	14	0.0368702	0.110063	ENSCHIG00000020331(IL4R)
GO:0043371	negative regulation of CD4-positive, alpha-beta T cell differentiation	1	14	0.0368702	0.110063	ENSCHIG00000020331(IL4R)
GO:0048261	negative regulation of receptor-mediated endocytosis	1	14	0.0368702	0.110063	ENSCHIG00000018633(ENSCHIG00000018633)
GO:0060749	mammary gland alveolus development	1	14	0.0368702	0.110063	ENSCHIG00000015847(AREG)
GO:0061377	mammary gland lobule development	1	14	0.0368702	0.110063	ENSCHIG00000015847(AREG)
GO:2000042	negative regulation of double-strand break repair via homologous recombination	1	14	0.0368702	0.110063	ENSCHIG00000014936(SHLD1)
GO:0065008	regulation of biological quality	11	2328	0.0378506	0.112668	ENSCHIG00000011433(NRROS);ENSCHIG00000011897(DDIT3);ENSCHIG00000012846(S100A12);ENSCHIG00000013168(SLC9A9);ENSCHIG00000014965(SSH2);ENSCHIG00000015087(ENSCHIG00000015087);ENSCHIG00000019805(OSM);ENSCHIG00000021424(SOAT1);ENSCHIG00000022754(FASLG);ENSCHIG00000025532(UGCG);ENSCHIG00000025775(RORA)
GO:0045766	positive regulation of angiogenesis	2	115	0.0379032	0.112668	ENSCHIG00000016291(C5AR1);ENSCHIG00000020142(CXCL8)
GO:1901360	organic cyclic compound metabolic process	17	4239	0.0380589	0.112892	ENSCHIG00000003296(FOSB);ENSCHIG00000008705(ELL2);ENSCHIG00000010911(SLA2);ENSCHIG00000011897(DDIT3);ENSCHIG00000014936(SHLD1);ENSCHIG00000016291(C5AR1);ENSCHIG00000017312(CREM);ENSCHIG00000018399(ANKRD42);ENSCHIG00000019446(CIITA);ENSCHIG00000019805(OSM);ENSCHIG00000020142(CXCL8);ENSCHIG00000021424(SOAT1);ENSCHIG00000022171(EAPP);ENSCHIG00000022754(FASLG);ENSCHIG00000023368(PRDM1);ENSCHIG0000002…
GO:0002252	immune effector process	4	479	0.0384002	0.113494	ENSCHIG00000014936(SHLD1);ENSCHIG00000018633(ENSCHIG00000018633);ENSCHIG00000020331(IL4R);ENSCHIG00000025775(RORA)
GO:0071216	cellular response to biotic stimulus	2	116	0.038504	0.113494	ENSCHIG00000011897(DDIT3);ENSCHIG00000020142(CXCL8)
GO:2001242	regulation of intrinsic apoptotic signaling pathway	2	116	0.038504	0.113494	ENSCHIG00000011897(DDIT3);ENSCHIG00000026621(S100A8)
GO:0040011	locomotion	7	1204	0.0386227	0.113606	ENSCHIG00000013798(CXCR4);ENSCHIG00000014081(LSP1);ENSCHIG00000015087(ENSCHIG00000015087);ENSCHIG00000016291(C5AR1);ENSCHIG00000018633(ENSCHIG00000018633);ENSCHIG00000020142(CXCL8);ENSCHIG00000026621(S100A8)
GO:0002440	production of molecular mediator of immune response	2	117	0.0391086	0.114781	ENSCHIG00000014936(SHLD1);ENSCHIG00000020331(IL4R)
GO:0051173	positive regulation of nitrogen compound metabolic process	8	1477	0.0391855	0.114781	ENSCHIG00000003296(FOSB);ENSCHIG00000011897(DDIT3);ENSCHIG00000014936(SHLD1);ENSCHIG00000018399(ANKRD42);ENSCHIG00000019446(CIITA);ENSCHIG00000019805(OSM);ENSCHIG00000022171(EAPP);ENSCHIG00000025775(RORA)
GO:0030903	notochord development	1	15	0.0394525	0.114845	ENSCHIG00000024360(ID3)
GO:0034377	plasma lipoprotein particle assembly	1	15	0.0394525	0.114845	ENSCHIG00000021424(SOAT1)
GO:1903514	calcium ion transport from endoplasmic reticulum to cytosol	1	15	0.0394525	0.114845	ENSCHIG00000022754(FASLG)
GO:0050731	positive regulation of peptidyl-tyrosine phosphorylation	2	118	0.0397167	0.115375	ENSCHIG00000015847(AREG);ENSCHIG00000019805(OSM)
GO:0045893	positive regulation of transcription, DNA-templated	7	1214	0.040132	0.116102	ENSCHIG00000003296(FOSB);ENSCHIG00000011897(DDIT3);ENSCHIG00000018399(ANKRD42);ENSCHIG00000019446(CIITA);ENSCHIG00000019805(OSM);ENSCHIG00000022171(EAPP);ENSCHIG00000025775(RORA)
GO:1903508	positive regulation of nucleic acid-templated transcription	7	1214	0.040132	0.116102	ENSCHIG00000003296(FOSB);ENSCHIG00000011897(DDIT3);ENSCHIG00000018399(ANKRD42);ENSCHIG00000019446(CIITA);ENSCHIG00000019805(OSM);ENSCHIG00000022171(EAPP);ENSCHIG00000025775(RORA)
GO:0007623	circadian rhythm	2	119	0.0403285	0.116192	ENSCHIG00000024360(ID3);ENSCHIG00000025775(RORA)
GO:0045619	regulation of lymphocyte differentiation	2	119	0.0403285	0.116192	ENSCHIG00000020331(IL4R);ENSCHIG00000023368(PRDM1)
GO:1902680	positive regulation of RNA biosynthetic process	7	1218	0.0407466	0.117157	ENSCHIG00000003296(FOSB);ENSCHIG00000011897(DDIT3);ENSCHIG00000018399(ANKRD42);ENSCHIG00000019446(CIITA);ENSCHIG00000019805(OSM);ENSCHIG00000022171(EAPP);ENSCHIG00000025775(RORA)
GO:0017157	regulation of exocytosis	2	120	0.0409439	0.117478	ENSCHIG00000018633(ENSCHIG00000018633);ENSCHIG00000020331(IL4R)
GO:0001933	negative regulation of protein phosphorylation	3	287	0.0411245	0.117478	ENSCHIG00000011702(DUSP16);ENSCHIG00000018633(ENSCHIG00000018633);ENSCHIG00000026072(SAMSN1)
GO:0030155	regulation of cell adhesion	4	490	0.0411965	0.117478	ENSCHIG00000013798(CXCR4);ENSCHIG00000020142(CXCL8);ENSCHIG00000020331(IL4R);ENSCHIG00000023368(PRDM1)
GO:0080134	regulation of response to stress	6	964	0.0415739	0.117478	ENSCHIG00000014936(SHLD1);ENSCHIG00000018399(ANKRD42);ENSCHIG00000018633(ENSCHIG00000018633);ENSCHIG00000019805(OSM);ENSCHIG00000025775(RORA);ENSCHIG00000026621(S100A8)
GO:0021692	cerebellar Purkinje cell layer morphogenesis	1	16	0.0420281	0.117478	ENSCHIG00000025775(RORA)
GO:0032786	positive regulation of DNA-templated transcription, elongation	1	16	0.0420281	0.117478	ENSCHIG00000022171(EAPP)
GO:0036314	response to sterol	1	16	0.0420281	0.117478	ENSCHIG00000025775(RORA)
GO:0045920	negative regulation of exocytosis	1	16	0.0420281	0.117478	ENSCHIG00000018633(ENSCHIG00000018633)
GO:0050858	negative regulation of antigen receptor-mediated signaling pathway	1	16	0.0420281	0.117478	ENSCHIG00000010911(SLA2)
GO:0060143	positive regulation of syncytium formation by plasma membrane fusion	1	16	0.0420281	0.117478	ENSCHIG00000020331(IL4R)
GO:0072539	T-helper 17 cell differentiation	1	16	0.0420281	0.117478	ENSCHIG00000025775(RORA)
GO:0097242	beta-amyloid clearance	1	16	0.0420281	0.117478	ENSCHIG00000016291(C5AR1)
GO:1903020	positive regulation of glycoprotein metabolic process	1	16	0.0420281	0.117478	ENSCHIG00000021424(SOAT1)
GO:1904037	positive regulation of epithelial cell apoptotic process	1	16	0.0420281	0.117478	ENSCHIG00000022754(FASLG)
GO:0071396	cellular response to lipid	3	291	0.0425643	0.118741	ENSCHIG00000020142(CXCL8);ENSCHIG00000024360(ID3);ENSCHIG00000025775(RORA)
GO:0043281	regulation of cysteine-type endopeptidase activity involved in apoptotic process	2	124	0.0434412	0.120947	ENSCHIG00000022754(FASLG);ENSCHIG00000026621(S100A8)
GO:0060627	regulation of vesicle-mediated transport	3	294	0.0436608	0.121318	ENSCHIG00000008131(CBL);ENSCHIG00000018633(ENSCHIG00000018633);ENSCHIG00000020331(IL4R)
GO:0034612	response to tumor necrosis factor	2	125	0.0440742	0.121754	ENSCHIG00000020142(CXCL8);ENSCHIG00000025775(RORA)
GO:1904018	positive regulation of vasculature development	2	125	0.0440742	0.121754	ENSCHIG00000016291(C5AR1);ENSCHIG00000020142(CXCL8)
GO:0006139	nucleobase-containing compound metabolic process	16	3978	0.0444634	0.121754	ENSCHIG00000003296(FOSB);ENSCHIG00000008705(ELL2);ENSCHIG00000010911(SLA2);ENSCHIG00000011897(DDIT3);ENSCHIG00000014936(SHLD1);ENSCHIG00000016291(C5AR1);ENSCHIG00000017312(CREM);ENSCHIG00000018399(ANKRD42);ENSCHIG00000019446(CIITA);ENSCHIG00000019805(OSM);ENSCHIG00000020142(CXCL8);ENSCHIG00000022171(EAPP);ENSCHIG00000022754(FASLG);ENSCHIG00000023368(PRDM1);ENSCHIG00000024360(ID3);ENSCHIG000000257…
GO:0014002	astrocyte development	1	17	0.0445969	0.121754	ENSCHIG00000016291(C5AR1)
GO:0042059	negative regulation of epidermal growth factor receptor signaling pathway	1	17	0.0445969	0.121754	ENSCHIG00000008131(CBL)
GO:0060575	intestinal epithelial cell differentiation	1	17	0.0445969	0.121754	ENSCHIG00000023368(PRDM1)
GO:0060602	branch elongation of an epithelium	1	17	0.0445969	0.121754	ENSCHIG00000015847(AREG)
GO:0071675	regulation of mononuclear cell migration	1	17	0.0445969	0.121754	ENSCHIG00000016291(C5AR1)
GO:1900017	positive regulation of cytokine production involved in inflammatory response	1	17	0.0445969	0.121754	ENSCHIG00000018399(ANKRD42)
GO:0001666	response to hypoxia	2	128	0.0459942	0.125325	ENSCHIG00000013798(CXCR4);ENSCHIG00000025775(RORA)
GO:0051241	negative regulation of multicellular organismal process	5	740	0.0461673	0.125554	ENSCHIG00000011897(DDIT3);ENSCHIG00000018633(ENSCHIG00000018633);ENSCHIG00000020331(IL4R);ENSCHIG00000022754(FASLG);ENSCHIG00000024360(ID3)
GO:0001774	microglial cell activation	1	18	0.047159	0.125579	ENSCHIG00000016291(C5AR1)
GO:0039694	viral RNA genome replication	1	18	0.047159	0.125579	ENSCHIG00000020142(CXCL8)
GO:0039703	RNA replication	1	18	0.047159	0.125579	ENSCHIG00000020142(CXCL8)
GO:0045454	cell redox homeostasis	1	18	0.047159	0.125579	ENSCHIG00000011897(DDIT3)
GO:0046639	negative regulation of alpha-beta T cell differentiation	1	18	0.047159	0.125579	ENSCHIG00000020331(IL4R)
GO:0060142	regulation of syncytium formation by plasma membrane fusion	1	18	0.047159	0.125579	ENSCHIG00000020331(IL4R)
GO:0065005	protein-lipid complex assembly	1	18	0.047159	0.125579	ENSCHIG00000021424(SOAT1)
GO:0071674	mononuclear cell migration	1	18	0.047159	0.125579	ENSCHIG00000016291(C5AR1)
GO:0097503	sialylation	1	18	0.047159	0.125579	ENSCHIG00000013422(ST3GAL6)
GO:1901185	negative regulation of ERBB signaling pathway	1	18	0.047159	0.125579	ENSCHIG00000008131(CBL)
GO:2000515	negative regulation of CD4-positive, alpha-beta T cell activation	1	18	0.047159	0.125579	ENSCHIG00000020331(IL4R)
GO:0036293	response to decreased oxygen levels	2	130	0.0472913	0.125693	ENSCHIG00000013798(CXCR4);ENSCHIG00000025775(RORA)
GO:0042325	regulation of phosphorylation	6	998	0.0479136	0.126711	ENSCHIG00000011702(DUSP16);ENSCHIG00000015847(AREG);ENSCHIG00000016291(C5AR1);ENSCHIG00000018633(ENSCHIG00000018633);ENSCHIG00000019805(OSM);ENSCHIG00000026072(SAMSN1)
GO:0031348	negative regulation of defense response	2	131	0.0479449	0.126711	ENSCHIG00000018633(ENSCHIG00000018633);ENSCHIG00000025775(RORA)
GO:0043491	protein kinase B signaling	2	131	0.0479449	0.126711	ENSCHIG00000011897(DDIT3);ENSCHIG00000019805(OSM)
GO:1901700	response to oxygen-containing compound	5	750	0.0484358	0.127088	ENSCHIG00000015847(AREG);ENSCHIG00000016291(C5AR1);ENSCHIG00000020142(CXCL8);ENSCHIG00000024360(ID3);ENSCHIG00000025775(RORA)
GO:1903530	regulation of secretion by cell	3	307	0.0485764	0.127088	ENSCHIG00000018633(ENSCHIG00000018633);ENSCHIG00000019805(OSM);ENSCHIG00000020331(IL4R)
GO:0007204	positive regulation of cytosolic calcium ion concentration	2	132	0.0486018	0.127088	ENSCHIG00000011897(DDIT3);ENSCHIG00000022754(FASLG)
GO:0051254	positive regulation of RNA metabolic process	7	1267	0.0487907	0.127088	ENSCHIG00000003296(FOSB);ENSCHIG00000011897(DDIT3);ENSCHIG00000018399(ANKRD42);ENSCHIG00000019446(CIITA);ENSCHIG00000019805(OSM);ENSCHIG00000022171(EAPP);ENSCHIG00000025775(RORA)
GO:0045055	regulated exocytosis	2	133	0.049262	0.127088	ENSCHIG00000018633(ENSCHIG00000018633);ENSCHIG00000020331(IL4R)
GO:0044093	positive regulation of molecular function	6	1007	0.0496889	0.127088	ENSCHIG00000011897(DDIT3);ENSCHIG00000014093(ARAP2);ENSCHIG00000015184(RGS1);ENSCHIG00000018399(ANKRD42);ENSCHIG00000022754(FASLG);ENSCHIG00000026621(S100A8)
GO:0002825	regulation of T-helper 1 type immune response	1	19	0.0497144	0.127088	ENSCHIG00000020331(IL4R)
GO:0010742	macrophage derived foam cell differentiation	1	19	0.0497144	0.127088	ENSCHIG00000021424(SOAT1)
GO:0021533	cell differentiation in hindbrain	1	19	0.0497144	0.127088	ENSCHIG00000025775(RORA)
GO:0036003	positive regulation of transcription from RNA polymerase II promoter in response to stress	1	19	0.0497144	0.127088	ENSCHIG00000011897(DDIT3)
GO:0043372	positive regulation of CD4-positive, alpha-beta T cell differentiation	1	19	0.0497144	0.127088	ENSCHIG00000020331(IL4R)
GO:0043525	positive regulation of neuron apoptotic process	1	19	0.0497144	0.127088	ENSCHIG00000011897(DDIT3)
GO:0050849	negative regulation of calcium-mediated signaling	1	19	0.0497144	0.127088	ENSCHIG00000010911(SLA2)
GO:0050869	negative regulation of B cell activation	1	19	0.0497144	0.127088	ENSCHIG00000026072(SAMSN1)
GO:0060444	branching involved in mammary gland duct morphogenesis	1	19	0.0497144	0.127088	ENSCHIG00000015847(AREG)
GO:0072538	T-helper 17 type immune response	1	19	0.0497144	0.127088	ENSCHIG00000025775(RORA)
GO:0090023	positive regulation of neutrophil chemotaxis	1	19	0.0497144	0.127088	ENSCHIG00000016291(C5AR1)
GO:0090077	foam cell differentiation	1	19	0.0497144	0.127088	ENSCHIG00000021424(SOAT1)
GO:0002685	regulation of leukocyte migration	2	134	0.0499256	0.127396	ENSCHIG00000016291(C5AR1);ENSCHIG00000018633(ENSCHIG00000018633)
