# Supplementary material for: Profiling cell dynamic changes of goat peripheral blood mononuclear cells after Pasteurella multocida infection with single-cell transcriptomics and histopathology
Source: Vet Res. 2026 May 5;57:61. doi: 10.1186/s13567-025-01661-2 (PMC13154703; doi:10.1186/s13567-025-01661-2)
Supplement: Supplementary file 15 — Additional file 15: KEGG enrichment analysis of 48 genes in two comparison groups (P-value＜0.05). [file 13567_2025_1661_MOESM15_ESM.xlsx]

## Sheet: sheet1
Additional file 15. KEGG enrichment analysis of 48 genes in two comparison groups (P-value＜0.05).
KEGG_A_class	KEGG_B_class	Pathway	Gene_Number	All_Genes	P-value	Q-value	Pathway_ID	Genes	K_IDs
Organismal Systems	Immune system	IL-17 signaling pathway	4	87	0.000202203	0.0194115	ko04657	ENSCHIG00000003296(FOSB);ENSCHIG00000016845(ENSCHIG00000016845);ENSCHIG00000020142(CXCL8);ENSCHIG00000026621(S100A8)	K09029+K21128+K10030+K21127
Environmental Information Processing	Signaling molecules and interaction	Cytokine-cytokine receptor interaction	6	298	0.000432674	0.0207684	ko04060	ENSCHIG00000013798(CXCR4);ENSCHIG00000015087(ENSCHIG00000015087);ENSCHIG00000019805(OSM);ENSCHIG00000020142(CXCL8);ENSCHIG00000020331(IL4R);ENSCHIG00000022754(FASLG)	K04189+K05407+K05418+K10030+K05071+K04389
Environmental Information Processing	Signal transduction	MAPK signaling pathway	5	287	0.00261988	0.0838363	ko04010	ENSCHIG00000011702(DUSP16);ENSCHIG00000011897(DDIT3);ENSCHIG00000015847(AREG);ENSCHIG00000022754(FASLG);ENSCHIG00000026351(MAP3K1)	K04459+K04452+K09782+K04389+K04416
Environmental Information Processing	Signaling molecules and interaction	Viral protein interaction with cytokine and cytokine receptor	3	96	0.00414855	0.0995651	ko04061	ENSCHIG00000013798(CXCR4);ENSCHIG00000015087(ENSCHIG00000015087);ENSCHIG00000020142(CXCL8)	K04189+K05407+K10030
Human Diseases	Immune disease	Primary immunodeficiency	2	43	0.00933722	0.179275	ko05340	ENSCHIG00000009275(ENSCHIG00000009275);ENSCHIG00000019446(CIITA)	K06554+K08060
Human Diseases	Infectious disease: viral	Hepatitis B	3	182	0.0235724	0.244189	ko05161	ENSCHIG00000020142(CXCL8);ENSCHIG00000022754(FASLG);ENSCHIG00000026351(MAP3K1)	K10030+K04389+K04416
Human Diseases	Infectious disease: viral	Influenza A	3	186	0.0249417	0.244189	ko05164	ENSCHIG00000019446(CIITA);ENSCHIG00000020142(CXCL8);ENSCHIG00000022754(FASLG)	K08060+K10030+K04389
Organismal Systems	Immune system	Chemokine signaling pathway	3	189	0.0259967	0.244189	ko04062	ENSCHIG00000013798(CXCR4);ENSCHIG00000015087(ENSCHIG00000015087);ENSCHIG00000020142(CXCL8)	K04189+K05407+K10030
Human Diseases	Endocrine and metabolic disease	Non-alcoholic fatty liver disease	3	193	0.0274407	0.244189	ko04932	ENSCHIG00000011897(DDIT3);ENSCHIG00000020142(CXCL8);ENSCHIG00000022754(FASLG)	K04452+K10030+K04389
Environmental Information Processing	Signal transduction	ErbB signaling pathway	2	82	0.0316344	0.244189	ko04012	ENSCHIG00000008131(CBL);ENSCHIG00000015847(AREG)	K04707+K09782
Organismal Systems	Immune system	Complement and coagulation cascades	2	82	0.0316344	0.244189	ko04610	ENSCHIG00000016291(C5AR1);ENSCHIG00000021641(ENSCHIG00000021641)	K04010+K04007
Organismal Systems	Immune system	RIG-I-like receptor signaling pathway	2	83	0.0323477	0.244189	ko04622	ENSCHIG00000020142(CXCL8);ENSCHIG00000026351(MAP3K1)	K10030+K04416
Human Diseases	Immune disease	Inflammatory bowel disease	2	84	0.0330673	0.244189	ko05321	ENSCHIG00000020331(IL4R);ENSCHIG00000025775(RORA)	K05071+K08532
Human Diseases	Cancer: overview	Pathways in cancer	5	561	0.0394743	0.265124	ko05200	ENSCHIG00000008131(CBL);ENSCHIG00000013798(CXCR4);ENSCHIG00000020142(CXCL8);ENSCHIG00000020331(IL4R);ENSCHIG00000022754(FASLG)	K04707+K04189+K10030+K05071+K04389
Human Diseases	Cancer: overview	Transcriptional misregulation in cancer	3	227	0.0414257	0.265124	ko05202	ENSCHIG00000011897(DDIT3);ENSCHIG00000018923(MLF1);ENSCHIG00000020142(CXCL8)	K04452+K15622+K10030
Environmental Information Processing	Signal transduction	PI3K-Akt signaling pathway	4	399	0.0452087	0.271252	ko04151	ENSCHIG00000015847(AREG);ENSCHIG00000019805(OSM);ENSCHIG00000020331(IL4R);ENSCHIG00000022754(FASLG)	K09782+K05418+K05071+K04389
