# Supplementary material for: Profiling cell dynamic changes of goat peripheral blood mononuclear cells after Pasteurella multocida infection with single-cell transcriptomics and histopathology
Source: Vet Res. 2026 May 5;57:61. doi: 10.1186/s13567-025-01661-2 (PMC13154703; doi:10.1186/s13567-025-01661-2)
Supplement: Supplementary file 16 — Additional file 16: GO enrichment analysis of differentially expressed genes between groups (Q-value＜0.05). [file 13567_2025_1661_MOESM16_ESM.xlsx]

## Sheet: sheet1
Additional file 16. GO enrichment analysis of differentially expressed genes between groups (Q-value＜0.05).
Comparable_Group	Cell_Type	Gene_Number	Q-value	GO_ID	GO_Term
CK_1 VS Pm_1	B cells	2	0.00132627	GO:0002568	somatic diversification of T cell receptor genes
CK_1 VS Pm_1	B cells	2	0.00132627	GO:0002681	somatic recombination of T cell receptor gene segments
CK_1 VS Pm_1	B cells	2	0.00132627	GO:0033153	T cell receptor V(D)J recombination
CK_1 VS Pm_1	B cells	2	0.0108977	GO:0033151	V(D)J recombination
CK_1 VS Pm_1	B cells	3	0.0149739	GO:0046631	alpha-beta T cell activation
CK_1 VS Pm_1	B cells	1	0.0365392	GO:0038147	C-X-C motif chemokine 12 receptor activity
CK_1 VS Pm_1	B cells	6	0.0416221	GO:0009605	response to external stimulus
CK_1 VS Pm_1	B cells	1	0.0416221	GO:0038159	C-X-C chemokine receptor CXCR4 signaling pathway
CK_1 VS Pm_1	B cells	1	0.0416221	GO:0038160	CXCL12-activated CXCR4 signaling pathway
CK_1 VS Pm_1	B cells	1	0.0416221	GO:2000448	positive regulation of macrophage migration inhibitory factor signaling pathway
CK_1 VS Pm_1	B cells	1	0.0416221	GO:0035691	macrophage migration inhibitory factor signaling pathway
CK_1 VS Pm_1	Dendritic cells	3	0.0477258	GO:0010574	regulation of vascular endothelial growth factor production
CK_1 VS Pm_1	Dendritic cells	3	0.0477258	GO:0010573	vascular endothelial growth factor production
CK_1 VS Pm_1	Eosinophils	1	0.00197602	GO:0038147	C-X-C motif chemokine 12 receptor activity
CK_1 VS Pm_1	Eosinophils	1	0.00212912	GO:0038159	C-X-C chemokine receptor CXCR4 signaling pathway
CK_1 VS Pm_1	Eosinophils	1	0.00212912	GO:0038160	CXCL12-activated CXCR4 signaling pathway
CK_1 VS Pm_1	Eosinophils	1	0.00255495	GO:2000448	positive regulation of macrophage migration inhibitory factor signaling pathway
CK_1 VS Pm_1	Eosinophils	1	0.00255495	GO:0035691	macrophage migration inhibitory factor signaling pathway
CK_1 VS Pm_1	Eosinophils	1	0.00345803	GO:0019957	C-C chemokine binding
CK_1 VS Pm_1	Eosinophils	1	0.00345803	GO:0032027	myosin light chain binding
CK_1 VS Pm_1	Eosinophils	1	0.00345803	GO:0016494	C-X-C chemokine receptor activity
CK_1 VS Pm_1	Eosinophils	1	0.0139733	GO:0019955	cytokine binding
CK_1 VS Pm_1	Monocytes	17	0.00177129	GO:0009605	response to external stimulus
CK_1 VS Pm_1	Monocytes	10	0.00177129	GO:0001817	regulation of cytokine production
CK_1 VS Pm_1	Monocytes	10	0.00177129	GO:0001816	cytokine production
CK_1 VS Pm_1	Monocytes	11	0.00177129	GO:0001775	cell activation
CK_1 VS Pm_1	Monocytes	21	0.00190876	GO:0006950	response to stress
CK_1 VS Pm_1	Monocytes	10	0.00296584	GO:0009607	response to biotic stimulus
CK_1 VS Pm_1	Monocytes	15	0.00706004	GO:0002376	immune system process
CK_1 VS Pm_1	Monocytes	3	0.0484467	GO:0046631	alpha-beta T cell activation
CK_1 VS Pm_1	Megakaryocytes	1	0.0183974	GO:0038147	C-X-C motif chemokine 12 receptor activity
CK_1 VS Pm_1	Megakaryocytes	1	0.0252619	GO:0050786	RAGE receptor binding
CK_1 VS Pm_1	Megakaryocytes	1	0.0252619	GO:0019957	C-C chemokine binding
CK_1 VS Pm_1	Megakaryocytes	1	0.0252619	GO:0032027	myosin light chain binding
CK_1 VS Pm_1	Megakaryocytes	1	0.0252619	GO:0016494	C-X-C chemokine receptor activity
CK_1 VS Pm_1	Megakaryocytes	1	0.0273008	GO:0038159	C-X-C chemokine receptor CXCR4 signaling pathway
CK_1 VS Pm_1	Megakaryocytes	1	0.0273008	GO:0038160	CXCL12-activated CXCR4 signaling pathway
CK_1 VS Pm_1	Megakaryocytes	1	0.032752	GO:2000448	positive regulation of macrophage migration inhibitory factor signaling pathway
CK_1 VS Pm_1	Megakaryocytes	1	0.032752	GO:0035691	macrophage migration inhibitory factor signaling pathway
CK_1 VS Pm_1	Neutrophils	1	0.0159314	GO:0016019	peptidoglycan receptor activity
CK_1 VS Pm_1	Neutrophils	1	0.0159314	GO:0008745	N-acetylmuramoyl-L-alanine amidase activity
CK_1 VS Pm_1	Neutrophils	1	0.0159314	GO:0050786	RAGE receptor binding
CK_1 VS Pm_1	Neutrophils	1	0.0159314	GO:0030284	estrogen receptor activity
CK_1 VS Pm_1	Neutrophils	1	0.0159314	GO:0008329	signaling pattern recognition receptor activity
CK_1 VS Pm_1	Neutrophils	1	0.0233837	GO:0002568	somatic diversification of T cell receptor genes
CK_1 VS Pm_1	Neutrophils	1	0.0233837	GO:0002681	somatic recombination of T cell receptor gene segments
CK_1 VS Pm_1	Neutrophils	1	0.0233837	GO:0033153	T cell receptor V(D)J recombination
CK_1 VS Pm_1	Neutrophils	1	0.0292927	GO:0033151	V(D)J recombination
CK_1 VS Pm_1	Neutrophils	3	0.0296753	GO:0009605	response to external stimulus
CK_1 VS Pm_1	Neutrophils	2	0.0364797	GO:0001817	regulation of cytokine production
CK_1 VS Pm_1	Neutrophils	2	0.0364797	GO:0001816	cytokine production
CK_1 VS Pm_1	Neutrophils	2	0.0470853	GO:0001775	cell activation
CK_1 VS Pm_1	T cells	2	0.000156357	GO:0050786	RAGE receptor binding
CK_1 VS Pm_1	T cells	4	0.00940462	GO:0009986	cell surface
CK_1 VS Pm_1	T cells	1	0.0179277	GO:0038147	C-X-C motif chemokine 12 receptor activity
CK_1 VS Pm_1	T cells	2	0.0179277	GO:0019955	cytokine binding
CK_1 VS Pm_1	T cells	1	0.0179277	GO:0035662	Toll-like receptor 4 binding
CK_1 VS Pm_1	T cells	1	0.0278571	GO:0019957	C-C chemokine binding
CK_1 VS Pm_1	T cells	1	0.0278571	GO:0032027	myosin light chain binding
CK_1 VS Pm_1	T cells	1	0.0278571	GO:0016494	C-X-C chemokine receptor activity
CK_1 VS Pm_1	T cells	7	0.031044	GO:0006950	response to stress
CK_1 VS Pm_1	T cells	4	0.031044	GO:0009607	response to biotic stimulus
CK_1 VS Pm_1	T cells	1	0.031044	GO:0038159	C-X-C chemokine receptor CXCR4 signaling pathway
CK_1 VS Pm_1	T cells	1	0.031044	GO:0038160	CXCL12-activated CXCR4 signaling pathway
CK_1 VS Pm_1	T cells	1	0.0344826	GO:2000448	positive regulation of macrophage migration inhibitory factor signaling pathway
CK_1 VS Pm_1	T cells	5	0.0357978	GO:0009605	response to external stimulus
CK_1 VS Pm_1	T cells	1	0.0357978	GO:0035691	macrophage migration inhibitory factor signaling pathway
CK_2 VS Pm_2	B cells	2	0.00279323	GO:0050786	RAGE receptor binding
CK_2 VS Pm_2	B cells	10	0.0272598	GO:0009605	response to external stimulus
CK_2 VS Pm_2	Dendritic cells	22	1.45477e-07	GO:0006955	immune response
CK_2 VS Pm_2	Dendritic cells	27	1.83323e-06	GO:0002376	immune system process
CK_2 VS Pm_2	Dendritic cells	6	1.243e-05	GO:0008009	chemokine activity
CK_2 VS Pm_2	Dendritic cells	7	1.26915e-05	GO:0002286	T cell activation involved in immune response
CK_2 VS Pm_2	Dendritic cells	19	1.552e-05	GO:0006952	defense response
CK_2 VS Pm_2	Dendritic cells	13	7.78612e-05	GO:0002252	immune effector process
CK_2 VS Pm_2	Dendritic cells	22	0.000115275	GO:0009605	response to external stimulus
CK_2 VS Pm_2	Dendritic cells	14	0.000147115	GO:0001775	cell activation
CK_2 VS Pm_2	Dendritic cells	6	0.00156667	GO:0002274	myeloid leukocyte activation
CK_2 VS Pm_2	Dendritic cells	19	0.00166627	GO:0048584	positive regulation of response to stimulus
CK_2 VS Pm_2	Dendritic cells	8	0.00902125	GO:0006954	inflammatory response
CK_2 VS Pm_2	Monocytes	40	4.56018e-10	GO:0002376	immune system process
CK_2 VS Pm_2	Monocytes	30	4.56018e-10	GO:0006955	immune response
CK_2 VS Pm_2	Monocytes	28	1.97316e-08	GO:0006952	defense response
CK_2 VS Pm_2	Monocytes	17	8.34068e-07	GO:0006954	inflammatory response
CK_2 VS Pm_2	Monocytes	19	8.48171e-07	GO:0002252	immune effector process
CK_2 VS Pm_2	Monocytes	32	2.50822e-06	GO:0009605	response to external stimulus
CK_2 VS Pm_2	Monocytes	19	1.90704e-05	GO:0001775	cell activation
CK_2 VS Pm_2	Monocytes	27	0.000249317	GO:0048584	positive regulation of response to stimulus
CK_2 VS Pm_2	Monocytes	6	0.00035145	GO:0002286	T cell activation involved in immune response
CK_2 VS Pm_2	Monocytes	5	0.002036	GO:0008009	chemokine activity
CK_2 VS Pm_2	Monocytes	6	0.00641384	GO:0002274	myeloid leukocyte activation
CK_2 VS Pm_2	Neutrophils	13	0.00112838	GO:0005794	Golgi apparatus
CK_2 VS Pm_2	Neutrophils	7	0.00934205	GO:0005543	phospholipid binding
CK_2 VS Pm_2	Neutrophils	3	0.00934205	GO:0032266	phosphatidylinositol-3-phosphate binding
CK_2 VS Pm_2	Neutrophils	18	0.00934205	GO:0043168	anion binding
CK_2 VS Pm_2	Neutrophils	8	0.00934205	GO:0008289	lipid binding
CK_2 VS Pm_2	NK cells	2	0.00282122	GO:0050856	regulation of T cell receptor signaling pathway
CK_2 VS Pm_2	NK cells	2	0.00305823	GO:0050854	regulation of antigen receptor-mediated signaling pathway
CK_2 VS Pm_2	NK cells	2	0.00516594	GO:0050852	T cell receptor signaling pathway
CK_2 VS Pm_2	NK cells	2	0.00679945	GO:0050851	antigen receptor-mediated signaling pathway
CK_2 VS Pm_2	NK cells	2	0.00679945	GO:0002429	immune response-activating cell surface receptor signaling pathway
CK_2 VS Pm_2	NK cells	2	0.0316092	GO:0001775	cell activation
CK_2 VS Pm_2	NK cells	2	0.0463336	GO:0006955	immune response
CK_2 VS Pm_2	T cells	12	0.000366314	GO:0006955	immune response
CK_2 VS Pm_2	T cells	12	0.000366314	GO:0006952	defense response
CK_2 VS Pm_2	T cells	14	0.000978023	GO:0048584	positive regulation of response to stimulus
CK_2 VS Pm_2	T cells	9	0.0026212	GO:0001775	cell activation
CK_2 VS Pm_2	T cells	5	0.0026212	GO:0002274	myeloid leukocyte activation
CK_2 VS Pm_2	T cells	13	0.00652988	GO:0002376	immune system process
CK_2 VS Pm_2	T cells	2	0.00780835	GO:0050786	RAGE receptor binding
CK_2 VS Pm_2	T cells	12	0.0114806	GO:0009605	response to external stimulus
CK_2 VS Pm_2	T cells	6	0.0154536	GO:0006954	inflammatory response
CK_2 VS Pm_2	T cells	3	0.0321544	GO:0002429	immune response-activating cell surface receptor signaling pathway
CK_1 VS Pm_1	AGO2+ B cells	1	0.0272554	GO:0005547	phosphatidylinositol-3,4,5-trisphosphate binding
CK_1 VS Pm_1	AGO2+ B cells	1	0.0348869	GO:1901981	phosphatidylinositol phosphate binding
CK_1 VS Pm_1	AGO2+ B cells	1	0.0348869	GO:0005096	GTPase activator activity
CK_1 VS Pm_1	AGO2+ B cells	1	0.0348869	GO:0030695	GTPase regulator activity
CK_1 VS Pm_1	AGO2+ B cells	1	0.0348869	GO:0035091	phosphatidylinositol binding
CK_1 VS Pm_1	BACH2+ B cells	3	7.09729e-07	GO:0050786	RAGE receptor binding
CK_1 VS Pm_1	BACH2+ B cells	1	0.036376	GO:0008120	ceramide glucosyltransferase activity
CK_1 VS Pm_1	BACH2+ B cells	1	0.036376	GO:0015195	L-threonine transmembrane transporter activity
CK_1 VS Pm_1	BACH2+ B cells	1	0.036376	GO:0034590	L-hydroxyproline transmembrane transporter activity
CK_1 VS Pm_1	BACH2+ B cells	1	0.036376	GO:0038147	C-X-C motif chemokine 12 receptor activity
CK_1 VS Pm_1	BACH2+ B cells	1	0.0453308	GO:0045295	gamma-catenin binding
CK_1 VS Pm_1	CD24+ B cells	3	4.85863e-06	GO:0050786	RAGE receptor binding
CK_1 VS Pm_1	CD24+ B cells	2	0.00117267	GO:0035976	AP1 complex
CK_1 VS Pm_1	CD24+ B cells	3	0.0493637	GO:0090575	RNA polymerase II transcription factor complex
CK_1 VS Pm_1	CD24+ B cells	3	0.0493637	GO:0044798	nuclear transcription factor complex
CK_1 VS Pm_1	DUSP4+ B cells	2	0.00336081	GO:0050786	RAGE receptor binding
CK_1 VS Pm_1	DUSP4+ B cells	2	0.0100276	GO:0045295	gamma-catenin binding
CK_1 VS Pm_1	DUSP4+ B cells	3	0.0356853	GO:0090575	RNA polymerase II transcription factor complex
CK_1 VS Pm_1	DUSP4+ B cells	3	0.0356853	GO:0044798	nuclear transcription factor complex
CK_1 VS Pm_1	DUSP4+ B cells	24	0.0356853	GO:0043229	intracellular organelle
CK_1 VS Pm_1	JCHAIN+ B cells	166	4.18748e-13	GO:0005622	intracellular
CK_1 VS Pm_1	JCHAIN+ B cells	166	4.18748e-13	GO:0044424	intracellular part
CK_1 VS Pm_1	JCHAIN+ B cells	95	2.5523e-11	GO:0032991	macromolecular complex
CK_1 VS Pm_1	JCHAIN+ B cells	11	1.55309e-08	GO:0000502	proteasome complex
CK_1 VS Pm_1	JCHAIN+ B cells	70	5.11374e-08	GO:0043234	protein complex
CK_1 VS Pm_1	JCHAIN+ B cells	139	2.06146e-05	GO:0043229	intracellular organelle
CK_1 VS Pm_1	PAX5+ B cells	1	0.0241708	GO:0038159	C-X-C chemokine receptor CXCR4 signaling pathway
CK_1 VS Pm_1	PAX5+ B cells	1	0.0241708	GO:0038160	CXCL12-activated CXCR4 signaling pathway
CK_1 VS Pm_1	PAX5+ B cells	1	0.0241708	GO:0034421	post-translational protein acetylation
CK_1 VS Pm_1	PAX5+ B cells	1	0.0241708	GO:2000448	positive regulation of macrophage migration inhibitory factor signaling pathway
CK_1 VS Pm_1	PAX5+ B cells	1	0.0241708	GO:0035691	macrophage migration inhibitory factor signaling pathway
CK_1 VS Pm_1	PAX5+ B cells	1	0.0269828	GO:0038147	C-X-C motif chemokine 12 receptor activity
CK_1 VS Pm_1	PAX5+ B cells	1	0.0314478	GO:0050786	RAGE receptor binding
CK_1 VS Pm_1	RUNX1T1+ B cells	2	0.000459256	GO:0050786	RAGE receptor binding
CK_1 VS Pm_1	RUNX1T1+ B cells	4	0.0101679	GO:0000987	core promoter proximal region sequence-specific DNA binding
CK_1 VS Pm_1	RUNX1T1+ B cells	4	0.0101679	GO:0001159	core promoter proximal region DNA binding
CK_1 VS Pm_1	RUNX1T1+ B cells	1	0.0146234	GO:0038147	C-X-C motif chemokine 12 receptor activity
CK_1 VS Pm_1	RUNX1T1+ B cells	1	0.0146234	GO:0052798	beta-galactoside alpha-2,3-sialyltransferase activity
CK_1 VS Pm_1	RUNX1T1+ B cells	1	0.0277914	GO:0045295	gamma-catenin binding
CK_1 VS Pm_1	RUNX1T1+ B cells	1	0.0417265	GO:0038159	C-X-C chemokine receptor CXCR4 signaling pathway
CK_1 VS Pm_1	RUNX1T1+ B cells	1	0.0417265	GO:0038160	CXCL12-activated CXCR4 signaling pathway
CK_1 VS Pm_1	RUNX1T1+ B cells	1	0.0448788	GO:2000448	positive regulation of macrophage migration inhibitory factor signaling pathway
CK_1 VS Pm_1	RUNX1T1+ B cells	1	0.0448788	GO:0035691	macrophage migration inhibitory factor signaling pathway
CK_1 VS Pm_1	VCAN+ B cells	1	0.0373399	GO:0005147	oncostatin-M receptor binding
CK_1 VS Pm_1	VCAN+ B cells	1	0.0373399	GO:0008119	thiopurine S-methyltransferase activity
CK_1 VS Pm_1	VCAN+ B cells	1	0.0373399	GO:0038147	C-X-C motif chemokine 12 receptor activity
CK_1 VS Pm_1	VCAN+ B cells	1	0.0447911	GO:0004663	Rab geranylgeranyltransferase activity
CK_1 VS Pm_1	VCAN+ B cells	1	0.0447911	GO:0005153	interleukin-8 receptor binding
CK_2 VS Pm_2	BACH2+ B cells	3	2.1035e-06	GO:0050786	RAGE receptor binding
CK_2 VS Pm_2	BACH2+ B cells	1	0.0428663	GO:0008120	ceramide glucosyltransferase activity
CK_2 VS Pm_2	BACH2+ B cells	1	0.0428663	GO:0038147	C-X-C motif chemokine 12 receptor activity
CK_2 VS Pm_2	BACH2+ B cells	1	0.0428663	GO:1990439	MAP kinase threonine phosphatase activity
CK_2 VS Pm_2	BACH2+ B cells	2	0.0428663	GO:0008138	protein tyrosine/serine/threonine phosphatase activity
CK_2 VS Pm_2	BACH2+ B cells	5	0.0428663	GO:0005509	calcium ion binding
CK_2 VS Pm_2	CD24+ B cells	3	0.00537134	GO:0034377	plasma lipoprotein particle assembly
CK_2 VS Pm_2	CD24+ B cells	3	0.00537134	GO:0065005	protein-lipid complex assembly
CK_2 VS Pm_2	CD24+ B cells	2	0.00823017	GO:0050786	RAGE receptor binding
CK_2 VS Pm_2	CD24+ B cells	3	0.0141475	GO:0071827	plasma lipoprotein particle organization
CK_2 VS Pm_2	CD24+ B cells	3	0.0141475	GO:0071825	protein-lipid complex subunit organization
CK_2 VS Pm_2	DUSP4+ B cells	3	6.15206e-06	GO:0050786	RAGE receptor binding
CK_2 VS Pm_2	DUSP4+ B cells	2	0.00873469	GO:0008140	cAMP response element binding protein binding
CK_2 VS Pm_2	DUSP4+ B cells	2	0.0177901	GO:0032792	negative regulation of CREB transcription factor activity
CK_2 VS Pm_2	DUSP4+ B cells	12	0.01996	GO:0035556	intracellular signal transduction
CK_2 VS Pm_2	DUSP4+ B cells	23	0.0303082	GO:0050896	response to stimulus
CK_2 VS Pm_2	DUSP4+ B cells	1	0.0450379	GO:0038147	C-X-C motif chemokine 12 receptor activity
CK_2 VS Pm_2	DUSP4+ B cells	1	0.0486488	GO:0035662	Toll-like receptor 4 binding
CK_2 VS Pm_2	JCHAIN+ B cells	6	0.00314781	GO:0046649	lymphocyte activation
CK_2 VS Pm_2	JCHAIN+ B cells	3	0.00314781	GO:0050853	B cell receptor signaling pathway
CK_2 VS Pm_2	JCHAIN+ B cells	5	0.00314781	GO:0030098	lymphocyte differentiation
CK_2 VS Pm_2	JCHAIN+ B cells	6	0.00339044	GO:0045321	leukocyte activation
CK_2 VS Pm_2	JCHAIN+ B cells	5	0.00339044	GO:0042110	T cell activation
CK_2 VS Pm_2	JCHAIN+ B cells	7	0.0226026	GO:0035556	intracellular signal transduction
CK_2 VS Pm_2	JCHAIN+ B cells	1	0.0377623	GO:0038147	C-X-C motif chemokine 12 receptor activity
CK_2 VS Pm_2	JCHAIN+ B cells	13	0.0404895	GO:0050896	response to stimulus
CK_2 VS Pm_2	PAX5+ B cells	4	0.0071892	GO:0031625	ubiquitin protein ligase binding
CK_2 VS Pm_2	PAX5+ B cells	4	0.0071892	GO:0044389	ubiquitin-like protein ligase binding
CK_2 VS Pm_2	PAX5+ B cells	2	0.0331153	GO:0017022	myosin binding
CK_2 VS Pm_2	PAX5+ B cells	1	0.0331153	GO:0008609	alkylglycerone-phosphate synthase activity
CK_2 VS Pm_2	PAX5+ B cells	1	0.0331153	GO:0038147	C-X-C motif chemokine 12 receptor activity
CK_2 VS Pm_2	RUNX1T1+ B cells	3	6.07732e-07	GO:0050786	RAGE receptor binding
CK_1 VS Pm_1	GNLY+ CD8+ T cells	2	0.000373383	GO:0050786	RAGE receptor binding
CK_1 VS Pm_1	GNLY+ CD8+ T cells	1	0.0253929	GO:0047066	phospholipid-hydroperoxide glutathione peroxidase activity
CK_1 VS Pm_1	GNLY+ CD8+ T cells	1	0.0253929	GO:0050528	acyloxyacyl hydrolase activity
CK_1 VS Pm_1	LEF1+ CD4+ T cells	3	1.65907e-06	GO:0050786	RAGE receptor binding
CK_1 VS Pm_1	LEF1+ CD4+ T cells	4	0.0190939	GO:0002429	immune response-activating cell surface receptor signaling pathway
CK_1 VS Pm_1	LEF1+ CD4+ T cells	4	0.0190939	GO:0002768	immune response-regulating cell surface receptor signaling pathway
CK_1 VS Pm_1	LEF1+ CD4+ T cells	2	0.0375106	GO:0001784	phosphotyrosine binding
CK_1 VS Pm_1	LEF1+ CD4+ T cells	5	0.0375106	GO:0005509	calcium ion binding
CK_1 VS Pm_1	LEF1+ CD4+ T cells	4	0.0375106	GO:0003779	actin binding
CK_1 VS Pm_1	LEF1+ CD4+ T cells	1	0.0375106	GO:0038147	C-X-C motif chemokine 12 receptor activity
CK_1 VS Pm_1	LEF1+ CD4+ T cells	5	0.0375106	GO:0008092	cytoskeletal protein binding
CK_1 VS Pm_1	LEF1+ CD4+ T cells	1	0.0375106	GO:0035662	Toll-like receptor 4 binding
CK_1 VS Pm_1	LEF1+ CD4+ T cells	1	0.0375106	GO:0050542	icosanoid binding
CK_1 VS Pm_1	LEF1+ CD4+ T cells	1	0.0375106	GO:0050543	icosatetraenoic acid binding
CK_1 VS Pm_1	LTB+ CD4+ T cells	2	0.00120866	GO:0050786	RAGE receptor binding
CK_1 VS Pm_1	LTB+ CD4+ T cells	8	0.00161596	GO:0009605	response to external stimulus
CK_1 VS Pm_1	LTB+ CD4+ T cells	4	0.00161596	GO:0043122	regulation of I-kappaB kinase/NF-kappaB signaling
CK_1 VS Pm_1	LTB+ CD4+ T cells	4	0.00161596	GO:0007249	I-kappaB kinase/NF-kappaB signaling
CK_1 VS Pm_1	LTB+ CD4+ T cells	5	0.00161596	GO:0006935	chemotaxis
CK_1 VS Pm_1	LTB+ CD4+ T cells	8	0.00309089	GO:0009966	regulation of signal transduction
CK_1 VS Pm_1	LTB+ CD4+ T cells	5	0.0113073	GO:1902531	regulation of intracellular signal transduction
CK_1 VS Pm_1	LTB+ CD4+ T cells	1	0.0219254	GO:0038147	C-X-C motif chemokine 12 receptor activity
CK_1 VS Pm_1	LTB+ CD4+ T cells	1	0.0219254	GO:0050528	acyloxyacyl hydrolase activity
CK_1 VS Pm_1	LTB+ CD4+ T cells	4	0.032704	GO:0005509	calcium ion binding
CK_1 VS Pm_1	LTB+ CD4+ T cells	1	0.032704	GO:0035662	Toll-like receptor 4 binding
CK_1 VS Pm_1	LTB+ CD4+ T cells	1	0.032704	GO:0050542	icosanoid binding
CK_1 VS Pm_1	LTB+ CD4+ T cells	1	0.032704	GO:0050543	icosatetraenoic acid binding
CK_1 VS Pm_1	RHEX+ TRDC+ T cells	2	0.000190434	GO:0050786	RAGE receptor binding
CK_1 VS Pm_1	RHEX+ TRDC+ T cells	4	0.0192672	GO:0008092	cytoskeletal protein binding
CK_1 VS Pm_1	RHEX+ TRDC+ T cells	1	0.0192672	GO:0038147	C-X-C motif chemokine 12 receptor activity
CK_1 VS Pm_1	RHEX+ TRDC+ T cells	3	0.0192672	GO:0003779	actin binding
CK_1 VS Pm_1	RHEX+ TRDC+ T cells	1	0.0194089	GO:0035662	Toll-like receptor 4 binding
CK_1 VS Pm_1	RHEX+ TRDC+ T cells	1	0.0194089	GO:0050542	icosanoid binding
CK_1 VS Pm_1	RHEX+ TRDC+ T cells	1	0.0194089	GO:0050543	icosatetraenoic acid binding
CK_1 VS Pm_1	RHEX+ TRDC+ T cells	5	0.0261912	GO:0009605	response to external stimulus
CK_1 VS Pm_1	RHEX+ TRDC+ T cells	3	0.0261912	GO:0006935	chemotaxis
CK_1 VS Pm_1	RHEX+ TRDC+ T cells	3	0.0312467	GO:0005509	calcium ion binding
CK_1 VS Pm_1	Transition TRDC+ T cells	2	0.000123181	GO:0050786	RAGE receptor binding
CK_1 VS Pm_1	Transition TRDC+ T cells	1	0.0171741	GO:0038147	C-X-C motif chemokine 12 receptor activity
CK_1 VS Pm_1	Transition TRDC+ T cells	1	0.0171741	GO:0035662	Toll-like receptor 4 binding
CK_1 VS Pm_1	Transition TRDC+ T cells	1	0.0171741	GO:0050542	icosanoid binding
CK_1 VS Pm_1	Transition TRDC+ T cells	1	0.0171741	GO:0050543	icosatetraenoic acid binding
CK_1 VS Pm_1	Transition TRDC+ T cells	6	0.0247253	GO:0009966	regulation of signal transduction
CK_1 VS Pm_1	Transition TRDC+ T cells	3	0.0298447	GO:0008092	cytoskeletal protein binding
CK_1 VS Pm_1	Transition TRDC+ T cells	2	0.0320375	GO:0002429	immune response-activating cell surface receptor signaling pathway
CK_1 VS Pm_1	Transition TRDC+ T cells	2	0.0340757	GO:0002768	immune response-regulating cell surface receptor signaling pathway
CK_1 VS Pm_1	Transition TRDC+ T cells	2	0.0492142	GO:0003779	actin binding
CK_1 VS Pm_1	ZNRF1+ TRDC+ T cells	2	0.00189509	GO:0050786	RAGE receptor binding
CK_1 VS Pm_1	ZNRF1+ TRDC+ T cells	3	0.00189509	GO:0008138	protein tyrosine/serine/threonine phosphatase activity
CK_1 VS Pm_1	ZNRF1+ TRDC+ T cells	8	0.0295962	GO:1902531	regulation of intracellular signal transduction
CK_1 VS Pm_1	ZNRF1+ TRDC+ T cells	10	0.0295962	GO:0009966	regulation of signal transduction
CK_1 VS Pm_1	ZNRF1+ TRDC+ T cells	3	0.0364541	GO:0004721	phosphoprotein phosphatase activity
CK_1 VS Pm_1	ZNRF1+ TRDC+ T cells	1	0.0364541	GO:0038147	C-X-C motif chemokine 12 receptor activity
CK_1 VS Pm_1	ZNRF1+ TRDC+ T cells	1	0.0436883	GO:0035662	Toll-like receptor 4 binding
CK_1 VS Pm_1	ZNRF1+ TRDC+ T cells	1	0.0436883	GO:0050542	icosanoid binding
CK_1 VS Pm_1	ZNRF1+ TRDC+ T cells	1	0.0436883	GO:0050543	icosatetraenoic acid binding
CK_2 VS Pm_2	GNLY+ CD8+ T cells	10	0.00027615	GO:0006955	immune response
CK_2 VS Pm_2	GNLY+ CD8+ T cells	10	0.00027615	GO:0006952	defense response
CK_2 VS Pm_2	GNLY+ CD8+ T cells	2	0.00306348	GO:0050786	RAGE receptor binding
CK_2 VS Pm_2	GNLY+ CD8+ T cells	11	0.00457023	GO:0002376	immune system process
CK_2 VS Pm_2	GNLY+ CD8+ T cells	10	0.00855343	GO:0048584	positive regulation of response to stimulus
CK_2 VS Pm_2	GNLY+ CD8+ T cells	13	0.00855343	GO:0048583	regulation of response to stimulus
CK_2 VS Pm_2	LEF1+ CD4+ T cells	3	5.98014e-06	GO:0050786	RAGE receptor binding
CK_2 VS Pm_2	LEF1+ CD4+ T cells	11	0.0287744	GO:0048584	positive regulation of response to stimulus
CK_2 VS Pm_2	LEF1+ CD4+ T cells	11	0.0287744	GO:0009605	response to external stimulus
CK_2 VS Pm_2	LEF1+ CD4+ T cells	14	0.0405322	GO:0048583	regulation of response to stimulus
CK_2 VS Pm_2	LEF1+ CD4+ T cells	24	0.0471759	GO:0005515	protein binding
CK_2 VS Pm_2	LEF1+ CD4+ T cells	1	0.0471759	GO:0038147	C-X-C motif chemokine 12 receptor activity
CK_2 VS Pm_2	LEF1+ CD4+ T cells	4	0.0471759	GO:0003779	actin binding
CK_2 VS Pm_2	LEF1+ CD4+ T cells	1	0.0471759	GO:0035662	Toll-like receptor 4 binding
CK_2 VS Pm_2	LEF1+ CD4+ T cells	8	0.0495855	GO:0006952	defense response
CK_2 VS Pm_2	LTB+ CD4+ T cells	20	0.000584898	GO:0002376	immune system process
CK_2 VS Pm_2	LTB+ CD4+ T cells	19	0.000584898	GO:0048584	positive regulation of response to stimulus
CK_2 VS Pm_2	LTB+ CD4+ T cells	6	0.00146409	GO:0002429	immune response-activating cell surface receptor signaling pathway
CK_2 VS Pm_2	LTB+ CD4+ T cells	14	0.00146409	GO:0006955	immune response
CK_2 VS Pm_2	LTB+ CD4+ T cells	6	0.00191303	GO:0002768	immune response-regulating cell surface receptor signaling pathway
CK_2 VS Pm_2	LTB+ CD4+ T cells	24	0.00191303	GO:0048583	regulation of response to stimulus
CK_2 VS Pm_2	LTB+ CD4+ T cells	13	0.00325377	GO:0006952	defense response
CK_2 VS Pm_2	LTB+ CD4+ T cells	2	0.0209975	GO:0050786	RAGE receptor binding
CK_2 VS Pm_2	LTB+ CD4+ T cells	14	0.0354913	GO:0009605	response to external stimulus
CK_2 VS Pm_2	LTB+ CD4+ T cells	6	0.0435623	GO:0070486	leukocyte aggregation
CK_2 VS Pm_2	RHEX+ TRDC+ T cells	12	0.000221274	GO:0006955	immune response
CK_2 VS Pm_2	RHEX+ TRDC+ T cells	11	0.00120968	GO:0006952	defense response
CK_2 VS Pm_2	RHEX+ TRDC+ T cells	2	0.00694943	GO:0050786	RAGE receptor binding
CK_2 VS Pm_2	RHEX+ TRDC+ T cells	12	0.0120035	GO:0048584	positive regulation of response to stimulus
CK_2 VS Pm_2	RHEX+ TRDC+ T cells	6	0.0120035	GO:0070486	leukocyte aggregation
CK_2 VS Pm_2	RHEX+ TRDC+ T cells	12	0.0120035	GO:0002376	immune system process
CK_2 VS Pm_2	RHEX+ TRDC+ T cells	15	0.0120035	GO:0048583	regulation of response to stimulus
CK_2 VS Pm_2	RHEX+ TRDC+ T cells	11	0.0120035	GO:0009605	response to external stimulus
CK_2 VS Pm_2	Transition TRDC+ T cells	2	0.000968617	GO:0050786	RAGE receptor binding
CK_2 VS Pm_2	Transition TRDC+ T cells	1	0.0444323	GO:0038147	C-X-C motif chemokine 12 receptor activity
CK_2 VS Pm_2	Transition TRDC+ T cells	3	0.0444323	GO:0031625	ubiquitin protein ligase binding
CK_2 VS Pm_2	Transition TRDC+ T cells	3	0.0444323	GO:0044389	ubiquitin-like protein ligase binding
CK_2 VS Pm_2	Transition TRDC+ T cells	1	0.0444323	GO:0035662	Toll-like receptor 4 binding
CK_2 VS Pm_2	Transition TRDC+ T cells	3	0.04588	GO:0003779	actin binding
CK_2 VS Pm_2	Transition TRDC+ T cells	1	0.04588	GO:0019957	C-C chemokine binding
CK_2 VS Pm_2	Transition TRDC+ T cells	9	0.0462055	GO:0048583	regulation of response to stimulus
CK_2 VS Pm_2	Transition TRDC+ T cells	7	0.0462055	GO:0009605	response to external stimulus
CK_2 VS Pm_2	Transition TRDC+ T cells	5	0.0481957	GO:0006955	immune response
CK_2 VS Pm_2	Transition TRDC+ T cells	5	0.0481957	GO:0006952	defense response
CK_2 VS Pm_2	ZNRF1+ TRDC+ T cells	1	0.048675	GO:0038147	C-X-C motif chemokine 12 receptor activity
CK_2 VS Pm_2	ZNRF1+ TRDC+ T cells	3	0.048675	GO:0003779	actin binding
