# Supplementary material for: Profiling cell dynamic changes of goat peripheral blood mononuclear cells after Pasteurella multocida infection with single-cell transcriptomics and histopathology
Source: Vet Res. 2026 May 5;57:61. doi: 10.1186/s13567-025-01661-2 (PMC13154703; doi:10.1186/s13567-025-01661-2)
Supplement: Supplementary file 17 — Additional file 17: KEGG enrichment analysis of differentially expressed genes between groups (Q-value＜0.05). [file 13567_2025_1661_MOESM17_ESM.xlsx]

## Sheet: sheet1
Additional file 17. KEGG enrichment analysis of differentially expressed genes between groups (Q-value＜0.05).
Comparable_Group	Cell_Type	Gene_Number	Q-value	KEGG_ID	KEGG_Pathway
CK_1 VS Pm_1	Eosinophils	1	0.0370137	ko04672	Intestinal immune network for IgA production
CK_1 VS Pm_1	Eosinophils	1	0.0370137	ko04061	Viral protein interaction with cytokine and cytokine receptor
CK_1 VS Pm_1	Eosinophils	1	0.0370137	ko04670	Leukocyte transendothelial migration
CK_1 VS Pm_1	Eosinophils	1	0.0370137	ko04360	Axon guidance
CK_1 VS Pm_1	Eosinophils	1	0.0370137	ko04062	Chemokine signaling pathway
CK_1 VS Pm_1	Eosinophils	1	0.0370137	ko04810	Regulation of actin cytoskeleton
CK_1 VS Pm_1	Eosinophils	1	0.0370137	ko04144	Endocytosis
CK_1 VS Pm_1	Eosinophils	1	0.0370137	ko05170	Human immunodeficiency virus 1 infection
CK_1 VS Pm_1	Eosinophils	1	0.0370137	ko04060	Cytokine-cytokine receptor interaction
CK_1 VS Pm_1	Megakaryocytes	2	0.0205413	ko04360	Axon guidance
CK_1 VS Pm_1	Megakaryocytes	2	0.0205413	ko04062	Chemokine signaling pathway
CK_1 VS Pm_1	Megakaryocytes	2	0.0205413	ko04810	Regulation of actin cytoskeleton
CK_1 VS Pm_1	Neutrophils	1	0.0212911	ko05216	Thyroid cancer
CK_1 VS Pm_1	Neutrophils	1	0.0212911	ko05213	Endometrial cancer
CK_1 VS Pm_1	Neutrophils	1	0.0212911	ko05217	Basal cell carcinoma
CK_1 VS Pm_1	Neutrophils	1	0.0212911	ko05221	Acute myeloid leukemia
CK_1 VS Pm_1	Neutrophils	1	0.0212911	ko04520	Adherens junction
CK_1 VS Pm_1	T cells	2	0.0257384	ko05340	Primary immunodeficiency
CK_1 VS Pm_1	T cells	2	0.031717	ko04672	Intestinal immune network for IgA production
CK_1 VS Pm_1	T cells	2	0.031717	ko04657	IL-17 signaling pathway
CK_1 VS Pm_1	T cells	2	0.031717	ko05320	Autoimmune thyroid disease
CK_1 VS Pm_1	T cells	2	0.0445707	ko05323	Rheumatoid arthritis
CK_2 VS Pm_2	B cells	4	0.00070825	ko04672	Intestinal immune network for IgA production
CK_2 VS Pm_2	B cells	4	0.0029181	ko05323	Rheumatoid arthritis
CK_2 VS Pm_2	B cells	3	0.0169403	ko04061	Viral protein interaction with cytokine and cytokine receptor
CK_2 VS Pm_2	B cells	4	0.0359383	ko04060	Cytokine-cytokine receptor interaction
CK_2 VS Pm_2	B cells	2	0.040117	ko05340	Primary immunodeficiency
CK_2 VS Pm_2	B cells	2	0.0432419	ko05143	African trypanosomiasis
CK_2 VS Pm_2	Dendritic cells	8	2.7029e-05	ko04064	NF-kappa B signaling pathway
CK_2 VS Pm_2	Dendritic cells	8	2.7029e-05	ko05323	Rheumatoid arthritis
CK_2 VS Pm_2	Dendritic cells	7	0.000131103	ko04668	TNF signaling pathway
CK_2 VS Pm_2	Dendritic cells	6	0.000441333	ko04061	Viral protein interaction with cytokine and cytokine receptor
CK_2 VS Pm_2	Dendritic cells	5	0.00297499	ko04657	IL-17 signaling pathway
CK_2 VS Pm_2	Dendritic cells	4	0.00331066	ko05143	African trypanosomiasis
CK_2 VS Pm_2	Dendritic cells	8	0.00376454	ko04060	Cytokine-cytokine receptor interaction
CK_2 VS Pm_2	Dendritic cells	3	0.0178393	ko05340	Primary immunodeficiency
CK_2 VS Pm_2	Dendritic cells	4	0.0257855	ko04658	Th1 and Th2 cell differentiation
CK_2 VS Pm_2	Dendritic cells	4	0.0276675	ko04380	Osteoclast differentiation
CK_2 VS Pm_2	Monocytes	6	1.94298e-05	ko05020	Prion disease
CK_2 VS Pm_2	Monocytes	8	0.000282401	ko04064	NF-kappa B signaling pathway
CK_2 VS Pm_2	Monocytes	8	0.000282401	ko05323	Rheumatoid arthritis
CK_2 VS Pm_2	Monocytes	6	0.000769726	ko05133	Pertussis
CK_2 VS Pm_2	Monocytes	5	0.00102511	ko05143	African trypanosomiasis
CK_2 VS Pm_2	Monocytes	4	0.00534009	ko05340	Primary immunodeficiency
CK_2 VS Pm_2	Monocytes	9	0.00594169	ko04060	Cytokine-cytokine receptor interaction
CK_2 VS Pm_2	Monocytes	5	0.00954841	ko04061	Viral protein interaction with cytokine and cytokine receptor
CK_2 VS Pm_2	Monocytes	5	0.0170118	ko04380	Osteoclast differentiation
CK_2 VS Pm_2	Monocytes	5	0.0170118	ko04668	TNF signaling pathway
CK_2 VS Pm_2	Monocytes	4	0.0327082	ko04657	IL-17 signaling pathway
CK_2 VS Pm_2	Megakaryocytes	4	0.000320681	ko04658	Th1 and Th2 cell differentiation
CK_2 VS Pm_2	Megakaryocytes	3	0.00323246	ko05321	Inflammatory bowel disease
CK_2 VS Pm_2	Megakaryocytes	3	0.00525852	ko04935	Growth hormone synthesis, secretion and action
CK_2 VS Pm_2	Megakaryocytes	3	0.00525852	ko04659	Th17 cell differentiation
CK_2 VS Pm_2	Megakaryocytes	3	0.034588	ko05169	Epstein-Barr virus infection
CK_2 VS Pm_2	Megakaryocytes	2	0.034588	ko04672	Intestinal immune network for IgA production
CK_1 VS Pm_1	AGO2+ B cells	1	0.0300581	ko04144	Endocytosis
CK_1 VS Pm_1	BACH2+ B cells	2	0.0393878	ko00600	Sphingolipid metabolism
CK_1 VS Pm_1	CD24+ B cells	3	0.0431205	ko04657	IL-17 signaling pathway
CK_1 VS Pm_1	CD24+ B cells	3	0.0431205	ko04380	Osteoclast differentiation
CK_1 VS Pm_1	CD24+ B cells	3	0.0431205	ko04935	Growth hormone synthesis, secretion and action
CK_1 VS Pm_1	PAX5+ B cells	2	0.0183591	ko04672	Intestinal immune network for IgA production
CK_1 VS Pm_1	PAX5+ B cells	2	0.0219262	ko04612	Antigen processing and presentation
CK_1 VS Pm_1	JCHAIN+ B cells	17	2.54548e-07	ko00190	Oxidative phosphorylation
CK_1 VS Pm_1	JCHAIN+ B cells	17	2.63309e-07	ko05012	Parkinson disease
CK_1 VS Pm_1	JCHAIN+ B cells	10	3.99121e-07	ko03050	Proteasome
CK_1 VS Pm_1	JCHAIN+ B cells	19	1.96232e-06	ko04714	Thermogenesis
CK_1 VS Pm_1	JCHAIN+ B cells	20	2.58619e-06	ko05016	Huntington disease
CK_2 VS Pm_2	JCHAIN+ B cells	4	0.000340118	ko04662	B cell receptor signaling pathway
CK_2 VS Pm_2	JCHAIN+ B cells	3	0.00149468	ko05340	Primary immunodeficiency
CK_2 VS Pm_2	JCHAIN+ B cells	3	0.00396777	ko04664	Fc epsilon RI signaling pathway
CK_2 VS Pm_2	JCHAIN+ B cells	3	0.00396777	ko04672	Intestinal immune network for IgA production
CK_2 VS Pm_2	JCHAIN+ B cells	3	0.00955741	ko04666	Fc gamma R-mediated phagocytosis
CK_2 VS Pm_2	JCHAIN+ B cells	3	0.0156422	ko04650	Natural killer cell mediated cytotoxicity
CK_2 VS Pm_2	JCHAIN+ B cells	3	0.0233314	ko04360	Axon guidance
CK_2 VS Pm_2	PAX5+ B cells	3	0.0251477	ko04360	Axon guidance
CK_2 VS Pm_2	PAX5+ B cells	3	0.0251477	ko05161	Hepatitis B
CK_2 VS Pm_2	PAX5+ B cells	3	0.0268421	ko04810	Regulation of actin cytoskeleton
CK_2 VS Pm_2	PAX5+ B cells	3	0.0268421	ko05166	Human T-cell leukemia virus 1 infection
CK_2 VS Pm_2	PAX5+ B cells	3	0.0268421	ko05170	Human immunodeficiency virus 1 infection
CK_2 VS Pm_2	PAX5+ B cells	2	0.0268421	ko04662	B cell receptor signaling pathway
CK_2 VS Pm_2	PAX5+ B cells	3	0.0268421	ko04010	MAPK signaling pathway
CK_2 VS Pm_2	PAX5+ B cells	2	0.0302897	ko04912	GnRH signaling pathway
CK_2 VS Pm_2	PAX5+ B cells	2	0.0302897	ko04061	Viral protein interaction with cytokine and cytokine receptor
CK_2 VS Pm_2	PAX5+ B cells	2	0.0302897	ko04722	Neurotrophin signaling pathway
CK_2 VS Pm_2	PAX5+ B cells	2	0.0467979	ko04530	Tight junction
CK_2 VS Pm_2	RUNX1T1+ B cells	3	0.00491024	ko04657	IL-17 signaling pathway
CK_2 VS Pm_2	VCAN+ B cells	4	0.0118035	ko05323	Rheumatoid arthritis
CK_1 VS Pm_1	GNLY+ CD8+ T cells	2	0.0197985	ko00480	Glutathione metabolism
CK_1 VS Pm_1	LTB+ CD4+ T cells	5	0.0286441	ko05200	Pathways in cancer
CK_1 VS Pm_1	LTB+ CD4+ T cells	2	0.033294	ko05340	Primary immunodeficiency
CK_1 VS Pm_1	LTB+ CD4+ T cells	3	0.033294	ko04360	Axon guidance
CK_1 VS Pm_1	LTB+ CD4+ T cells	2	0.033294	ko05143	African trypanosomiasis
CK_1 VS Pm_1	LTB+ CD4+ T cells	2	0.0454611	ko04672	Intestinal immune network for IgA production
CK_1 VS Pm_1	LTB+ CD4+ T cells	2	0.0454611	ko05220	Chronic myeloid leukemia
CK_1 VS Pm_1	LTB+ CD4+ T cells	2	0.0454611	ko04657	IL-17 signaling pathway
CK_1 VS Pm_1	RHEX+ TRDC+ T cells	2	0.0188799	ko05340	Primary immunodeficiency
CK_1 VS Pm_1	RHEX+ TRDC+ T cells	2	0.0256393	ko04672	Intestinal immune network for IgA production
CK_1 VS Pm_1	RHEX+ TRDC+ T cells	2	0.0256393	ko04657	IL-17 signaling pathway
CK_1 VS Pm_1	Transition TRDC+ T cells	2	0.0443355	ko04672	Intestinal immune network for IgA production
CK_2 VS Pm_2	LTB+ CD4+ T cells	5	0.00108493	ko04662	B cell receptor signaling pathway
CK_2 VS Pm_2	LTB+ CD4+ T cells	6	0.00108493	ko04650	Natural killer cell mediated cytotoxicity
CK_2 VS Pm_2	LTB+ CD4+ T cells	6	0.00242018	ko05161	Hepatitis B
CK_2 VS Pm_2	LTB+ CD4+ T cells	5	0.00242018	ko04380	Osteoclast differentiation
CK_2 VS Pm_2	LTB+ CD4+ T cells	5	0.00299186	ko04064	NF-kappa B signaling pathway
CK_2 VS Pm_2	LTB+ CD4+ T cells	5	0.00896786	ko04062	Chemokine signaling pathway
CK_2 VS Pm_2	LTB+ CD4+ T cells	3	0.021787	ko04672	Intestinal immune network for IgA production
CK_2 VS Pm_2	LTB+ CD4+ T cells	5	0.0235961	ko05170	Human immunodeficiency virus 1 infection
CK_2 VS Pm_2	LTB+ CD4+ T cells	4	0.0235961	ko05162	Measles
CK_2 VS Pm_2	LTB+ CD4+ T cells	3	0.0236257	ko04657	IL-17 signaling pathway
CK_2 VS Pm_2	LTB+ CD4+ T cells	3	0.0236257	ko05140	Leishmaniasis
CK_2 VS Pm_2	LTB+ CD4+ T cells	4	0.0243949	ko04360	Axon guidance
CK_2 VS Pm_2	LTB+ CD4+ T cells	3	0.0281318	ko04061	Viral protein interaction with cytokine and cytokine receptor
CK_2 VS Pm_2	LTB+ CD4+ T cells	4	0.0384565	ko04810	Regulation of actin cytoskeleton
CK_2 VS Pm_2	RHEX+ TRDC+ T cells	4	0.0333139	ko04650	Natural killer cell mediated cytotoxicity
CK_2 VS Pm_2	RHEX+ TRDC+ T cells	3	0.0333139	ko04672	Intestinal immune network for IgA production
CK_2 VS Pm_2	RHEX+ TRDC+ T cells	5	0.0333139	ko04060	Cytokine-cytokine receptor interaction
CK_2 VS Pm_2	RHEX+ TRDC+ T cells	3	0.0375993	ko04657	IL-17 signaling pathway
CK_2 VS Pm_2	RHEX+ TRDC+ T cells	3	0.0398986	ko04061	Viral protein interaction with cytokine and cytokine receptor
CK_2 VS Pm_2	Transition TRDC+ T cells	3	0.00506794	ko04061	Viral protein interaction with cytokine and cytokine receptor
CK_2 VS Pm_2	Transition TRDC+ T cells	3	0.0167651	ko04360	Axon guidance
CK_2 VS Pm_2	Transition TRDC+ T cells	3	0.0194116	ko04810	Regulation of actin cytoskeleton
CK_2 VS Pm_2	Transition TRDC+ T cells	3	0.0271354	ko05170	Human immunodeficiency virus 1 infection
CK_2 VS Pm_2	Transition TRDC+ T cells	3	0.0278956	ko04060	Cytokine-cytokine receptor interaction
CK_2 VS Pm_2	ZNRF1+ TRDC+ T cells	3	0.0460592	ko04810	Regulation of actin cytoskeleton
CK_2 VS Pm_2	ZNRF1+ TRDC+ T cells	2	0.0460592	ko04662	B cell receptor signaling pathway
CK_2 VS Pm_2	ZNRF1+ TRDC+ T cells	2	0.0460592	ko04672	Intestinal immune network for IgA production
CK_2 VS Pm_2	ZNRF1+ TRDC+ T cells	2	0.0460592	ko05321	Inflammatory bowel disease
CK_2 VS Pm_2	ZNRF1+ TRDC+ T cells	2	0.0460592	ko05140	Leishmaniasis
