# Supplementary material for: Profiling cell dynamic changes of goat peripheral blood mononuclear cells after Pasteurella multocida infection with single-cell transcriptomics and histopathology
Source: Vet Res. 2026 May 5;57:61. doi: 10.1186/s13567-025-01661-2 (PMC13154703; doi:10.1186/s13567-025-01661-2)
Supplement: Supplementary file 20 — Additional file 20: B and T cells pseudotime trajectory analysis of differentially expressed genes in each differentiation lineage (P-value＜0.01, |Log2(Fold Change)|＞1). [file 13567_2025_1661_MOESM20_ESM.xlsx]

## Sheet: sheet1
Additional file 20. B and T cells pseudo-time trajectory analysis of differentially expressed genes in each differentiation lineage (P-value＜0.01, |Log2(Fold Change)|＞1).
Cell_Type	Lineage	Gene_ID	Gene_Name	P-value	Log2(Fold Change)	|Log2(Fold Change)|	Significance	Description	KEGG_A_class	KEGG_B_class	Pathway	K_ID	GO Component	GO Function	GO Process
B cells	Lineage 1	ENSCHIG00000026907	CD8A	4.54506e-05	50.027	50.027	up	CD8a molecule [Source:NCBI gene;Acc:102185010]	Environmental Information Processing;Organismal Systems;Organismal Systems;Organismal Systems;Human Diseases	Signaling molecules and interaction;Immune system;Immune system;Immune system;Immune disease	ko04514//Cell adhesion molecules;ko04660//T cell receptor signaling pathway;ko04612//Antigen processing and presentation;ko04640//Hematopoietic cell lineage;ko05340//Primary immunodeficiency	K06458;K06458;K06458;K06458;K06458	GO:0005886//plasma membrane;GO:0009897//external side of plasma membrane;GO:0016020//membrane;GO:0016021//integral component of membrane;GO:0044853//plasma membrane raft	GO:0023024//MHC class I protein complex binding	-
B cells	Lineage 1	ENSCHIG00000007230	GZMA	4.37975e-08	38.2632	38.2632	up	granzyme A [Source:NCBI gene;Acc:102168390]	Environmental Information Processing	Signaling molecules and interaction	ko04080//Neuroactive ligand-receptor interaction	K01352	GO:0005634//nucleus	GO:0004252//serine-type endopeptidase activity;GO:0008233//peptidase activity;GO:0008236//serine-type peptidase activity;GO:0016787//hydrolase activity;GO:0042803//protein homodimerization activity	GO:0006508//proteolysis;GO:0009617//response to bacterium;GO:0032078//negative regulation of endodeoxyribonuclease activity;GO:0043065//positive regulation of apoptotic process;GO:0043392//negative regulation of DNA binding;GO:0051354//negative regulation of oxidoreductase activity;GO:0051603//proteolysis involved in cellular protein catabolic process;GO:0070269//pyroptosis;GO:1902483//cytotoxic …
B cells	Lineage 1	ENSCHIG00000020332	ENSCHIG00000020332	7.12801e-06	25.9954	25.9954	up	mast cell protease 3 [Source:NCBI gene;Acc:102176598]	Human Diseases;Cellular Processes;Organismal Systems;Human Diseases;Human Diseases;Human Diseases;Human Diseases	Cancer: overview;Cell growth and death;Immune system;Immune disease;Immune disease;Endocrine and metabolic disease;Immune disease	ko05202//Transcriptional misregulation in cancer;ko04210//Apoptosis;ko04650//Natural killer cell mediated cytotoxicity;ko05320//Autoimmune thyroid disease;ko05330//Allograft rejection;ko04940//Type I diabetes mellitus;ko05332//Graft-versus-host disease	K01353;K01353;K01353;K01353;K01353;K01353;K01353	-	GO:0004252//serine-type endopeptidase activity;GO:0008233//peptidase activity;GO:0008236//serine-type peptidase activity;GO:0016787//hydrolase activity	GO:0006508//proteolysis
B cells	Lineage 1	ENSCHIG00000003279	ESM1	8.45481e-11	22.2227	22.2227	up	endothelial cell specific molecule 1 [Source:NCBI gene;Acc:102168666]	-	-	-	-	GO:0005576//extracellular region	GO:0005171//hepatocyte growth factor receptor binding;GO:0005178//integrin binding;GO:0005520//insulin-like growth factor binding	GO:0001525//angiogenesis;GO:0002040//sprouting angiogenesis;GO:0008284//positive regulation of cell proliferation;GO:1902204//positive regulation of hepatocyte growth factor receptor signaling pathway
B cells	Lineage 1	ENSCHIG00000010101	ENSCHIG00000010101	2.35757e-05	15.8996	15.8996107977288	up	myocardial zonula adherens protein [Source:NCBI gene;Acc:102182133]	-	-	-	-	GO:0030864//cortical actin cytoskeleton;GO:0031234//extrinsic component of cytoplasmic side of plasma membrane;GO:0031674//I band	-	GO:0035556//intracellular signal transduction
B cells	Lineage 1	ENSCHIG00000013024	IL1R1	0.00918481	15.2036	15.2036	up	interleukin 1 receptor type 1 [Source:NCBI gene;Acc:102187231]	Environmental Information Processing;Environmental Information Processing;Human Diseases;Human Diseases;Human Diseases;Environmental Information Processing;Organismal Systems;Human Diseases;Organismal Systems;Organismal Systems;Organismal Systems	Signaling molecules and interaction;Signal transduction;Infectious disease: viral;Infectious disease: viral;Cardiovascular disease;Signal transduction;Immune system;Infectious disease: parasitic;Development and regeneration;Sensory system;Immune system	ko04060//Cytokine-cytokine receptor interaction;ko04010//MAPK signaling pathway;ko05163//Human cytomegalovirus infection;ko05166//Human T-cell leukemia virus 1 infection;ko05418//Fluid shear stress and atherosclerosis;ko04064//NF-kappa B signaling pathway;ko04659//Th17 cell differentiation;ko05146//Amoebiasis;ko04380//Osteoclast differentiation;ko04750//Inflammatory mediator regulation of TRP cha…	K04386;K04386;K04386;K04386;K04386;K04386;K04386;K04386;K04386;K04386;K04386	GO:0009897//external side of plasma membrane;GO:0009986//cell surface;GO:0016020//membrane	GO:0002020//protease binding;GO:0004908//interleukin-1 receptor activity;GO:0004909//interleukin-1, Type I, activating receptor activity;GO:0005161//platelet-derived growth factor receptor binding;GO:0005515//protein binding;GO:0019966//interleukin-1 binding	GO:0007165//signal transduction;GO:0019221//cytokine-mediated signaling pathway;GO:0032729//positive regulation of interferon-gamma production;GO:0050727//regulation of inflammatory response;GO:0070498//interleukin-1-mediated signaling pathway;GO:0070555//response to interleukin-1;GO:2000391//positive regulation of neutrophil extravasation;GO:2000556//positive regulation of T-helper 1 cell cytoki…
B cells	Lineage 1	ENSCHIG00000013756	ACTN3	0.00143642	14.5092	14.5092	up	actinin alpha 3 [Source:NCBI gene;Acc:102179075]	Human Diseases	Cardiovascular disease	ko05412//Arrhythmogenic right ventricular cardiomyopathy	K21073	GO:0005903//brush border;GO:0005925//focal adhesion;GO:0030017//sarcomere;GO:0030018//Z disc	GO:0003779//actin binding;GO:0005509//calcium ion binding;GO:0005515//protein binding;GO:0042802//identical protein binding;GO:0044325//ion channel binding;GO:0046872//metal ion binding;GO:0051015//actin filament binding	GO:0006936//muscle contraction;GO:0014728//regulation of the force of skeletal muscle contraction;GO:0014732//skeletal muscle atrophy;GO:0014883//transition between fast and slow fiber;GO:0014894//response to denervation involved in regulation of muscle adaptation;GO:0031448//positive regulation of fast-twitch skeletal muscle fiber contraction;GO:0045820//negative regulation of glycolytic process…
B cells	Lineage 1	ENSCHIG00000015004	TSHZ3	0.00726378	13.4923	13.4923	up	teashirt zinc finger homeobox 3 [Source:NCBI gene;Acc:102187620]	Environmental Information Processing	Signal transduction	ko04391//Hippo signaling pathway - fly	K09236	GO:0005634//nucleus;GO:0005654//nucleoplasm;GO:0005886//plasma membrane	GO:0003677//DNA binding;GO:0003682//chromatin binding	GO:0010468//regulation of gene expression;GO:0045892//negative regulation of transcription, DNA-templated
B cells	Lineage 1	ENSCHIG00000007588	TSPAN2	3.92106e-08	13.2128	13.2128	up	tetraspanin 2 [Source:NCBI gene;Acc:102180363]	-	-	-	-	GO:0005654//nucleoplasm;GO:0005886//plasma membrane;GO:0016021//integral component of membrane;GO:0043209//myelin sheath	-	GO:0006954//inflammatory response;GO:0014002//astrocyte development;GO:0014005//microglia development;GO:0042552//myelination;GO:0048709//oligodendrocyte differentiation;GO:0061564//axon development
B cells	Lineage 1	ENSCHIG00000019974	RNF212B	0.000763052	12.6915	12.6915	up	ring finger protein 212B [Source:NCBI gene;Acc:102172901]	-	-	-	-	GO:0000795//synaptonemal complex	GO:0019789//SUMO transferase activity;GO:0046872//metal ion binding	GO:0007131//reciprocal meiotic recombination;GO:0016925//protein sumoylation
B cells	Lineage 1	ENSCHIG00000024828	ENSCHIG00000024828	0.000302697	11.7479	11.7479	up	XP_017902255.1 PREDICTED: LOW QUALITY PROTEIN: GTPase IMAP family member 4-like [Capra hircus]	-	-	-	-	-	GO:0000166//nucleotide binding;GO:0005525//GTP binding	-
B cells	Lineage 1	ENSCHIG00000005720	ENSCHIG00000005720	0.000749118	11.7438	11.7438	up	histone H3.1 [Source:NCBI gene;Acc:108633408]	Human Diseases;Human Diseases;Human Diseases	Cancer: overview;Substance dependence;Immune disease	ko05202//Transcriptional misregulation in cancer;ko05034//Alcoholism;ko05322//Systemic lupus erythematosus	K11253;K11253;K11253	GO:0000786//nucleosome;GO:0005634//nucleus	GO:0003677//DNA binding;GO:0046982//protein heterodimerization activity	-
B cells	Lineage 1	ENSCHIG00000006465	RAB19	1.77636e-15	11.4405	11.4405	up	RAB19, member RAS oncogene family [Source:NCBI gene;Acc:102173529]	-	-	-	-	-	GO:0003924//GTPase activity;GO:0005525//GTP binding	-
B cells	Lineage 1	ENSCHIG00000010234	ENSCHIG00000010234	0.00154419	11.2996	11.2996	up	XP_027717609.1 histone H3-like [Vombatus ursinus]	Human Diseases;Human Diseases;Human Diseases;Human Diseases	Cancer: overview;Substance dependence;Immune disease;Infectious disease: bacterial	ko05202//Transcriptional misregulation in cancer;ko05034//Alcoholism;ko05322//Systemic lupus erythematosus;ko05131//Shigellosis	K11253;K11253;K11253;K11253	GO:0000786//nucleosome	GO:0003677//DNA binding;GO:0046982//protein heterodimerization activity	-
B cells	Lineage 1	ENSCHIG00000013029	SLC2A4RG	0.000332211	10.6889	10.6889	up	SLC2A4 regulator [Source:NCBI gene;Acc:102180608]	-	-	-	-	GO:0016020//membrane;GO:0016021//integral component of membrane;GO:0016607//nuclear speck	GO:0003700//transcription factor activity, sequence-specific DNA binding	GO:0006355//regulation of transcription, DNA-templated
B cells	Lineage 1	ENSCHIG00000009774	ENSCHIG00000009774	0.00844179	10.6529	10.6529	up	XP_033116238.1 uncharacterized protein LOC117116331 [Anneissia japonica]	Human Diseases;Human Diseases;Human Diseases	Cancer: overview;Substance dependence;Immune disease	ko05203//Viral carcinogenesis;ko05034//Alcoholism;ko05322//Systemic lupus erythematosus	K11254;K11254;K11254	GO:0000786//nucleosome	GO:0003677//DNA binding;GO:0046982//protein heterodimerization activity	GO:0006352//DNA-templated transcription, initiation
B cells	Lineage 1	ENSCHIG00000000135	PRF1	0.00227425	10.1909	10.1909	up	perforin 1 [Source:NCBI gene;Acc:102171130]	Cellular Processes;Organismal Systems;Human Diseases;Human Diseases;Human Diseases;Human Diseases;Human Diseases	Cell growth and death;Immune system;Cardiovascular disease;Immune disease;Immune disease;Endocrine and metabolic disease;Immune disease	ko04210//Apoptosis;ko04650//Natural killer cell mediated cytotoxicity;ko05416//Viral myocarditis;ko05320//Autoimmune thyroid disease;ko05330//Allograft rejection;ko04940//Type I diabetes mellitus;ko05332//Graft-versus-host disease	K07818;K07818;K07818;K07818;K07818;K07818;K07818	GO:0005576//extracellular region;GO:0005829//cytosol;GO:0016021//integral component of membrane;GO:0031410//cytoplasmic vesicle;GO:0044194//cytolytic granule	GO:0005509//calcium ion binding;GO:0022829//wide pore channel activity;GO:0042802//identical protein binding	GO:0001771//immunological synapse formation;GO:0001913//T cell mediated cytotoxicity;GO:0002357//defense response to tumor cell;GO:0002418//immune response to tumor cell;GO:0019835//cytolysis;GO:0051260//protein homooligomerization;GO:0051607//defense response to virus;GO:0051712//positive regulation of killing of cells of other organism;GO:0055085//transmembrane transport
B cells	Lineage 1	ENSCHIG00000023846	ENSCHIG00000023846	2.30412e-06	9.77167	9.77167	up	GTPase IMAP family member 4 [Source:NCBI gene;Acc:102179185]	-	-	-	-	-	GO:0000166//nucleotide binding;GO:0005525//GTP binding	-
B cells	Lineage 1	ENSCHIG00000015683	E2F1	7.27405e-07	9.7648	9.7648	up	E2F transcription factor 1 [Source:NCBI gene;Acc:102173018]	Human Diseases;Human Diseases;Human Diseases;Human Diseases;Human Diseases;Human Diseases;Human Diseases;Cellular Processes;Human Diseases;Human Diseases;Human Diseases;Human Diseases;Human Diseases;Human Diseases;Cellular Processes;Human Diseases;Human Diseases;Human Diseases;Human Diseases;Human Diseases;Human Diseases;Cellular Processes;Human Diseases;Human Diseases;Human Diseases	Cancer: overview;Infectious disease: viral;Infectious disease: viral;Infectious disease: viral;Infectious disease: viral;Infectious disease: viral;Infectious disease: viral;Cell growth and death;Infectious disease: viral;Cancer: specific types;Cancer: overview;Endocrine and metabolic disease;Cancer: specific types;Cancer: specific types;Cell growth and death;Cancer: specific types;Cancer: specifi…	ko05200//Pathways in cancer;ko05165//Human papillomavirus infection;ko05163//Human cytomegalovirus infection;ko05169//Epstein-Barr virus infection;ko05166//Human T-cell leukemia virus 1 infection;ko05167//Kaposi sarcoma-associated herpesvirus infection;ko05161//Hepatitis B;ko04218//Cellular senescence;ko05160//Hepatitis C;ko05225//Hepatocellular carcinoma;ko05206//MicroRNAs in cancer;ko04934//Cus…	K17454;K17454;K17454;K17454;K17454;K17454;K17454;K17454;K17454;K17454;K17454;K17454;K17454;K17454;K17454;K17454;K17454;K17454;K17454;K17454;K17454;K17454;K17454;K17454;K17454	GO:0000785//chromatin;GO:0005634//nucleus;GO:0005654//nucleoplasm;GO:0005667//transcription factor complex;GO:0005737//cytoplasm;GO:0005813//centrosome;GO:0032991//macromolecular complex;GO:0035189//Rb-E2F complex	GO:0000976//transcription regulatory region sequence-specific DNA binding;GO:0000978//RNA polymerase II core promoter proximal region sequence-specific DNA binding;GO:0000981//RNA polymerase II transcription factor activity, sequence-specific DNA binding;GO:0000987//core promoter proximal region sequence-specific DNA binding;GO:0001216//bacterial-type RNA polymerase transcriptional activator acti…	GO:0000077//DNA damage checkpoint;GO:0000122//negative regulation of transcription from RNA polymerase II promoter;GO:0006351//transcription, DNA-templated;GO:0006355//regulation of transcription, DNA-templated;GO:0006357//regulation of transcription from RNA polymerase II promoter;GO:0008630//intrinsic apoptotic signaling pathway in response to DNA damage;GO:0010628//positive regulation of gene …
B cells	Lineage 1	ENSCHIG00000000389	DLG5	6.72039e-08	9.12979	9.12979	up	discs large MAGUK scaffold protein 5 [Source:NCBI gene;Acc:102170667]	Environmental Information Processing	Signal transduction	ko04390//Hippo signaling pathway	K24050	GO:0005912//adherens junction;GO:0014069//postsynaptic density;GO:0030054//cell junction;GO:0036064//ciliary basal body	GO:0005515//protein binding;GO:0008013//beta-catenin binding;GO:0008092//cytoskeletal protein binding	GO:0001837//epithelial to mesenchymal transition;GO:0030011//maintenance of cell polarity;GO:0030336//negative regulation of cell migration;GO:0030859//polarized epithelial cell differentiation;GO:0030901//midbrain development;GO:0035331//negative regulation of hippo signaling;GO:0035332//positive regulation of hippo signaling;GO:0042130//negative regulation of T cell proliferation;GO:0042981//re…
B cells	Lineage 1	ENSCHIG00000020737	TOX2	0.000452134	9.08512	9.08512	up	TOX high mobility group box family member 2 [Source:NCBI gene;Acc:102168467]	-	-	-	-	GO:0005654//nucleoplasm	GO:0003677//DNA binding;GO:0003713//transcription coactivator activity	GO:0045944//positive regulation of transcription from RNA polymerase II promoter
B cells	Lineage 1	ENSCHIG00000026242	ENSCHIG00000026242	2.51025e-08	8.76697	8.76697	up	DNA methyltransferase 3 like [Source:NCBI gene;Acc:102170557]	-	-	-	-	GO:0000792//heterochromatin;GO:0000794//condensed nuclear chromosome;GO:0005634//nucleus;GO:0005737//cytoplasm;GO:0035098//ESC/E(Z) complex	GO:0008047//enzyme activator activity;GO:0019899//enzyme binding;GO:0030234//enzyme regulator activity;GO:0046872//metal ion binding	GO:0001701//in utero embryonic development;GO:0001890//placenta development;GO:0006306//DNA methylation;GO:0007141//male meiosis I;GO:0007283//spermatogenesis;GO:0010468//regulation of gene expression;GO:0010529//negative regulation of transposition;GO:0032259//methylation;GO:0032776//DNA methylation on cytosine;GO:0043046//DNA methylation involved in gamete generation;GO:0048863//stem cell diffe…
B cells	Lineage 1	ENSCHIG00000026166	MELK	3.16811e-10	8.75408	8.75408	up	maternal embryonic leucine zipper kinase [Source:NCBI gene;Acc:102186868]	-	-	-	-	GO:0005737//cytoplasm;GO:0005886//plasma membrane;GO:0005938//cell cortex	GO:0000166//nucleotide binding;GO:0004672//protein kinase activity;GO:0004674//protein serine/threonine kinase activity;GO:0004715//non-membrane spanning protein tyrosine kinase activity;GO:0005509//calcium ion binding;GO:0005524//ATP binding	GO:0006468//protein phosphorylation;GO:0006915//apoptotic process;GO:0008283//cell proliferation;GO:0008631//intrinsic apoptotic signaling pathway in response to oxidative stress;GO:0018108//peptidyl-tyrosine phosphorylation;GO:0043065//positive regulation of apoptotic process;GO:0046777//protein autophosphorylation;GO:0061351//neural precursor cell proliferation
B cells	Lineage 1	ENSCHIG00000018365	SDC4	0.00186096	8.74791	8.74791	up	syndecan 4 [Source:NCBI gene;Acc:102186321]	Human Diseases;Environmental Information Processing;Human Diseases;Environmental Information Processing	Cancer: overview;Signaling molecules and interaction;Cardiovascular disease;Signaling molecules and interaction	ko05205//Proteoglycans in cancer;ko04514//Cell adhesion molecules;ko05418//Fluid shear stress and atherosclerosis;ko04512//ECM-receptor interaction	K16338;K16338;K16338;K16338	GO:0009986//cell surface;GO:0016020//membrane;GO:0016021//integral component of membrane	GO:0042802//identical protein binding;GO:0070053//thrombospondin receptor activity	GO:0001843//neural tube closure;GO:0010762//regulation of fibroblast migration;GO:0042060//wound healing;GO:0042130//negative regulation of T cell proliferation;GO:0060122//inner ear receptor stereocilium organization;GO:1903543//positive regulation of exosomal secretion;GO:1903553//positive regulation of extracellular exosome assembly
B cells	Lineage 1	ENSCHIG00000020364	KAZALD1	0.00486812	8.50541	8.50541	up	Kazal type serine peptidase inhibitor domain 1 [Source:NCBI gene;Acc:102177864]	-	-	-	-	GO:0005576//extracellular region;GO:0005614//interstitial matrix;GO:0031012//extracellular matrix	GO:0005515//protein binding;GO:0005520//insulin-like growth factor binding	GO:0001558//regulation of cell growth;GO:0030198//extracellular matrix organization
B cells	Lineage 1	ENSCHIG00000006621	GNA15	0.000115192	8.46235	8.46235	up	G protein subunit alpha 15 [Source:NCBI gene;Acc:102177052]	Environmental Information Processing;Human Diseases;Organismal Systems;Human Diseases	Signal transduction;Infectious disease: parasitic;Endocrine system;Infectious disease: parasitic	ko04020//Calcium signaling pathway;ko05142//Chagas disease;ko04926//Relaxin signaling pathway;ko05146//Amoebiasis	K04637;K04637;K04637;K04637	-	GO:0001664//G-protein coupled receptor binding;GO:0003924//GTPase activity;GO:0019001//guanyl nucleotide binding;GO:0031683//G-protein beta/gamma-subunit complex binding	GO:0007165//signal transduction;GO:0007186//G-protein coupled receptor signaling pathway;GO:0007200//phospholipase C-activating G-protein coupled receptor signaling pathway;GO:0051482//positive regulation of cytosolic calcium ion concentration involved in phospholipase C-activating G-protein coupled signaling pathway
B cells	Lineage 1	ENSCHIG00000013445	MKRN2OS	0.00253689	8.29346	8.29346	up	MKRN2 opposite strand [Source:NCBI gene;Acc:108638621]	-	-	-	-	-	-	-
B cells	Lineage 1	ENSCHIG00000011135	CAMTA2	0.00346084	8.26268	8.26268	up	calmodulin binding transcription activator 2 [Source:NCBI gene;Acc:102174155]	-	-	-	-	GO:0000785//chromatin;GO:0005634//nucleus	GO:0003677//DNA binding;GO:0003682//chromatin binding;GO:0003713//transcription coactivator activity;GO:0005515//protein binding;GO:0008134//transcription factor binding;GO:0042826//histone deacetylase binding;GO:0043565//sequence-specific DNA binding	GO:0006357//regulation of transcription from RNA polymerase II promoter;GO:0014898//cardiac muscle hypertrophy in response to stress;GO:0045944//positive regulation of transcription from RNA polymerase II promoter
B cells	Lineage 1	ENSCHIG00000014676	ENSCHIG00000014676	0.000949321	8.23151	8.23151	up	GTPase IMAP family member 7 [Source:NCBI gene;Acc:102179465]	-	-	-	-	-	GO:0000166//nucleotide binding;GO:0005525//GTP binding	-
B cells	Lineage 1	ENSCHIG00000011262	EDARADD	0.00449831	8.21172	8.21172	up	EDAR associated death domain [Source:NCBI gene;Acc:102180283]	Environmental Information Processing	Signal transduction	ko04064//NF-kappa B signaling pathway	K23324	-	GO:0005515//protein binding	GO:0007165//signal transduction
B cells	Lineage 1	ENSCHIG00000013856	C1QL1	0.0027902	8.17186	8.17186	up	complement C1q like 1 [Source:NCBI gene;Acc:102190353]	-	-	-	-	GO:0005737//cytoplasm;GO:0043083//synaptic cleft;GO:0044301//climbing fiber;GO:0098793//presynapse	GO:0005102//receptor binding;GO:0005515//protein binding	GO:0016322//neuron remodeling;GO:0061743//motor learning;GO:0099558//maintenance of synapse structure
B cells	Lineage 1	ENSCHIG00000008710	MIS18A	3.33067e-16	8.14906	8.14906	up	MIS18 kinetochore protein A [Source:NCBI gene;Acc:102177562]	-	-	-	-	GO:0000775//chromosome, centromeric region;GO:0005634//nucleus;GO:0005654//nucleoplasm;GO:0005694//chromosome;GO:0005829//cytosol	GO:0042802//identical protein binding;GO:0046872//metal ion binding	GO:0007049//cell cycle;GO:0007059//chromosome segregation;GO:0034080//CENP-A containing nucleosome assembly;GO:0044030//regulation of DNA methylation;GO:0051301//cell division
B cells	Lineage 1	ENSCHIG00000018497	CDKN2C	0.000931973	8.04024	8.04024	up	cyclin dependent kinase inhibitor 2C [Source:NCBI gene;Acc:102169723]	Human Diseases;Human Diseases;Human Diseases;Cellular Processes;Human Diseases	Infectious disease: viral;Cancer: overview;Endocrine and metabolic disease;Cell growth and death;Drug resistance: antineoplastic	ko05166//Human T-cell leukemia virus 1 infection;ko05202//Transcriptional misregulation in cancer;ko04934//Cushing syndrome;ko04110//Cell cycle;ko01522//Endocrine resistance	K06622;K06622;K06622;K06622;K06622	GO:0005634//nucleus;GO:0005737//cytoplasm	GO:0004861//cyclin-dependent protein serine/threonine kinase inhibitor activity;GO:0005515//protein binding;GO:0019901//protein kinase binding	GO:0000079//regulation of cyclin-dependent protein serine/threonine kinase activity;GO:0000082//G1/S transition of mitotic cell cycle;GO:0007050//cell cycle arrest;GO:0008285//negative regulation of cell proliferation;GO:0030308//negative regulation of cell growth;GO:0042326//negative regulation of phosphorylation;GO:0045736//negative regulation of cyclin-dependent protein serine/threonine kinase…
B cells	Lineage 1	ENSCHIG00000022894	TOGARAM2	0.00481319	7.97619	7.97619	up	TOG array regulator of axonemal microtubules 2 [Source:NCBI gene;Acc:102178082]	-	-	-	-	-	-	-
B cells	Lineage 1	ENSCHIG00000010386	ENSCHIG00000010386	3.10152e-12	7.96354	7.96354	up	histone H4 [Source:NCBI gene;Acc:106503502]	Human Diseases;Human Diseases;Human Diseases	Cancer: overview;Substance dependence;Immune disease	ko05203//Viral carcinogenesis;ko05034//Alcoholism;ko05322//Systemic lupus erythematosus	K11254;K11254;K11254	GO:0000786//nucleosome	GO:0003677//DNA binding;GO:0046982//protein heterodimerization activity	GO:0006352//DNA-templated transcription, initiation
B cells	Lineage 1	ENSCHIG00000024523	DPF3	0.00190187	7.9095	7.9095	up	double PHD fingers 3 [Source:NCBI gene;Acc:102180598]	Organismal Systems;Human Diseases	Environmental adaptation;Cancer: specific types	ko04714//Thermogenesis;ko05225//Hepatocellular carcinoma	K22198;K22198	GO:0005634//nucleus;GO:0005654//nucleoplasm;GO:0071565//nBAF complex	GO:0008270//zinc ion binding;GO:0046872//metal ion binding	GO:0007399//nervous system development
B cells	Lineage 1	ENSCHIG00000010321	FAM183A	3.79869e-07	7.70604	7.70604	up	family with sequence similarity 183 member A [Source:NCBI gene;Acc:108635639]	-	-	-	-	-	-	-
B cells	Lineage 1	ENSCHIG00000022210	C20orf202	0.00283057	7.56498	7.56498	up	chromosome 20 open reading frame 202 [Source:HGNC Symbol;Acc:HGNC:37254]	-	-	-	-	-	-	-
B cells	Lineage 1	ENSCHIG00000025057	MAD2L1	1.20773e-05	7.49784	7.49784	up	mitotic arrest deficient 2 like 1 [Source:NCBI gene;Acc:102191505]	Human Diseases;Cellular Processes;Cellular Processes;Organismal Systems	Infectious disease: viral;Cell growth and death;Cell growth and death;Endocrine system	ko05166//Human T-cell leukemia virus 1 infection;ko04110//Cell cycle;ko04114//Oocyte meiosis;ko04914//Progesterone-mediated oocyte maturation	K02537;K02537;K02537;K02537	GO:0000776//kinetochore;GO:0005634//nucleus;GO:0005654//nucleoplasm;GO:0005829//cytosol;GO:0044615//nuclear pore nuclear basket;GO:0048471//perinuclear region of cytoplasm;GO:0072686//mitotic spindle	GO:0008022//protein C-terminus binding;GO:0042802//identical protein binding;GO:0042803//protein homodimerization activity	GO:0000132//establishment of mitotic spindle orientation;GO:0007094//mitotic spindle assembly checkpoint;GO:0042177//negative regulation of protein catabolic process;GO:0043066//negative regulation of apoptotic process;GO:0045930//negative regulation of mitotic cell cycle;GO:0051660//establishment of centrosome localization;GO:0090267//positive regulation of mitotic cell cycle spindle assembly ch…
B cells	Lineage 1	ENSCHIG00000019888	HS3ST6	1.62261e-05	7.41302	7.41302	up	heparan sulfate-glucosamine 3-sulfotransferase 6 [Source:NCBI gene;Acc:102191480]	-	-	-	-	-	GO:0008146//sulfotransferase activity;GO:0008467//[heparan sulfate]-glucosamine 3-sulfotransferase 1 activity	GO:0001835//blastocyst hatching
B cells	Lineage 1	ENSCHIG00000020607	RDM1	4.73151e-07	7.38447	7.38447	up	RAD52 motif containing 1 [Source:NCBI gene;Acc:102189899]	-	-	-	-	GO:0005634//nucleus;GO:0005730//nucleolus;GO:0005737//cytoplasm;GO:0005829//cytosol	GO:0003676//nucleic acid binding;GO:0003723//RNA binding	-
B cells	Lineage 1	ENSCHIG00000015390	ZWINT	0.000106686	7.37889	7.37889	up	ZW10 interacting kinetochore protein [Source:NCBI gene;Acc:102178970]	-	-	-	-	GO:0000776//kinetochore;GO:0005654//nucleoplasm;GO:0005737//cytoplasm;GO:0005829//cytosol;GO:0016604//nuclear body	GO:0047485//protein N-terminus binding	GO:0000070//mitotic sister chromatid segregation;GO:0007093//mitotic cell cycle checkpoint;GO:0007094//mitotic spindle assembly checkpoint;GO:0051649//establishment of localization in cell
B cells	Lineage 1	ENSCHIG00000024172	GAS2	0.00780081	7.21956	7.21956	up	growth arrest specific 2 [Source:NCBI gene;Acc:102184501]	-	-	-	-	GO:0005856//cytoskeleton	GO:0005515//protein binding;GO:0008017//microtubule binding	GO:0001544//initiation of primordial ovarian follicle growth;GO:0001547//antral ovarian follicle growth;GO:0006915//apoptotic process;GO:0008593//regulation of Notch signaling pathway;GO:0030728//ovulation;GO:0071711//basement membrane organization
B cells	Lineage 1	ENSCHIG00000019533	LPAR6	0.000316063	7.19408	7.19408	up	lysophosphatidic acid receptor 6 [Source:NCBI gene;Acc:102183611]	Human Diseases;Environmental Information Processing;Environmental Information Processing;Environmental Information Processing	Cancer: overview;Signal transduction;Signaling molecules and interaction;Signal transduction	ko05200//Pathways in cancer;ko04151//PI3K-Akt signaling pathway;ko04080//Neuroactive ligand-receptor interaction;ko04072//Phospholipase D signaling pathway	K04273;K04273;K04273;K04273	GO:0005886//plasma membrane;GO:0016021//integral component of membrane	GO:0004930//G-protein coupled receptor activity	GO:0001835//blastocyst hatching;GO:0007186//G-protein coupled receptor signaling pathway
B cells	Lineage 1	ENSCHIG00000004288	ENSCHIG00000004288	0.00383119	7.13822	7.13822	up	-	-	-	-	-	-	-	-
B cells	Lineage 1	ENSCHIG00000025605	KIF22	0.00694729	7.11122	7.11122	up	kinesin family member 22 [Source:NCBI gene;Acc:102191666]	Organismal Systems	Endocrine system	ko04914//Progesterone-mediated oocyte maturation	K10403	GO:0000785//chromatin;GO:0005819//spindle;GO:0005829//cytosol;GO:0005874//microtubule;GO:0016607//nuclear speck;GO:0072686//mitotic spindle	GO:0000166//nucleotide binding;GO:0003677//DNA binding;GO:0003774//motor activity;GO:0003777//microtubule motor activity;GO:0005524//ATP binding;GO:0008017//microtubule binding	GO:0006281//DNA repair;GO:0007018//microtubule-based movement;GO:0007062//sister chromatid cohesion;GO:0007080//mitotic metaphase plate congression;GO:0051310//metaphase plate congression
B cells	Lineage 1	ENSCHIG00000024709	RIOX1	0.00174842	7.06311	7.06311	up	ribosomal oxygenase 1 [Source:NCBI gene;Acc:102173094]	-	-	-	-	GO:0005634//nucleus;GO:0005730//nucleolus	GO:0005506//iron ion binding;GO:0016491//oxidoreductase activity;GO:0016706//oxidoreductase activity, acting on paired donors, with incorporation or reduction of molecular oxygen, 2-oxoglutarate as one donor, and incorporation of one atom each of oxygen into both donors;GO:0032453//histone demethylase activity (H3-K4 specific);GO:0046872//metal ion binding;GO:0051213//dioxygenase activity;GO:0051…	GO:0034720//histone H3-K4 demethylation;GO:0045668//negative regulation of osteoblast differentiation;GO:0045892//negative regulation of transcription, DNA-templated;GO:0070544//histone H3-K36 demethylation
B cells	Lineage 1	ENSCHIG00000013093	ENSCHIG00000013093	0.000336628	7.04248	7.04248	up	GTPase IMAP family member 5-like [Source:NCBI gene;Acc:108635823]	-	-	-	-	GO:0016020//membrane;GO:0016021//integral component of membrane	GO:0000166//nucleotide binding;GO:0005525//GTP binding	-
B cells	Lineage 1	ENSCHIG00000020172	ENSCHIG00000020172	0.0013016	7.01181	7.01181	up	uncharacterized LOC106502311 [Source:NCBI gene;Acc:106502311]	-	-	-	-	-	-	-
B cells	Lineage 1	ENSCHIG00000021898	CST7	0.00972477	6.99333	6.99333	up	cystatin F [Source:HGNC Symbol;Acc:HGNC:2479]	-	-	-	-	GO:0005615//extracellular space;GO:0005737//cytoplasm;GO:0005764//lysosome;GO:0005768//endosome;GO:0005770//late endosome;GO:0005771//multivesicular body;GO:0005783//endoplasmic reticulum;GO:0005794//Golgi apparatus;GO:0031410//cytoplasmic vesicle	GO:0004869//cysteine-type endopeptidase inhibitor activity;GO:0030414//peptidase inhibitor activity;GO:0042803//protein homodimerization activity	GO:0006955//immune response;GO:0010466//negative regulation of peptidase activity;GO:0031643//positive regulation of myelination;GO:0097340//inhibition of cysteine-type endopeptidase activity;GO:1903979//negative regulation of microglial cell activation
B cells	Lineage 1	ENSCHIG00000026477	BCL6	0.00285662	6.95112	6.95112	up	BCL6 transcription repressor [Source:NCBI gene;Acc:102169705]	Human Diseases;Environmental Information Processing	Cancer: overview;Signal transduction	ko05202//Transcriptional misregulation in cancer;ko04068//FoxO signaling pathway	K15618;K15618	GO:0005634//nucleus;GO:0005654//nucleoplasm;GO:0005657//replication fork;GO:0005730//nucleolus;GO:0005794//Golgi apparatus	GO:0000977//RNA polymerase II regulatory region sequence-specific DNA binding;GO:0000978//RNA polymerase II core promoter proximal region sequence-specific DNA binding;GO:0001161//intronic transcription regulatory region sequence-specific DNA binding;GO:0001227//transcriptional repressor activity, RNA polymerase II transcription regulatory region sequence-specific binding;GO:0003682//chromatin bi…	GO:0000122//negative regulation of transcription from RNA polymerase II promoter;GO:0000902//cell morphogenesis;GO:0001953//negative regulation of cell-matrix adhesion;GO:0002467//germinal center formation;GO:0002829//negative regulation of type 2 immune response;GO:0006357//regulation of transcription from RNA polymerase II promoter;GO:0006974//cellular response to DNA damage stimulus;GO:0007266…
B cells	Lineage 1	ENSCHIG00000015139	ENSCHIG00000015139	0.000722688	6.89931	6.89931	up	XP_005910670.1 PREDICTED: protein HEG homolog 1 [Bos mutus]	-	-	-	-	GO:0016020//membrane;GO:0016021//integral component of membrane	-	GO:0007043//cell-cell junction assembly;GO:0007507//heart development
B cells	Lineage 1	ENSCHIG00000018141	CRACR2A	3.5942e-05	6.89027	6.89027	up	calcium release activated channel regulator 2A [Source:NCBI gene;Acc:102181573]	-	-	-	-	GO:0005737//cytoplasm	GO:0003924//GTPase activity;GO:0005509//calcium ion binding;GO:0005525//GTP binding	GO:0002115//store-operated calcium entry;GO:0032237//activation of store-operated calcium channel activity;GO:0051928//positive regulation of calcium ion transport
B cells	Lineage 1	ENSCHIG00000012648	LAG3	0.00122354	6.88354	6.88354	up	lymphocyte activating 3 [Source:NCBI gene;Acc:102188658]	-	-	-	-	GO:0005576//extracellular region;GO:0009897//external side of plasma membrane	GO:0004888//transmembrane signaling receptor activity;GO:0042289//MHC class II protein binding	GO:0002270//plasmacytoid dendritic cell activation;GO:0007166//cell surface receptor signaling pathway;GO:0032703//negative regulation of interleukin-2 production;GO:0045590//negative regulation of regulatory T cell differentiation;GO:0045954//positive regulation of natural killer cell mediated cytotoxicity;GO:0050776//regulation of immune response;GO:0050868//negative regulation of T cell activa…
B cells	Lineage 1	ENSCHIG00000008310	ENSCHIG00000008310	0	6.83452	6.83452	up	histone H2A type 1 [Source:NCBI gene;Acc:102181640]	Human Diseases;Cellular Processes;Human Diseases	Substance dependence;Cell growth and death;Immune disease	ko05034//Alcoholism;ko04217//Necroptosis;ko05322//Systemic lupus erythematosus	K11251;K11251;K11251	GO:0000786//nucleosome	GO:0003677//DNA binding;GO:0046982//protein heterodimerization activity	-
B cells	Lineage 1	ENSCHIG00000020176	ENSCHIG00000020176	0.00147572	6.81129	6.81129	up	suppression of tumorigenicity 7 [Source:NCBI gene;Acc:102180562]	-	-	-	-	GO:0016020//membrane;GO:0016021//integral component of membrane	GO:0005515//protein binding	-
B cells	Lineage 1	ENSCHIG00000012361	H2AX	9.04981e-07	6.7722	6.7722	up	histone H2AX [Source:NCBI gene;Acc:108637680]	Human Diseases;Cellular Processes;Human Diseases	Substance dependence;Cell growth and death;Immune disease	ko05034//Alcoholism;ko04217//Necroptosis;ko05322//Systemic lupus erythematosus	K11251;K11251;K11251	GO:0000781//chromosome, telomeric region;GO:0000785//chromatin;GO:0000786//nucleosome;GO:0000794//condensed nuclear chromosome;GO:0001673//male germ cell nucleus;GO:0001741//XY body;GO:0005634//nucleus;GO:0005654//nucleoplasm;GO:0005657//replication fork;GO:0005694//chromosome;GO:0005813//centrosome;GO:0016607//nuclear speck;GO:0035861//site of double-strand break	GO:0003677//DNA binding;GO:0003684//damaged DNA binding;GO:0019899//enzyme binding;GO:0042393//histone binding;GO:0046982//protein heterodimerization activity	GO:0000077//DNA damage checkpoint;GO:0000724//double-strand break repair via homologous recombination;GO:0006281//DNA repair;GO:0006974//cellular response to DNA damage stimulus;GO:0007283//spermatogenesis
B cells	Lineage 1	ENSCHIG00000014683	GDPD5	3.31957e-14	6.70441	6.70441	up	glycerophosphodiester phosphodiesterase domain containing 5 [Source:NCBI gene;Acc:102190714]	-	-	-	-	GO:0016020//membrane;GO:0016021//integral component of membrane	GO:0008081//phosphoric diester hydrolase activity	GO:0006629//lipid metabolic process
B cells	Lineage 1	ENSCHIG00000018956	DNA2	5.08118e-05	6.65498	6.65498	up	DNA replication helicase/nuclease 2 [Source:NCBI gene;Acc:102185810]	Genetic Information Processing	Replication and repair	ko03030//DNA replication	K10742	GO:0000781//chromosome, telomeric region;GO:0005634//nucleus;GO:0005654//nucleoplasm;GO:0005739//mitochondrion;GO:0005760//gamma DNA polymerase complex;GO:0042645//mitochondrial nucleoid	GO:0000166//nucleotide binding;GO:0003677//DNA binding;GO:0003678//DNA helicase activity;GO:0003824//catalytic activity;GO:0004386//helicase activity;GO:0004518//nuclease activity;GO:0004519//endonuclease activity;GO:0005524//ATP binding;GO:0016787//hydrolase activity;GO:0016887//ATPase activity;GO:0016890//site-specific endodeoxyribonuclease activity, specific for altered base;GO:0017108//5'-fla…	GO:0000076//DNA replication checkpoint;GO:0000723//telomere maintenance;GO:0000729//DNA double-strand break processing;GO:0006260//DNA replication;GO:0006264//mitochondrial DNA replication;GO:0006281//DNA repair;GO:0006284//base-excision repair;GO:0006974//cellular response to DNA damage stimulus;GO:0008152//metabolic process;GO:0032508//DNA duplex unwinding;GO:0033567//DNA replication, Okazaki f…
B cells	Lineage 1	ENSCHIG00000005568	CTSW	1.43582e-07	6.64659	6.64659	up	cathepsin W [Source:NCBI gene;Acc:102171134]	Cellular Processes;Cellular Processes	Cell growth and death;Transport and catabolism	ko04210//Apoptosis;ko04142//Lysosome	K08569;K08569	-	GO:0008234//cysteine-type peptidase activity	GO:0006508//proteolysis
B cells	Lineage 1	ENSCHIG00000011834	MASTL	5.27567e-07	6.44952	6.44952	up	microtubule associated serine/threonine kinase like [Source:NCBI gene;Acc:102176245]	-	-	-	-	GO:0005634//nucleus;GO:0005654//nucleoplasm;GO:0005813//centrosome;GO:0005815//microtubule organizing center;GO:0032154//cleavage furrow	GO:0000166//nucleotide binding;GO:0004672//protein kinase activity;GO:0004674//protein serine/threonine kinase activity;GO:0005524//ATP binding;GO:0016301//kinase activity;GO:0016740//transferase activity	GO:0000086//G2/M transition of mitotic cell cycle;GO:0000278//mitotic cell cycle;GO:0006468//protein phosphorylation;GO:0007049//cell cycle;GO:0007147//female meiosis II;GO:0016310//phosphorylation;GO:0032515//negative regulation of phosphoprotein phosphatase activity;GO:0051726//regulation of cell cycle;GO:1904668//positive regulation of ubiquitin protein ligase activity
B cells	Lineage 1	ENSCHIG00000014526	ISG20	0.00107183	6.37259	6.37259	up	interferon stimulated exonuclease gene 20 [Source:NCBI gene;Acc:102177100]	-	-	-	-	GO:0005634//nucleus;GO:0005730//nucleolus;GO:0005737//cytoplasm;GO:0015030//Cajal body;GO:0016605//PML body	GO:0000175//3'-5'-exoribonuclease activity;GO:0003676//nucleic acid binding;GO:0004527//exonuclease activity;GO:0008310//single-stranded DNA 3'-5' exodeoxyribonuclease activity;GO:0030619//U1 snRNA binding;GO:0030620//U2 snRNA binding;GO:0034511//U3 snoRNA binding	GO:0000738//DNA catabolic process, exonucleolytic;GO:0006401//RNA catabolic process;GO:0009615//response to virus;GO:0045071//negative regulation of viral genome replication;GO:0051607//defense response to virus
B cells	Lineage 1	ENSCHIG00000009670	ENSCHIG00000009670	0.0058641	6.35172	6.35172	up	XP_017902963.1 PREDICTED: LOW QUALITY PROTEIN: uncharacterized protein LOC106501766 [Capra hircus]	-	-	-	-	-	GO:0000166//nucleotide binding;GO:0005525//GTP binding	-
B cells	Lineage 1	ENSCHIG00000023402	NPAS2	9.95065e-05	6.15645	6.15645	up	neuronal PAS domain protein 2 [Source:NCBI gene;Acc:102187586]	Organismal Systems	Environmental adaptation	ko04710//Circadian rhythm	K09026	GO:0005634//nucleus;GO:0005654//nucleoplasm;GO:0005667//transcription factor complex;GO:0005737//cytoplasm;GO:0005829//cytosol	GO:0003677//DNA binding;GO:0003700//transcription factor activity, sequence-specific DNA binding;GO:0046983//protein dimerization activity;GO:0051879//Hsp90 protein binding;GO:1990837//sequence-specific double-stranded DNA binding	GO:0006355//regulation of transcription, DNA-templated;GO:0045739//positive regulation of DNA repair;GO:0045893//positive regulation of transcription, DNA-templated;GO:0045944//positive regulation of transcription from RNA polymerase II promoter;GO:0051775//response to redox state;GO:0060548//negative regulation of cell death;GO:2001020//regulation of response to DNA damage stimulus
B cells	Lineage 1	ENSCHIG00000023355	CD2	0.000798976	6.07135	6.07135	up	CD2 molecule [Source:NCBI gene;Acc:102181457]	Environmental Information Processing;Organismal Systems	Signaling molecules and interaction;Immune system	ko04514//Cell adhesion molecules;ko04640//Hematopoietic cell lineage	K06449;K06449	GO:0005886//plasma membrane;GO:0009897//external side of plasma membrane;GO:0009986//cell surface;GO:0016020//membrane;GO:0016021//integral component of membrane	GO:0005102//receptor binding	GO:0032729//positive regulation of interferon-gamma production;GO:0032757//positive regulation of interleukin-8 production;GO:0032760//positive regulation of tumor necrosis factor production;GO:0034113//heterotypic cell-cell adhesion
B cells	Lineage 1	ENSCHIG00000018900	SHISA3	0.00652671	6.02036	6.02036	up	shisa family member 3 [Source:NCBI gene;Acc:102176683]	-	-	-	-	GO:0016020//membrane;GO:0016021//integral component of membrane	-	GO:0090090//negative regulation of canonical Wnt signaling pathway
B cells	Lineage 1	ENSCHIG00000013120	CGREF1	1.86442e-10	6.01722	6.01722	up	cell growth regulator with EF-hand domain 1 [Source:NCBI gene;Acc:102183698]	-	-	-	-	-	GO:0005509//calcium ion binding	-
B cells	Lineage 1	ENSCHIG00000018306	STIL	0.00726642	5.97132	5.97132	up	STIL centriolar assembly protein [Source:NCBI gene;Acc:102173149]	-	-	-	-	GO:0005737//cytoplasm;GO:0005813//centrosome;GO:0005814//centriole	GO:0042802//identical protein binding	GO:0007052//mitotic spindle organization;GO:0046599//regulation of centriole replication;GO:0051298//centrosome duplication;GO:0071539//protein localization to centrosome
B cells	Lineage 1	ENSCHIG00000000597	ENSCHIG00000000597	4.34833e-05	5.90115	5.90115	up	-	-	-	-	-	-	-	-
B cells	Lineage 1	ENSCHIG00000025278	NUCB2	2.67304e-10	5.8913	5.8913	up	nucleobindin 2 [Source:NCBI gene;Acc:102186500]	-	-	-	-	GO:0005793//endoplasmic reticulum-Golgi intermediate compartment	GO:0005509//calcium ion binding	GO:0032099//negative regulation of appetite
B cells	Lineage 1	ENSCHIG00000012529	GPR160	0.000840144	5.86256	5.86256	up	G protein-coupled receptor 160 [Source:NCBI gene;Acc:102179323]	-	-	-	-	GO:0005886//plasma membrane;GO:0016020//membrane;GO:0016021//integral component of membrane;GO:0043235//receptor complex	-	-
B cells	Lineage 1	ENSCHIG00000009889	LRRC20	0.00111808	5.84028	5.84028	up	leucine rich repeat containing 20 [Source:NCBI gene;Acc:100861079]	-	-	-	-	-	GO:0005515//protein binding	-
B cells	Lineage 1	ENSCHIG00000018275	METTL26	1.30705e-10	5.8388	5.8388	up	methyltransferase like 26 [Source:NCBI gene;Acc:102187446]	-	-	-	-	-	-	-
B cells	Lineage 1	ENSCHIG00000009552	ENSCHIG00000009552	0.000987902	5.83319	5.83319	up	selectin P ligand [Source:NCBI gene;Acc:102179972]	Environmental Information Processing;Human Diseases	Signaling molecules and interaction;Infectious disease: bacterial	ko04514//Cell adhesion molecules;ko05150//Staphylococcus aureus infection	K06544;K06544	GO:0016020//membrane;GO:0016021//integral component of membrane	-	-
B cells	Lineage 1	ENSCHIG00000019906	IDO1	6.11869e-07	5.81697	5.81697	up	indoleamine 2,3-dioxygenase 1 [Source:NCBI gene;Acc:102184119]	Metabolism;Human Diseases;Metabolism	Global and overview maps;Infectious disease: parasitic;Amino acid metabolism	ko01100//Metabolic pathways;ko05143//African trypanosomiasis;ko00380//Tryptophan metabolism	K00463;K00463;K00463	-	GO:0020037//heme binding;GO:0033754//indoleamine 2,3-dioxygenase activity;GO:0046872//metal ion binding	GO:0019441//tryptophan catabolic process to kynurenine;GO:0070234//positive regulation of T cell apoptotic process
B cells	Lineage 1	ENSCHIG00000001570	MLLT11	0.000104458	5.80294	5.80294	up	MLLT11 transcription factor 7 cofactor [Source:NCBI gene;Acc:102178681]	-	-	-	-	GO:0005654//nucleoplasm;GO:0005737//cytoplasm;GO:0005829//cytosol	-	GO:0043065//positive regulation of apoptotic process;GO:0045893//positive regulation of transcription, DNA-templated;GO:0051901//positive regulation of mitochondrial depolarization;GO:0090200//positive regulation of release of cytochrome c from mitochondria;GO:0097190//apoptotic signaling pathway;GO:0097191//extrinsic apoptotic signaling pathway;GO:0097193//intrinsic apoptotic signaling pathway
B cells	Lineage 1	ENSCHIG00000027091	PTPRS	0.008689	5.80164	5.80164	up	protein tyrosine phosphatase receptor type S [Source:NCBI gene;Acc:102170223]	-	-	-	-	GO:0005829//cytosol;GO:0005886//plasma membrane;GO:0016020//membrane;GO:0016021//integral component of membrane	GO:0004721//phosphoprotein phosphatase activity;GO:0004725//protein tyrosine phosphatase activity;GO:0005515//protein binding;GO:0008201//heparin binding;GO:0016787//hydrolase activity;GO:0016791//phosphatase activity;GO:0035374//chondroitin sulfate binding	GO:0006470//protein dephosphorylation;GO:0010977//negative regulation of neuron projection development;GO:0016311//dephosphorylation;GO:0021510//spinal cord development;GO:0021549//cerebellum development;GO:0021766//hippocampus development;GO:0021987//cerebral cortex development;GO:0022038//corpus callosum development;GO:0030517//negative regulation of axon extension;GO:0032687//negative regulati…
B cells	Lineage 1	ENSCHIG00000015178	ITGB7	5.94748e-09	5.74564	5.74564	up	integrin subunit beta 7 [Source:NCBI gene;Acc:102180190]	Environmental Information Processing;Human Diseases;Human Diseases;Cellular Processes;Cellular Processes;Environmental Information Processing;Human Diseases;Human Diseases;Environmental Information Processing;Human Diseases;Organismal Systems	Signal transduction;Infectious disease: viral;Cancer: overview;Cell motility;Cellular community - eukaryotes;Signaling molecules and interaction;Cardiovascular disease;Cardiovascular disease;Signaling molecules and interaction;Cardiovascular disease;Immune system	ko04151//PI3K-Akt signaling pathway;ko05165//Human papillomavirus infection;ko05202//Transcriptional misregulation in cancer;ko04810//Regulation of actin cytoskeleton;ko04510//Focal adhesion;ko04514//Cell adhesion molecules;ko05414//Dilated cardiomyopathy;ko05410//Hypertrophic cardiomyopathy;ko04512//ECM-receptor interaction;ko05412//Arrhythmogenic right ventricular cardiomyopathy;ko04672//Intest…	K06590;K06590;K06590;K06590;K06590;K06590;K06590;K06590;K06590;K06590;K06590	GO:0005768//endosome;GO:0008305//integrin complex;GO:0009986//cell surface;GO:0016020//membrane;GO:0016021//integral component of membrane;GO:0034669//integrin alpha4-beta7 complex;GO:0043235//receptor complex	GO:0038023//signaling receptor activity;GO:0050839//cell adhesion molecule binding	GO:0003366//cell-matrix adhesion involved in ameboidal cell migration;GO:0007155//cell adhesion;GO:0007160//cell-matrix adhesion;GO:0007229//integrin-mediated signaling pathway;GO:0034113//heterotypic cell-cell adhesion;GO:0034446//substrate adhesion-dependent cell spreading;GO:0043113//receptor clustering;GO:0050900//leukocyte migration;GO:0050901//leukocyte tethering or rolling;GO:0072678//T ce…
B cells	Lineage 1	ENSCHIG00000007182	ATP10A	6.43012e-08	5.64937	5.64937	up	ATPase phospholipid transporting 10A (putative) [Source:NCBI gene;Acc:102191462]	-	-	-	-	GO:0005783//endoplasmic reticulum;GO:0005887//integral component of plasma membrane;GO:0016020//membrane;GO:0016021//integral component of membrane;GO:1990531//Lem3p-Dnf1p complex	GO:0000166//nucleotide binding;GO:0000287//magnesium ion binding;GO:0005524//ATP binding;GO:0016887//ATPase activity;GO:0046872//metal ion binding	GO:0015914//phospholipid transport;GO:0045332//phospholipid translocation;GO:1903527//positive regulation of membrane tubulation
B cells	Lineage 1	ENSCHIG00000015422	ENSCHIG00000015422	2.52966e-06	5.64395	5.64395	up	cell division cycle 25B [Source:NCBI gene;Acc:102179213]	Environmental Information Processing;Human Diseases;Cellular Processes;Organismal Systems	Signal transduction;Cancer: overview;Cell growth and death;Endocrine system	ko04010//MAPK signaling pathway;ko05206//MicroRNAs in cancer;ko04110//Cell cycle;ko04914//Progesterone-mediated oocyte maturation	K05866;K05866;K05866;K05866	-	GO:0004721//phosphoprotein phosphatase activity;GO:0004725//protein tyrosine phosphatase activity;GO:0016787//hydrolase activity	GO:0006470//protein dephosphorylation;GO:0007049//cell cycle;GO:0035335//peptidyl-tyrosine dephosphorylation;GO:0051301//cell division;GO:1902751//positive regulation of cell cycle G2/M phase transition
B cells	Lineage 1	ENSCHIG00000001684	PRR5L	0	5.6374	5.6374	up	proline rich 5 like [Source:NCBI gene;Acc:102172562]	-	-	-	-	GO:0031932//TORC2 complex	GO:0031625//ubiquitin protein ligase binding	GO:0001933//negative regulation of protein phosphorylation;GO:0001934//positive regulation of protein phosphorylation;GO:0010762//regulation of fibroblast migration;GO:0014068//positive regulation of phosphatidylinositol 3-kinase signaling;GO:0034599//cellular response to oxidative stress;GO:0038203//TORC2 signaling;GO:0061014//positive regulation of mRNA catabolic process;GO:0090316//positive re…
B cells	Lineage 1	ENSCHIG00000009238	ENSCHIG00000009238	2.69784e-14	5.63716	5.63716	up	kinetochore localized astrin (SPAG5) binding protein [Source:NCBI gene;Acc:102170791]	-	-	-	-	GO:0000776//kinetochore	-	GO:0007051//spindle organization;GO:0007059//chromosome segregation;GO:0051988//regulation of attachment of spindle microtubules to kinetochore
B cells	Lineage 1	ENSCHIG00000022605	JAKMIP1	0.00263701	5.5942	5.5942	up	janus kinase and microtubule interacting protein 1 [Source:NCBI gene;Acc:102189382]	-	-	-	-	GO:0019898//extrinsic component of membrane;GO:1990904//ribonucleoprotein complex	GO:0003723//RNA binding;GO:0008017//microtubule binding;GO:0019900//kinase binding;GO:0050811//GABA receptor binding	GO:0050890//cognition
B cells	Lineage 1	ENSCHIG00000009163	C3orf52	0.000292289	5.57045	5.57045	up	chromosome 1 C3orf52 homolog [Source:NCBI gene;Acc:102180257]	-	-	-	-	-	-	-
B cells	Lineage 1	ENSCHIG00000024407	ENSCHIG00000024407	0	5.56571	5.56571	up	granulysin [Source:NCBI gene;Acc:102191341]	-	-	-	-	-	-	GO:0006629//lipid metabolic process;GO:0042742//defense response to bacterium
B cells	Lineage 1	ENSCHIG00000014351	ENSCHIG00000014351	0	5.55534	5.55534	up	KAB0344745.1 hypothetical protein FD754_021671 [Muntiacus muntjak]	-	-	-	-	-	GO:0000166//nucleotide binding;GO:0005525//GTP binding	-
B cells	Lineage 1	ENSCHIG00000015005	ENSCHIG00000015005	1.01408e-07	5.55268	5.55268	up	granzyme H [Source:NCBI gene;Acc:102173834]	-	-	-	-	-	GO:0004252//serine-type endopeptidase activity;GO:0008233//peptidase activity;GO:0008236//serine-type peptidase activity;GO:0016787//hydrolase activity	GO:0006508//proteolysis
B cells	Lineage 1	ENSCHIG00000000255	CD226	2.61591e-07	5.52355	5.52355	up	CD226 molecule [Source:NCBI gene;Acc:102168222]	Environmental Information Processing	Signaling molecules and interaction	ko04514//Cell adhesion molecules	K06567	GO:0009986//cell surface;GO:0016020//membrane;GO:0016021//integral component of membrane	GO:0005178//integrin binding;GO:0019901//protein kinase binding;GO:0050839//cell adhesion molecule binding	GO:0002729//positive regulation of natural killer cell cytokine production;GO:0002860//positive regulation of natural killer cell mediated cytotoxicity directed against tumor cell target;GO:0002891//positive regulation of immunoglobulin mediated immune response;GO:0033005//positive regulation of mast cell activation;GO:0045954//positive regulation of natural killer cell mediated cytotoxicity;GO:0…
B cells	Lineage 1	ENSCHIG00000011973	NEURL1B	0.000451759	5.4931	5.4931	up	neuralized E3 ubiquitin protein ligase 1B [Source:NCBI gene;Acc:102179812]	-	-	-	-	GO:0005829//cytosol;GO:0015629//actin cytoskeleton	GO:0046872//metal ion binding	-
B cells	Lineage 1	ENSCHIG00000016563	SIDT1	2.69906e-09	5.48445	5.48445	up	SID1 transmembrane family member 1 [Source:NCBI gene;Acc:102185038]	-	-	-	-	GO:0016020//membrane;GO:0016021//integral component of membrane	GO:0015485//cholesterol binding	-
B cells	Lineage 1	ENSCHIG00000001818	ENSCHIG00000001818	0.000241229	5.47992	5.47992	up	-	-	-	-	-	-	-	-
B cells	Lineage 1	ENSCHIG00000019645	ENSCHIG00000019645	0.00916398	5.46229	5.46229	up	GTPase IMAP family member 4 [Source:NCBI gene;Acc:102168236]	-	-	-	-	-	GO:0000166//nucleotide binding;GO:0005525//GTP binding	-
B cells	Lineage 1	ENSCHIG00000017585	TRPM2	0.00392357	5.45725	5.45725	up	transient receptor potential cation channel subfamily M member 2 [Source:NCBI gene;Acc:102171382]	Organismal Systems;Organismal Systems	Immune system;Endocrine system	ko04621//NOD-like receptor signaling pathway;ko04921//Oxytocin signaling pathway	K04977;K04977	GO:0005764//lysosome;GO:0005765//lysosomal membrane;GO:0005886//plasma membrane;GO:0005887//integral component of plasma membrane;GO:0016020//membrane;GO:0016021//integral component of membrane;GO:0030659//cytoplasmic vesicle membrane	GO:0005216//ion channel activity;GO:0005261//cation channel activity;GO:0005262//calcium channel activity;GO:0005384//manganese ion transmembrane transporter activity;GO:0005509//calcium ion binding;GO:0015278//calcium-release channel activity;GO:0016787//hydrolase activity;GO:0047631//ADP-ribose diphosphatase activity;GO:0072571//mono-ADP-D-ribose binding;GO:0099604//ligand-gated calcium channel…	GO:0001659//temperature homeostasis;GO:0002407//dendritic cell chemotaxis;GO:0006811//ion transport;GO:0006812//cation transport;GO:0006816//calcium ion transport;GO:0006828//manganese ion transport;GO:0006979//response to oxidative stress;GO:0009408//response to heat;GO:0014074//response to purine-containing compound;GO:0033194//response to hydroperoxide;GO:0034220//ion transmembrane transport;G…
B cells	Lineage 1	ENSCHIG00000012369	ENSCHIG00000012369	4.21885e-15	5.44619	5.44619	up	MAX dimerization protein 3 [Source:NCBI gene;Acc:102185738]	-	-	-	-	GO:0090575//RNA polymerase II transcription factor complex	GO:0000977//RNA polymerase II regulatory region sequence-specific DNA binding;GO:0001227//transcriptional repressor activity, RNA polymerase II transcription regulatory region sequence-specific binding;GO:0003677//DNA binding;GO:0046983//protein dimerization activity	GO:0000122//negative regulation of transcription from RNA polymerase II promoter;GO:0045892//negative regulation of transcription, DNA-templated
B cells	Lineage 1	ENSCHIG00000016688	ENSCHIG00000016688	3.59753e-11	5.40369	5.40369	up	C-C motif chemokine ligand 5 [Source:NCBI gene;Acc:102171272]	Human Diseases;Environmental Information Processing;Human Diseases;Organismal Systems;Organismal Systems;Human Diseases;Human Diseases;Human Diseases;Environmental Information Processing;Organismal Systems;Environmental Information Processing;Organismal Systems;Human Diseases	Infectious disease: viral;Signaling molecules and interaction;Infectious disease: viral;Immune system;Immune system;Infectious disease: viral;Infectious disease: parasitic;Immune disease;Signal transduction;Immune system;Signaling molecules and interaction;Immune system;Neurodegenerative disease	ko05168//Herpes simplex virus 1 infection;ko04060//Cytokine-cytokine receptor interaction;ko05163//Human cytomegalovirus infection;ko04062//Chemokine signaling pathway;ko04621//NOD-like receptor signaling pathway;ko05164//Influenza A;ko05142//Chagas disease;ko05323//Rheumatoid arthritis;ko04668//TNF signaling pathway;ko04620//Toll-like receptor signaling pathway;ko04061//Viral protein interaction…	K12499;K12499;K12499;K12499;K12499;K12499;K12499;K12499;K12499;K12499;K12499;K12499;K12499	GO:0005576//extracellular region;GO:0005615//extracellular space;GO:0005737//cytoplasm	GO:0005125//cytokine activity;GO:0008009//chemokine activity;GO:0031726//CCR1 chemokine receptor binding	GO:0006935//chemotaxis;GO:0006954//inflammatory response;GO:0006955//immune response;GO:0007165//signal transduction;GO:0034097//response to cytokine;GO:0034612//response to tumor necrosis factor;GO:0050679//positive regulation of epithelial cell proliferation;GO:0060326//cell chemotaxis;GO:0090026//positive regulation of monocyte chemotaxis;GO:2000110//negative regulation of macrophage apoptotic…
B cells	Lineage 1	ENSCHIG00000026328	SYNPR	0.00679095	5.38609	5.38609	up	synaptoporin [Source:NCBI gene;Acc:102180635]	-	-	-	-	GO:0008021//synaptic vesicle;GO:0016020//membrane;GO:0016021//integral component of membrane	-	-
B cells	Lineage 1	ENSCHIG00000020146	ENSCHIG00000020146	2.22045e-16	5.3595	5.3595	up	GTPase IMAP family member 4-like [Source:NCBI gene;Acc:108635821]	-	-	-	-	-	GO:0000166//nucleotide binding;GO:0005525//GTP binding	-
B cells	Lineage 1	ENSCHIG00000023569	ENSCHIG00000023569	1.57686e-11	5.35606	5.35606	up	XP_017902226.1 PREDICTED: uncharacterized protein LOC106503901 [Capra hircus]	-	-	-	-	-	GO:0000166//nucleotide binding;GO:0005525//GTP binding	-
B cells	Lineage 1	ENSCHIG00000024548	XYLB	0.00186459	5.32081	5.32081	up	xylulokinase [Source:NCBI gene;Acc:102175995]	Metabolism;Metabolism	Global and overview maps;Carbohydrate metabolism	ko01100//Metabolic pathways;ko00040//Pentose and glucuronate interconversions	K00854;K00854	-	GO:0000166//nucleotide binding;GO:0004856//xylulokinase activity;GO:0005524//ATP binding;GO:0016301//kinase activity;GO:0016740//transferase activity;GO:0016773//phosphotransferase activity, alcohol group as acceptor	GO:0005975//carbohydrate metabolic process;GO:0005997//xylulose metabolic process;GO:0016310//phosphorylation;GO:0042732//D-xylose metabolic process;GO:0046835//carbohydrate phosphorylation
B cells	Lineage 1	ENSCHIG00000025774	DST	0.000255988	5.28018	5.28018	up	dystonin [Source:NCBI gene;Acc:106503471]	-	-	-	-	GO:0005737//cytoplasm;GO:0005856//cytoskeleton;GO:0005874//microtubule;GO:0016020//membrane;GO:0016021//integral component of membrane;GO:0042995//cell projection	GO:0003779//actin binding;GO:0005509//calcium ion binding;GO:0005515//protein binding;GO:0008017//microtubule binding	GO:0045104//intermediate filament cytoskeleton organization
B cells	Lineage 1	ENSCHIG00000008042	CTLA4	8.2681e-08	5.25702	5.25702	up	cytotoxic T-lymphocyte associated protein 4 [Source:NCBI gene;Acc:102179425]	Environmental Information Processing;Human Diseases;Organismal Systems;Human Diseases	Signaling molecules and interaction;Immune disease;Immune system;Immune disease	ko04514//Cell adhesion molecules;ko05323//Rheumatoid arthritis;ko04660//T cell receptor signaling pathway;ko05320//Autoimmune thyroid disease	K06538;K06538;K06538;K06538	GO:0005794//Golgi apparatus;GO:0005886//plasma membrane;GO:0005887//integral component of plasma membrane;GO:0009897//external side of plasma membrane;GO:0016020//membrane;GO:0016021//integral component of membrane;GO:0045334//clathrin-coated endocytic vesicle;GO:0048471//perinuclear region of cytoplasm;GO:0098636//protein complex involved in cell adhesion	-	GO:0006955//immune response;GO:0006974//cellular response to DNA damage stimulus;GO:0030889//negative regulation of B cell proliferation;GO:0042129//regulation of T cell proliferation;GO:0043065//positive regulation of apoptotic process;GO:0045590//negative regulation of regulatory T cell differentiation;GO:0050853//B cell receptor signaling pathway
B cells	Lineage 1	ENSCHIG00000027222	QPCTL	0.00490734	5.22809	5.22809	up	glutaminyl-peptide cyclotransferase like [Source:NCBI gene;Acc:102172750]	-	-	-	-	GO:0005794//Golgi apparatus;GO:0016020//membrane;GO:0016021//integral component of membrane	GO:0008235//metalloexopeptidase activity;GO:0008270//zinc ion binding;GO:0016603//glutaminyl-peptide cyclotransferase activity;GO:0016740//transferase activity;GO:0016746//transferase activity, transferring acyl groups	GO:0006508//proteolysis;GO:0017186//peptidyl-pyroglutamic acid biosynthetic process, using glutaminyl-peptide cyclotransferase;GO:0018215//protein phosphopantetheinylation
B cells	Lineage 1	ENSCHIG00000027069	SAMD11	0.00525953	5.21576	5.21576	up	sterile alpha motif domain containing 11 [Source:NCBI gene;Acc:102169689]	-	-	-	-	-	GO:0005515//protein binding	-
B cells	Lineage 1	ENSCHIG00000014049	PAWR	9.96193e-05	5.17068	5.17068	up	pro-apoptotic WT1 regulator [Source:NCBI gene;Acc:102186745]	-	-	-	-	GO:0000785//chromatin;GO:0005634//nucleus;GO:0005737//cytoplasm;GO:0005886//plasma membrane;GO:0015629//actin cytoskeleton	GO:0019899//enzyme binding;GO:0043522//leucine zipper domain binding	GO:0000122//negative regulation of transcription from RNA polymerase II promoter;GO:0006915//apoptotic process;GO:0010628//positive regulation of gene expression;GO:0010629//negative regulation of gene expression;GO:0030889//negative regulation of B cell proliferation;GO:0042130//negative regulation of T cell proliferation;GO:0042986//positive regulation of amyloid precursor protein biosynthetic …
B cells	Lineage 1	ENSCHIG00000016830	MND1	0.00310685	5.16967	5.16967	up	meiotic nuclear divisions 1 [Source:NCBI gene;Acc:102186509]	-	-	-	-	GO:0005634//nucleus	GO:0003690//double-stranded DNA binding	GO:0007131//reciprocal meiotic recombination
B cells	Lineage 1	ENSCHIG00000016245	ENSCHIG00000016245	2.08869e-05	5.16381	5.16381	up	mast cell protease 1A-like [Source:NCBI gene;Acc:102168343]	Human Diseases;Cellular Processes;Organismal Systems;Human Diseases;Human Diseases;Human Diseases;Human Diseases	Cancer: overview;Cell growth and death;Immune system;Immune disease;Immune disease;Endocrine and metabolic disease;Immune disease	ko05202//Transcriptional misregulation in cancer;ko04210//Apoptosis;ko04650//Natural killer cell mediated cytotoxicity;ko05320//Autoimmune thyroid disease;ko05330//Allograft rejection;ko04940//Type I diabetes mellitus;ko05332//Graft-versus-host disease	K01353;K01353;K01353;K01353;K01353;K01353;K01353	-	GO:0004252//serine-type endopeptidase activity	GO:0006508//proteolysis
B cells	Lineage 1	ENSCHIG00000007506	ENSCHIG00000007506	2.40453e-09	5.13827	5.13827	up	-	-	-	-	-	-	-	-
B cells	Lineage 1	ENSCHIG00000009334	ENSCHIG00000009334	0.00031175	5.10604	5.10604	up	AAB94909.1 immunoglobulin lambda-2b light chain variable region, partial [Ovis aries]	-	-	-	-	-	-	-
B cells	Lineage 1	ENSCHIG00000019110	COX6B2	0.00588039	5.0857	5.0857	up	cytochrome c oxidase subunit 6B2 [Source:NCBI gene;Acc:102184937]	Metabolism;Human Diseases;Human Diseases;Organismal Systems;Human Diseases;Human Diseases;Metabolism;Organismal Systems	Global and overview maps;Neurodegenerative disease;Neurodegenerative disease;Environmental adaptation;Neurodegenerative disease;Endocrine and metabolic disease;Energy metabolism;Circulatory system	ko01100//Metabolic pathways;ko05010//Alzheimer disease;ko05016//Huntington disease;ko04714//Thermogenesis;ko05012//Parkinson disease;ko04932//Non-alcoholic fatty liver disease;ko00190//Oxidative phosphorylation;ko04260//Cardiac muscle contraction	K02267;K02267;K02267;K02267;K02267;K02267;K02267;K02267	GO:0005739//mitochondrion;GO:0030061//mitochondrial crista;GO:0045277//respiratory chain complex IV	-	-
B cells	Lineage 1	ENSCHIG00000018413	FYB1	0	5.08239	5.08239	up	FYN binding protein 1 [Source:HGNC Symbol;Acc:HGNC:4036]	Environmental Information Processing;Human Diseases	Signal transduction;Infectious disease: bacterial	ko04015//Rap1 signaling pathway;ko05135//Yersinia infection	K17698;K17698	GO:0005886//plasma membrane;GO:0015629//actin cytoskeleton;GO:0032991//macromolecular complex	GO:0005515//protein binding	GO:0006955//immune response;GO:0007229//integrin-mediated signaling pathway;GO:0072659//protein localization to plasma membrane
B cells	Lineage 1	ENSCHIG00000017687	ATP9A	0.00149676	5.07459	5.07459	up	ATPase phospholipid transporting 9A (putative) [Source:NCBI gene;Acc:102175139]	-	-	-	-	GO:0005768//endosome;GO:0005769//early endosome;GO:0005802//trans-Golgi network;GO:0005886//plasma membrane;GO:0016020//membrane;GO:0016021//integral component of membrane;GO:0031901//early endosome membrane;GO:0032588//trans-Golgi network membrane;GO:0048471//perinuclear region of cytoplasm;GO:0055037//recycling endosome;GO:0055038//recycling endosome membrane	GO:0000166//nucleotide binding;GO:0000287//magnesium ion binding;GO:0002020//protease binding;GO:0005524//ATP binding;GO:0016887//ATPase activity;GO:0046872//metal ion binding	GO:0015914//phospholipid transport;GO:0034204//lipid translocation;GO:1903542//negative regulation of exosomal secretion;GO:2001135//regulation of endocytic recycling
B cells	Lineage 1	ENSCHIG00000016115	RAB27B	5.69098e-05	5.06759	5.06759	up	RAB27B, member RAS oncogene family [Source:NCBI gene;Acc:102188005]	Organismal Systems	Digestive system	ko04972//Pancreatic secretion	K07886	GO:0005768//endosome;GO:0005770//late endosome;GO:0005794//Golgi apparatus;GO:0005795//Golgi stack;GO:0016020//membrane;GO:0030140//trans-Golgi network transport vesicle;GO:0032585//multivesicular body membrane;GO:0042470//melanosome	GO:0003924//GTPase activity;GO:0005525//GTP binding;GO:0019003//GDP binding;GO:0019904//protein domain specific binding;GO:0031489//myosin V binding	GO:0045921//positive regulation of exocytosis;GO:0071985//multivesicular body sorting pathway
B cells	Lineage 1	ENSCHIG00000010111	FUT7	0.000369896	5.0638	5.0638	up	fucosyltransferase 7 [Source:NCBI gene;Acc:108637190]	Metabolism;Metabolism	Global and overview maps;Glycan biosynthesis and metabolism	ko01100//Metabolic pathways;ko00601//Glycosphingolipid biosynthesis - lacto and neolacto series	K07635;K07635	GO:0005794//Golgi apparatus;GO:0005802//trans-Golgi network;GO:0016020//membrane;GO:0016021//integral component of membrane;GO:0032580//Golgi cisterna membrane	GO:0008417//fucosyltransferase activity;GO:0016740//transferase activity;GO:0016757//transferase activity, transferring glycosyl groups;GO:0017083//4-galactosyl-N-acetylglucosaminide 3-alpha-L-fucosyltransferase activity;GO:0046920//alpha-(1->3)-fucosyltransferase activity	GO:0001807//regulation of type IV hypersensitivity;GO:0002361//CD4-positive, CD25-positive, alpha-beta regulatory T cell differentiation;GO:0002522//leukocyte migration involved in immune response;GO:0002523//leukocyte migration involved in inflammatory response;GO:0006486//protein glycosylation;GO:0006672//ceramide metabolic process;GO:0007566//embryo implantation;GO:0022407//regulation of cell-…
B cells	Lineage 1	ENSCHIG00000014475	NRM	2.4743e-05	5.03173	5.03173	up	nurim [Source:NCBI gene;Acc:102191661]	-	-	-	-	GO:0005635//nuclear envelope;GO:0005637//nuclear inner membrane;GO:0016020//membrane;GO:0016021//integral component of membrane;GO:0031965//nuclear membrane	-	-
B cells	Lineage 1	ENSCHIG00000022525	UBASH3A	1.63933e-05	5.00315	5.00315	up	ubiquitin associated and SH3 domain containing A [Source:NCBI gene;Acc:102190557]	-	-	-	-	GO:0005654//nucleoplasm;GO:0005794//Golgi apparatus	GO:0005515//protein binding	GO:0001817//regulation of cytokine production;GO:0050860//negative regulation of T cell receptor signaling pathway
B cells	Lineage 1	ENSCHIG00000021048	DPP4	0.00106545	5.00243	5.00243	up	dipeptidyl peptidase 4 [Source:NCBI gene;Acc:102184205]	Organismal Systems	Digestive system	ko04974//Protein digestion and absorption	K01278	GO:0005886//plasma membrane;GO:0009986//cell surface;GO:0016020//membrane;GO:0016021//integral component of membrane;GO:0016324//apical plasma membrane;GO:0030027//lamellipodium;GO:0030054//cell junction;GO:0030139//endocytic vesicle;GO:0031258//lamellipodium membrane;GO:0042995//cell projection;GO:0045121//membrane raft;GO:0046581//intercellular canaliculus	GO:0001618//virus receptor activity;GO:0002020//protease binding;GO:0004252//serine-type endopeptidase activity;GO:0005102//receptor binding;GO:0008236//serine-type peptidase activity;GO:0008239//dipeptidyl-peptidase activity;GO:0016787//hydrolase activity;GO:0042802//identical protein binding;GO:0042803//protein homodimerization activity;GO:0045499//chemorepellent activity	GO:0001662//behavioral fear response;GO:0001666//response to hypoxia;GO:0006508//proteolysis;GO:0007155//cell adhesion;GO:0008284//positive regulation of cell proliferation;GO:0010716//negative regulation of extracellular matrix disassembly;GO:0031295//T cell costimulation;GO:0033632//regulation of cell-cell adhesion mediated by integrin;GO:0035641//locomotory exploration behavior;GO:0036343//psy…
B cells	Lineage 1	ENSCHIG00000025444	ARHGEF39	3.98644e-05	4.99895	4.99895	up	Rho guanine nucleotide exchange factor 39 [Source:NCBI gene;Acc:102178071]	-	-	-	-	GO:0005886//plasma membrane	GO:0005085//guanyl-nucleotide exchange factor activity	GO:0030335//positive regulation of cell migration;GO:0050790//regulation of catalytic activity
B cells	Lineage 1	ENSCHIG00000023439	MYO10	0.000200997	4.99789	4.99789	up	myosin X [Source:NCBI gene;Acc:102175716]	Organismal Systems	Immune system	ko04666//Fc gamma R-mediated phagocytosis	K12559	GO:0005730//nucleolus;GO:0005737//cytoplasm;GO:0005829//cytosol;GO:0005856//cytoskeleton;GO:0005886//plasma membrane;GO:0016459//myosin complex;GO:0030175//filopodium;GO:0043005//neuron projection;GO:0043025//neuronal cell body	GO:0000166//nucleotide binding;GO:0003774//motor activity;GO:0003779//actin binding;GO:0005515//protein binding;GO:0005524//ATP binding;GO:0030507//spectrin binding	GO:0007165//signal transduction;GO:0008360//regulation of cell shape;GO:0022409//positive regulation of cell-cell adhesion;GO:0051489//regulation of filopodium assembly
B cells	Lineage 1	ENSCHIG00000021822	DOK2	2.31211e-05	4.97302	4.97302	up	docking protein 2 [Source:NCBI gene;Acc:102168348]	-	-	-	-	-	GO:0005068//transmembrane receptor protein tyrosine kinase adaptor activity	GO:0007169//transmembrane receptor protein tyrosine kinase signaling pathway;GO:0007265//Ras protein signal transduction
B cells	Lineage 1	ENSCHIG00000024943	ICOS	1.13749e-05	4.97267	4.97267	up	inducible T cell costimulator [Source:NCBI gene;Acc:102179712]	Environmental Information Processing;Organismal Systems;Organismal Systems;Human Diseases	Signaling molecules and interaction;Immune system;Immune system;Immune disease	ko04514//Cell adhesion molecules;ko04660//T cell receptor signaling pathway;ko04672//Intestinal immune network for IgA production;ko05340//Primary immunodeficiency	K06713;K06713;K06713;K06713	GO:0016020//membrane;GO:0016021//integral component of membrane	-	GO:0031295//T cell costimulation
B cells	Lineage 1	ENSCHIG00000022954	HERC6	2.26597e-13	4.9653	4.9653	up	HECT and RLD domain containing E3 ubiquitin protein ligase family member 6 [Source:NCBI gene;Acc:102189747]	-	-	-	-	GO:0005654//nucleoplasm;GO:0005829//cytosol	GO:0004842//ubiquitin-protein transferase activity	GO:0016567//protein ubiquitination
B cells	Lineage 1	ENSCHIG00000019863	MEX3B	0.00104282	4.96401	4.96401	up	mex-3 RNA binding family member B [Source:NCBI gene;Acc:106503356]	-	-	-	-	GO:0000932//cytoplasmic mRNA processing body;GO:0005654//nucleoplasm;GO:0005829//cytosol	GO:0003676//nucleic acid binding;GO:0003723//RNA binding;GO:0046872//metal ion binding	-
B cells	Lineage 1	ENSCHIG00000021085	PSRC1	0.000273254	4.9223	4.9223	up	proline and serine rich coiled-coil 1 [Source:NCBI gene;Acc:102170748]	-	-	-	-	GO:0000922//spindle pole;GO:0005654//nucleoplasm;GO:0005737//cytoplasm;GO:0005819//spindle;GO:0005829//cytosol;GO:0005876//spindle microtubule;GO:0015630//microtubule cytoskeleton;GO:0030496//midbody	GO:0008017//microtubule binding	GO:0001578//microtubule bundle formation;GO:0007080//mitotic metaphase plate congression;GO:0009987//cellular process;GO:0030308//negative regulation of cell growth;GO:0031116//positive regulation of microtubule polymerization;GO:0045737//positive regulation of cyclin-dependent protein serine/threonine kinase activity;GO:0045893//positive regulation of transcription, DNA-templated;GO:0060236//reg…
B cells	Lineage 1	ENSCHIG00000019933	ENSCHIG00000019933	0.0042265	4.9163	4.9163	up	ceramide synthase 5 [Source:NCBI gene;Acc:102170388]	Metabolism;Environmental Information Processing;Metabolism	Global and overview maps;Signal transduction;Lipid metabolism	ko01100//Metabolic pathways;ko04071//Sphingolipid signaling pathway;ko00600//Sphingolipid metabolism	K23727;K23727;K23727	GO:0005634//nucleus;GO:0005783//endoplasmic reticulum;GO:0005789//endoplasmic reticulum membrane;GO:0016020//membrane;GO:0016021//integral component of membrane	GO:0003677//DNA binding;GO:0016740//transferase activity	GO:0006629//lipid metabolic process;GO:0006665//sphingolipid metabolic process
B cells	Lineage 1	ENSCHIG00000016139	ENSCHIG00000016139	9.01773e-08	4.90751	4.90751	up	BAE73038.1 hypothetical protein [Macaca fascicularis]	-	-	-	-	GO:0016020//membrane;GO:0016021//integral component of membrane	-	-
B cells	Lineage 1	ENSCHIG00000010465	HASPIN	9.89677e-06	4.88083	4.88083	up	histone H3 associated protein kinase [Source:NCBI gene;Acc:102176162]	-	-	-	-	GO:0005634//nucleus;GO:0005654//nucleoplasm;GO:0005813//centrosome;GO:0005819//spindle	GO:0000166//nucleotide binding;GO:0004672//protein kinase activity;GO:0004674//protein serine/threonine kinase activity;GO:0005524//ATP binding;GO:0016301//kinase activity;GO:0016740//transferase activity;GO:0072354//histone kinase activity (H3-T3 specific)	GO:0006468//protein phosphorylation;GO:0007064//mitotic sister chromatid cohesion;GO:0016310//phosphorylation;GO:0035556//intracellular signal transduction;GO:0071459//protein localization to chromosome, centromeric region;GO:2000751//histone H3-T3 phosphorylation involved in chromosome passenger complex localization to kinetochore
B cells	Lineage 1	ENSCHIG00000011083	ENSCHIG00000011083	5.70397e-10	4.87822	4.87822	up	HRAS-like suppressor 3 [Source:NCBI gene;Acc:102174470]	Metabolism;Environmental Information Processing;Metabolism;Metabolism;Organismal Systems;Metabolism;Metabolism;Metabolism	Global and overview maps;Signal transduction;Lipid metabolism;Lipid metabolism;Endocrine system;Lipid metabolism;Lipid metabolism;Lipid metabolism	ko01100//Metabolic pathways;ko04014//Ras signaling pathway;ko00564//Glycerophospholipid metabolism;ko00590//Arachidonic acid metabolism;ko04923//Regulation of lipolysis in adipocytes;ko00565//Ether lipid metabolism;ko00591//Linoleic acid metabolism;ko00592//alpha-Linolenic acid metabolism	K16817;K16817;K16817;K16817;K16817;K16817;K16817;K16817	-	-	-
B cells	Lineage 1	ENSCHIG00000024288	ENSCHIG00000024288	0	4.86735	4.86735	up	GTPase, IMAP family member 1 [Source:NCBI gene;Acc:102184332]	-	-	-	-	-	GO:0000166//nucleotide binding;GO:0005525//GTP binding	-
B cells	Lineage 1	ENSCHIG00000011622	UST	1.6894e-06	4.86186	4.86186	up	uronyl 2-sulfotransferase [Source:NCBI gene;Acc:102168453]	Metabolism	Glycan biosynthesis and metabolism	ko00532//Glycosaminoglycan biosynthesis - chondroitin sulfate / dermatan sulfate	K03193	GO:0000139//Golgi membrane;GO:0016020//membrane;GO:0016021//integral component of membrane	GO:0008146//sulfotransferase activity	GO:0030010//establishment of cell polarity;GO:0050770//regulation of axonogenesis
B cells	Lineage 1	ENSCHIG00000021579	ENSCHIG00000021579	0.00457047	4.8075	4.8075	up	radial spoke head 10 homolog B [Source:NCBI gene;Acc:102174532]	-	-	-	-	-	-	-
B cells	Lineage 1	ENSCHIG00000019976	VGLL4	3.22568e-07	4.80433	4.80433	up	vestigial like family member 4 [Source:NCBI gene;Acc:108638624]	-	-	-	-	GO:0005634//nucleus	-	GO:0006355//regulation of transcription, DNA-templated;GO:0035331//negative regulation of hippo signaling;GO:0045892//negative regulation of transcription, DNA-templated;GO:0060044//negative regulation of cardiac muscle cell proliferation;GO:1903364//positive regulation of cellular protein catabolic process
B cells	Lineage 1	ENSCHIG00000022732	NCR3	2.67702e-07	4.79724	4.79724	up	natural cytotoxicity triggering receptor 3 [Source:NCBI gene;Acc:102186067]	Organismal Systems	Immune system	ko04650//Natural killer cell mediated cytotoxicity	K06743	GO:0005886//plasma membrane;GO:0016020//membrane;GO:0016021//integral component of membrane	GO:0042802//identical protein binding	GO:0002429//immune response-activating cell surface receptor signaling pathway;GO:0030101//natural killer cell activation;GO:0045954//positive regulation of natural killer cell mediated cytotoxicity
B cells	Lineage 1	ENSCHIG00000013558	ENSCHIG00000013558	9.21485e-15	4.79184	4.79184	up	GTPase IMAP family member 4 [Source:NCBI gene;Acc:102170866]	-	-	-	-	-	GO:0000166//nucleotide binding;GO:0005525//GTP binding	-
B cells	Lineage 1	ENSCHIG00000022319	MAST2	0.000109811	4.77439	4.77439	up	microtubule associated serine/threonine kinase 2 [Source:NCBI gene;Acc:102177952]	-	-	-	-	-	GO:0000166//nucleotide binding;GO:0000287//magnesium ion binding;GO:0004672//protein kinase activity;GO:0004674//protein serine/threonine kinase activity;GO:0005515//protein binding;GO:0005524//ATP binding;GO:0016301//kinase activity;GO:0016740//transferase activity;GO:0019902//phosphatase binding	GO:0006468//protein phosphorylation;GO:0016310//phosphorylation;GO:0032655//regulation of interleukin-12 production
B cells	Lineage 1	ENSCHIG00000018049	CENPE	4.73779e-05	4.76211	4.76211	up	centromere protein E [Source:NCBI gene;Acc:102173274]	-	-	-	-	GO:0000775//chromosome, centromeric region;GO:0000776//kinetochore;GO:0000779//condensed chromosome, centromeric region;GO:0005634//nucleus;GO:0005654//nucleoplasm;GO:0005694//chromosome;GO:0005828//kinetochore microtubule;GO:0005829//cytosol;GO:0005874//microtubule;GO:0015630//microtubule cytoskeleton;GO:0030496//midbody;GO:0051233//spindle midzone;GO:1990023//mitotic spindle midzone	GO:0000166//nucleotide binding;GO:0003774//motor activity;GO:0003777//microtubule motor activity;GO:0005524//ATP binding;GO:0008017//microtubule binding;GO:0043515//kinetochore binding	GO:0000278//mitotic cell cycle;GO:0007018//microtubule-based movement;GO:0007052//mitotic spindle organization;GO:0007059//chromosome segregation;GO:0007079//mitotic chromosome movement towards spindle pole;GO:0007080//mitotic metaphase plate congression;GO:0030071//regulation of mitotic metaphase/anaphase transition;GO:0045860//positive regulation of protein kinase activity;GO:0051310//metaphase…
B cells	Lineage 1	ENSCHIG00000020198	NPDC1	4.88498e-15	4.75208	4.75208	up	neural proliferation, differentiation and control 1 [Source:NCBI gene;Acc:106502682]	-	-	-	-	GO:0016021//integral component of membrane	-	-
B cells	Lineage 1	ENSCHIG00000005084	KIF3C	0.00164342	4.73429	4.73429	up	kinesin family member 3C [Source:NCBI gene;Acc:102189593]	-	-	-	-	GO:0005874//microtubule	GO:0000166//nucleotide binding;GO:0003774//motor activity;GO:0003777//microtubule motor activity;GO:0005524//ATP binding;GO:0008017//microtubule binding	GO:0007018//microtubule-based movement;GO:0072384//organelle transport along microtubule
B cells	Lineage 1	ENSCHIG00000020062	ADGRG1	0.00259196	4.70676	4.70676	up	adhesion G protein-coupled receptor G1 [Source:NCBI gene;Acc:102171366]	-	-	-	-	GO:0005576//extracellular region;GO:0005886//plasma membrane;GO:0016020//membrane;GO:0016021//integral component of membrane;GO:0045121//membrane raft;GO:0097451//glial limiting end-foot	GO:0004888//transmembrane signaling receptor activity;GO:0004930//G-protein coupled receptor activity;GO:0005518//collagen binding;GO:0008201//heparin binding;GO:0050840//extracellular matrix binding	GO:0001525//angiogenesis;GO:0007155//cell adhesion;GO:0007165//signal transduction;GO:0007166//cell surface receptor signaling pathway;GO:0007186//G-protein coupled receptor signaling pathway;GO:0007266//Rho protein signal transduction;GO:0007399//nervous system development;GO:0007420//brain development;GO:0008285//negative regulation of cell proliferation;GO:0010573//vascular endothelial growth …
B cells	Lineage 1	ENSCHIG00000026121	PPFIBP1	0.0033941	4.70665	4.70665	up	PPFIA binding protein 1 [Source:NCBI gene;Acc:102190305]	-	-	-	-	-	GO:0005515//protein binding	-
B cells	Lineage 1	ENSCHIG00000026443	RAB37	4.73418e-05	4.70373	4.70373	up	RAB37, member RAS oncogene family [Source:NCBI gene;Acc:102177376]	-	-	-	-	GO:0005793//endoplasmic reticulum-Golgi intermediate compartment	GO:0003924//GTPase activity;GO:0005525//GTP binding	-
B cells	Lineage 1	ENSCHIG00000016844	ENSCHIG00000016844	0	4.70122	4.70122	up	protein kinase C eta [Source:NCBI gene;Acc:102174214]	Organismal Systems;Organismal Systems	Circulatory system;Sensory system	ko04270//Vascular smooth muscle contraction;ko04750//Inflammatory mediator regulation of TRP channels	K18051;K18051	GO:0005737//cytoplasm;GO:0005829//cytosol;GO:0005886//plasma membrane;GO:0005911//cell-cell junction	GO:0000166//nucleotide binding;GO:0004672//protein kinase activity;GO:0004674//protein serine/threonine kinase activity;GO:0004697//protein kinase C activity;GO:0004698//calcium-dependent protein kinase C activity;GO:0005524//ATP binding;GO:0016301//kinase activity;GO:0016740//transferase activity;GO:0031267//small GTPase binding	GO:0006468//protein phosphorylation;GO:0010744//positive regulation of macrophage derived foam cell differentiation;GO:0016310//phosphorylation;GO:0030154//cell differentiation;GO:0035556//intracellular signal transduction;GO:0045618//positive regulation of keratinocyte differentiation
B cells	Lineage 1	ENSCHIG00000008739	TMEM204	0.0013281	4.69503	4.69503	up	transmembrane protein 204 [Source:NCBI gene;Acc:108633889]	-	-	-	-	GO:0005886//plasma membrane;GO:0016020//membrane;GO:0016021//integral component of membrane	-	GO:0001945//lymph vessel development;GO:0030947//regulation of vascular endothelial growth factor receptor signaling pathway;GO:0051145//smooth muscle cell differentiation
B cells	Lineage 1	ENSCHIG00000012142	ENSCHIG00000012142	0.00132096	4.68126	4.68126	up	guanylate-binding protein 4 [Source:NCBI gene;Acc:102181554]	Organismal Systems	Immune system	ko04621//NOD-like receptor signaling pathway	K20899	-	GO:0003924//GTPase activity;GO:0005525//GTP binding	-
B cells	Lineage 1	ENSCHIG00000025871	SIRT6	0.00140821	4.66184	4.66184	up	sirtuin 6 [Source:NCBI gene;Acc:102174381]	Metabolism;Organismal Systems;Human Diseases;Metabolism	Global and overview maps;Environmental adaptation;Cancer: overview;Metabolism of cofactors and vitamins	ko01100//Metabolic pathways;ko04714//Thermogenesis;ko05230//Central carbon metabolism in cancer;ko00760//Nicotinate and nicotinamide metabolism	K11416;K11416;K11416;K11416	GO:0005634//nucleus;GO:0005654//nucleoplasm	GO:0016740//transferase activity;GO:0046969//NAD-dependent histone deacetylase activity (H3-K9 specific);GO:0070403//NAD+ binding	GO:0006476//protein deacetylation;GO:0010569//regulation of double-strand break repair via homologous recombination;GO:0031940//positive regulation of chromatin silencing at telomere;GO:0032206//positive regulation of telomere maintenance;GO:0061647//histone H3-K9 modification;GO:1901485//positive regulation of transcription factor catabolic process;GO:1902732//positive regulation of chondrocyte …
B cells	Lineage 1	ENSCHIG00000007607	ENSCHIG00000007607	0.000696182	4.63437	4.63437	up	XP_005697754.2 PREDICTED: leukosialin [Capra hircus]	Environmental Information Processing	Signaling molecules and interaction	ko04514//Cell adhesion molecules	K06477	GO:0016020//membrane;GO:0016021//integral component of membrane	GO:0004888//transmembrane signaling receptor activity	GO:0032609//interferon-gamma production;GO:0050863//regulation of T cell activation;GO:2000404//regulation of T cell migration
B cells	Lineage 1	ENSCHIG00000018729	ENSCHIG00000018729	0.00148768	4.63365	4.63365	up	mast cell protease 2 [Source:NCBI gene;Acc:102174387]	Organismal Systems	Endocrine system	ko04614//Renin-angiotensin system	K01329	-	GO:0004252//serine-type endopeptidase activity;GO:0008233//peptidase activity;GO:0008236//serine-type peptidase activity;GO:0016787//hydrolase activity	GO:0006508//proteolysis
B cells	Lineage 1	ENSCHIG00000002829	ARHGAP10	2.9833e-11	4.63351	4.63351	up	Rho GTPase activating protein 10 [Source:NCBI gene;Acc:102173323]	Human Diseases	Infectious disease: bacterial	ko05100//Bacterial invasion of epithelial cells	K13736	GO:0005829//cytosol	GO:0005096//GTPase activator activity;GO:0005515//protein binding	GO:0007010//cytoskeleton organization;GO:0007165//signal transduction;GO:0043066//negative regulation of apoptotic process;GO:0043547//positive regulation of GTPase activity
B cells	Lineage 1	ENSCHIG00000008910	KCNMB4	0.00745618	4.62252	4.62252	up	potassium calcium-activated channel subfamily M regulatory beta subunit 4 [Source:NCBI gene;Acc:102184787]	Environmental Information Processing;Organismal Systems;Organismal Systems	Signal transduction;Circulatory system;Endocrine system	ko04022//cGMP-PKG signaling pathway;ko04270//Vascular smooth muscle contraction;ko04911//Insulin secretion	K04941;K04941;K04941	GO:0005887//integral component of plasma membrane;GO:0008076//voltage-gated potassium channel complex;GO:0016020//membrane	GO:0015269//calcium-activated potassium channel activity	GO:0001508//action potential;GO:0005513//detection of calcium ion;GO:0006813//potassium ion transport;GO:0019228//neuronal action potential
B cells	Lineage 1	ENSCHIG00000013860	LCK	1.77636e-15	4.61136	4.61136	up	LCK proto-oncogene, Src family tyrosine kinase [Source:NCBI gene;Acc:102171746]	Human Diseases;Organismal Systems;Human Diseases;Environmental Information Processing;Organismal Systems;Organismal Systems;Organismal Systems;Organismal Systems;Human Diseases;Human Diseases	Infectious disease: viral;Immune system;Infectious disease: bacterial;Signal transduction;Immune system;Immune system;Development and regeneration;Immune system;Cancer: overview;Immune disease	ko05166//Human T-cell leukemia virus 1 infection;ko04650//Natural killer cell mediated cytotoxicity;ko05135//Yersinia infection;ko04064//NF-kappa B signaling pathway;ko04659//Th17 cell differentiation;ko04660//T cell receptor signaling pathway;ko04380//Osteoclast differentiation;ko04658//Th1 and Th2 cell differentiation;ko05235//PD-L1 expression and PD-1 checkpoint pathway in cancer;ko05340//Prim…	K05856;K05856;K05856;K05856;K05856;K05856;K05856;K05856;K05856;K05856	GO:0000242//pericentriolar material;GO:0001772//immunological synapse;GO:0005886//plasma membrane;GO:0045121//membrane raft	GO:0000166//nucleotide binding;GO:0001784//phosphotyrosine binding;GO:0004672//protein kinase activity;GO:0004713//protein tyrosine kinase activity;GO:0004714//transmembrane receptor protein tyrosine kinase activity;GO:0004715//non-membrane spanning protein tyrosine kinase activity;GO:0004722//protein serine/threonine phosphatase activity;GO:0005515//protein binding;GO:0005524//ATP binding;GO:000…	GO:0006468//protein phosphorylation;GO:0006470//protein dephosphorylation;GO:0006882//cellular zinc ion homeostasis;GO:0006919//activation of cysteine-type endopeptidase activity involved in apoptotic process;GO:0016310//phosphorylation;GO:0018108//peptidyl-tyrosine phosphorylation;GO:0030217//T cell differentiation;GO:0034116//positive regulation of heterotypic cell-cell adhesion;GO:0035556//int…
B cells	Lineage 1	ENSCHIG00000010934	ITGB1	0	4.60026	4.60026	up	integrin subunit beta 1 [Source:NCBI gene;Acc:102178060]	Human Diseases;Environmental Information Processing;Human Diseases;Environmental Information Processing;Cellular Processes;Human Diseases;Cellular Processes;Cellular Processes;Organismal Systems;Environmental Information Processing;Cellular Processes;Human Diseases;Organismal Systems;Human Diseases;Organismal Systems;Human Diseases;Human Diseases;Human Diseases;Human Diseases;Human Diseases;Envir…	Cancer: overview;Signal transduction;Infectious disease: viral;Signal transduction;Cell motility;Cancer: overview;Cellular community - eukaryotes;Transport and catabolism;Development and regeneration;Signaling molecules and interaction;Cellular community - eukaryotes;Infectious disease: bacterial;Immune system;Infectious disease: parasitic;Immune system;Cardiovascular disease;Cancer: specific typ…	ko05200//Pathways in cancer;ko04151//PI3K-Akt signaling pathway;ko05165//Human papillomavirus infection;ko04015//Rap1 signaling pathway;ko04810//Regulation of actin cytoskeleton;ko05205//Proteoglycans in cancer;ko04510//Focal adhesion;ko04145//Phagosome;ko04360//Axon guidance;ko04514//Cell adhesion molecules;ko04530//Tight junction;ko05135//Yersinia infection;ko04611//Platelet activation;ko05145/…	K05719;K05719;K05719;K05719;K05719;K05719;K05719;K05719;K05719;K05719;K05719;K05719;K05719;K05719;K05719;K05719;K05719;K05719;K05719;K05719;K05719;K05719;K05719	GO:0005737//cytoplasm;GO:0005768//endosome;GO:0005886//plasma membrane;GO:0005925//focal adhesion;GO:0008305//integrin complex;GO:0009897//external side of plasma membrane;GO:0009986//cell surface;GO:0014704//intercalated disc;GO:0016020//membrane;GO:0016021//integral component of membrane;GO:0030027//lamellipodium;GO:0030054//cell junction;GO:0030175//filopodium;GO:0031410//cytoplasmic vesicle;G…	GO:0001968//fibronectin binding;GO:0002020//protease binding;GO:0003779//actin binding;GO:0005178//integrin binding;GO:0019960//C-X3-C chemokine binding;GO:0038023//signaling receptor activity;GO:0043236//laminin binding;GO:0044877//macromolecular complex binding;GO:0046982//protein heterodimerization activity;GO:0050839//cell adhesion molecule binding;GO:0098639//collagen binding involved in cel…	GO:0000082//G1/S transition of mitotic cell cycle;GO:0000132//establishment of mitotic spindle orientation;GO:0001701//in utero embryonic development;GO:0001708//cell fate specification;GO:0002042//cell migration involved in sprouting angiogenesis;GO:0007155//cell adhesion;GO:0007159//leukocyte cell-cell adhesion;GO:0007160//cell-matrix adhesion;GO:0007161//calcium-independent cell-matrix adhesio…
B cells	Lineage 1	ENSCHIG00000023816	ENSCHIG00000023816	3.71182e-07	4.59508	4.59508	up	marker of proliferation Ki-67 [Source:NCBI gene;Acc:102183289]	-	-	-	-	GO:0005634//nucleus	GO:0005515//protein binding	GO:0007049//cell cycle
B cells	Lineage 1	ENSCHIG00000023351	CRYBB1	3.72057e-08	4.58757	4.58757	up	crystallin beta B1 [Source:NCBI gene;Acc:102187250]	-	-	-	-	-	GO:0005212//structural constituent of eye lens	GO:0007601//visual perception
B cells	Lineage 1	ENSCHIG00000013015	ENSCHIG00000013015	0	4.58167	4.58167	up	GTPase IMAP family member 8 [Source:NCBI gene;Acc:106503979]	-	-	-	-	-	GO:0005525//GTP binding	-
B cells	Lineage 1	ENSCHIG00000026805	CORT	9.88998e-05	4.56834	4.56834	up	cortistatin [Source:NCBI gene;Acc:102187883]	Environmental Information Processing	Signaling molecules and interaction	ko04080//Neuroactive ligand-receptor interaction	K05238	GO:0005576//extracellular region	GO:0001664//G-protein coupled receptor binding;GO:0005179//hormone activity;GO:0005184//neuropeptide hormone activity	GO:0007193//adenylate cyclase-inhibiting G-protein coupled receptor signaling pathway
B cells	Lineage 1	ENSCHIG00000003509	TRAT1	0.0022573	4.55823	4.55823	up	T-cell receptor-associated transmembrane adapter 1 [Source:NCBI gene;Acc:102175896]	-	-	-	-	GO:0005886//plasma membrane;GO:0016020//membrane;GO:0016021//integral component of membrane;GO:0034451//centriolar satellite;GO:0042101//T cell receptor complex;GO:0072686//mitotic spindle	-	GO:0001920//negative regulation of receptor recycling;GO:0050850//positive regulation of calcium-mediated signaling;GO:0050862//positive regulation of T cell receptor signaling pathway;GO:0051051//negative regulation of transport
B cells	Lineage 1	ENSCHIG00000019900	THEMIS	0	4.53672	4.53672	up	thymocyte selection associated [Source:NCBI gene;Acc:102185656]	-	-	-	-	-	-	-
B cells	Lineage 1	ENSCHIG00000015715	ENSCHIG00000015715	0.000317371	4.52784	4.52784	up	XP_017922016.1 PREDICTED: granzyme H [Capra hircus]	-	-	-	-	-	GO:0004252//serine-type endopeptidase activity	GO:0006508//proteolysis
B cells	Lineage 1	ENSCHIG00000026260	SYNGR4	0.000204069	4.50903	4.50903	up	synaptogyrin 4 [Source:NCBI gene;Acc:102176911]	-	-	-	-	GO:0016020//membrane	-	-
B cells	Lineage 1	ENSCHIG00000007974	ENSCHIG00000007974	1.89349e-12	4.50604	4.50604	up	XP_017902961.1 PREDICTED: GTPase IMAP family member 5-like [Capra hircus]	-	-	-	-	GO:0016020//membrane;GO:0016021//integral component of membrane	GO:0000166//nucleotide binding;GO:0005525//GTP binding	-
B cells	Lineage 1	ENSCHIG00000025581	ECT2	7.99361e-15	4.49243	4.49243	up	epithelial cell transforming 2 [Source:NCBI gene;Acc:102172575]	-	-	-	-	GO:0005634//nucleus;GO:0005654//nucleoplasm;GO:0005737//cytoplasm;GO:0005829//cytosol;GO:0005911//cell-cell junction;GO:0005923//bicellular tight junction;GO:0016604//nuclear body;GO:0030496//midbody;GO:0032154//cleavage furrow;GO:0072686//mitotic spindle;GO:0097149//centralspindlin complex	GO:0005085//guanyl-nucleotide exchange factor activity;GO:0005096//GTPase activator activity;GO:0031267//small GTPase binding;GO:0042803//protein homodimerization activity	GO:0000281//mitotic cytokinesis;GO:0000902//cell morphogenesis;GO:0032147//activation of protein kinase activity;GO:0032467//positive regulation of cytokinesis;GO:0035556//intracellular signal transduction;GO:0042307//positive regulation of protein import into nucleus;GO:0043065//positive regulation of apoptotic process;GO:0043547//positive regulation of GTPase activity;GO:0045666//positive regul…
B cells	Lineage 1	ENSCHIG00000008445	KALRN	0.000159712	4.48488	4.48488	up	kalirin [Source:NCBI gene;Acc:102173333]	-	-	-	-	GO:0005737//cytoplasm	GO:0000166//nucleotide binding;GO:0004672//protein kinase activity;GO:0004674//protein serine/threonine kinase activity;GO:0005085//guanyl-nucleotide exchange factor activity;GO:0005515//protein binding;GO:0005524//ATP binding;GO:0016301//kinase activity	GO:0006468//protein phosphorylation;GO:0007411//axon guidance;GO:0007417//central nervous system development;GO:0007528//neuromuscular junction development;GO:0007595//lactation;GO:0007613//memory;GO:0008344//adult locomotory behavior;GO:0016310//phosphorylation;GO:0035176//social behavior;GO:0042711//maternal behavior;GO:0043547//positive regulation of GTPase activity;GO:0046959//habituation;GO:…
B cells	Lineage 1	ENSCHIG00000017557	NMT2	0.00356256	4.48403	4.48403	up	N-myristoyltransferase 2 [Source:NCBI gene;Acc:102180607]	-	-	-	-	GO:0005737//cytoplasm;GO:0005794//Golgi apparatus;GO:0005829//cytosol;GO:0005886//plasma membrane;GO:0019898//extrinsic component of membrane	GO:0004379//glycylpeptide N-tetradecanoyltransferase activity;GO:0016740//transferase activity;GO:0016746//transferase activity, transferring acyl groups	GO:0006499//N-terminal protein myristoylation;GO:0018008//N-terminal peptidyl-glycine N-myristoylation
B cells	Lineage 1	ENSCHIG00000009909	ASPM	0.00450196	4.47243	4.47243	up	abnormal spindle microtubule assembly [Source:NCBI gene;Acc:102170625]	-	-	-	-	GO:0000922//spindle pole;GO:0005634//nucleus;GO:0005737//cytoplasm;GO:0005874//microtubule;GO:0030496//midbody;GO:0036449//microtubule minus-end;GO:0072687//meiotic spindle;GO:0097431//mitotic spindle pole	GO:0005515//protein binding;GO:0005516//calmodulin binding	GO:0001764//neuron migration;GO:0002052//positive regulation of neuroblast proliferation;GO:0007051//spindle organization;GO:0007283//spermatogenesis;GO:0007420//brain development;GO:0008584//male gonad development;GO:0021873//forebrain neuroblast division;GO:0021987//cerebral cortex development;GO:0045665//negative regulation of neuron differentiation;GO:0045769//negative regulation of asymmetri…
B cells	Lineage 1	ENSCHIG00000011749	KLRK1	2.41469e-09	4.46078	4.46078	up	NKG2-D type II integral membrane protein [Source:NCBI gene;Acc:102183941]	Organismal Systems;Human Diseases	Immune system;Infectious disease: parasitic	ko04650//Natural killer cell mediated cytotoxicity;ko05144//Malaria	K06728;K06728	GO:0005886//plasma membrane;GO:0009897//external side of plasma membrane;GO:0009986//cell surface;GO:0016020//membrane;GO:0016021//integral component of membrane	GO:0032394//MHC class Ib receptor activity;GO:0038023//signaling receptor activity;GO:0042288//MHC class I protein binding	GO:0002223//stimulatory C-type lectin receptor signaling pathway;GO:0002250//adaptive immune response;GO:0030101//natural killer cell activation;GO:0030154//cell differentiation;GO:0032729//positive regulation of interferon-gamma production;GO:0034260//negative regulation of GTPase activity;GO:0042267//natural killer cell mediated cytotoxicity;GO:0045429//positive regulation of nitric oxide biosy…
B cells	Lineage 1	ENSCHIG00000009155	FEN1	0.0014034	4.45053	4.45053	up	flap structure-specific endonuclease 1 [Source:NCBI gene;Acc:102177963]	Genetic Information Processing;Genetic Information Processing;Genetic Information Processing	Replication and repair;Replication and repair;Replication and repair	ko03030//DNA replication;ko03410//Base excision repair;ko03450//Non-homologous end-joining	K04799;K04799;K04799	GO:0000781//chromosome, telomeric region;GO:0005634//nucleus;GO:0005654//nucleoplasm;GO:0005730//nucleolus;GO:0005739//mitochondrion;GO:0032991//macromolecular complex	GO:0000287//magnesium ion binding;GO:0003677//DNA binding;GO:0003824//catalytic activity;GO:0004518//nuclease activity;GO:0004519//endonuclease activity;GO:0004523//RNA-DNA hybrid ribonuclease activity;GO:0004527//exonuclease activity;GO:0008409//5'-3' exonuclease activity;GO:0016787//hydrolase activity;GO:0016788//hydrolase activity, acting on ester bonds;GO:0017108//5'-flap endonuclease activit…	GO:0006260//DNA replication;GO:0006281//DNA repair;GO:0006284//base-excision repair;GO:0006974//cellular response to DNA damage stimulus;GO:0043137//DNA replication, removal of RNA primer;GO:0045876//positive regulation of sister chromatid cohesion;GO:0090305//nucleic acid phosphodiester bond hydrolysis;GO:0090502//RNA phosphodiester bond hydrolysis, endonucleolytic
B cells	Lineage 1	ENSCHIG00000021733	ENSCHIG00000021733	3.26406e-14	4.44462	4.44462	up	GTPase IMAP family member 8 [Source:NCBI gene;Acc:102187124]	-	-	-	-	-	GO:0000166//nucleotide binding;GO:0005525//GTP binding	-
B cells	Lineage 1	ENSCHIG00000014317	TST	1.30244e-05	4.43318	4.43318	up	thiosulfate sulfurtransferase [Source:NCBI gene;Acc:102177312]	Metabolism;Metabolism;Metabolism;Genetic Information Processing	Global and overview maps;Amino acid metabolism;Energy metabolism;Folding, sorting and degradation	ko01100//Metabolic pathways;ko00270//Cysteine and methionine metabolism;ko00920//Sulfur metabolism;ko04122//Sulfur relay system	K01011;K01011;K01011;K01011	GO:0005739//mitochondrion	GO:0004792//thiosulfate sulfurtransferase activity;GO:0008097//5S rRNA binding	GO:0030855//epithelial cell differentiation;GO:0035928//rRNA import into mitochondrion;GO:0051029//rRNA transport
B cells	Lineage 1	ENSCHIG00000013794	ENSCHIG00000013794	2.27015e-06	4.42373	4.42373	up	XP_017902987.1 PREDICTED: uncharacterized protein LOC102191204 [Capra hircus]	-	-	-	-	GO:0016020//membrane;GO:0016021//integral component of membrane	-	-
B cells	Lineage 1	ENSCHIG00000014858	AGPAT2	4.91817e-05	4.42336	4.42336	up	1-acylglycerol-3-phosphate O-acyltransferase 2 [Source:NCBI gene;Acc:102173200]	Metabolism;Environmental Information Processing;Metabolism;Metabolism;Organismal Systems	Global and overview maps;Signal transduction;Lipid metabolism;Lipid metabolism;Digestive system	ko01100//Metabolic pathways;ko04072//Phospholipase D signaling pathway;ko00564//Glycerophospholipid metabolism;ko00561//Glycerolipid metabolism;ko04975//Fat digestion and absorption	K13509;K13509;K13509;K13509;K13509	GO:0005783//endoplasmic reticulum;GO:0016020//membrane	GO:0003841//1-acylglycerol-3-phosphate O-acyltransferase activity;GO:0016746//transferase activity, transferring acyl groups	GO:0001819//positive regulation of cytokine production;GO:0006654//phosphatidic acid biosynthetic process;GO:0008654//phospholipid biosynthetic process
B cells	Lineage 1	ENSCHIG00000010446	CD4	7.95007e-08	4.41922	4.41922	up	CD4 molecule [Source:NCBI gene;Acc:102170124]	Environmental Information Processing;Human Diseases;Human Diseases;Environmental Information Processing;Organismal Systems;Organismal Systems;Organismal Systems;Organismal Systems;Organismal Systems;Human Diseases;Human Diseases	Signaling molecules and interaction;Infectious disease: viral;Infectious disease: viral;Signaling molecules and interaction;Immune system;Immune system;Immune system;Immune system;Immune system;Cancer: overview;Immune disease	ko04060//Cytokine-cytokine receptor interaction;ko05170//Human immunodeficiency virus 1 infection;ko05166//Human T-cell leukemia virus 1 infection;ko04514//Cell adhesion molecules;ko04659//Th17 cell differentiation;ko04660//T cell receptor signaling pathway;ko04612//Antigen processing and presentation;ko04640//Hematopoietic cell lineage;ko04658//Th1 and Th2 cell differentiation;ko05235//PD-L1 exp…	K06454;K06454;K06454;K06454;K06454;K06454;K06454;K06454;K06454;K06454;K06454	GO:0005886//plasma membrane;GO:0005887//integral component of plasma membrane;GO:0009897//external side of plasma membrane;GO:0016020//membrane;GO:0016021//integral component of membrane;GO:0045121//membrane raft	GO:0008270//zinc ion binding;GO:0015026//coreceptor activity;GO:0019899//enzyme binding;GO:0019901//protein kinase binding;GO:0023026//MHC class II protein complex binding;GO:0042011//interleukin-16 binding;GO:0042012//interleukin-16 receptor activity;GO:0042289//MHC class II protein binding;GO:0042802//identical protein binding;GO:0042803//protein homodimerization activity;GO:1990782//protein ty…	GO:0001934//positive regulation of protein phosphorylation;GO:0002250//adaptive immune response;GO:0002376//immune system process;GO:0006948//induction by virus of host cell-cell fusion;GO:0006955//immune response;GO:0007155//cell adhesion;GO:0030217//T cell differentiation;GO:0030225//macrophage differentiation;GO:0032507//maintenance of protein location in cell;GO:0033674//positive regulation o…
B cells	Lineage 1	ENSCHIG00000022145	ENSCHIG00000022145	0.000797257	4.41242	4.41242	up	GLI pathogenesis related 2 [Source:NCBI gene;Acc:102184809]	-	-	-	-	GO:0005576//extracellular region	-	-
B cells	Lineage 1	ENSCHIG00000023309	CLSPN	0.000168409	4.39543	4.39543	up	claspin [Source:NCBI gene;Acc:102180991]	-	-	-	-	GO:0005634//nucleus;GO:0005654//nucleoplasm;GO:0005794//Golgi apparatus	GO:0000217//DNA secondary structure binding;GO:0010997//anaphase-promoting complex binding	GO:0000076//DNA replication checkpoint;GO:0000077//DNA damage checkpoint;GO:0007095//mitotic G2 DNA damage checkpoint;GO:0018105//peptidyl-serine phosphorylation;GO:0032147//activation of protein kinase activity;GO:0033314//mitotic DNA replication checkpoint
B cells	Lineage 1	ENSCHIG00000025775	RORA	0	4.38275	4.38275	up	RAR related orphan receptor A [Source:NCBI gene;Acc:100861305]	Organismal Systems;Human Diseases;Human Diseases;Organismal Systems	Immune system;Neurodegenerative disease;Immune disease;Environmental adaptation	ko04659//Th17 cell differentiation;ko05017//Spinocerebellar ataxia;ko05321//Inflammatory bowel disease;ko04710//Circadian rhythm	K08532;K08532;K08532;K08532	GO:0005634//nucleus	GO:0000977//RNA polymerase II regulatory region sequence-specific DNA binding;GO:0000978//RNA polymerase II core promoter proximal region sequence-specific DNA binding;GO:0000981//RNA polymerase II transcription factor activity, sequence-specific DNA binding;GO:0001222//transcription corepressor binding;GO:0001223//transcription coactivator binding;GO:0003677//DNA binding;GO:0003700//transcriptio…	GO:0001525//angiogenesis;GO:0006355//regulation of transcription, DNA-templated;GO:0006357//regulation of transcription from RNA polymerase II promoter;GO:0006805//xenobiotic metabolic process;GO:0006809//nitric oxide biosynthetic process;GO:0007275//multicellular organism development;GO:0008589//regulation of smoothened signaling pathway;GO:0010575//positive regulation of vascular endothelial gr…
B cells	Lineage 1	ENSCHIG00000019984	CD6	4.30837e-06	4.37944	4.37944	up	CD6 molecule [Source:NCBI gene;Acc:102177694]	Environmental Information Processing	Signaling molecules and interaction	ko04514//Cell adhesion molecules	K06456	GO:0001772//immunological synapse;GO:0016020//membrane;GO:0016021//integral component of membrane;GO:0031226//intrinsic component of plasma membrane;GO:0042101//T cell receptor complex	GO:0001530//lipopolysaccharide binding;GO:0005044//scavenger receptor activity;GO:0042802//identical protein binding;GO:0070891//lipoteichoic acid binding	GO:0001771//immunological synapse formation;GO:0002438//acute inflammatory response to antigenic stimulus;GO:0006897//endocytosis;GO:0007157//heterophilic cell-cell adhesion via plasma membrane cell adhesion molecules;GO:0031663//lipopolysaccharide-mediated signaling pathway;GO:0032496//response to lipopolysaccharide;GO:0042102//positive regulation of T cell proliferation;GO:1900017//positive reg…
B cells	Lineage 1	ENSCHIG00000024715	SLCO3A1	2.76185e-08	4.35111	4.35111	up	solute carrier organic anion transporter family member 3A1 [Source:NCBI gene;Acc:102184005]	-	-	-	-	GO:0005886//plasma membrane;GO:0016020//membrane;GO:0016021//integral component of membrane	GO:0005515//protein binding	GO:0001934//positive regulation of protein phosphorylation;GO:0006811//ion transport;GO:0015732//prostaglandin transport;GO:0051092//positive regulation of NF-kappaB transcription factor activity;GO:0055085//transmembrane transport
B cells	Lineage 1	ENSCHIG00000021110	PCBD1	7.06139e-05	4.34974	4.34974	up	pterin-4 alpha-carbinolamine dehydratase 1 [Source:NCBI gene;Acc:102183762]	Metabolism;Metabolism	Global and overview maps;Metabolism of cofactors and vitamins	ko01100//Metabolic pathways;ko00790//Folate biosynthesis	K01724;K01724	GO:0005634//nucleus;GO:0005654//nucleoplasm;GO:0005829//cytosol	GO:0004505//phenylalanine 4-monooxygenase activity;GO:0008124//4-alpha-hydroxytetrahydrobiopterin dehydratase activity;GO:0016829//lyase activity;GO:0042802//identical protein binding	GO:0006729//tetrahydrobiopterin biosynthetic process
B cells	Lineage 1	ENSCHIG00000016910	TEPSIN	0.00525138	4.34935	4.34935	up	TEPSIN adaptor related protein complex 4 accessory protein [Source:NCBI gene;Acc:102183822]	-	-	-	-	GO:0005794//Golgi apparatus;GO:0016607//nuclear speck;GO:0031410//cytoplasmic vesicle;GO:0031965//nuclear membrane	-	-
B cells	Lineage 1	ENSCHIG00000008263	NCALD	8.52111e-11	4.34838	4.34838	up	neurocalcin delta [Source:NCBI gene;Acc:102189774]	Organismal Systems	Sensory system	ko04740//Olfactory transduction	K19695	-	GO:0003779//actin binding;GO:0005509//calcium ion binding;GO:0015631//tubulin binding;GO:0030276//clathrin binding	GO:0003073//regulation of systemic arterial blood pressure;GO:0019722//calcium-mediated signaling
B cells	Lineage 1	ENSCHIG00000000607	ENSCHIG00000000607	0	4.34732	4.34732	up	XP_017902228.1 PREDICTED: GTPase IMAP family member 5-like isoform X2 [Capra hircus]	-	-	-	-	GO:0016020//membrane;GO:0016021//integral component of membrane	GO:0000166//nucleotide binding;GO:0005525//GTP binding	-
B cells	Lineage 1	ENSCHIG00000006767	ENSCHIG00000006767	0.000412179	4.29121	4.29121	up	interferon-inducible GTPase 1 [Source:NCBI gene;Acc:102184244]	Environmental Information Processing	Signal transduction	ko04668//TNF signaling pathway	K17072	GO:0016020//membrane	GO:0005525//GTP binding	-
B cells	Lineage 1	ENSCHIG00000014248	ENSCHIG00000014248	8.57938e-06	4.2839	4.2839	up	XP_005684225.2 PREDICTED: LOW QUALITY PROTEIN: centromere protein P [Capra hircus]	-	-	-	-	GO:0000775//chromosome, centromeric region	-	GO:0034080//CENP-A containing nucleosome assembly
B cells	Lineage 1	ENSCHIG00000019437	FILIP1	0.00979935	4.26874	4.26874	up	filamin A interacting protein 1 [Source:NCBI gene;Acc:102190963]	-	-	-	-	GO:0005730//nucleolus;GO:0005886//plasma membrane;GO:0015629//actin cytoskeleton	-	-
B cells	Lineage 1	ENSCHIG00000000097	ENSCHIG00000000097	0.0032879	4.22418	4.22418	up	annexin A8 [Source:NCBI gene;Acc:102176495]	-	-	-	-	-	GO:0005509//calcium ion binding;GO:0005544//calcium-dependent phospholipid binding	-
B cells	Lineage 1	ENSCHIG00000025286	ENSCHIG00000025286	0.00100083	4.22336	4.22336	up	apolipoprotein L3-like [Source:NCBI gene;Acc:102170691]	-	-	-	-	GO:0005576//extracellular region;GO:0016020//membrane;GO:0016021//integral component of membrane	GO:0008289//lipid binding	GO:0006869//lipid transport;GO:0042157//lipoprotein metabolic process
B cells	Lineage 1	ENSCHIG00000009630	ENSCHIG00000009630	0	4.21532	4.21532	up	CAC37802.1 T-cell-receptor beta 1 chain, partial [Ovis aries]	Human Diseases;Human Diseases;Environmental Information Processing;Human Diseases;Environmental Information Processing;Human Diseases;Environmental Information Processing;Environmental Information Processing;Human Diseases;Human Diseases;Human Diseases;Human Diseases;Human Diseases;Environmental Information Processing;Organismal Systems;Human Diseases;Organismal Systems;Organismal Systems;Organis…	Infectious disease: viral;Infectious disease: viral;Signal transduction;Infectious disease: viral;Signal transduction;Cancer: overview;Signal transduction;Signaling molecules and interaction;Immune disease;Infectious disease: viral;Infectious disease: bacterial;Infectious disease: parasitic;Immune disease;Signal transduction;Immune system;Infectious disease: bacterial;Immune system;Immune system;…	ko05170//Human immunodeficiency virus 1 infection;ko05169//Epstein-Barr virus infection;ko04014//Ras signaling pathway;ko05166//Human T-cell leukemia virus 1 infection;ko04015//Rap1 signaling pathway;ko05202//Transcriptional misregulation in cancer;ko04020//Calcium signaling pathway;ko04514//Cell adhesion molecules;ko05322//Systemic lupus erythematosus;ko05162//Measles;ko05135//Yersinia infection…	K10785;K10785;K10785;K10785;K10785;K10785;K10785;K10785;K10785;K10785;K10785;K10785;K10785;K10785;K10785;K10785;K10785;K10785;K10785;K10785;K10785;K10785;K10785;K10785;K10785;K10785;K10785;K10785;K10785	GO:0016020//membrane;GO:0016021//integral component of membrane	-	-
B cells	Lineage 1	ENSCHIG00000018145	PTPRB	0.000434072	4.19986	4.19986	up	protein tyrosine phosphatase receptor type B [Source:NCBI gene;Acc:102190939]	Cellular Processes	Cellular community - eukaryotes	ko04520//Adherens junction	K05694	GO:0016020//membrane;GO:0016021//integral component of membrane;GO:0043235//receptor complex	GO:0004721//phosphoprotein phosphatase activity;GO:0004725//protein tyrosine phosphatase activity;GO:0005515//protein binding;GO:0016787//hydrolase activity;GO:0016791//phosphatase activity;GO:0045296//cadherin binding	GO:0006470//protein dephosphorylation;GO:0016311//dephosphorylation;GO:0035335//peptidyl-tyrosine dephosphorylation
B cells	Lineage 1	ENSCHIG00000010808	KNTC1	0.000454826	4.19545	4.19545	up	kinetochore associated 1 [Source:NCBI gene;Acc:102189422]	-	-	-	-	GO:0000922//spindle pole;GO:0005828//kinetochore microtubule;GO:0005829//cytosol;GO:0005886//plasma membrane;GO:0015629//actin cytoskeleton;GO:0016020//membrane;GO:0016021//integral component of membrane;GO:1990423//RZZ complex	-	GO:0007094//mitotic spindle assembly checkpoint
B cells	Lineage 1	ENSCHIG00000020828	IL7R	0	4.17735	4.17735	up	interleukin 7 receptor [Source:NCBI gene;Acc:102175248]	Human Diseases;Environmental Information Processing;Environmental Information Processing;Environmental Information Processing;Environmental Information Processing;Organismal Systems;Human Diseases	Cancer: overview;Signal transduction;Signaling molecules and interaction;Signal transduction;Signal transduction;Immune system;Immune disease	ko05200//Pathways in cancer;ko04151//PI3K-Akt signaling pathway;ko04060//Cytokine-cytokine receptor interaction;ko04630//JAK-STAT signaling pathway;ko04068//FoxO signaling pathway;ko04640//Hematopoietic cell lineage;ko05340//Primary immunodeficiency	K05072;K05072;K05072;K05072;K05072;K05072;K05072	GO:0005654//nucleoplasm;GO:0005829//cytosol;GO:0005886//plasma membrane;GO:0009897//external side of plasma membrane;GO:0016020//membrane;GO:0016021//integral component of membrane	GO:0004896//cytokine receptor activity;GO:0005515//protein binding	GO:0000902//cell morphogenesis;GO:0001915//negative regulation of T cell mediated cytotoxicity;GO:0008284//positive regulation of cell proliferation;GO:0008361//regulation of cell size;GO:0010628//positive regulation of gene expression;GO:0019221//cytokine-mediated signaling pathway;GO:0030217//T cell differentiation;GO:0033089//positive regulation of T cell differentiation in thymus;GO:0042100//…
B cells	Lineage 1	ENSCHIG00000018589	ENSCHIG00000018589	6.30892e-08	4.16809	4.16809	up	membrane palmitoylated protein 7 [Source:NCBI gene;Acc:102168645]	-	-	-	-	GO:0005886//plasma membrane;GO:0005912//adherens junction;GO:0005923//bicellular tight junction	GO:0005515//protein binding	-
B cells	Lineage 1	ENSCHIG00000015393	KLRF1	0.000174149	4.16777	4.16777	up	killer cell lectin like receptor F1 [Source:NCBI gene;Acc:102190203]	-	-	-	-	GO:0016020//membrane;GO:0016021//integral component of membrane	-	-
B cells	Lineage 1	ENSCHIG00000000866	ENSCHIG00000000866	0.000395226	4.16199	4.16199	up	chromosome 16 C1orf21 homolog [Source:NCBI gene;Acc:102173871]	-	-	-	-	-	-	-
B cells	Lineage 1	ENSCHIG00000010911	SLA2	6.20555e-06	4.16086	4.16086	up	Src like adaptor 2 [Source:NCBI gene;Acc:102178374]	-	-	-	-	GO:0005654//nucleoplasm;GO:0005770//late endosome;GO:0005794//Golgi apparatus;GO:0005886//plasma membrane;GO:0031410//cytoplasmic vesicle;GO:0043231//intracellular membrane-bounded organelle	GO:0005515//protein binding;GO:0035591//signaling adaptor activity;GO:0047485//protein N-terminus binding	GO:0000122//negative regulation of transcription from RNA polymerase II promoter;GO:0009966//regulation of signal transduction;GO:0042110//T cell activation;GO:0050849//negative regulation of calcium-mediated signaling;GO:0050860//negative regulation of T cell receptor signaling pathway
B cells	Lineage 1	ENSCHIG00000016414	ENSCHIG00000016414	0.00883765	4.15063	4.15063	up	guanylate-binding protein 1 [Source:NCBI gene;Acc:102186299]	Organismal Systems	Immune system	ko04621//NOD-like receptor signaling pathway	K20899	-	GO:0003924//GTPase activity;GO:0005525//GTP binding	-
B cells	Lineage 1	ENSCHIG00000013628	CASP3	0.000368497	4.14834	4.14834	up	caspase 3 [Source:NCBI gene;Acc:102177031]	Human Diseases;Human Diseases;Human Diseases;Human Diseases;Human Diseases;Environmental Information Processing;Human Diseases;Human Diseases;Human Diseases;Human Diseases;Human Diseases;Human Diseases;Human Diseases;Human Diseases;Human Diseases;Human Diseases;Human Diseases;Human Diseases;Human Diseases;Human Diseases;Human Diseases;Cellular Processes;Organismal Systems;Organismal Systems;Human…	Cancer: overview;Infectious disease: viral;Neurodegenerative disease;Infectious disease: viral;Neurodegenerative disease;Signal transduction;Infectious disease: viral;Infectious disease: viral;Infectious disease: viral;Infectious disease: bacterial;Cancer: overview;Infectious disease: viral;Cancer: overview;Infectious disease: bacterial;Neurodegenerative disease;Endocrine and metabolic disease;In…	ko05200//Pathways in cancer;ko05168//Herpes simplex virus 1 infection;ko05010//Alzheimer disease;ko05165//Human papillomavirus infection;ko05016//Huntington disease;ko04010//MAPK signaling pathway;ko05170//Human immunodeficiency virus 1 infection;ko05163//Human cytomegalovirus infection;ko05169//Epstein-Barr virus infection;ko05132//Salmonella infection;ko05203//Viral carcinogenesis;ko05167//Kapo…	K02187;K02187;K02187;K02187;K02187;K02187;K02187;K02187;K02187;K02187;K02187;K02187;K02187;K02187;K02187;K02187;K02187;K02187;K02187;K02187;K02187;K02187;K02187;K02187;K02187;K02187;K02187;K02187;K02187;K02187;K02187;K02187;K02187;K02187;K02187;K02187;K02187;K02187	GO:0005634//nucleus;GO:0005737//cytoplasm;GO:0005829//cytosol	GO:0004175//endopeptidase activity;GO:0004190//aspartic-type endopeptidase activity;GO:0004197//cysteine-type endopeptidase activity;GO:0004861//cyclin-dependent protein serine/threonine kinase inhibitor activity;GO:0008233//peptidase activity;GO:0008234//cysteine-type peptidase activity;GO:0016787//hydrolase activity;GO:0097153//cysteine-type endopeptidase activity involved in apoptotic process;…	GO:0001782//B cell homeostasis;GO:0006508//proteolysis;GO:0006915//apoptotic process;GO:0006974//cellular response to DNA damage stimulus;GO:0007507//heart development;GO:0007605//sensory perception of sound;GO:0008627//intrinsic apoptotic signaling pathway in response to osmotic stress;GO:0009411//response to UV;GO:0009611//response to wounding;GO:0010033//response to organic substance;GO:001648…
B cells	Lineage 1	ENSCHIG00000023852	ZNF618	6.07264e-05	4.13105	4.13105	up	zinc finger protein 618 [Source:NCBI gene;Acc:102175404]	-	-	-	-	GO:0005721//pericentric heterochromatin	GO:0008134//transcription factor binding;GO:0042802//identical protein binding	GO:0035563//positive regulation of chromatin binding
B cells	Lineage 1	ENSCHIG00000023552	STMN1	0	4.11147	4.11147	up	stathmin 1 [Source:NCBI gene;Acc:102173139]	Environmental Information Processing;Human Diseases	Signal transduction;Cancer: overview	ko04010//MAPK signaling pathway;ko05206//MicroRNAs in cancer	K04381;K04381	-	GO:0015631//tubulin binding	GO:0000281//mitotic cytokinesis;GO:0007019//microtubule depolymerization;GO:0007052//mitotic spindle organization;GO:0009615//response to virus;GO:0031110//regulation of microtubule polymerization or depolymerization;GO:0031115//negative regulation of microtubule polymerization;GO:0035024//negative regulation of Rho protein signal transduction;GO:0048012//hepatocyte growth factor receptor signali…
B cells	Lineage 1	ENSCHIG00000020706	HJURP	1.39785e-10	4.10034	4.10034	up	Holliday junction recognition protein [Source:NCBI gene;Acc:102174269]	-	-	-	-	GO:0000775//chromosome, centromeric region;GO:0000777//condensed chromosome kinetochore;GO:0005634//nucleus;GO:0005654//nucleoplasm;GO:0005730//nucleolus;GO:0005739//mitochondrion	GO:0003677//DNA binding;GO:0042393//histone binding;GO:0042802//identical protein binding	GO:0007059//chromosome segregation;GO:0034080//CENP-A containing nucleosome assembly;GO:0043254//regulation of protein complex assembly;GO:0051101//regulation of DNA binding
B cells	Lineage 1	ENSCHIG00000024632	RADIL	0.00388452	4.09107	4.09107	up	monocyte to macrophage differentiation factor 2 [Source:NCBI gene;Acc:106503599]	-	-	-	-	GO:0005874//microtubule;GO:0032991//macromolecular complex	GO:0005515//protein binding	GO:0007155//cell adhesion;GO:0007165//signal transduction;GO:0034446//substrate adhesion-dependent cell spreading
B cells	Lineage 1	ENSCHIG00000025864	B3GNT3	0.00599718	4.08579	4.08579	up	UDP-GlcNAc:betaGal beta-1,3-N-acetylglucosaminyltransferase 3 [Source:NCBI gene;Acc:102171777]	Metabolism;Metabolism	Global and overview maps;Glycan biosynthesis and metabolism	ko01100//Metabolic pathways;ko00601//Glycosphingolipid biosynthesis - lacto and neolacto series	K07970;K07970	GO:0016020//membrane	GO:0008532//N-acetyllactosaminide beta-1,3-N-acetylglucosaminyltransferase activity	GO:0006486//protein glycosylation;GO:0030311//poly-N-acetyllactosamine biosynthetic process
B cells	Lineage 1	ENSCHIG00000024878	ANKRD9	0.00716978	4.07401	4.07401	up	ankyrin repeat domain 9 [Source:NCBI gene;Acc:108638503]	-	-	-	-	GO:0005829//cytosol;GO:0031410//cytoplasmic vesicle;GO:0031466//Cul5-RING ubiquitin ligase complex	GO:1990756//protein binding, bridging involved in substrate recognition for ubiquitination	GO:0006878//cellular copper ion homeostasis;GO:0016567//protein ubiquitination;GO:0043161//proteasome-mediated ubiquitin-dependent protein catabolic process
B cells	Lineage 1	ENSCHIG00000009573	MBOAT1	1.65887e-09	4.07335	4.07335	up	membrane bound O-acyltransferase domain containing 1 [Source:NCBI gene;Acc:102182744]	Metabolism;Metabolism;Metabolism	Global and overview maps;Lipid metabolism;Lipid metabolism	ko01100//Metabolic pathways;ko00564//Glycerophospholipid metabolism;ko00561//Glycerolipid metabolism	K13517;K13517;K13517	GO:0016020//membrane;GO:0016021//integral component of membrane	-	GO:0036150//phosphatidylserine acyl-chain remodeling
B cells	Lineage 1	ENSCHIG00000017485	ENSCHIG00000017485	5.38383e-10	4.06852	4.06852	up	GTPase IMAP family member 1 [Source:NCBI gene;Acc:102178162]	-	-	-	-	GO:0016020//membrane;GO:0016021//integral component of membrane	GO:0000166//nucleotide binding;GO:0005525//GTP binding	-
B cells	Lineage 1	ENSCHIG00000008732	TNF	0.00564995	4.06341	4.06341	up	tumor necrosis factor [Source:NCBI gene;Acc:100861232]	Human Diseases;Human Diseases;Human Diseases;Environmental Information Processing;Environmental Information Processing;Human Diseases;Human Diseases;Human Diseases;Human Diseases;Human Diseases;Human Diseases;Human Diseases;Human Diseases;Organismal Systems;Human Diseases;Cellular Processes;Human Diseases;Human Diseases;Human Diseases;Environmental Information Processing;Cellular Processes;Human …	Infectious disease: viral;Neurodegenerative disease;Infectious disease: viral;Signaling molecules and interaction;Signal transduction;Infectious disease: viral;Infectious disease: viral;Infectious disease: viral;Infectious disease: viral;Infectious disease: bacterial;Cancer: overview;Infectious disease: bacterial;Endocrine and metabolic disease;Immune system;Infectious disease: viral;Cell growth …	ko05168//Herpes simplex virus 1 infection;ko05010//Alzheimer disease;ko05165//Human papillomavirus infection;ko04060//Cytokine-cytokine receptor interaction;ko04010//MAPK signaling pathway;ko05170//Human immunodeficiency virus 1 infection;ko05163//Human cytomegalovirus infection;ko05169//Epstein-Barr virus infection;ko05166//Human T-cell leukemia virus 1 infection;ko05132//Salmonella infection;ko…	K03156;K03156;K03156;K03156;K03156;K03156;K03156;K03156;K03156;K03156;K03156;K03156;K03156;K03156;K03156;K03156;K03156;K03156;K03156;K03156;K03156;K03156;K03156;K03156;K03156;K03156;K03156;K03156;K03156;K03156;K03156;K03156;K03156;K03156;K03156;K03156;K03156;K03156;K03156;K03156;K03156;K03156;K03156;K03156;K03156;K03156;K03156;K03156;K03156;K03156;K03156;K03156;K03156;K03156;K03156;K03156;K03156;…	GO:0001891//phagocytic cup;GO:0005576//extracellular region;GO:0005615//extracellular space;GO:0005886//plasma membrane;GO:0005887//integral component of plasma membrane;GO:0009897//external side of plasma membrane;GO:0009986//cell surface;GO:0016020//membrane;GO:0016021//integral component of membrane;GO:0045121//membrane raft;GO:0055037//recycling endosome	GO:0000976//transcription regulatory region sequence-specific DNA binding;GO:0002020//protease binding;GO:0005125//cytokine activity;GO:0005164//tumor necrosis factor receptor binding;GO:0005515//protein binding;GO:0042802//identical protein binding	GO:0000122//negative regulation of transcription from RNA polymerase II promoter;GO:0000165//MAPK cascade;GO:0000185//activation of MAPKKK activity;GO:0000187//activation of MAPK activity;GO:0001774//microglial cell activation;GO:0001819//positive regulation of cytokine production;GO:0001932//regulation of protein phosphorylation;GO:0001934//positive regulation of protein phosphorylation;GO:00019…
B cells	Lineage 1	ENSCHIG00000022588	MAF	1.78436e-09	4.05115	4.05115	up	MAF bZIP transcription factor [Source:NCBI gene;Acc:108637954]	Human Diseases;Organismal Systems;Human Diseases	Cancer: overview;Immune system;Immune disease	ko05202//Transcriptional misregulation in cancer;ko04658//Th1 and Th2 cell differentiation;ko05321//Inflammatory bowel disease	K09035;K09035;K09035	GO:0005634//nucleus	GO:0003677//DNA binding;GO:0003700//transcription factor activity, sequence-specific DNA binding;GO:1990837//sequence-specific double-stranded DNA binding	GO:0006355//regulation of transcription, DNA-templated
B cells	Lineage 1	ENSCHIG00000024538	POGLUT2	1.42185e-05	4.03657	4.03657	up	protein O-glucosyltransferase 2 [Source:NCBI gene;Acc:102180606]	-	-	-	-	GO:0005654//nucleoplasm;GO:0005788//endoplasmic reticulum lumen;GO:0005829//cytosol	GO:0005515//protein binding;GO:0016757//transferase activity, transferring glycosyl groups;GO:0035251//UDP-glucosyltransferase activity;GO:0035252//UDP-xylosyltransferase activity	GO:0006486//protein glycosylation;GO:0018242//protein O-linked glycosylation via serine
B cells	Lineage 1	ENSCHIG00000026893	ENSCHIG00000026893	9.98797e-08	4.03435	4.03435	up	serpin B6-like [Source:NCBI gene;Acc:108633473]	Human Diseases	Infectious disease: parasitic	ko05146//Amoebiasis	K13963	GO:0005615//extracellular space	-	-
B cells	Lineage 1	ENSCHIG00000026726	TRPM8	3.92507e-05	4.02059	4.02059	up	transient receptor potential cation channel subfamily M member 8 [Source:NCBI gene;Acc:102191013]	Organismal Systems	Sensory system	ko04750//Inflammatory mediator regulation of TRP channels	K04983	GO:0005886//plasma membrane;GO:0009897//external side of plasma membrane;GO:0016020//membrane;GO:0016021//integral component of membrane	GO:0005216//ion channel activity;GO:0005262//calcium channel activity;GO:0042802//identical protein binding	GO:0006811//ion transport;GO:0006812//cation transport;GO:0006816//calcium ion transport;GO:0006874//cellular calcium ion homeostasis;GO:0009266//response to temperature stimulus;GO:0009409//response to cold;GO:0016048//detection of temperature stimulus;GO:0034220//ion transmembrane transport;GO:0050951//sensory perception of temperature stimulus;GO:0050955//thermoception;GO:0055085//transmembran…
B cells	Lineage 1	ENSCHIG00000012455	CD3E	0.000393274	4.003	4.003	up	CD3e molecule [Source:HGNC Symbol;Acc:HGNC:1674]	Human Diseases;Human Diseases;Human Diseases;Human Diseases;Human Diseases;Organismal Systems;Organismal Systems;Organismal Systems;Organismal Systems;Human Diseases;Human Diseases	Infectious disease: viral;Infectious disease: viral;Infectious disease: viral;Infectious disease: viral;Infectious disease: parasitic;Immune system;Immune system;Immune system;Immune system;Cancer: overview;Immune disease	ko05170//Human immunodeficiency virus 1 infection;ko05169//Epstein-Barr virus infection;ko05166//Human T-cell leukemia virus 1 infection;ko05162//Measles;ko05142//Chagas disease;ko04659//Th17 cell differentiation;ko04660//T cell receptor signaling pathway;ko04640//Hematopoietic cell lineage;ko04658//Th1 and Th2 cell differentiation;ko05235//PD-L1 expression and PD-1 checkpoint pathway in cancer;k…	K06451;K06451;K06451;K06451;K06451;K06451;K06451;K06451;K06451;K06451;K06451	GO:0001772//immunological synapse;GO:0005783//endoplasmic reticulum;GO:0005886//plasma membrane;GO:0005911//cell-cell junction;GO:0009897//external side of plasma membrane;GO:0016020//membrane;GO:0016021//integral component of membrane;GO:0042101//T cell receptor complex;GO:0042105//alpha-beta T cell receptor complex;GO:0043197//dendritic spine;GO:0044297//cell body	GO:0004888//transmembrane signaling receptor activity;GO:0017124//SH3 domain binding;GO:0042802//identical protein binding;GO:0046982//protein heterodimerization activity	GO:0001954//positive regulation of cell-matrix adhesion;GO:0002250//adaptive immune response;GO:0002669//positive regulation of T cell anergy;GO:0007166//cell surface receptor signaling pathway;GO:0010628//positive regulation of gene expression;GO:0010629//negative regulation of gene expression;GO:0016358//dendrite development;GO:0021549//cerebellum development;GO:0031295//T cell costimulation;GO…
B cells	Lineage 1	ENSCHIG00000021734	NUF2	6.75267e-06	3.99334	3.99334	up	NUF2 component of NDC80 kinetochore complex [Source:NCBI gene;Acc:102177111]	-	-	-	-	GO:0000775//chromosome, centromeric region;GO:0000776//kinetochore;GO:0005654//nucleoplasm;GO:0005694//chromosome;GO:0005829//cytosol;GO:0031262//Ndc80 complex	-	GO:0007049//cell cycle;GO:0051301//cell division
B cells	Lineage 1	ENSCHIG00000016735	IL2RB	0	3.98521	3.98521	up	interleukin 2 receptor subunit beta [Source:NCBI gene;Acc:106502126]	Human Diseases;Environmental Information Processing;Environmental Information Processing;Cellular Processes;Human Diseases;Human Diseases;Environmental Information Processing;Human Diseases;Organismal Systems;Organismal Systems;Environmental Information Processing	Cancer: overview;Signal transduction;Signaling molecules and interaction;Transport and catabolism;Infectious disease: viral;Cancer: overview;Signal transduction;Infectious disease: viral;Immune system;Immune system;Signaling molecules and interaction	ko05200//Pathways in cancer;ko04151//PI3K-Akt signaling pathway;ko04060//Cytokine-cytokine receptor interaction;ko04144//Endocytosis;ko05166//Human T-cell leukemia virus 1 infection;ko05202//Transcriptional misregulation in cancer;ko04630//JAK-STAT signaling pathway;ko05162//Measles;ko04659//Th17 cell differentiation;ko04658//Th1 and Th2 cell differentiation;ko04061//Viral protein interaction wit…	K05069;K05069;K05069;K05069;K05069;K05069;K05069;K05069;K05069;K05069;K05069	GO:0005886//plasma membrane;GO:0009897//external side of plasma membrane;GO:0009986//cell surface;GO:0016020//membrane;GO:0016021//integral component of membrane	GO:0004896//cytokine receptor activity;GO:0004911//interleukin-2 receptor activity;GO:0005515//protein binding;GO:0019976//interleukin-2 binding;GO:0042010//interleukin-15 receptor activity	GO:0019221//cytokine-mediated signaling pathway;GO:0035723//interleukin-15-mediated signaling pathway;GO:0038110//interleukin-2-mediated signaling pathway;GO:0043066//negative regulation of apoptotic process;GO:0050766//positive regulation of phagocytosis
B cells	Lineage 1	ENSCHIG00000015752	CEP55	0.00161203	3.97575	3.97575	up	centrosomal protein 55 [Source:NCBI gene;Acc:102176293]	-	-	-	-	GO:0005737//cytoplasm;GO:0005813//centrosome;GO:0005886//plasma membrane;GO:0030496//midbody;GO:0034451//centriolar satellite;GO:0045171//intercellular bridge;GO:0090543//Flemming body	GO:0042802//identical protein binding	GO:0000281//mitotic cytokinesis;GO:0014066//regulation of phosphatidylinositol 3-kinase signaling;GO:0045184//establishment of protein localization;GO:1904888//cranial skeletal system development
B cells	Lineage 1	ENSCHIG00000019734	HNRNPLL	6.51942e-05	3.9647	3.9647	up	heterogeneous nuclear ribonucleoprotein L like [Source:NCBI gene;Acc:102176696]	-	-	-	-	GO:0005634//nucleus	GO:0003676//nucleic acid binding;GO:0003723//RNA binding;GO:0003729//mRNA binding	GO:0006397//mRNA processing;GO:0033120//positive regulation of RNA splicing
B cells	Lineage 1	ENSCHIG00000025780	ENSCHIG00000025780	5.40032e-05	3.96111	3.96111	up	XP_005693294.2 PREDICTED: protein EVI2A [Capra hircus]	-	-	-	-	GO:0016020//membrane;GO:0016021//integral component of membrane	-	-
B cells	Lineage 1	ENSCHIG00000008887	CD9	9.12603e-14	3.95498	3.95498	up	CD9 molecule [Source:NCBI gene;Acc:100860808]	Organismal Systems	Immune system	ko04640//Hematopoietic cell lineage	K06460	GO:0005576//extracellular region;GO:0005886//plasma membrane;GO:0009897//external side of plasma membrane;GO:0016020//membrane;GO:0016021//integral component of membrane;GO:0032991//macromolecular complex;GO:0070062//extracellular exosome	GO:0005178//integrin binding	GO:0007155//cell adhesion;GO:0007338//single fertilization;GO:0007342//fusion of sperm to egg plasma membrane;GO:0008285//negative regulation of cell proliferation;GO:0008347//glial cell migration;GO:0014905//myoblast fusion involved in skeletal muscle regeneration;GO:0030913//paranodal junction assembly;GO:0031623//receptor internalization;GO:0035036//sperm-egg recognition;GO:0051271//negative r…
B cells	Lineage 1	ENSCHIG00000012731	ENSCHIG00000012731	0	3.95377	3.95377	up	XP_017902226.1 PREDICTED: uncharacterized protein LOC106503901 [Capra hircus]	-	-	-	-	-	GO:0000166//nucleotide binding;GO:0005525//GTP binding	-
B cells	Lineage 1	ENSCHIG00000014629	ENSCHIG00000014629	1.40205e-09	3.9479	3.9479	up	serpin B6 [Source:NCBI gene;Acc:102178679]	Human Diseases	Infectious disease: parasitic	ko05146//Amoebiasis	K13963	GO:0005615//extracellular space	-	-
B cells	Lineage 1	ENSCHIG00000027054	ITK	0	3.91914	3.91914	up	IL2 inducible T cell kinase [Source:NCBI gene;Acc:102176528]	Organismal Systems;Organismal Systems;Organismal Systems	Immune system;Immune system;Immune system	ko04062//Chemokine signaling pathway;ko04660//T cell receptor signaling pathway;ko04670//Leukocyte transendothelial migration	K07363;K07363;K07363	GO:0005634//nucleus;GO:0005829//cytosol;GO:0005886//plasma membrane;GO:0005911//cell-cell junction	GO:0000166//nucleotide binding;GO:0004672//protein kinase activity;GO:0004713//protein tyrosine kinase activity;GO:0004714//transmembrane receptor protein tyrosine kinase activity;GO:0004715//non-membrane spanning protein tyrosine kinase activity;GO:0005515//protein binding;GO:0005524//ATP binding;GO:0016301//kinase activity;GO:0016740//transferase activity;GO:0046872//metal ion binding	GO:0001819//positive regulation of cytokine production;GO:0001865//NK T cell differentiation;GO:0002250//adaptive immune response;GO:0002376//immune system process;GO:0006468//protein phosphorylation;GO:0007202//activation of phospholipase C activity;GO:0016310//phosphorylation;GO:0018108//peptidyl-tyrosine phosphorylation;GO:0035556//intracellular signal transduction;GO:0046629//gamma-delta T ce…
B cells	Lineage 1	ENSCHIG00000019502	PTPRE	5.92991e-11	3.9081	3.9081	up	protein tyrosine phosphatase receptor type E [Source:NCBI gene;Acc:102174718]	-	-	-	-	GO:0005634//nucleus;GO:0005737//cytoplasm;GO:0005886//plasma membrane;GO:0016020//membrane;GO:0016021//integral component of membrane	GO:0004721//phosphoprotein phosphatase activity;GO:0004725//protein tyrosine phosphatase activity;GO:0016787//hydrolase activity;GO:0016791//phosphatase activity	GO:0006470//protein dephosphorylation;GO:0016311//dephosphorylation;GO:0035335//peptidyl-tyrosine dephosphorylation
B cells	Lineage 1	ENSCHIG00000009173	H2BC15	0.00264454	3.90246	3.90246	up	histone H2B type 1-N [Source:NCBI gene;Acc:102179758]	Human Diseases;Human Diseases;Human Diseases	Cancer: overview;Substance dependence;Immune disease	ko05203//Viral carcinogenesis;ko05034//Alcoholism;ko05322//Systemic lupus erythematosus	K11252;K11252;K11252	GO:0000786//nucleosome;GO:0005634//nucleus;GO:0005654//nucleoplasm;GO:0005694//chromosome;GO:0005829//cytosol	GO:0003677//DNA binding;GO:0046982//protein heterodimerization activity	-
B cells	Lineage 1	ENSCHIG00000007490	PTH1R	8.40929e-05	3.89165	3.89165	up	parathyroid hormone 1 receptor [Source:NCBI gene;Acc:102183924]	Environmental Information Processing;Organismal Systems;Organismal Systems	Signaling molecules and interaction;Endocrine system;Excretory system	ko04080//Neuroactive ligand-receptor interaction;ko04928//Parathyroid hormone synthesis, secretion and action;ko04961//Endocrine and other factor-regulated calcium reabsorption	K04585;K04585;K04585	GO:0005886//plasma membrane;GO:0005887//integral component of plasma membrane;GO:0016020//membrane;GO:0016021//integral component of membrane	GO:0004888//transmembrane signaling receptor activity;GO:0004930//G-protein coupled receptor activity;GO:0004991//parathyroid hormone receptor activity;GO:0017046//peptide hormone binding;GO:0042803//protein homodimerization activity;GO:0043621//protein self-association	GO:0001501//skeletal system development;GO:0001503//ossification;GO:0001701//in utero embryonic development;GO:0002062//chondrocyte differentiation;GO:0002076//osteoblast development;GO:0006874//cellular calcium ion homeostasis;GO:0007166//cell surface receptor signaling pathway;GO:0007186//G-protein coupled receptor signaling pathway;GO:0007188//adenylate cyclase-modulating G-protein coupled rec…
B cells	Lineage 1	ENSCHIG00000008390	GPR15	0.0066541	3.8877	3.8877	up	G protein-coupled receptor 15 [Source:NCBI gene;Acc:102174876]	-	-	-	-	GO:0005737//cytoplasm;GO:0005768//endosome;GO:0005886//plasma membrane;GO:0016020//membrane;GO:0016021//integral component of membrane	GO:0001618//virus receptor activity;GO:0004930//G-protein coupled receptor activity;GO:0015026//coreceptor activity	GO:0007165//signal transduction;GO:0007186//G-protein coupled receptor signaling pathway;GO:0046718//viral entry into host cell;GO:0072678//T cell migration
B cells	Lineage 1	ENSCHIG00000022541	MED11	0.00414967	3.87387	3.87387	up	mediator complex subunit 11 [Source:NCBI gene;Acc:102178010]	-	-	-	-	GO:0005634//nucleus;GO:0016592//mediator complex	GO:0003712//transcription cofactor activity	GO:0006357//regulation of transcription from RNA polymerase II promoter
B cells	Lineage 1	ENSCHIG00000020248	IFI27L2	0.000494427	3.86083	3.86083	up	interferon alpha inducible protein 27 like 2 [Source:HGNC Symbol;Acc:HGNC:19753]	-	-	-	-	GO:0016020//membrane;GO:0016021//integral component of membrane;GO:0031966//mitochondrial membrane	-	GO:0006915//apoptotic process
B cells	Lineage 1	ENSCHIG00000019860	BCL11B	0	3.85087	3.85087	up	BAF chromatin remodeling complex subunit BCL11B [Source:NCBI gene;Acc:102177104]	Human Diseases	Cancer: overview	ko05202//Transcriptional misregulation in cancer	K22046	GO:0005634//nucleus;GO:0043005//neuron projection	GO:0000978//RNA polymerase II core promoter proximal region sequence-specific DNA binding;GO:0001228//transcriptional activator activity, RNA polymerase II transcription regulatory region sequence-specific binding;GO:0043565//sequence-specific DNA binding;GO:1990837//sequence-specific double-stranded DNA binding	GO:0003334//keratinocyte development;GO:0003382//epithelial cell morphogenesis;GO:0007409//axonogenesis;GO:0008285//negative regulation of cell proliferation;GO:0009791//post-embryonic development;GO:0010468//regulation of gene expression;GO:0010837//regulation of keratinocyte proliferation;GO:0019216//regulation of lipid metabolic process;GO:0021773//striatal medium spiny neuron differentiation;…
B cells	Lineage 1	ENSCHIG00000006047	ENSCHIG00000006047	1.03362e-05	3.84488	3.84488	up	-	-	-	-	-	-	-	-
B cells	Lineage 1	ENSCHIG00000004264	ENSCHIG00000004264	0.0012587	3.83878	3.83878	up	XP_008271973.1 PREDICTED: histone-binding protein RBBP4 [Oryctolagus cuniculus]	Cellular Processes	Cell growth and death	ko04218//Cellular senescence	K10752	GO:0005634//nucleus	GO:0005515//protein binding	-
B cells	Lineage 1	ENSCHIG00000019379	BATF3	0.00375865	3.83838	3.83838	up	basic leucine zipper ATF-like transcription factor 3 [Source:NCBI gene;Acc:102183444]	Human Diseases	Cancer: overview	ko05235//PD-L1 expression and PD-1 checkpoint pathway in cancer	K09034	GO:0005654//nucleoplasm;GO:0005730//nucleolus;GO:0005829//cytosol	GO:0000978//RNA polymerase II core promoter proximal region sequence-specific DNA binding;GO:0001227//transcriptional repressor activity, RNA polymerase II transcription regulatory region sequence-specific binding;GO:0003677//DNA binding;GO:0003700//transcription factor activity, sequence-specific DNA binding;GO:1990837//sequence-specific double-stranded DNA binding	GO:0000122//negative regulation of transcription from RNA polymerase II promoter;GO:0006355//regulation of transcription, DNA-templated;GO:0006357//regulation of transcription from RNA polymerase II promoter;GO:0009615//response to virus;GO:0043011//myeloid dendritic cell differentiation;GO:0097028//dendritic cell differentiation
B cells	Lineage 1	ENSCHIG00000000390	GAREM1	1.0186e-05	3.83408	3.83408	up	GRB2 associated regulator of MAPK1 subtype 1 [Source:NCBI gene;Acc:102186648]	-	-	-	-	-	GO:0070064//proline-rich region binding	GO:0007173//epidermal growth factor receptor signaling pathway;GO:0008284//positive regulation of cell proliferation;GO:0070374//positive regulation of ERK1 and ERK2 cascade;GO:0071364//cellular response to epidermal growth factor stimulus
B cells	Lineage 1	ENSCHIG00000018094	MCM4	1.80662e-05	3.82764	3.82764	up	minichromosome maintenance complex component 4 [Source:NCBI gene;Acc:102175140]	Cellular Processes;Genetic Information Processing	Cell growth and death;Replication and repair	ko04110//Cell cycle;ko03030//DNA replication	K02212;K02212	GO:0005634//nucleus;GO:0005654//nucleoplasm;GO:0005694//chromosome;GO:0042555//MCM complex	GO:0000166//nucleotide binding;GO:0003677//DNA binding;GO:0003678//DNA helicase activity;GO:0003697//single-stranded DNA binding;GO:0004386//helicase activity;GO:0005524//ATP binding;GO:0016787//hydrolase activity;GO:0016887//ATPase activity	GO:0006260//DNA replication;GO:0006268//DNA unwinding involved in DNA replication;GO:0006270//DNA replication initiation;GO:0007049//cell cycle;GO:0032508//DNA duplex unwinding
B cells	Lineage 1	ENSCHIG00000017500	ENSCHIG00000017500	0	3.82757	3.82757	up	CD52 molecule [Source:HGNC Symbol;Acc:HGNC:1804]	-	-	-	-	GO:0005886//plasma membrane;GO:0016020//membrane;GO:0016021//integral component of membrane	-	-
B cells	Lineage 1	ENSCHIG00000015698	ENSCHIG00000015698	0	3.82608	3.82608	up	CAC37802.1 T-cell-receptor beta 1 chain, partial [Ovis aries]	Human Diseases;Human Diseases;Environmental Information Processing;Human Diseases;Environmental Information Processing;Human Diseases;Environmental Information Processing;Environmental Information Processing;Human Diseases;Human Diseases;Human Diseases;Human Diseases;Human Diseases;Environmental Information Processing;Organismal Systems;Human Diseases;Organismal Systems;Organismal Systems;Organis…	Infectious disease: viral;Infectious disease: viral;Signal transduction;Infectious disease: viral;Signal transduction;Cancer: overview;Signal transduction;Signaling molecules and interaction;Immune disease;Infectious disease: viral;Infectious disease: bacterial;Infectious disease: parasitic;Immune disease;Signal transduction;Immune system;Infectious disease: bacterial;Immune system;Immune system;…	ko05170//Human immunodeficiency virus 1 infection;ko05169//Epstein-Barr virus infection;ko04014//Ras signaling pathway;ko05166//Human T-cell leukemia virus 1 infection;ko04015//Rap1 signaling pathway;ko05202//Transcriptional misregulation in cancer;ko04020//Calcium signaling pathway;ko04514//Cell adhesion molecules;ko05322//Systemic lupus erythematosus;ko05162//Measles;ko05135//Yersinia infection…	K10785;K10785;K10785;K10785;K10785;K10785;K10785;K10785;K10785;K10785;K10785;K10785;K10785;K10785;K10785;K10785;K10785;K10785;K10785;K10785;K10785;K10785;K10785;K10785;K10785;K10785;K10785;K10785;K10785	GO:0016020//membrane;GO:0016021//integral component of membrane	-	-
B cells	Lineage 1	ENSCHIG00000010491	GINS1	0.00797378	3.8233	3.8233	up	GINS complex subunit 1 [Source:NCBI gene;Acc:102176341]	-	-	-	-	GO:0000811//GINS complex;GO:0005634//nucleus;GO:0005737//cytoplasm	-	GO:0006260//DNA replication
B cells	Lineage 1	ENSCHIG00000017911	ENSCHIG00000017911	0	3.81637	3.81637	up	GTPase IMAP family member 1 [Source:NCBI gene;Acc:106503900]	-	-	-	-	GO:0016020//membrane;GO:0016021//integral component of membrane	GO:0000166//nucleotide binding;GO:0005525//GTP binding	-
B cells	Lineage 1	ENSCHIG00000027118	ENSCHIG00000027118	5.92599e-10	3.81262	3.81262	up	PTTG1 regulator of sister chromatid separation, securin [Source:NCBI gene;Acc:102183062]	Human Diseases;Cellular Processes;Cellular Processes	Infectious disease: viral;Cell growth and death;Cell growth and death	ko05166//Human T-cell leukemia virus 1 infection;ko04110//Cell cycle;ko04114//Oocyte meiosis	K06635;K06635;K06635	GO:0005634//nucleus;GO:0005737//cytoplasm	-	GO:0051276//chromosome organization
B cells	Lineage 1	ENSCHIG00000008274	TREX1	0.00168668	3.80891	3.80891	up	three prime repair exonuclease 1 [Source:NCBI gene;Acc:102189528]	Organismal Systems	Immune system	ko04623//Cytosolic DNA-sensing pathway	K10790	GO:0005634//nucleus;GO:0005737//cytoplasm;GO:0005783//endoplasmic reticulum;GO:0005829//cytosol;GO:0008250//oligosaccharyltransferase complex;GO:0032993//protein-DNA complex;GO:0043596//nuclear replication fork	GO:0000287//magnesium ion binding;GO:0003676//nucleic acid binding;GO:0003677//DNA binding;GO:0003690//double-stranded DNA binding;GO:0003697//single-stranded DNA binding;GO:0008296//3'-5'-exodeoxyribonuclease activity;GO:0008301//DNA binding, bending;GO:0008408//3'-5' exonuclease activity;GO:0032405//MutLalpha complex binding;GO:0032407//MutSalpha complex binding;GO:0032558//adenyl deoxyribonucl…	GO:0001568//blood vessel development;GO:0001822//kidney development;GO:0002250//adaptive immune response;GO:0002251//organ or tissue specific immune response;GO:0002253//activation of immune response;GO:0002281//macrophage activation involved in immune response;GO:0002320//lymphoid progenitor cell differentiation;GO:0002383//immune response in brain or nervous system;GO:0002437//inflammatory resp…
B cells	Lineage 1	ENSCHIG00000016166	ENSCHIG00000016166	2.16278e-07	3.80451	3.80451	up	XP_017899087.1 PREDICTED: HRAS-like suppressor 3 [Capra hircus]	Metabolism;Environmental Information Processing;Metabolism;Metabolism;Organismal Systems;Metabolism;Metabolism;Metabolism	Global and overview maps;Signal transduction;Lipid metabolism;Lipid metabolism;Endocrine system;Lipid metabolism;Lipid metabolism;Lipid metabolism	ko01100//Metabolic pathways;ko04014//Ras signaling pathway;ko00564//Glycerophospholipid metabolism;ko00590//Arachidonic acid metabolism;ko04923//Regulation of lipolysis in adipocytes;ko00565//Ether lipid metabolism;ko00591//Linoleic acid metabolism;ko00592//alpha-Linolenic acid metabolism	K16817;K16817;K16817;K16817;K16817;K16817;K16817;K16817	-	-	-
B cells	Lineage 1	ENSCHIG00000018130	DTL	0.000210157	3.79426	3.79426	up	denticleless E3 ubiquitin protein ligase homolog [Source:NCBI gene;Acc:102185764]	-	-	-	-	GO:0005634//nucleus;GO:0005654//nucleoplasm;GO:0005730//nucleolus;GO:0005813//centrosome;GO:0005829//cytosol;GO:0031464//Cul4A-RING E3 ubiquitin ligase complex;GO:0031465//Cul4B-RING E3 ubiquitin ligase complex;GO:0080008//Cul4-RING E3 ubiquitin ligase complex	GO:0004842//ubiquitin-protein transferase activity;GO:0005515//protein binding	GO:0000209//protein polyubiquitination;GO:0006511//ubiquitin-dependent protein catabolic process;GO:0006513//protein monoubiquitination;GO:0006974//cellular response to DNA damage stimulus;GO:0009411//response to UV;GO:0010971//positive regulation of G2/M transition of mitotic cell cycle;GO:0019985//translesion synthesis;GO:0045732//positive regulation of protein catabolic process;GO:0051726//reg…
B cells	Lineage 1	ENSCHIG00000024542	LNX2	0.000202498	3.78906	3.78906	up	ligand of numb-protein X 2 [Source:NCBI gene;Acc:102189875]	-	-	-	-	-	GO:0005515//protein binding;GO:0030165//PDZ domain binding;GO:0042802//identical protein binding;GO:0046872//metal ion binding	-
B cells	Lineage 1	ENSCHIG00000026747	RAD51	7.2933e-06	3.77677	3.77677	up	RAD51 recombinase [Source:NCBI gene;Acc:102177525]	Human Diseases;Human Diseases;Genetic Information Processing;Genetic Information Processing	Cancer: overview;Cancer: specific types;Replication and repair;Replication and repair	ko05200//Pathways in cancer;ko05212//Pancreatic cancer;ko03460//Fanconi anemia pathway;ko03440//Homologous recombination	K04482;K04482;K04482;K04482	GO:0000228//nuclear chromosome;GO:0000781//chromosome, telomeric region;GO:0000785//chromatin;GO:0000793//condensed chromosome;GO:0000794//condensed nuclear chromosome;GO:0000800//lateral element;GO:0005634//nucleus;GO:0005694//chromosome;GO:0005737//cytoplasm;GO:0005739//mitochondrion;GO:0016605//PML body;GO:0032991//macromolecular complex;GO:0035861//site of double-strand break;GO:0048471//peri…	GO:0000150//recombinase activity;GO:0000166//nucleotide binding;GO:0003677//DNA binding;GO:0003682//chromatin binding;GO:0003690//double-stranded DNA binding;GO:0003697//single-stranded DNA binding;GO:0005524//ATP binding;GO:0008022//protein C-terminus binding;GO:0008094//DNA-dependent ATPase activity;GO:0017116//single-stranded DNA-dependent ATP-dependent DNA helicase activity;GO:0019899//enzyme…	GO:0000722//telomere maintenance via recombination;GO:0000724//double-strand break repair via homologous recombination;GO:0000730//DNA recombinase assembly;GO:0001932//regulation of protein phosphorylation;GO:0006259//DNA metabolic process;GO:0006268//DNA unwinding involved in DNA replication;GO:0006281//DNA repair;GO:0006310//DNA recombination;GO:0006974//cellular response to DNA damage stimulus…
B cells	Lineage 1	ENSCHIG00000019549	MLLT3	1.93864e-07	3.7544	3.7544	up	MLLT3 super elongation complex subunit [Source:NCBI gene;Acc:102170515]	Human Diseases	Cancer: overview	ko05202//Transcriptional misregulation in cancer	K15187	GO:0005634//nucleus;GO:0005654//nucleoplasm;GO:0005829//cytosol;GO:0008023//transcription elongation factor complex	GO:0003682//chromatin binding;GO:0042393//histone binding;GO:0070577//lysine-acetylated histone binding	GO:0006355//regulation of transcription, DNA-templated;GO:0007379//segment specification;GO:0009952//anterior/posterior pattern specification;GO:0010467//gene expression;GO:0045893//positive regulation of transcription, DNA-templated;GO:0060218//hematopoietic stem cell differentiation;GO:0090090//negative regulation of canonical Wnt signaling pathway;GO:1902275//regulation of chromatin organizati…
B cells	Lineage 1	ENSCHIG00000008305	ZBTB16	1.07394e-05	3.75314	3.75314	up	zinc finger and BTB domain containing 16 [Source:NCBI gene;Acc:102178465]	Human Diseases;Human Diseases;Human Diseases	Cancer: overview;Cancer: overview;Cancer: specific types	ko05200//Pathways in cancer;ko05202//Transcriptional misregulation in cancer;ko05221//Acute myeloid leukemia	K10055;K10055;K10055	GO:0005634//nucleus;GO:0016604//nuclear body;GO:0016605//PML body;GO:0016607//nuclear speck;GO:0017053//transcriptional repressor complex;GO:0032991//macromolecular complex	GO:0000978//RNA polymerase II core promoter proximal region sequence-specific DNA binding;GO:0001227//transcriptional repressor activity, RNA polymerase II transcription regulatory region sequence-specific binding;GO:0003677//DNA binding;GO:0005515//protein binding;GO:0042802//identical protein binding;GO:0042803//protein homodimerization activity	GO:0000122//negative regulation of transcription from RNA polymerase II promoter;GO:0001501//skeletal system development;GO:0001823//mesonephros development;GO:0006355//regulation of transcription, DNA-templated;GO:0007417//central nervous system development;GO:0008285//negative regulation of cell proliferation;GO:0009880//embryonic pattern specification;GO:0009952//anterior/posterior pattern spe…
B cells	Lineage 1	ENSCHIG00000016951	ENSCHIG00000016951	1.77843e-06	3.73707	3.73707	up	H-2 class I histocompatibility antigen, Q10 alpha chain [Source:NCBI gene;Acc:102171703]	Human Diseases;Human Diseases;Human Diseases;Cellular Processes;Human Diseases;Human Diseases;Human Diseases;Human Diseases;Human Diseases;Cellular Processes;Cellular Processes;Environmental Information Processing;Organismal Systems;Human Diseases;Human Diseases;Human Diseases;Human Diseases;Human Diseases	Infectious disease: viral;Infectious disease: viral;Infectious disease: viral;Transport and catabolism;Infectious disease: viral;Infectious disease: viral;Infectious disease: viral;Cancer: overview;Infectious disease: viral;Transport and catabolism;Cell growth and death;Signaling molecules and interaction;Immune system;Cardiovascular disease;Immune disease;Immune disease;Endocrine and metabolic d…	ko05168//Herpes simplex virus 1 infection;ko05165//Human papillomavirus infection;ko05170//Human immunodeficiency virus 1 infection;ko04144//Endocytosis;ko05163//Human cytomegalovirus infection;ko05169//Epstein-Barr virus infection;ko05166//Human T-cell leukemia virus 1 infection;ko05203//Viral carcinogenesis;ko05167//Kaposi sarcoma-associated herpesvirus infection;ko04145//Phagosome;ko04218//Cel…	K06751;K06751;K06751;K06751;K06751;K06751;K06751;K06751;K06751;K06751;K06751;K06751;K06751;K06751;K06751;K06751;K06751;K06751	-	-	-
B cells	Lineage 1	ENSCHIG00000015863	PCNA	1.80591e-05	3.73665	3.73665	up	proliferating cell nuclear antigen [Source:NCBI gene;Acc:102172276]	Human Diseases;Cellular Processes;Cellular Processes;Genetic Information Processing;Genetic Information Processing;Genetic Information Processing;Genetic Information Processing	Infectious disease: viral;Cellular community - eukaryotes;Cell growth and death;Replication and repair;Replication and repair;Replication and repair;Replication and repair	ko05161//Hepatitis B;ko04530//Tight junction;ko04110//Cell cycle;ko03420//Nucleotide excision repair;ko03030//DNA replication;ko03410//Base excision repair;ko03430//Mismatch repair	K04802;K04802;K04802;K04802;K04802;K04802;K04802	GO:0000307//cyclin-dependent protein kinase holoenzyme complex;GO:0000785//chromatin;GO:0005634//nucleus;GO:0005652//nuclear lamina;GO:0005654//nucleoplasm;GO:0005657//replication fork;GO:0005813//centrosome;GO:0016604//nuclear body;GO:0043596//nuclear replication fork;GO:0043626//PCNA complex;GO:0070557//PCNA-p21 complex	GO:0000701//purine-specific mismatch base pair DNA N-glycosylase activity;GO:0003677//DNA binding;GO:0003682//chromatin binding;GO:0003684//damaged DNA binding;GO:0008022//protein C-terminus binding;GO:0008134//transcription factor binding;GO:0019899//enzyme binding;GO:0030337//DNA polymerase processivity factor activity;GO:0030971//receptor tyrosine kinase binding;GO:0032139//dinucleotide insert…	GO:0000122//negative regulation of transcription from RNA polymerase II promoter;GO:0006260//DNA replication;GO:0006275//regulation of DNA replication;GO:0006287//base-excision repair, gap-filling;GO:0006298//mismatch repair;GO:0019985//translesion synthesis;GO:0030855//epithelial cell differentiation;GO:0031297//replication fork processing;GO:0032077//positive regulation of deoxyribonuclease act…
B cells	Lineage 1	ENSCHIG00000014899	NUDT7	0.00428549	3.72388	3.72388	up	nudix hydrolase 7 [Source:NCBI gene;Acc:102178561]	Cellular Processes	Transport and catabolism	ko04146//Peroxisome	K17879	GO:0005777//peroxisome	GO:0000287//magnesium ion binding;GO:0010945//CoA pyrophosphatase activity;GO:0016787//hydrolase activity;GO:0016818//hydrolase activity, acting on acid anhydrides, in phosphorus-containing anhydrides;GO:0030145//manganese ion binding;GO:0030515//snoRNA binding	GO:0009132//nucleoside diphosphate metabolic process;GO:0015938//coenzyme A catabolic process;GO:0036114//medium-chain fatty-acyl-CoA catabolic process;GO:0044580//butyryl-CoA catabolic process;GO:0046356//acetyl-CoA catabolic process;GO:0050873//brown fat cell differentiation;GO:1902859//propionyl-CoA catabolic process
B cells	Lineage 1	ENSCHIG00000006390	AFAP1	0.00708115	3.71771	3.71771	up	actin filament associated protein 1 [Source:NCBI gene;Acc:102176777]	-	-	-	-	GO:0005829//cytosol;GO:0005925//focal adhesion;GO:0015629//actin cytoskeleton	-	GO:0009966//regulation of signal transduction;GO:0051493//regulation of cytoskeleton organization
B cells	Lineage 1	ENSCHIG00000021261	DLEC1	0.00229952	3.71197	3.71197	up	DLEC1 cilia and flagella associated protein [Source:NCBI gene;Acc:102174606]	-	-	-	-	GO:0005737//cytoplasm;GO:0005829//cytosol	-	GO:0002357//defense response to tumor cell;GO:0008285//negative regulation of cell proliferation
B cells	Lineage 1	ENSCHIG00000005813	VSIR	5.85416e-05	3.70945	3.70945	up	V-set immunoregulatory receptor [Source:NCBI gene;Acc:102175186]	Environmental Information Processing	Signaling molecules and interaction	ko04514//Cell adhesion molecules	K23268	GO:0005886//plasma membrane;GO:0016020//membrane;GO:0016021//integral component of membrane	GO:0019899//enzyme binding;GO:0042802//identical protein binding;GO:0061133//endopeptidase activator activity	GO:0010628//positive regulation of gene expression;GO:0010950//positive regulation of endopeptidase activity;GO:0030335//positive regulation of cell migration;GO:0031638//zymogen activation;GO:0032689//negative regulation of interferon-gamma production;GO:0032693//negative regulation of interleukin-10 production;GO:0032700//negative regulation of interleukin-17 production;GO:0032720//negative reg…
B cells	Lineage 1	ENSCHIG00000004548	ENSCHIG00000004548	0.000381128	3.69984	3.69984	up	-	-	-	-	-	-	-	-
B cells	Lineage 1	ENSCHIG00000018646	IL20RB	0.0010787	3.69271	3.69271	up	interleukin 20 receptor subunit beta [Source:NCBI gene;Acc:102189714]	Environmental Information Processing;Environmental Information Processing;Environmental Information Processing	Signaling molecules and interaction;Signal transduction;Signaling molecules and interaction	ko04060//Cytokine-cytokine receptor interaction;ko04630//JAK-STAT signaling pathway;ko04061//Viral protein interaction with cytokine and cytokine receptor	K05137;K05137;K05137	GO:0016020//membrane;GO:0016021//integral component of membrane	GO:0005515//protein binding;GO:0042015//interleukin-20 binding	GO:0001808//negative regulation of type IV hypersensitivity;GO:0002437//inflammatory response to antigenic stimulus;GO:0002765//immune response-inhibiting signal transduction;GO:0032689//negative regulation of interferon-gamma production;GO:0032703//negative regulation of interleukin-2 production;GO:0032733//positive regulation of interleukin-10 production;GO:0032753//positive regulation of inter…
B cells	Lineage 1	ENSCHIG00000009119	SLC37A3	1.73519e-06	3.68268	3.68268	up	solute carrier family 37 member 3 [Source:NCBI gene;Acc:102173259]	-	-	-	-	GO:0016021//integral component of membrane;GO:0030176//integral component of endoplasmic reticulum membrane	GO:0022857//transmembrane transporter activity	GO:0055085//transmembrane transport
B cells	Lineage 1	ENSCHIG00000002844	ENSCHIG00000002844	0.0092321	3.67835	3.67835	up	-	-	-	-	-	-	-	-
B cells	Lineage 1	ENSCHIG00000023684	KCNAB1	0.0022979	3.67129	3.67129	up	potassium voltage-gated channel subfamily A member regulatory beta subunit 1 [Source:NCBI gene;Acc:102183011]	-	-	-	-	GO:0005737//cytoplasm;GO:0005829//cytosol;GO:0005886//plasma membrane;GO:0008076//voltage-gated potassium channel complex;GO:0016020//membrane;GO:0016021//integral component of membrane;GO:0031234//extrinsic component of cytoplasmic side of plasma membrane;GO:0034705//potassium channel complex	GO:0005244//voltage-gated ion channel activity;GO:0005249//voltage-gated potassium channel activity;GO:0015459//potassium channel regulator activity;GO:0016491//oxidoreductase activity;GO:0019904//protein domain specific binding;GO:0047834//D-threo-aldose 1-dehydrogenase activity;GO:0070402//NADPH binding	GO:0006811//ion transport;GO:0006813//potassium ion transport;GO:0034220//ion transmembrane transport;GO:0034765//regulation of ion transmembrane transport;GO:0055085//transmembrane transport;GO:0071805//potassium ion transmembrane transport;GO:1901379//regulation of potassium ion transmembrane transport;GO:1903817//negative regulation of voltage-gated potassium channel activity
B cells	Lineage 1	ENSCHIG00000022375	MYBL1	0.0033622	3.66295	3.66295	up	MYB proto-oncogene like 1 [Source:NCBI gene;Acc:102171804]	-	-	-	-	GO:0005634//nucleus;GO:0005654//nucleoplasm	GO:0000978//RNA polymerase II core promoter proximal region sequence-specific DNA binding;GO:0001228//transcriptional activator activity, RNA polymerase II transcription regulatory region sequence-specific binding;GO:0003677//DNA binding;GO:0003700//transcription factor activity, sequence-specific DNA binding;GO:0043565//sequence-specific DNA binding	GO:0006355//regulation of transcription, DNA-templated;GO:0045944//positive regulation of transcription from RNA polymerase II promoter
B cells	Lineage 1	ENSCHIG00000015296	GRAP2	3.33067e-15	3.65634	3.65634	up	GRB2 related adaptor protein 2 [Source:NCBI gene;Acc:102185639]	Organismal Systems	Immune system	ko04660//T cell receptor signaling pathway	K07366	GO:0005634//nucleus;GO:0005654//nucleoplasm;GO:0005737//cytoplasm;GO:0005768//endosome;GO:0005829//cytosol;GO:0005886//plasma membrane	GO:0005515//protein binding	-
B cells	Lineage 1	ENSCHIG00000013357	MEIOB	9.69669e-05	3.64735	3.64735	up	meiosis specific with OB-fold [Source:NCBI gene;Acc:102182186]	-	-	-	-	GO:0005737//cytoplasm	GO:0003682//chromatin binding;GO:0003697//single-stranded DNA binding;GO:0008310//single-stranded DNA 3'-5' exodeoxyribonuclease activity	GO:0000712//resolution of meiotic recombination intermediates;GO:0000724//double-strand break repair via homologous recombination;GO:0007129//synapsis;GO:0007140//male meiosis;GO:0007141//male meiosis I;GO:0007144//female meiosis I;GO:0009566//fertilization;GO:0090305//nucleic acid phosphodiester bond hydrolysis
B cells	Lineage 1	ENSCHIG00000019901	SMTN	0.00463115	3.6305	3.6305	up	smoothelin [Source:NCBI gene;Acc:102170811]	-	-	-	-	-	GO:0005515//protein binding	-
B cells	Lineage 1	ENSCHIG00000023632	CIT	0.00357567	3.62175	3.62175	up	citron rho-interacting serine/threonine kinase [Source:NCBI gene;Acc:106503032]	-	-	-	-	GO:0005737//cytoplasm;GO:0005829//cytosol	GO:0000166//nucleotide binding;GO:0001223//transcription coactivator binding;GO:0004672//protein kinase activity;GO:0004674//protein serine/threonine kinase activity;GO:0005524//ATP binding;GO:0016301//kinase activity;GO:0016740//transferase activity;GO:0019901//protein kinase binding;GO:0030165//PDZ domain binding;GO:0030291//protein serine/threonine kinase inhibitor activity;GO:0046872//metal i…	GO:0000281//mitotic cytokinesis;GO:0006468//protein phosphorylation;GO:0016310//phosphorylation;GO:0032467//positive regulation of cytokinesis;GO:0035331//negative regulation of hippo signaling;GO:0035556//intracellular signal transduction;GO:0051402//neuron apoptotic process;GO:0071901//negative regulation of protein serine/threonine kinase activity
B cells	Lineage 1	ENSCHIG00000026450	ENSCHIG00000026450	0.00451243	3.61528	3.61528	up	C-C motif chemokine 4 [Source:NCBI gene;Acc:102180880]	Environmental Information Processing;Human Diseases;Organismal Systems;Environmental Information Processing;Organismal Systems;Environmental Information Processing;Organismal Systems	Signaling molecules and interaction;Infectious disease: viral;Immune system;Signal transduction;Immune system;Signaling molecules and interaction;Immune system	ko04060//Cytokine-cytokine receptor interaction;ko05163//Human cytomegalovirus infection;ko04062//Chemokine signaling pathway;ko04064//NF-kappa B signaling pathway;ko04620//Toll-like receptor signaling pathway;ko04061//Viral protein interaction with cytokine and cytokine receptor;ko04623//Cytosolic DNA-sensing pathway	K12964;K12964;K12964;K12964;K12964;K12964;K12964	GO:0005576//extracellular region;GO:0005615//extracellular space	GO:0005125//cytokine activity;GO:0008009//chemokine activity	GO:0006935//chemotaxis;GO:0006955//immune response;GO:0007165//signal transduction;GO:0035690//cellular response to drug;GO:0060326//cell chemotaxis
B cells	Lineage 1	ENSCHIG00000026022	ENSCHIG00000026022	0.00505434	3.59903	3.59903	up	EAW51755.1 hCG2008140 [Homo sapiens]	-	-	-	-	-	-	-
B cells	Lineage 1	ENSCHIG00000013944	MAPKAPK3	6.02594e-05	3.59659	3.59659	up	MAPK activated protein kinase 3 [Source:NCBI gene;Acc:102175629]	Environmental Information Processing;Environmental Information Processing	Signal transduction;Signal transduction	ko04010//MAPK signaling pathway;ko04370//VEGF signaling pathway	K04444;K04444	GO:0005654//nucleoplasm	GO:0000166//nucleotide binding;GO:0004672//protein kinase activity;GO:0004674//protein serine/threonine kinase activity;GO:0005524//ATP binding;GO:0016301//kinase activity;GO:0016740//transferase activity	GO:0002224//toll-like receptor signaling pathway;GO:0006468//protein phosphorylation;GO:0016310//phosphorylation;GO:0018105//peptidyl-serine phosphorylation;GO:0032496//response to lipopolysaccharide;GO:0034097//response to cytokine;GO:0044351//macropinocytosis
B cells	Lineage 1	ENSCHIG00000018229	CAPN2	5.37399e-08	3.59417	3.59417	up	calpain 2 [Source:NCBI gene;Acc:102181227]	Human Diseases;Genetic Information Processing;Cellular Processes;Cellular Processes;Cellular Processes;Cellular Processes	Neurodegenerative disease;Folding, sorting and degradation;Cellular community - eukaryotes;Cell growth and death;Cell growth and death;Cell growth and death	ko05010//Alzheimer disease;ko04141//Protein processing in endoplasmic reticulum;ko04510//Focal adhesion;ko04217//Necroptosis;ko04218//Cellular senescence;ko04210//Apoptosis	K03853;K03853;K03853;K03853;K03853;K03853	GO:0000785//chromatin;GO:0005634//nucleus;GO:0005737//cytoplasm;GO:0005764//lysosome;GO:0005783//endoplasmic reticulum;GO:0005794//Golgi apparatus;GO:0005829//cytosol;GO:0005886//plasma membrane;GO:0016020//membrane;GO:0031143//pseudopodium;GO:0045121//membrane raft;GO:0097038//perinuclear endoplasmic reticulum	GO:0004198//calcium-dependent cysteine-type endopeptidase activity;GO:0005509//calcium ion binding;GO:0008233//peptidase activity;GO:0008234//cysteine-type peptidase activity;GO:0016787//hydrolase activity	GO:0001824//blastocyst development;GO:0006508//proteolysis;GO:0007520//myoblast fusion;GO:0051493//regulation of cytoskeleton organization;GO:0051603//proteolysis involved in cellular protein catabolic process;GO:0071230//cellular response to amino acid stimulus
B cells	Lineage 1	ENSCHIG00000018923	MLF1	1.69333e-05	3.58227	3.58227	up	myeloid leukemia factor 1 [Source:NCBI gene;Acc:102176732]	Human Diseases	Cancer: overview	ko05202//Transcriptional misregulation in cancer	K15622	-	-	-
B cells	Lineage 1	ENSCHIG00000026725	TUBB3	8.34747e-06	3.58143	3.58143	up	tubulin beta-3 chain [Source:NCBI gene;Acc:102181148]	Human Diseases;Human Diseases;Cellular Processes;Cellular Processes	Neurodegenerative disease;Neurodegenerative disease;Transport and catabolism;Cellular community - eukaryotes	ko05010//Alzheimer disease;ko05016//Huntington disease;ko04145//Phagosome;ko04540//Gap junction	K07375;K07375;K07375;K07375	GO:0005737//cytoplasm;GO:0005856//cytoskeleton;GO:0005874//microtubule;GO:0015630//microtubule cytoskeleton;GO:0030027//lamellipodium;GO:0030175//filopodium;GO:0030424//axon;GO:0030425//dendrite;GO:0030426//growth cone;GO:0043025//neuronal cell body;GO:0071944//cell periphery	GO:0000166//nucleotide binding;GO:0003924//GTPase activity;GO:0005200//structural constituent of cytoskeleton;GO:0005525//GTP binding;GO:1990890//netrin receptor binding	GO:0007010//cytoskeleton organization;GO:0007017//microtubule-based process;GO:0007411//axon guidance;GO:0038007//netrin-activated signaling pathway;GO:1990791//dorsal root ganglion development
B cells	Lineage 1	ENSCHIG00000013417	SFMBT2	0	3.57546	3.57546	up	Scm like with four mbt domains 2 [Source:NCBI gene;Acc:102171991]	-	-	-	-	GO:0005634//nucleus;GO:0005654//nucleoplasm;GO:0005829//cytosol;GO:0016235//aggresome;GO:0016604//nuclear body;GO:0016607//nuclear speck;GO:0043231//intracellular membrane-bounded organelle	GO:0003714//transcription corepressor activity;GO:0005515//protein binding;GO:0042393//histone binding	GO:0006355//regulation of transcription, DNA-templated;GO:0010629//negative regulation of gene expression;GO:0045892//negative regulation of transcription, DNA-templated
B cells	Lineage 1	ENSCHIG00000012503	ENSCHIG00000012503	2.22045e-16	3.57496	3.57496	up	AAA63519.1 This CDS feature is included to show the translation of the corresponding C_region. Presently translation qualifiers on C_region features are illegal, partial [Ovis aries]	Human Diseases;Human Diseases;Environmental Information Processing;Human Diseases;Environmental Information Processing;Human Diseases;Environmental Information Processing;Environmental Information Processing;Human Diseases;Human Diseases;Human Diseases;Human Diseases;Human Diseases;Environmental Information Processing;Organismal Systems;Human Diseases;Organismal Systems;Organismal Systems;Organis…	Infectious disease: viral;Infectious disease: viral;Signal transduction;Infectious disease: viral;Signal transduction;Cancer: overview;Signal transduction;Signaling molecules and interaction;Immune disease;Infectious disease: viral;Infectious disease: bacterial;Infectious disease: parasitic;Immune disease;Signal transduction;Immune system;Infectious disease: bacterial;Immune system;Immune system;…	ko05170//Human immunodeficiency virus 1 infection;ko05169//Epstein-Barr virus infection;ko04014//Ras signaling pathway;ko05166//Human T-cell leukemia virus 1 infection;ko04015//Rap1 signaling pathway;ko05202//Transcriptional misregulation in cancer;ko04020//Calcium signaling pathway;ko04514//Cell adhesion molecules;ko05322//Systemic lupus erythematosus;ko05162//Measles;ko05135//Yersinia infection…	K10784;K10784;K10784;K10784;K10784;K10784;K10784;K10784;K10784;K10784;K10784;K10784;K10784;K10784;K10784;K10784;K10784;K10784;K10784;K10784;K10784;K10784;K10784;K10784;K10784;K10784;K10784;K10784;K10784	GO:0016020//membrane;GO:0016021//integral component of membrane	-	-
B cells	Lineage 1	ENSCHIG00000021725	SELL	3.94473e-06	3.56866	3.56866	up	selectin L [Source:NCBI gene;Acc:102170345]	Environmental Information Processing	Signaling molecules and interaction	ko04514//Cell adhesion molecules	K06495	GO:0005886//plasma membrane;GO:0005887//integral component of plasma membrane;GO:0016020//membrane;GO:0016021//integral component of membrane	GO:0002020//protease binding;GO:0005509//calcium ion binding;GO:0030246//carbohydrate binding;GO:0046872//metal ion binding;GO:0070492//oligosaccharide binding	GO:0007155//cell adhesion;GO:0016339//calcium-dependent cell-cell adhesion via plasma membrane cell adhesion molecules;GO:0050900//leukocyte migration;GO:0050901//leukocyte tethering or rolling
B cells	Lineage 1	ENSCHIG00000018342	KCNN3	0.00109157	3.56556	3.56556	up	potassium calcium-activated channel subfamily N member 3 [Source:NCBI gene;Acc:102178962]	Organismal Systems;Organismal Systems	Endocrine system;Endocrine system	ko04911//Insulin secretion;ko04929//GnRH secretion	K04944;K04944	GO:0005737//cytoplasm;GO:0005886//plasma membrane;GO:0016020//membrane;GO:0016021//integral component of membrane	GO:0005516//calmodulin binding;GO:0015269//calcium-activated potassium channel activity;GO:0016286//small conductance calcium-activated potassium channel activity	GO:0006811//ion transport;GO:0006813//potassium ion transport;GO:0071805//potassium ion transmembrane transport
B cells	Lineage 1	ENSCHIG00000026740	BRCA1	0.0090709	3.56544	3.56544	up	BRCA1 DNA repair associated [Source:NCBI gene;Acc:102173121]	Environmental Information Processing;Human Diseases;Genetic Information Processing;Human Diseases;Human Diseases;Genetic Information Processing;Genetic Information Processing	Signal transduction;Cancer: overview;Folding, sorting and degradation;Cancer: specific types;Drug resistance: antineoplastic;Replication and repair;Replication and repair	ko04151//PI3K-Akt signaling pathway;ko05206//MicroRNAs in cancer;ko04120//Ubiquitin mediated proteolysis;ko05224//Breast cancer;ko01524//Platinum drug resistance;ko03460//Fanconi anemia pathway;ko03440//Homologous recombination	K10605;K10605;K10605;K10605;K10605;K10605;K10605	GO:0000793//condensed chromosome;GO:0000794//condensed nuclear chromosome;GO:0000800//lateral element;GO:0005634//nucleus;GO:0005654//nucleoplasm;GO:0005694//chromosome;GO:0005737//cytoplasm;GO:0005886//plasma membrane;GO:0016604//nuclear body;GO:0031436//BRCA1-BARD1 complex;GO:0032991//macromolecular complex;GO:0070531//BRCA1-A complex;GO:1990904//ribonucleoprotein complex	GO:0000976//transcription regulatory region sequence-specific DNA binding;GO:0003677//DNA binding;GO:0003684//damaged DNA binding;GO:0003713//transcription coactivator activity;GO:0003723//RNA binding;GO:0004842//ubiquitin-protein transferase activity;GO:0008270//zinc ion binding;GO:0016740//transferase activity;GO:0019899//enzyme binding;GO:0031625//ubiquitin protein ligase binding;GO:0046872//m…	GO:0000724//double-strand break repair via homologous recombination;GO:0006281//DNA repair;GO:0006301//postreplication repair;GO:0006302//double-strand break repair;GO:0006310//DNA recombination;GO:0006349//regulation of gene expression by genetic imprinting;GO:0006357//regulation of transcription from RNA polymerase II promoter;GO:0006629//lipid metabolic process;GO:0006631//fatty acid metabolic…
B cells	Lineage 1	ENSCHIG00000023451	FAM83D	3.02531e-05	3.56084	3.56084	up	family with sequence similarity 83 member D [Source:NCBI gene;Acc:102180775]	-	-	-	-	GO:0005737//cytoplasm;GO:0005819//spindle;GO:0005829//cytosol;GO:0015630//microtubule cytoskeleton;GO:0045171//intercellular bridge;GO:0072686//mitotic spindle;GO:0097431//mitotic spindle pole	GO:0008017//microtubule binding;GO:0019894//kinesin binding;GO:0019901//protein kinase binding	GO:0001837//epithelial to mesenchymal transition;GO:0008283//cell proliferation;GO:0016477//cell migration;GO:0032006//regulation of TOR signaling;GO:0042176//regulation of protein catabolic process;GO:0051310//metaphase plate congression;GO:0070372//regulation of ERK1 and ERK2 cascade;GO:1902480//protein localization to mitotic spindle;GO:1902808//positive regulation of cell cycle G1/S phase tra…
B cells	Lineage 1	ENSCHIG00000024423	ENSCHIG00000024423	7.77156e-16	3.54911	3.54911	up	XP_017902217.1 PREDICTED: GTPase IMAP family member 8-like isoform X1 [Capra hircus]	-	-	-	-	-	GO:0000166//nucleotide binding;GO:0005525//GTP binding	-
B cells	Lineage 1	ENSCHIG00000009554	ENSCHIG00000009554	0.00391112	3.5315	3.5315	up	XP_017904507.1 PREDICTED: LOW QUALITY PROTEIN: FUN14 domain-containing protein 1-like [Capra hircus]	Cellular Processes	Transport and catabolism	ko04137//Mitophagy - animal	K17986	-	-	-
B cells	Lineage 1	ENSCHIG00000024686	CSTF1	0.000101871	3.53001	3.53001	up	cleavage stimulation factor subunit 1 [Source:NCBI gene;Acc:102170798]	Genetic Information Processing	Translation	ko03015//mRNA surveillance pathway	K14406	GO:0005654//nucleoplasm;GO:0005848//mRNA cleavage stimulating factor complex	GO:0005515//protein binding	GO:0031124//mRNA 3'-end processing
B cells	Lineage 1	ENSCHIG00000022880	PTPRR	0	3.52184	3.52184	up	protein tyrosine phosphatase receptor type R [Source:NCBI gene;Acc:102190299]	Environmental Information Processing	Signal transduction	ko04010//MAPK signaling pathway	K04458	GO:0005829//cytosol;GO:0005886//plasma membrane;GO:0016020//membrane;GO:0016021//integral component of membrane;GO:0030054//cell junction	GO:0004725//protein tyrosine phosphatase activity;GO:0016791//phosphatase activity	GO:0001701//in utero embryonic development;GO:0006470//protein dephosphorylation;GO:0010633//negative regulation of epithelial cell migration;GO:0016311//dephosphorylation;GO:0035335//peptidyl-tyrosine dephosphorylation;GO:0038128//ERBB2 signaling pathway;GO:0070373//negative regulation of ERK1 and ERK2 cascade
B cells	Lineage 1	ENSCHIG00000013647	ENSCHIG00000013647	0.00318293	3.5192	3.5192	up	XP_017354010.1 PREDICTED: high mobility group protein B2 [Cebus capucinus imitator]	-	-	-	-	-	GO:0003677//DNA binding	-
B cells	Lineage 1	ENSCHIG00000026797	CDCA7	0.0011575	3.51757	3.51757	up	cell division cycle associated 7 [Source:NCBI gene;Acc:102183644]	-	-	-	-	GO:0005634//nucleus;GO:0005654//nucleoplasm;GO:0005737//cytoplasm;GO:0005829//cytosol	-	GO:0006355//regulation of transcription, DNA-templated;GO:0042127//regulation of cell proliferation
B cells	Lineage 1	ENSCHIG00000019381	SPEG	0.0059981	3.50953	3.50953	up	striated muscle enriched protein kinase [Source:NCBI gene;Acc:102180356]	-	-	-	-	-	GO:0000166//nucleotide binding;GO:0004672//protein kinase activity;GO:0004674//protein serine/threonine kinase activity;GO:0005515//protein binding;GO:0005524//ATP binding	GO:0006468//protein phosphorylation
B cells	Lineage 1	ENSCHIG00000022410	SLC29A1	0.00247498	3.5055	3.5055	up	solute carrier family 29 member 1 (Augustine blood group) [Source:NCBI gene;Acc:100861005]	Human Diseases	Substance dependence	ko05034//Alcoholism	K15014	GO:0005886//plasma membrane;GO:0005887//integral component of plasma membrane;GO:0016020//membrane;GO:0016021//integral component of membrane;GO:0016323//basolateral plasma membrane;GO:0016324//apical plasma membrane;GO:0098793//presynapse	GO:0005326//neurotransmitter transporter activity;GO:0005337//nucleoside transmembrane transporter activity;GO:0015211//purine nucleoside transmembrane transporter activity;GO:0015213//uridine transmembrane transporter activity	GO:0001504//neurotransmitter uptake;GO:0006836//neurotransmitter transport;GO:0015858//nucleoside transport;GO:0015860//purine nucleoside transmembrane transport;GO:0015862//uridine transport;GO:0032238//adenosine transport;GO:0072531//pyrimidine-containing compound transmembrane transport;GO:0098810//neurotransmitter reuptake;GO:1901642//nucleoside transmembrane transport
B cells	Lineage 1	ENSCHIG00000025589	ENSCHIG00000025589	9.70074e-05	3.50283	3.50283	up	apolipoprotein L3 [Source:NCBI gene;Acc:102172606]	-	-	-	-	GO:0005576//extracellular region	GO:0008289//lipid binding	GO:0006869//lipid transport;GO:0042157//lipoprotein metabolic process
B cells	Lineage 1	ENSCHIG00000007935	ENSCHIG00000007935	5.91446e-06	3.49797	3.49797	up	nucleolar and spindle associated protein 1 [Source:NCBI gene;Acc:102181960]	-	-	-	-	GO:0005634//nucleus;GO:0005730//nucleolus;GO:0005737//cytoplasm;GO:0005819//spindle;GO:0005874//microtubule	GO:0003677//DNA binding;GO:0008017//microtubule binding	GO:0000226//microtubule cytoskeleton organization;GO:0000281//mitotic cytokinesis;GO:0040001//establishment of mitotic spindle localization
B cells	Lineage 1	ENSCHIG00000002572	PRC1	0.00397544	3.49288	3.49288	up	protein regulator of cytokinesis 1 [Source:NCBI gene;Acc:102187438]	-	-	-	-	GO:0005634//nucleus;GO:0005654//nucleoplasm;GO:0005819//spindle;GO:0005856//cytoskeleton;GO:0005886//plasma membrane;GO:0015630//microtubule cytoskeleton;GO:0030496//midbody;GO:0045171//intercellular bridge;GO:0070938//contractile ring	GO:0008017//microtubule binding;GO:0019894//kinesin binding;GO:0019901//protein kinase binding	GO:0000226//microtubule cytoskeleton organization;GO:0001578//microtubule bundle formation;GO:0008284//positive regulation of cell proliferation;GO:0032465//regulation of cytokinesis
B cells	Lineage 1	ENSCHIG00000001851	KIF23	0.00429316	3.48306	3.48306	up	kinesin family member 23 [Source:NCBI gene;Acc:102174210]	Human Diseases	Cancer: overview	ko05206//MicroRNAs in cancer	K17387	GO:0005874//microtubule;GO:0045171//intercellular bridge	GO:0000166//nucleotide binding;GO:0003774//motor activity;GO:0003777//microtubule motor activity;GO:0005524//ATP binding;GO:0008017//microtubule binding	GO:0007018//microtubule-based movement
B cells	Lineage 1	ENSCHIG00000023012	PARPBP	1.91021e-05	3.47052	3.47052	up	PARP1 binding protein [Source:NCBI gene;Acc:102176588]	-	-	-	-	GO:0000785//chromatin;GO:0005654//nucleoplasm	-	GO:2000042//negative regulation of double-strand break repair via homologous recombination
B cells	Lineage 1	ENSCHIG00000017953	ENSCHIG00000017953	0.00323921	3.46389	3.46389	up	XP_010858668.1 PREDICTED: interferon-induced guanylate-binding protein 1-like [Bison bison bison]	Organismal Systems	Immune system	ko04621//NOD-like receptor signaling pathway	K20899	-	GO:0003924//GTPase activity;GO:0005525//GTP binding	-
B cells	Lineage 1	ENSCHIG00000023455	E2F7	3.49742e-05	3.4611	3.4611	up	E2F transcription factor 7 [Source:NCBI gene;Acc:102185896]	-	-	-	-	GO:0005634//nucleus;GO:0005667//transcription factor complex;GO:0016607//nuclear speck	GO:0000978//RNA polymerase II core promoter proximal region sequence-specific DNA binding;GO:0000987//core promoter proximal region sequence-specific DNA binding;GO:0003677//DNA binding;GO:0003700//transcription factor activity, sequence-specific DNA binding;GO:0042802//identical protein binding;GO:1990837//sequence-specific double-stranded DNA binding	GO:0000122//negative regulation of transcription from RNA polymerase II promoter;GO:0002040//sprouting angiogenesis;GO:0006355//regulation of transcription, DNA-templated;GO:0006357//regulation of transcription from RNA polymerase II promoter;GO:0008285//negative regulation of cell proliferation;GO:0030330//DNA damage response, signal transduction by p53 class mediator;GO:0045944//positive regula…
B cells	Lineage 1	ENSCHIG00000016005	ATP8B3	0.000498957	3.46096	3.46096	up	ATPase phospholipid transporting 8B3 [Source:NCBI gene;Acc:102169281]	-	-	-	-	GO:0001669//acrosomal vesicle;GO:0016020//membrane;GO:0016021//integral component of membrane	GO:0000166//nucleotide binding;GO:0000287//magnesium ion binding;GO:0005524//ATP binding;GO:0016887//ATPase activity;GO:0046872//metal ion binding	GO:0007339//binding of sperm to zona pellucida;GO:0015914//phospholipid transport;GO:0045332//phospholipid translocation
B cells	Lineage 1	ENSCHIG00000013191	ITCH	8.58862e-11	3.45432	3.45432	up	itchy E3 ubiquitin protein ligase [Source:NCBI gene;Acc:102191813]	Cellular Processes;Human Diseases;Genetic Information Processing;Environmental Information Processing	Transport and catabolism;Endocrine and metabolic disease;Folding, sorting and degradation;Signal transduction	ko04144//Endocytosis;ko04932//Non-alcoholic fatty liver disease;ko04120//Ubiquitin mediated proteolysis;ko04668//TNF signaling pathway	K05632;K05632;K05632;K05632	GO:0005634//nucleus;GO:0005654//nucleoplasm;GO:0005737//cytoplasm;GO:0005769//early endosome;GO:0005886//plasma membrane;GO:0005938//cell cortex;GO:0016020//membrane;GO:0031410//cytoplasmic vesicle;GO:0032991//macromolecular complex;GO:0043231//intracellular membrane-bounded organelle	GO:0004842//ubiquitin-protein transferase activity;GO:0005515//protein binding;GO:0016740//transferase activity;GO:0016874//ligase activity;GO:0043021//ribonucleoprotein complex binding;GO:0044389//ubiquitin-like protein ligase binding;GO:0045236//CXCR chemokine receptor binding;GO:0061630//ubiquitin protein ligase activity;GO:1990763//arrestin family protein binding	GO:0000209//protein polyubiquitination;GO:0002669//positive regulation of T cell anergy;GO:0006511//ubiquitin-dependent protein catabolic process;GO:0016567//protein ubiquitination;GO:0032088//negative regulation of NF-kappaB transcription factor activity;GO:0035519//protein K29-linked ubiquitination;GO:0043066//negative regulation of apoptotic process;GO:0043161//proteasome-mediated ubiquitin-de…
B cells	Lineage 1	ENSCHIG00000025937	TIRAP	0.00360549	3.45411	3.45411	up	TIR domain containing adaptor protein [Source:NCBI gene;Acc:102184789]	Human Diseases;Human Diseases;Human Diseases;Environmental Information Processing;Organismal Systems;Human Diseases;Human Diseases	Infectious disease: bacterial;Infectious disease: bacterial;Infectious disease: viral;Signal transduction;Immune system;Cancer: overview;Infectious disease: bacterial	ko05132//Salmonella infection;ko05152//Tuberculosis;ko05161//Hepatitis B;ko04064//NF-kappa B signaling pathway;ko04620//Toll-like receptor signaling pathway;ko05235//PD-L1 expression and PD-1 checkpoint pathway in cancer;ko05133//Pertussis	K05403;K05403;K05403;K05403;K05403;K05403;K05403	GO:0005737//cytoplasm;GO:0005886//plasma membrane;GO:0016020//membrane	GO:0005080//protein kinase C binding;GO:0005515//protein binding;GO:0035662//Toll-like receptor 4 binding;GO:0035663//Toll-like receptor 2 binding;GO:0042802//identical protein binding	GO:0002376//immune system process;GO:0006954//inflammatory response;GO:0007165//signal transduction;GO:0007250//activation of NF-kappaB-inducing kinase activity;GO:0031334//positive regulation of protein complex assembly;GO:0032496//response to lipopolysaccharide;GO:0032738//positive regulation of interleukin-15 production;GO:0032755//positive regulation of interleukin-6 production;GO:0032757//po…
B cells	Lineage 1	ENSCHIG00000010553	ENSCHIG00000010553	0	3.44216	3.44216	up	deoxyuridine triphosphatase [Source:NCBI gene;Acc:102180676]	Metabolism;Metabolism;Metabolism	Global and overview maps;Xenobiotics biodegradation and metabolism;Nucleotide metabolism	ko01100//Metabolic pathways;ko00983//Drug metabolism - other enzymes;ko00240//Pyrimidine metabolism	K01520;K01520;K01520	-	GO:0000287//magnesium ion binding;GO:0004170//dUTP diphosphatase activity;GO:0016787//hydrolase activity;GO:0046872//metal ion binding	GO:0006226//dUMP biosynthetic process;GO:0009117//nucleotide metabolic process;GO:0046081//dUTP catabolic process
B cells	Lineage 1	ENSCHIG00000013369	ENSCHIG00000013369	2.12415e-06	3.4403	3.4403	up	XP_033116238.1 uncharacterized protein LOC117116331 [Anneissia japonica]	Human Diseases;Human Diseases;Human Diseases	Cancer: overview;Substance dependence;Immune disease	ko05203//Viral carcinogenesis;ko05034//Alcoholism;ko05322//Systemic lupus erythematosus	K11254;K11254;K11254	GO:0000786//nucleosome	GO:0003677//DNA binding;GO:0046982//protein heterodimerization activity	GO:0006352//DNA-templated transcription, initiation
B cells	Lineage 1	ENSCHIG00000018899	ZNF771	0.00685049	3.43376	3.43376	up	zinc finger protein 771 [Source:HGNC Symbol;Acc:HGNC:29653]	-	-	-	-	GO:0005654//nucleoplasm;GO:0005730//nucleolus	GO:1990837//sequence-specific double-stranded DNA binding	-
B cells	Lineage 1	ENSCHIG00000021530	RNASEL	0.00259606	3.43073	3.43073	up	ribonuclease L [Source:NCBI gene;Acc:102191823]	Human Diseases;Organismal Systems;Human Diseases;Human Diseases	Infectious disease: viral;Immune system;Infectious disease: viral;Infectious disease: viral	ko05168//Herpes simplex virus 1 infection;ko04621//NOD-like receptor signaling pathway;ko05164//Influenza A;ko05160//Hepatitis C	K01165;K01165;K01165;K01165	-	GO:0000166//nucleotide binding;GO:0003723//RNA binding;GO:0004540//ribonuclease activity;GO:0004672//protein kinase activity;GO:0005515//protein binding;GO:0005524//ATP binding;GO:0043021//ribonucleoprotein complex binding	GO:0006397//mRNA processing;GO:0006468//protein phosphorylation;GO:0043488//regulation of mRNA stability;GO:0045071//negative regulation of viral genome replication;GO:0045444//fat cell differentiation;GO:0045944//positive regulation of transcription from RNA polymerase II promoter;GO:0046326//positive regulation of glucose import;GO:0051607//defense response to virus;GO:0090501//RNA phosphodiest…
B cells	Lineage 1	ENSCHIG00000022389	CORO1C	1.38483e-06	3.42891	3.42891	up	coronin 1C [Source:NCBI gene;Acc:102179693]	-	-	-	-	GO:0005856//cytoskeleton;GO:0010008//endosome membrane;GO:0015629//actin cytoskeleton;GO:0016328//lateral plasma membrane;GO:0016600//flotillin complex;GO:0030027//lamellipodium;GO:0031982//vesicle	GO:0005515//protein binding;GO:0031267//small GTPase binding;GO:0051015//actin filament binding	GO:0001755//neural crest cell migration;GO:0001932//regulation of protein phosphorylation;GO:0001933//negative regulation of protein phosphorylation;GO:0010632//regulation of epithelial cell migration;GO:0010633//negative regulation of epithelial cell migration;GO:0010762//regulation of fibroblast migration;GO:0016197//endosomal transport;GO:0030036//actin cytoskeleton organization;GO:0044387//ne…
B cells	Lineage 1	ENSCHIG00000022754	FASLG	0.000278202	3.41825	3.41825	up	Fas ligand [Source:NCBI gene;Acc:102178753]	Human Diseases;Human Diseases;Environmental Information Processing;Human Diseases;Environmental Information Processing;Environmental Information Processing;Human Diseases;Human Diseases;Environmental Information Processing;Human Diseases;Human Diseases;Human Diseases;Cellular Processes;Human Diseases;Human Diseases;Human Diseases;Cellular Processes;Organismal Systems;Human Diseases;Environmental …	Cancer: overview;Infectious disease: viral;Signal transduction;Infectious disease: viral;Signaling molecules and interaction;Signal transduction;Infectious disease: viral;Infectious disease: viral;Signal transduction;Cancer: overview;Endocrine and metabolic disease;Infectious disease: viral;Cell growth and death;Infectious disease: viral;Infectious disease: viral;Infectious disease: viral;Cell gr…	ko05200//Pathways in cancer;ko05168//Herpes simplex virus 1 infection;ko04151//PI3K-Akt signaling pathway;ko05165//Human papillomavirus infection;ko04060//Cytokine-cytokine receptor interaction;ko04010//MAPK signaling pathway;ko05170//Human immunodeficiency virus 1 infection;ko05163//Human cytomegalovirus infection;ko04014//Ras signaling pathway;ko05205//Proteoglycans in cancer;ko04932//Non-alcoh…	K04389;K04389;K04389;K04389;K04389;K04389;K04389;K04389;K04389;K04389;K04389;K04389;K04389;K04389;K04389;K04389;K04389;K04389;K04389;K04389;K04389;K04389;K04389;K04389;K04389;K04389;K04389	GO:0005615//extracellular space;GO:0005634//nucleus;GO:0005886//plasma membrane;GO:0009897//external side of plasma membrane;GO:0009986//cell surface;GO:0016020//membrane;GO:0070062//extracellular exosome	GO:0005164//tumor necrosis factor receptor binding;GO:0005515//protein binding	GO:0000122//negative regulation of transcription from RNA polymerase II promoter;GO:0006915//apoptotic process;GO:0006919//activation of cysteine-type endopeptidase activity involved in apoptotic process;GO:0006955//immune response;GO:0008625//extrinsic apoptotic signaling pathway via death domain receptors;GO:0016525//negative regulation of angiogenesis;GO:0043065//positive regulation of apoptot…
B cells	Lineage 1	ENSCHIG00000012319	ZAP70	6.99441e-15	3.41742	3.41742	up	tyrosine-protein kinase ZAP-70 [Source:NCBI gene;Acc:102176695]	Environmental Information Processing;Organismal Systems;Human Diseases;Environmental Information Processing;Organismal Systems;Organismal Systems;Organismal Systems;Human Diseases;Human Diseases	Signal transduction;Immune system;Infectious disease: bacterial;Signal transduction;Immune system;Immune system;Immune system;Cancer: overview;Immune disease	ko04014//Ras signaling pathway;ko04650//Natural killer cell mediated cytotoxicity;ko05135//Yersinia infection;ko04064//NF-kappa B signaling pathway;ko04659//Th17 cell differentiation;ko04660//T cell receptor signaling pathway;ko04658//Th1 and Th2 cell differentiation;ko05235//PD-L1 expression and PD-1 checkpoint pathway in cancer;ko05340//Primary immunodeficiency	K07360;K07360;K07360;K07360;K07360;K07360;K07360;K07360;K07360	GO:0005737//cytoplasm;GO:0005886//plasma membrane;GO:0042101//T cell receptor complex;GO:0045121//membrane raft	GO:0000166//nucleotide binding;GO:0001784//phosphotyrosine binding;GO:0004672//protein kinase activity;GO:0004713//protein tyrosine kinase activity;GO:0004714//transmembrane receptor protein tyrosine kinase activity;GO:0004715//non-membrane spanning protein tyrosine kinase activity;GO:0005524//ATP binding;GO:0016301//kinase activity;GO:0016740//transferase activity	GO:0002376//immune system process;GO:0006468//protein phosphorylation;GO:0006955//immune response;GO:0016310//phosphorylation;GO:0018108//peptidyl-tyrosine phosphorylation;GO:0035556//intracellular signal transduction;GO:0045059//positive thymic T cell selection;GO:0045582//positive regulation of T cell differentiation
B cells	Lineage 1	ENSCHIG00000000768	ENSCHIG00000000768	0.00105402	3.41664	3.41664	up	-	-	-	-	-	-	-	-
B cells	Lineage 1	ENSCHIG00000016835	SURF4	0.00431864	3.41618	3.41618	up	surfeit 4 [Source:NCBI gene;Acc:102170434]	-	-	-	-	GO:0005793//endoplasmic reticulum-Golgi intermediate compartment;GO:0016020//membrane;GO:0016021//integral component of membrane	-	GO:0007030//Golgi organization;GO:0010638//positive regulation of organelle organization
B cells	Lineage 1	ENSCHIG00000016330	OGN	0.00327196	3.40935	3.40935	up	osteoglycin [Source:NCBI gene;Acc:100860756]	-	-	-	-	-	GO:0005515//protein binding;GO:0008083//growth factor activity	GO:0007165//signal transduction
B cells	Lineage 1	ENSCHIG00000025316	LEF1	0	3.40878	3.40878	up	lymphoid enhancer binding factor 1 [Source:NCBI gene;Acc:100860901]	Human Diseases;Human Diseases;Human Diseases;Environmental Information Processing;Environmental Information Processing;Human Diseases;Human Diseases;Human Diseases;Organismal Systems;Human Diseases;Human Diseases;Human Diseases;Cellular Processes;Human Diseases;Human Diseases;Human Diseases;Human Diseases	Cancer: overview;Infectious disease: bacterial;Cancer: specific types;Signal transduction;Signal transduction;Endocrine and metabolic disease;Cancer: specific types;Cancer: specific types;Endocrine system;Cancer: specific types;Cancer: specific types;Cardiovascular disease;Cellular community - eukaryotes;Cancer: specific types;Cancer: specific types;Cancer: specific types;Cancer: specific types	ko05200//Pathways in cancer;ko05132//Salmonella infection;ko05225//Hepatocellular carcinoma;ko04390//Hippo signaling pathway;ko04310//Wnt signaling pathway;ko04934//Cushing syndrome;ko05226//Gastric cancer;ko05224//Breast cancer;ko04916//Melanogenesis;ko05215//Prostate cancer;ko05210//Colorectal cancer;ko05412//Arrhythmogenic right ventricular cardiomyopathy;ko04520//Adherens junction;ko05221//Ac…	K04492;K04492;K04492;K04492;K04492;K04492;K04492;K04492;K04492;K04492;K04492;K04492;K04492;K04492;K04492;K04492;K04492	GO:0005634//nucleus;GO:0005667//transcription factor complex;GO:0005737//cytoplasm;GO:0032993//protein-DNA complex;GO:1990907//beta-catenin-TCF complex	GO:0000976//transcription regulatory region sequence-specific DNA binding;GO:0000977//RNA polymerase II regulatory region sequence-specific DNA binding;GO:0000978//RNA polymerase II core promoter proximal region sequence-specific DNA binding;GO:0000981//RNA polymerase II transcription factor activity, sequence-specific DNA binding;GO:0000987//core promoter proximal region sequence-specific DNA bi…	GO:0000122//negative regulation of transcription from RNA polymerase II promoter;GO:0001569//patterning of blood vessels;GO:0001649//osteoblast differentiation;GO:0001756//somitogenesis;GO:0001837//epithelial to mesenchymal transition;GO:0001944//vasculature development;GO:0002040//sprouting angiogenesis;GO:0006355//regulation of transcription, DNA-templated;GO:0006357//regulation of transcriptio…
B cells	Lineage 1	ENSCHIG00000011658	ENSCHIG00000011658	0.00224156	3.40747	3.40747	up	XP_033116238.1 uncharacterized protein LOC117116331 [Anneissia japonica]	Human Diseases;Human Diseases;Human Diseases	Cancer: overview;Substance dependence;Immune disease	ko05203//Viral carcinogenesis;ko05034//Alcoholism;ko05322//Systemic lupus erythematosus	K11254;K11254;K11254	GO:0000786//nucleosome	GO:0003677//DNA binding;GO:0046982//protein heterodimerization activity	GO:0006352//DNA-templated transcription, initiation
B cells	Lineage 1	ENSCHIG00000000947	ENSCHIG00000000947	4.49075e-06	3.40363	3.40363	up	-	-	-	-	-	-	-	-
B cells	Lineage 1	ENSCHIG00000008456	SETD6	9.56176e-07	3.39929	3.39929	up	SET domain containing 6, protein lysine methyltransferase [Source:NCBI gene;Acc:102168567]	-	-	-	-	GO:0005634//nucleus;GO:0005654//nucleoplasm;GO:0005829//cytosol	GO:0005515//protein binding;GO:0008168//methyltransferase activity;GO:0016279//protein-lysine N-methyltransferase activity;GO:0016740//transferase activity;GO:0051059//NF-kappaB binding	GO:0018022//peptidyl-lysine methylation;GO:0018026//peptidyl-lysine monomethylation;GO:0019827//stem cell population maintenance;GO:0032088//negative regulation of NF-kappaB transcription factor activity;GO:0032259//methylation;GO:0034968//histone lysine methylation;GO:0048863//stem cell differentiation;GO:0050727//regulation of inflammatory response
B cells	Lineage 1	ENSCHIG00000016175	TBC1D2B	5.29371e-05	3.39452	3.39452	up	TBC1 domain family member 2B [Source:NCBI gene;Acc:102179986]	-	-	-	-	GO:0005829//cytosol	GO:0005096//GTPase activator activity	GO:0043547//positive regulation of GTPase activity
B cells	Lineage 1	ENSCHIG00000006945	CDK2	6.53189e-08	3.35606	3.35606	up	cyclin dependent kinase 2 [Source:NCBI gene;Acc:100860751]	Human Diseases;Environmental Information Processing;Human Diseases;Human Diseases;Human Diseases;Human Diseases;Human Diseases;Cellular Processes;Human Diseases;Human Diseases;Human Diseases;Human Diseases;Cellular Processes;Environmental Information Processing;Cellular Processes;Human Diseases;Human Diseases;Cellular Processes;Organismal Systems	Cancer: overview;Signal transduction;Infectious disease: viral;Infectious disease: viral;Infectious disease: viral;Cancer: overview;Infectious disease: viral;Cell growth and death;Infectious disease: viral;Infectious disease: viral;Endocrine and metabolic disease;Cancer: specific types;Cell growth and death;Signal transduction;Cell growth and death;Cancer: specific types;Cancer: specific types;Ce…	ko05200//Pathways in cancer;ko04151//PI3K-Akt signaling pathway;ko05165//Human papillomavirus infection;ko05169//Epstein-Barr virus infection;ko05166//Human T-cell leukemia virus 1 infection;ko05203//Viral carcinogenesis;ko05161//Hepatitis B;ko04218//Cellular senescence;ko05160//Hepatitis C;ko05162//Measles;ko04934//Cushing syndrome;ko05226//Gastric cancer;ko04110//Cell cycle;ko04068//FoxO signal…	K02206;K02206;K02206;K02206;K02206;K02206;K02206;K02206;K02206;K02206;K02206;K02206;K02206;K02206;K02206;K02206;K02206;K02206;K02206	GO:0000307//cyclin-dependent protein kinase holoenzyme complex;GO:0005667//transcription factor complex	GO:0000166//nucleotide binding;GO:0004672//protein kinase activity;GO:0004674//protein serine/threonine kinase activity;GO:0004693//cyclin-dependent protein serine/threonine kinase activity;GO:0005524//ATP binding;GO:0016301//kinase activity	GO:0006468//protein phosphorylation;GO:0006813//potassium ion transport;GO:0016310//phosphorylation;GO:0045893//positive regulation of transcription, DNA-templated;GO:0051726//regulation of cell cycle
B cells	Lineage 1	ENSCHIG00000026423	FANCD2	1.34614e-06	3.34946	3.34946	up	FA complementation group D2 [Source:NCBI gene;Acc:102181544]	Genetic Information Processing	Replication and repair	ko03460//Fanconi anemia pathway	K10891	GO:0000793//condensed chromosome;GO:0005634//nucleus	-	GO:0006281//DNA repair;GO:0006974//cellular response to DNA damage stimulus;GO:0007129//synapsis;GO:0007276//gamete generation;GO:0034599//cellular response to oxidative stress;GO:0045589//regulation of regulatory T cell differentiation;GO:0048854//brain morphogenesis;GO:0050727//regulation of inflammatory response;GO:0051090//regulation of sequence-specific DNA binding transcription factor activ…
B cells	Lineage 1	ENSCHIG00000015924	ARRB2	3.6682e-10	3.34668	3.34668	up	arrestin beta 2 [Source:NCBI gene;Acc:102186433]	Organismal Systems;Environmental Information Processing;Cellular Processes;Organismal Systems;Organismal Systems;Organismal Systems;Organismal Systems;Human Diseases;Organismal Systems;Environmental Information Processing	Sensory system;Signal transduction;Transport and catabolism;Immune system;Nervous system;Endocrine system;Endocrine system;Substance dependence;Endocrine system;Signal transduction	ko04740//Olfactory transduction;ko04010//MAPK signaling pathway;ko04144//Endocytosis;ko04062//Chemokine signaling pathway;ko04728//Dopaminergic synapse;ko04926//Relaxin signaling pathway;ko04928//Parathyroid hormone synthesis, secretion and action;ko05032//Morphine addiction;ko04929//GnRH secretion;ko04340//Hedgehog signaling pathway	K04439;K04439;K04439;K04439;K04439;K04439;K04439;K04439;K04439;K04439	GO:0005634//nucleus;GO:0005654//nucleoplasm;GO:0005737//cytoplasm;GO:0005829//cytosol;GO:0005886//plasma membrane;GO:0030139//endocytic vesicle;GO:0031410//cytoplasmic vesicle	GO:0001664//G-protein coupled receptor binding;GO:0005102//receptor binding;GO:0019899//enzyme binding;GO:0031625//ubiquitin protein ligase binding;GO:0031701//angiotensin receptor binding;GO:0043422//protein kinase B binding	GO:0001932//regulation of protein phosphorylation;GO:0001933//negative regulation of protein phosphorylation;GO:0001934//positive regulation of protein phosphorylation;GO:0002031//G-protein coupled receptor internalization;GO:0002032//desensitization of G-protein coupled receptor protein signaling pathway by arrestin;GO:0002092//positive regulation of receptor internalization;GO:0006366//transcri…
B cells	Lineage 1	ENSCHIG00000024702	PCK2	3.16058e-10	3.34483	3.34483	up	phosphoenolpyruvate carboxykinase 2, mitochondrial [Source:NCBI gene;Acc:102179952]	Metabolism;Environmental Information Processing;Organismal Systems;Environmental Information Processing;Environmental Information Processing;Human Diseases;Organismal Systems;Organismal Systems;Metabolism;Organismal Systems;Metabolism;Metabolism;Organismal Systems	Global and overview maps;Signal transduction;Endocrine system;Signal transduction;Signal transduction;Endocrine and metabolic disease;Endocrine system;Endocrine system;Carbohydrate metabolism;Endocrine system;Carbohydrate metabolism;Carbohydrate metabolism;Excretory system	ko01100//Metabolic pathways;ko04151//PI3K-Akt signaling pathway;ko04910//Insulin signaling pathway;ko04068//FoxO signaling pathway;ko04152//AMPK signaling pathway;ko04931//Insulin resistance;ko04922//Glucagon signaling pathway;ko03320//PPAR signaling pathway;ko00010//Glycolysis / Gluconeogenesis;ko04920//Adipocytokine signaling pathway;ko00620//Pyruvate metabolism;ko00020//Citrate cycle (TCA cycl…	K01596;K01596;K01596;K01596;K01596;K01596;K01596;K01596;K01596;K01596;K01596;K01596;K01596	GO:0005739//mitochondrion	GO:0004611//phosphoenolpyruvate carboxykinase activity;GO:0004613//phosphoenolpyruvate carboxykinase (GTP) activity;GO:0005525//GTP binding;GO:0017076//purine nucleotide binding	GO:0006094//gluconeogenesis
B cells	Lineage 1	ENSCHIG00000026643	C2orf68	0.000142263	3.34083	3.34083	up	chromosome 11 C2orf68 homolog [Source:NCBI gene;Acc:102186971]	-	-	-	-	-	-	-
B cells	Lineage 1	ENSCHIG00000022474	F2R	3.71095e-09	3.34008	3.34008	up	coagulation factor II thrombin receptor [Source:NCBI gene;Acc:102187491]	Human Diseases;Environmental Information Processing;Environmental Information Processing;Environmental Information Processing;Environmental Information Processing;Environmental Information Processing;Cellular Processes;Environmental Information Processing;Organismal Systems;Organismal Systems	Cancer: overview;Signal transduction;Signaling molecules and interaction;Signal transduction;Signal transduction;Signal transduction;Cell motility;Signal transduction;Immune system;Immune system	ko05200//Pathways in cancer;ko04151//PI3K-Akt signaling pathway;ko04080//Neuroactive ligand-receptor interaction;ko04024//cAMP signaling pathway;ko04015//Rap1 signaling pathway;ko04020//Calcium signaling pathway;ko04810//Regulation of actin cytoskeleton;ko04072//Phospholipase D signaling pathway;ko04611//Platelet activation;ko04610//Complement and coagulation cascades	K03914;K03914;K03914;K03914;K03914;K03914;K03914;K03914;K03914;K03914	GO:0005769//early endosome;GO:0005770//late endosome;GO:0005886//plasma membrane;GO:0005901//caveola;GO:0009986//cell surface;GO:0016020//membrane;GO:0016021//integral component of membrane;GO:0031094//platelet dense tubular network;GO:0045202//synapse	GO:0001965//G-protein alpha-subunit binding;GO:0004930//G-protein coupled receptor activity;GO:0005102//receptor binding;GO:0015057//thrombin receptor activity;GO:0031681//G-protein beta-subunit binding	GO:0002248//connective tissue replacement involved in inflammatory response wound healing;GO:0006919//activation of cysteine-type endopeptidase activity involved in apoptotic process;GO:0006954//inflammatory response;GO:0007165//signal transduction;GO:0007186//G-protein coupled receptor signaling pathway;GO:0007200//phospholipase C-activating G-protein coupled receptor signaling pathway;GO:000720…
B cells	Lineage 1	ENSCHIG00000024154	ENSCHIG00000024154	4.83957e-08	3.33831	3.33831	up	XP_005689926.1 PREDICTED: short transient receptor potential channel 2 [Capra hircus]	-	-	-	-	GO:0005634//nucleus	GO:0003684//damaged DNA binding	GO:0000012//single strand break repair
B cells	Lineage 1	ENSCHIG00000025764	SSX2IP	2.74414e-06	3.33685	3.33685	up	SSX family member 2 interacting protein [Source:NCBI gene;Acc:102190193]	Cellular Processes	Cellular community - eukaryotes	ko04520//Adherens junction	K06085	GO:0005815//microtubule organizing center;GO:0005912//adherens junction;GO:0031252//cell leading edge;GO:0032991//macromolecular complex;GO:0034451//centriolar satellite;GO:0036064//ciliary basal body	-	GO:0007098//centrosome cycle;GO:0035020//regulation of Rac protein signal transduction;GO:0035735//intraciliary transport involved in cilium morphogenesis;GO:0060271//cilium morphogenesis;GO:2000145//regulation of cell motility
B cells	Lineage 1	ENSCHIG00000016895	TK1	4.08482e-06	3.33195	3.33195	up	thymidine kinase 1 [Source:NCBI gene;Acc:102188253]	Metabolism;Metabolism;Metabolism	Global and overview maps;Xenobiotics biodegradation and metabolism;Nucleotide metabolism	ko01100//Metabolic pathways;ko00983//Drug metabolism - other enzymes;ko00240//Pyrimidine metabolism	K00857;K00857;K00857	-	GO:0000166//nucleotide binding;GO:0004797//thymidine kinase activity;GO:0005524//ATP binding;GO:0008270//zinc ion binding;GO:0016301//kinase activity;GO:0016740//transferase activity;GO:0042802//identical protein binding	GO:0009157//deoxyribonucleoside monophosphate biosynthetic process;GO:0016310//phosphorylation;GO:0051289//protein homotetramerization;GO:0071897//DNA biosynthetic process
B cells	Lineage 1	ENSCHIG00000003071	PAK1	8.99485e-05	3.3315	3.3315	up	p21 (RAC1) activated kinase 1 [Source:NCBI gene;Acc:102180827]	Environmental Information Processing;Human Diseases;Environmental Information Processing;Human Diseases;Environmental Information Processing;Cellular Processes;Human Diseases;Cellular Processes;Organismal Systems;Organismal Systems;Organismal Systems;Organismal Systems;Organismal Systems;Organismal Systems;Environmental Information Processing;Human Diseases;Environmental Information Processing	Signal transduction;Infectious disease: viral;Signal transduction;Infectious disease: bacterial;Signal transduction;Cell motility;Cancer: overview;Cellular community - eukaryotes;Immune system;Development and regeneration;Immune system;Immune system;Immune system;Immune system;Signal transduction;Cancer: specific types;Signal transduction	ko04010//MAPK signaling pathway;ko05170//Human immunodeficiency virus 1 infection;ko04014//Ras signaling pathway;ko05132//Salmonella infection;ko04024//cAMP signaling pathway;ko04810//Regulation of actin cytoskeleton;ko05205//Proteoglycans in cancer;ko04510//Focal adhesion;ko04062//Chemokine signaling pathway;ko04360//Axon guidance;ko04650//Natural killer cell mediated cytotoxicity;ko04660//T cel…	K04409;K04409;K04409;K04409;K04409;K04409;K04409;K04409;K04409;K04409;K04409;K04409;K04409;K04409;K04409;K04409;K04409	GO:0001726//ruffle;GO:0005654//nucleoplasm;GO:0005737//cytoplasm;GO:0005829//cytosol;GO:0005884//actin filament;GO:0005886//plasma membrane;GO:0005911//cell-cell junction;GO:0032991//macromolecular complex	GO:0000166//nucleotide binding;GO:0003824//catalytic activity;GO:0004672//protein kinase activity;GO:0004674//protein serine/threonine kinase activity;GO:0005518//collagen binding;GO:0005524//ATP binding;GO:0031267//small GTPase binding;GO:0043015//gamma-tubulin binding	GO:0001934//positive regulation of protein phosphorylation;GO:0006338//chromatin remodeling;GO:0006468//protein phosphorylation;GO:0006974//cellular response to DNA damage stimulus;GO:0008152//metabolic process;GO:0008284//positive regulation of cell proliferation;GO:0016310//phosphorylation;GO:0016477//cell migration;GO:0030335//positive regulation of cell migration;GO:0031116//positive regulati…
B cells	Lineage 1	ENSCHIG00000002096	F2RL2	7.5614e-07	3.32921	3.32921	up	coagulation factor II thrombin receptor like 2 [Source:NCBI gene;Acc:102171427]	Environmental Information Processing;Organismal Systems	Signaling molecules and interaction;Immune system	ko04080//Neuroactive ligand-receptor interaction;ko04610//Complement and coagulation cascades	K04235;K04235	GO:0016020//membrane;GO:0016021//integral component of membrane;GO:0016324//apical plasma membrane;GO:0032991//macromolecular complex	GO:0004930//G-protein coupled receptor activity;GO:0015057//thrombin receptor activity	GO:0007165//signal transduction;GO:0007186//G-protein coupled receptor signaling pathway;GO:0007596//blood coagulation;GO:0070493//thrombin receptor signaling pathway
B cells	Lineage 1	ENSCHIG00000022390	ENSCHIG00000022390	2.18618e-09	3.32012	3.32012	up	chimerin 2 [Source:NCBI gene;Acc:102189733]	-	-	-	-	-	GO:0005096//GTPase activator activity;GO:0046872//metal ion binding	GO:0007165//signal transduction;GO:0035556//intracellular signal transduction;GO:0043547//positive regulation of GTPase activity;GO:0051056//regulation of small GTPase mediated signal transduction
B cells	Lineage 1	ENSCHIG00000015382	TTLL1	0.00010065	3.31702	3.31702	up	tubulin tyrosine ligase like 1 [Source:NCBI gene;Acc:102190671]	-	-	-	-	GO:0036064//ciliary basal body	GO:0005524//ATP binding;GO:0070740//tubulin-glutamic acid ligase activity	GO:0002395//immune response in nasopharyngeal-associated lymphoid tissue;GO:0003351//epithelial cilium movement;GO:0006464//cellular protein modification process;GO:0007288//sperm axoneme assembly;GO:0018095//protein polyglutamylation;GO:0021702//cerebellar Purkinje cell differentiation;GO:0030317//sperm motility;GO:0035082//axoneme assembly
B cells	Lineage 1	ENSCHIG00000015100	ENSCHIG00000015100	5.15585e-09	3.30804	3.30804	up	cationic amino acid transporter 3-like [Source:NCBI gene;Acc:102191549]	-	-	-	-	GO:0016020//membrane;GO:0016021//integral component of membrane	GO:0022857//transmembrane transporter activity	GO:0055085//transmembrane transport
B cells	Lineage 1	ENSCHIG00000009284	H2BU1	0.00159187	3.30279	3.30279	up	histone H2B type 3-B [Source:NCBI gene;Acc:102177790]	Human Diseases;Human Diseases;Human Diseases	Cancer: overview;Substance dependence;Immune disease	ko05203//Viral carcinogenesis;ko05034//Alcoholism;ko05322//Systemic lupus erythematosus	K11252;K11252;K11252	GO:0000786//nucleosome;GO:0005634//nucleus;GO:0005654//nucleoplasm;GO:0005829//cytosol	GO:0003677//DNA binding;GO:0046982//protein heterodimerization activity	-
B cells	Lineage 1	ENSCHIG00000020434	ENSCHIG00000020434	0.00704424	3.29856	3.29856	up	XP_017902963.1 PREDICTED: LOW QUALITY PROTEIN: uncharacterized protein LOC106501766 [Capra hircus]	-	-	-	-	GO:0016020//membrane;GO:0016021//integral component of membrane	GO:0000166//nucleotide binding;GO:0005525//GTP binding	-
B cells	Lineage 1	ENSCHIG00000022256	CKS2	0.00125274	3.29069	3.29069	up	CDC28 protein kinase regulatory subunit 2 [Source:NCBI gene;Acc:102171977]	Human Diseases;Human Diseases	Cancer: overview;Cancer: specific types	ko05200//Pathways in cancer;ko05222//Small cell lung cancer	K02219;K02219	-	GO:0003682//chromatin binding;GO:0016538//cyclin-dependent protein serine/threonine kinase regulator activity	GO:0000079//regulation of cyclin-dependent protein serine/threonine kinase activity;GO:0006357//regulation of transcription from RNA polymerase II promoter;GO:0007049//cell cycle;GO:0007127//meiosis I;GO:0008283//cell proliferation;GO:0044772//mitotic cell cycle phase transition;GO:0051301//cell division
B cells	Lineage 1	ENSCHIG00000009037	TP53INP1	3.03239e-05	3.27905	3.27905	up	tumor protein p53 inducible nuclear protein 1 [Source:NCBI gene;Acc:102184356]	-	-	-	-	GO:0005634//nucleus;GO:0005776//autophagosome;GO:0005829//cytosol	GO:0016209//antioxidant activity	GO:0006355//regulation of transcription, DNA-templated;GO:0007050//cell cycle arrest;GO:0008285//negative regulation of cell proliferation;GO:0009408//response to heat;GO:0010506//regulation of autophagy;GO:0010508//positive regulation of autophagy;GO:0010628//positive regulation of gene expression;GO:0010629//negative regulation of gene expression;GO:0030336//negative regulation of cell migratio…
B cells	Lineage 1	ENSCHIG00000006676	CD3D	0.00488673	3.26856	3.26856	up	CD3d molecule [Source:NCBI gene;Acc:102191154]	Human Diseases;Human Diseases;Human Diseases;Human Diseases;Human Diseases;Organismal Systems;Organismal Systems;Organismal Systems;Organismal Systems;Human Diseases;Human Diseases	Infectious disease: viral;Infectious disease: viral;Infectious disease: viral;Infectious disease: viral;Infectious disease: parasitic;Immune system;Immune system;Immune system;Immune system;Cancer: overview;Immune disease	ko05170//Human immunodeficiency virus 1 infection;ko05169//Epstein-Barr virus infection;ko05166//Human T-cell leukemia virus 1 infection;ko05162//Measles;ko05142//Chagas disease;ko04659//Th17 cell differentiation;ko04660//T cell receptor signaling pathway;ko04640//Hematopoietic cell lineage;ko04658//Th1 and Th2 cell differentiation;ko05235//PD-L1 expression and PD-1 checkpoint pathway in cancer;k…	K06450;K06450;K06450;K06450;K06450;K06450;K06450;K06450;K06450;K06450;K06450	GO:0005886//plasma membrane;GO:0016020//membrane;GO:0016021//integral component of membrane;GO:0042101//T cell receptor complex;GO:0042105//alpha-beta T cell receptor complex	GO:0004888//transmembrane signaling receptor activity;GO:0042802//identical protein binding;GO:0046982//protein heterodimerization activity	GO:0002250//adaptive immune response;GO:0007166//cell surface receptor signaling pathway;GO:0045059//positive thymic T cell selection
B cells	Lineage 1	ENSCHIG00000020076	CD84	0.000546793	3.26735	3.26735	up	CD84 molecule [Source:NCBI gene;Acc:102181453]	-	-	-	-	GO:0005886//plasma membrane;GO:0016020//membrane;GO:0016021//integral component of membrane;GO:0043231//intracellular membrane-bounded organelle	GO:0042802//identical protein binding	GO:0032685//negative regulation of granulocyte macrophage colony-stimulating factor production;GO:0032701//negative regulation of interleukin-18 production;GO:0033004//negative regulation of mast cell activation;GO:0043305//negative regulation of mast cell degranulation;GO:2001256//regulation of store-operated calcium entry
B cells	Lineage 1	ENSCHIG00000012464	GRAMD1B	0.00351983	3.26344	3.26344	up	GRAM domain containing 1B [Source:NCBI gene;Acc:102188154]	-	-	-	-	GO:0005783//endoplasmic reticulum;GO:0005789//endoplasmic reticulum membrane;GO:0005886//plasma membrane;GO:0016020//membrane;GO:0016021//integral component of membrane;GO:0043231//intracellular membrane-bounded organelle	GO:0001786//phosphatidylserine binding;GO:0015485//cholesterol binding;GO:0070300//phosphatidic acid binding	GO:0006869//lipid transport;GO:0015918//sterol transport;GO:0042632//cholesterol homeostasis;GO:0071397//cellular response to cholesterol
B cells	Lineage 1	ENSCHIG00000023348	ENSCHIG00000023348	9.16374e-08	3.25931	3.25931	up	spermatogenesis associated 13 [Source:NCBI gene;Acc:102168739]	Cellular Processes	Cell motility	ko04810//Regulation of actin cytoskeleton	K05769	-	GO:0005085//guanyl-nucleotide exchange factor activity;GO:0005515//protein binding	GO:0035556//intracellular signal transduction;GO:0050790//regulation of catalytic activity
B cells	Lineage 1	ENSCHIG00000011971	MCUB	8.4488e-14	3.25227	3.25227	up	mitochondrial calcium uniporter dominant negative beta subunit [Source:NCBI gene;Acc:102171316]	-	-	-	-	GO:0005654//nucleoplasm;GO:0005739//mitochondrion;GO:0005743//mitochondrial inner membrane;GO:0016020//membrane;GO:0016021//integral component of membrane;GO:0031224//intrinsic component of membrane;GO:0031305//integral component of mitochondrial inner membrane;GO:0034704//calcium channel complex;GO:0043231//intracellular membrane-bounded organelle;GO:1990246//uniplex complex	GO:0019855//calcium channel inhibitor activity	GO:0006811//ion transport;GO:0006816//calcium ion transport;GO:0006851//mitochondrial calcium ion transport;GO:0051560//mitochondrial calcium ion homeostasis
B cells	Lineage 1	ENSCHIG00000021374	GINS3	8.73974e-05	3.23478	3.23478	up	GINS complex subunit 3 [Source:NCBI gene;Acc:102175791]	-	-	-	-	GO:0000811//GINS complex;GO:0005634//nucleus;GO:0005654//nucleoplasm;GO:0005694//chromosome	-	GO:0006260//DNA replication
B cells	Lineage 1	ENSCHIG00000013625	PTPN7	0.000194029	3.22779	3.22779	up	protein tyrosine phosphatase non-receptor type 7 [Source:NCBI gene;Acc:102191792]	Environmental Information Processing	Signal transduction	ko04010//MAPK signaling pathway	K18019	GO:0005737//cytoplasm;GO:0005829//cytosol;GO:0009898//cytoplasmic side of plasma membrane;GO:0015630//microtubule cytoskeleton;GO:0072686//mitotic spindle	GO:0004725//protein tyrosine phosphatase activity;GO:0016791//phosphatase activity	GO:0006470//protein dephosphorylation;GO:0016311//dephosphorylation;GO:0035335//peptidyl-tyrosine dephosphorylation
B cells	Lineage 1	ENSCHIG00000009044	FYN	0	3.2125	3.2125	up	FYN proto-oncogene, Src family tyrosine kinase [Source:NCBI gene;Acc:102179673]	Cellular Processes;Organismal Systems;Environmental Information Processing;Organismal Systems;Organismal Systems;Environmental Information Processing;Organismal Systems;Organismal Systems;Organismal Systems;Human Diseases;Cellular Processes;Organismal Systems;Human Diseases	Cellular community - eukaryotes;Development and regeneration;Signal transduction;Immune system;Immune system;Signal transduction;Nervous system;Immune system;Development and regeneration;Cardiovascular disease;Cellular community - eukaryotes;Immune system;Neurodegenerative disease	ko04510//Focal adhesion;ko04360//Axon guidance;ko04072//Phospholipase D signaling pathway;ko04650//Natural killer cell mediated cytotoxicity;ko04611//Platelet activation;ko04071//Sphingolipid signaling pathway;ko04725//Cholinergic synapse;ko04660//T cell receptor signaling pathway;ko04380//Osteoclast differentiation;ko05416//Viral myocarditis;ko04520//Adherens junction;ko04664//Fc epsilon RI sign…	K05703;K05703;K05703;K05703;K05703;K05703;K05703;K05703;K05703;K05703;K05703;K05703;K05703	GO:0005768//endosome;GO:0005829//cytosol;GO:0005884//actin filament;GO:0005886//plasma membrane;GO:0014069//postsynaptic density;GO:0030425//dendrite;GO:0044297//cell body;GO:0045121//membrane raft;GO:0071944//cell periphery;GO:0097386//glial cell projection	GO:0000166//nucleotide binding;GO:0001664//G-protein coupled receptor binding;GO:0004672//protein kinase activity;GO:0004713//protein tyrosine kinase activity;GO:0004714//transmembrane receptor protein tyrosine kinase activity;GO:0004715//non-membrane spanning protein tyrosine kinase activity;GO:0005515//protein binding;GO:0005524//ATP binding;GO:0015631//tubulin binding;GO:0016004//phospholipase…	GO:0001764//neuron migration;GO:0003015//heart process;GO:0006468//protein phosphorylation;GO:0007166//cell surface receptor signaling pathway;GO:0008360//regulation of cell shape;GO:0010629//negative regulation of gene expression;GO:0010976//positive regulation of neuron projection development;GO:0016310//phosphorylation;GO:0018108//peptidyl-tyrosine phosphorylation;GO:0030900//forebrain develop…
B cells	Lineage 1	ENSCHIG00000024501	MICAL2	1.79648e-05	3.20718	3.20718	up	protein-methionine sulfoxide oxidase MICAL2 [Source:NCBI gene;Acc:102172084]	-	-	-	-	GO:0005634//nucleus	GO:0003779//actin binding;GO:0004497//monooxygenase activity;GO:0005515//protein binding;GO:0016174//NAD(P)H oxidase activity;GO:0016709//oxidoreductase activity, acting on paired donors, with incorporation or reduction of molecular oxygen, NAD(P)H as one donor, and incorporation of one atom of oxygen;GO:0043914//NADPH:sulfur oxidoreductase activity;GO:0046872//metal ion binding;GO:0071949//FAD b…	GO:0010735//positive regulation of transcription via serum response element binding;GO:0019417//sulfur oxidation;GO:0030042//actin filament depolymerization
B cells	Lineage 1	ENSCHIG00000018532	COPRS	2.37329e-06	3.19748	3.19748	up	coordinator of PRMT5 and differentiation stimulator [Source:NCBI gene;Acc:102180623]	-	-	-	-	GO:0005634//nucleus;GO:0005654//nucleoplasm;GO:0005829//cytosol;GO:0005886//plasma membrane	GO:0042393//histone binding	GO:0043985//histone H4-R3 methylation
B cells	Lineage 1	ENSCHIG00000014064	SAMD3	3.09875e-05	3.19716	3.19716	up	sterile alpha motif domain containing 3 [Source:NCBI gene;Acc:102189588]	-	-	-	-	-	GO:0005515//protein binding	-
B cells	Lineage 1	ENSCHIG00000022814	DENND4C	0	3.1943	3.1943	up	DENN domain containing 4C [Source:NCBI gene;Acc:102183597]	-	-	-	-	GO:0005794//Golgi apparatus;GO:0005829//cytosol;GO:0005886//plasma membrane;GO:0030904//retromer complex;GO:0032593//insulin-responsive compartment;GO:0043231//intracellular membrane-bounded organelle	GO:0005085//guanyl-nucleotide exchange factor activity;GO:0005515//protein binding	GO:0032869//cellular response to insulin stimulus;GO:0050790//regulation of catalytic activity;GO:0072659//protein localization to plasma membrane
B cells	Lineage 1	ENSCHIG00000023532	FZD3	0.000777394	3.19122	3.19122	up	frizzled class receptor 3 [Source:NCBI gene;Acc:102178446]	Human Diseases;Human Diseases;Human Diseases;Human Diseases;Organismal Systems;Human Diseases;Environmental Information Processing;Human Diseases;Environmental Information Processing;Environmental Information Processing;Human Diseases;Human Diseases;Human Diseases;Cellular Processes;Organismal Systems;Human Diseases	Cancer: overview;Neurodegenerative disease;Infectious disease: viral;Cancer: overview;Development and regeneration;Cancer: specific types;Signal transduction;Cancer: overview;Signal transduction;Signal transduction;Endocrine and metabolic disease;Cancer: specific types;Cancer: specific types;Cellular community - eukaryotes;Endocrine system;Cancer: specific types	ko05200//Pathways in cancer;ko05010//Alzheimer disease;ko05165//Human papillomavirus infection;ko05205//Proteoglycans in cancer;ko04360//Axon guidance;ko05225//Hepatocellular carcinoma;ko04390//Hippo signaling pathway;ko05206//MicroRNAs in cancer;ko04150//mTOR signaling pathway;ko04310//Wnt signaling pathway;ko04934//Cushing syndrome;ko05226//Gastric cancer;ko05224//Breast cancer;ko04550//Signali…	K02329;K02329;K02329;K02329;K02329;K02329;K02329;K02329;K02329;K02329;K02329;K02329;K02329;K02329;K02329;K02329	GO:0005737//cytoplasm;GO:0005886//plasma membrane;GO:0016020//membrane;GO:0016021//integral component of membrane;GO:0016324//apical plasma membrane;GO:0016328//lateral plasma membrane;GO:0030424//axon;GO:0030425//dendrite;GO:0032433//filopodium tip;GO:0043025//neuronal cell body;GO:0045177//apical part of cell;GO:0048786//presynaptic active zone	GO:0004888//transmembrane signaling receptor activity;GO:0005515//protein binding;GO:0017147//Wnt-protein binding;GO:0030165//PDZ domain binding;GO:0042813//Wnt-activated receptor activity	GO:0001736//establishment of planar polarity;GO:0001764//neuron migration;GO:0001843//neural tube closure;GO:0001942//hair follicle development;GO:0002052//positive regulation of neuroblast proliferation;GO:0007166//cell surface receptor signaling pathway;GO:0007275//multicellular organism development;GO:0016055//Wnt signaling pathway;GO:0030901//midbrain development;GO:0033278//cell proliferatio…
B cells	Lineage 1	ENSCHIG00000015995	FLNB	2.49917e-05	3.191	3.191	up	filamin B [Source:NCBI gene;Acc:102187630]	Environmental Information Processing;Human Diseases;Human Diseases;Cellular Processes	Signal transduction;Infectious disease: bacterial;Cancer: overview;Cellular community - eukaryotes	ko04010//MAPK signaling pathway;ko05132//Salmonella infection;ko05205//Proteoglycans in cancer;ko04510//Focal adhesion	K04437;K04437;K04437;K04437	GO:0005829//cytosol;GO:0005886//plasma membrane	GO:0003779//actin binding;GO:0005515//protein binding;GO:0042802//identical protein binding	GO:0030036//actin cytoskeleton organization;GO:0030154//cell differentiation
B cells	Lineage 1	ENSCHIG00000013116	ENSCHIG00000013116	3.33159e-11	3.18069	3.18069	up	serpin B6-like [Source:NCBI gene;Acc:108633536]	Human Diseases	Infectious disease: parasitic	ko05146//Amoebiasis	K13963	GO:0005615//extracellular space	-	-
B cells	Lineage 1	ENSCHIG00000018913	SMYD2	0.000305296	3.17689	3.17689	up	SET and MYND domain containing 2 [Source:NCBI gene;Acc:102189783]	Metabolism;Metabolism	Global and overview maps;Amino acid metabolism	ko01100//Metabolic pathways;ko00310//Lysine degradation	K11426;K11426	GO:0005634//nucleus;GO:0005737//cytoplasm;GO:0005829//cytosol	GO:0000993//RNA polymerase II core binding;GO:0002039//p53 binding;GO:0005515//protein binding;GO:0008168//methyltransferase activity;GO:0016279//protein-lysine N-methyltransferase activity;GO:0018024//histone-lysine N-methyltransferase activity;GO:0046975//histone methyltransferase activity (H3-K36 specific)	GO:0000122//negative regulation of transcription from RNA polymerase II promoter;GO:0006325//chromatin organization;GO:0008285//negative regulation of cell proliferation;GO:0010452//histone H3-K36 methylation;GO:0016571//histone methylation;GO:0018026//peptidyl-lysine monomethylation;GO:0018027//peptidyl-lysine dimethylation;GO:0032259//methylation;GO:0034968//histone lysine methylation;GO:004351…
B cells	Lineage 1	ENSCHIG00000015669	ENSCHIG00000015669	0	3.17586	3.17586	up	glutathione S-transferase P [Source:NCBI gene;Acc:102184041]	Metabolism;Human Diseases;Human Diseases;Human Diseases;Human Diseases;Human Diseases;Human Diseases;Metabolism;Metabolism;Metabolism;Metabolism	Global and overview maps;Cancer: overview;Cancer: specific types;Cardiovascular disease;Cancer: specific types;Drug resistance: antineoplastic;Cancer: overview;Xenobiotics biodegradation and metabolism;Xenobiotics biodegradation and metabolism;Xenobiotics biodegradation and metabolism;Metabolism of other amino acids	ko01100//Metabolic pathways;ko05200//Pathways in cancer;ko05225//Hepatocellular carcinoma;ko05418//Fluid shear stress and atherosclerosis;ko05215//Prostate cancer;ko01524//Platinum drug resistance;ko05204//Chemical carcinogenesis - DNA adducts;ko00983//Drug metabolism - other enzymes;ko00980//Metabolism of xenobiotics by cytochrome P450;ko00982//Drug metabolism - cytochrome P450;ko00480//Glutathi…	K23790;K23790;K23790;K23790;K23790;K23790;K23790;K23790;K23790;K23790;K23790	-	GO:0004364//glutathione transferase activity;GO:0005515//protein binding	GO:0006749//glutathione metabolic process
B cells	Lineage 1	ENSCHIG00000016703	TCEA2	0.00982652	3.17569	3.17569	up	transcription elongation factor A2 [Source:NCBI gene;Acc:102177730]	-	-	-	-	GO:0005634//nucleus;GO:0005654//nucleoplasm;GO:0005813//centrosome	GO:0003676//nucleic acid binding;GO:0008270//zinc ion binding;GO:0046872//metal ion binding	GO:0006351//transcription, DNA-templated;GO:0006355//regulation of transcription, DNA-templated
B cells	Lineage 1	ENSCHIG00000013733	RHNO1	0.0010124	3.17325	3.17325	up	RAD9-HUS1-RAD1 interacting nuclear orphan 1 [Source:NCBI gene;Acc:102182575]	-	-	-	-	GO:0005634//nucleus;GO:0005694//chromosome	-	GO:0000077//DNA damage checkpoint;GO:0000725//recombinational repair;GO:0034644//cellular response to UV;GO:0070318//positive regulation of G0 to G1 transition;GO:0071479//cellular response to ionizing radiation
B cells	Lineage 1	ENSCHIG00000016273	ENSCHIG00000016273	0.00013558	3.17309	3.17309	up	cyclin B1 [Source:NCBI gene;Acc:102188170]	Human Diseases;Cellular Processes;Cellular Processes;Environmental Information Processing;Cellular Processes;Cellular Processes;Organismal Systems	Infectious disease: viral;Cell growth and death;Cell growth and death;Signal transduction;Cell growth and death;Cell growth and death;Endocrine system	ko05170//Human immunodeficiency virus 1 infection;ko04218//Cellular senescence;ko04110//Cell cycle;ko04068//FoxO signaling pathway;ko04114//Oocyte meiosis;ko04115//p53 signaling pathway;ko04914//Progesterone-mediated oocyte maturation	K05868;K05868;K05868;K05868;K05868;K05868;K05868	-	-	-
B cells	Lineage 1	ENSCHIG00000001541	ENSCHIG00000001541	2.16597e-07	3.17167	3.17167	up	apolipoprotein L3-like [Source:NCBI gene;Acc:102170968]	-	-	-	-	GO:0005576//extracellular region	GO:0008289//lipid binding	GO:0006869//lipid transport;GO:0042157//lipoprotein metabolic process
B cells	Lineage 1	ENSCHIG00000025611	ADGRL1	0.00169418	3.16186	3.16186	up	adhesion G protein-coupled receptor L1 [Source:NCBI gene;Acc:102188489]	-	-	-	-	GO:0005886//plasma membrane;GO:0016020//membrane;GO:0016021//integral component of membrane;GO:0030424//axon	GO:0004888//transmembrane signaling receptor activity;GO:0004930//G-protein coupled receptor activity;GO:0030246//carbohydrate binding	GO:0007166//cell surface receptor signaling pathway;GO:0007186//G-protein coupled receptor signaling pathway
B cells	Lineage 1	ENSCHIG00000024623	ENSCHIG00000024623	3.64386e-10	3.15844	3.15844	up	septin 4 [Source:NCBI gene;Acc:102186627]	Cellular Processes;Cellular Processes	Cell growth and death;Cell growth and death	ko04210//Apoptosis;ko04215//Apoptosis - multiple species	K16943;K16943	GO:0005856//cytoskeleton	GO:0000166//nucleotide binding;GO:0005525//GTP binding	-
B cells	Lineage 1	ENSCHIG00000026063	ELOVL6	6.60339e-06	3.1555	3.1555	up	ELOVL fatty acid elongase 6 [Source:NCBI gene;Acc:102181762]	Metabolism;Metabolism;Metabolism;Metabolism	Global and overview maps;Global and overview maps;Lipid metabolism;Lipid metabolism	ko01100//Metabolic pathways;ko01212//Fatty acid metabolism;ko01040//Biosynthesis of unsaturated fatty acids;ko00062//Fatty acid elongation	K10203;K10203;K10203;K10203	GO:0005783//endoplasmic reticulum;GO:0005789//endoplasmic reticulum membrane;GO:0016020//membrane;GO:0016021//integral component of membrane	GO:0009922//fatty acid elongase activity;GO:0016740//transferase activity	GO:0006629//lipid metabolic process;GO:0006631//fatty acid metabolic process;GO:0006633//fatty acid biosynthetic process;GO:0006636//unsaturated fatty acid biosynthetic process;GO:0019367//fatty acid elongation, saturated fatty acid;GO:0034625//fatty acid elongation, monounsaturated fatty acid;GO:0035338//long-chain fatty-acyl-CoA biosynthetic process;GO:0042761//very long-chain fatty acid biosyn…
B cells	Lineage 1	ENSCHIG00000009875	RACGAP1	4.45614e-05	3.15052	3.15052	up	Rac GTPase activating protein 1 [Source:NCBI gene;Acc:102171689]	-	-	-	-	GO:0005634//nucleus;GO:0005654//nucleoplasm;GO:0005819//spindle;GO:0030496//midbody;GO:0031234//extrinsic component of cytoplasmic side of plasma membrane;GO:0032154//cleavage furrow;GO:0051233//spindle midzone;GO:0072686//mitotic spindle;GO:0097149//centralspindlin complex	GO:0005096//GTPase activator activity;GO:0005547//phosphatidylinositol-3,4,5-trisphosphate binding;GO:0008017//microtubule binding;GO:0019901//protein kinase binding;GO:0043014//alpha-tubulin binding;GO:0043015//gamma-tubulin binding;GO:0048487//beta-tubulin binding	GO:0000281//mitotic cytokinesis;GO:0000915//actomyosin contractile ring assembly;GO:0007165//signal transduction;GO:0007283//spermatogenesis;GO:0007405//neuroblast proliferation;GO:0008272//sulfate transport;GO:0032467//positive regulation of cytokinesis;GO:0035556//intracellular signal transduction;GO:0045995//regulation of embryonic development;GO:0051256//mitotic spindle midzone assembly;GO:00…
B cells	Lineage 1	ENSCHIG00000023873	TPX2	2.91545e-13	3.14932	3.14932	up	TPX2 microtubule nucleation factor [Source:NCBI gene;Acc:102181315]	-	-	-	-	GO:0000922//spindle pole;GO:0005634//nucleus;GO:0005654//nucleoplasm;GO:0005737//cytoplasm;GO:0005819//spindle;GO:0005856//cytoskeleton;GO:0005874//microtubule;GO:0015630//microtubule cytoskeleton;GO:0043203//axon hillock;GO:0045171//intercellular bridge;GO:0072686//mitotic spindle	GO:0019901//protein kinase binding;GO:0061676//importin-alpha family protein binding	GO:0007020//microtubule nucleation;GO:0007026//negative regulation of microtubule depolymerization;GO:0007049//cell cycle;GO:0032147//activation of protein kinase activity;GO:0051301//cell division;GO:0060236//regulation of mitotic spindle organization;GO:0090307//mitotic spindle assembly
B cells	Lineage 1	ENSCHIG00000007156	PASK	0.00260798	3.14847	3.14847	up	PAS domain containing serine/threonine kinase [Source:NCBI gene;Acc:102189181]	-	-	-	-	GO:0005634//nucleus;GO:0005737//cytoplasm;GO:0005829//cytosol	GO:0000166//nucleotide binding;GO:0004672//protein kinase activity;GO:0004674//protein serine/threonine kinase activity;GO:0005524//ATP binding;GO:0035091//phosphatidylinositol binding	GO:0006355//regulation of transcription, DNA-templated;GO:0006468//protein phosphorylation;GO:0043576//regulation of respiratory gaseous exchange;GO:0045719//negative regulation of glycogen biosynthetic process;GO:0046777//protein autophosphorylation;GO:0070092//regulation of glucagon secretion;GO:0097009//energy homeostasis
B cells	Lineage 1	ENSCHIG00000016491	MTUS1	0.00331079	3.14003	3.14003	up	microtubule associated scaffold protein 1 [Source:NCBI gene;Acc:102168885]	-	-	-	-	GO:0005634//nucleus;GO:0005730//nucleolus;GO:0015630//microtubule cytoskeleton	-	-
B cells	Lineage 1	ENSCHIG00000021832	RSAD2	0.00340749	3.13621	3.13621	up	radical S-adenosyl methionine domain containing 2 [Source:NCBI gene;Acc:102190797]	Human Diseases;Human Diseases	Infectious disease: viral;Infectious disease: viral	ko05164//Influenza A;ko05160//Hepatitis C	K15045;K15045	GO:0001650//fibrillar center;GO:0005739//mitochondrion;GO:0005741//mitochondrial outer membrane;GO:0005743//mitochondrial inner membrane;GO:0005783//endoplasmic reticulum;GO:0005789//endoplasmic reticulum membrane;GO:0005811//lipid particle	GO:0003824//catalytic activity;GO:0043621//protein self-association;GO:0046872//metal ion binding;GO:0051536//iron-sulfur cluster binding;GO:0051539//4 iron, 4 sulfur cluster binding	GO:0009615//response to virus;GO:0034157//positive regulation of toll-like receptor 7 signaling pathway;GO:0034165//positive regulation of toll-like receptor 9 signaling pathway;GO:0035710//CD4-positive, alpha-beta T cell activation;GO:0043367//CD4-positive, alpha-beta T cell differentiation;GO:0045071//negative regulation of viral genome replication;GO:0050709//negative regulation of protein sec…
B cells	Lineage 1	ENSCHIG00000017624	TNIK	0	3.13549	3.13549	up	TRAF2 and NCK interacting kinase [Source:NCBI gene;Acc:102174699]	Environmental Information Processing	Signal transduction	ko04013//MAPK signaling pathway - fly	K08840	GO:0005634//nucleus;GO:0005654//nucleoplasm;GO:0005737//cytoplasm;GO:0005829//cytosol;GO:0005856//cytoskeleton;GO:0016324//apical plasma membrane	GO:0000166//nucleotide binding;GO:0004672//protein kinase activity;GO:0004674//protein serine/threonine kinase activity;GO:0005524//ATP binding	GO:0001934//positive regulation of protein phosphorylation;GO:0006468//protein phosphorylation;GO:0007010//cytoskeleton organization;GO:0007256//activation of JNKK activity;GO:0030033//microvillus assembly;GO:0031532//actin cytoskeleton reorganization;GO:0035556//intracellular signal transduction;GO:0046777//protein autophosphorylation;GO:0048814//regulation of dendrite morphogenesis;GO:0072659//…
B cells	Lineage 1	ENSCHIG00000021024	CAPG	9.72547e-05	3.13528	3.13528	up	capping actin protein, gelsolin like [Source:NCBI gene;Acc:102187497]	-	-	-	-	GO:0001726//ruffle;GO:0005634//nucleus;GO:0005654//nucleoplasm;GO:0005730//nucleolus;GO:0005737//cytoplasm;GO:0005814//centriole;GO:0030027//lamellipodium;GO:0042470//melanosome;GO:0042995//cell projection;GO:0072686//mitotic spindle;GO:0090543//Flemming body	GO:0003779//actin binding;GO:0019904//protein domain specific binding;GO:0044877//macromolecular complex binding;GO:0051015//actin filament binding	GO:0008154//actin polymerization or depolymerization;GO:0051014//actin filament severing;GO:0051016//barbed-end actin filament capping;GO:0051693//actin filament capping
B cells	Lineage 1	ENSCHIG00000006979	CD247	4.44089e-15	3.13147	3.13147	up	CD247 molecule [Source:NCBI gene;Acc:102173900]	Human Diseases;Human Diseases;Organismal Systems;Human Diseases;Organismal Systems;Organismal Systems;Organismal Systems;Human Diseases	Infectious disease: viral;Infectious disease: viral;Immune system;Infectious disease: parasitic;Immune system;Immune system;Immune system;Cancer: overview	ko05170//Human immunodeficiency virus 1 infection;ko05169//Epstein-Barr virus infection;ko04650//Natural killer cell mediated cytotoxicity;ko05142//Chagas disease;ko04659//Th17 cell differentiation;ko04660//T cell receptor signaling pathway;ko04658//Th1 and Th2 cell differentiation;ko05235//PD-L1 expression and PD-1 checkpoint pathway in cancer	K06453;K06453;K06453;K06453;K06453;K06453;K06453;K06453	GO:0005737//cytoplasm;GO:0005886//plasma membrane;GO:0016020//membrane;GO:0042101//T cell receptor complex	GO:0004888//transmembrane signaling receptor activity;GO:0042802//identical protein binding;GO:1990782//protein tyrosine kinase binding	GO:0007166//cell surface receptor signaling pathway
B cells	Lineage 1	ENSCHIG00000016644	ENSCHIG00000016644	3.24209e-06	3.12751	3.12751	up	apolipoprotein L3-like [Source:NCBI gene;Acc:108636023]	-	-	-	-	GO:0005576//extracellular region	GO:0008289//lipid binding	GO:0006869//lipid transport;GO:0042157//lipoprotein metabolic process
B cells	Lineage 1	ENSCHIG00000024307	GALNT3	0.00056122	3.12316	3.12316	up	polypeptide N-acetylgalactosaminyltransferase 3 [Source:NCBI gene;Acc:102179608]	Metabolism;Metabolism;Metabolism	Global and overview maps;Glycan biosynthesis and metabolism;Glycan biosynthesis and metabolism	ko01100//Metabolic pathways;ko00514//Other types of O-glycan biosynthesis;ko00512//Mucin type O-glycan biosynthesis	K00710;K00710;K00710	GO:0000139//Golgi membrane;GO:0005794//Golgi apparatus;GO:0016020//membrane;GO:0016021//integral component of membrane;GO:0048471//perinuclear region of cytoplasm	GO:0004653//polypeptide N-acetylgalactosaminyltransferase activity;GO:0005509//calcium ion binding;GO:0016740//transferase activity;GO:0016757//transferase activity, transferring glycosyl groups;GO:0030145//manganese ion binding;GO:0030246//carbohydrate binding	GO:0006486//protein glycosylation;GO:0018215//protein phosphopantetheinylation;GO:0018242//protein O-linked glycosylation via serine;GO:0018243//protein O-linked glycosylation via threonine
B cells	Lineage 1	ENSCHIG00000013032	CENPN	0.000196927	3.12235	3.12235	up	centromere protein N [Source:NCBI gene;Acc:102179974]	-	-	-	-	GO:0005654//nucleoplasm	-	GO:0007059//chromosome segregation;GO:0051382//kinetochore assembly
B cells	Lineage 1	ENSCHIG00000015184	RGS1	4.62075e-12	3.12076	3.12076	up	regulator of G protein signaling 1 [Source:NCBI gene;Acc:102169205]	-	-	-	-	GO:0005829//cytosol;GO:0031234//extrinsic component of cytoplasmic side of plasma membrane	GO:0001965//G-protein alpha-subunit binding;GO:0005096//GTPase activator activity	GO:0007165//signal transduction;GO:0007186//G-protein coupled receptor signaling pathway;GO:0008277//regulation of G-protein coupled receptor protein signaling pathway;GO:0009617//response to bacterium;GO:0043547//positive regulation of GTPase activity;GO:0061737//leukotriene signaling pathway
B cells	Lineage 1	ENSCHIG00000023543	RARG	0.003098	3.11959	3.11959	up	retinoic acid receptor gamma [Source:NCBI gene;Acc:102178513]	-	-	-	-	GO:0000785//chromatin;GO:0005634//nucleus;GO:0005654//nucleoplasm;GO:0005667//transcription factor complex	GO:0003677//DNA binding;GO:0003682//chromatin binding;GO:0003700//transcription factor activity, sequence-specific DNA binding;GO:0004879//RNA polymerase II transcription factor activity, ligand-activated sequence-specific DNA binding;GO:0008270//zinc ion binding;GO:0043565//sequence-specific DNA binding;GO:0046872//metal ion binding;GO:0046965//retinoid X receptor binding;GO:1990837//sequence-sp…	GO:0000122//negative regulation of transcription from RNA polymerase II promoter;GO:0001843//neural tube closure;GO:0002063//chondrocyte development;GO:0002068//glandular epithelial cell development;GO:0003417//growth plate cartilage development;GO:0003430//growth plate cartilage chondrocyte growth;GO:0006355//regulation of transcription, DNA-templated;GO:0008285//negative regulation of cell prol…
B cells	Lineage 1	ENSCHIG00000012476	CENPF	1.63789e-10	3.11307	3.11307	up	centromere protein F [Source:NCBI gene;Acc:102179690]	-	-	-	-	GO:0000775//chromosome, centromeric region;GO:0000776//kinetochore;GO:0000922//spindle pole;GO:0000940//condensed chromosome outer kinetochore;GO:0005634//nucleus;GO:0005635//nuclear envelope;GO:0005654//nucleoplasm;GO:0005737//cytoplasm;GO:0005819//spindle;GO:0016363//nuclear matrix;GO:0030496//midbody;GO:0097539//ciliary transition fiber	GO:0008017//microtubule binding;GO:0008022//protein C-terminus binding;GO:0008134//transcription factor binding;GO:0042803//protein homodimerization activity;GO:0070840//dynein complex binding	GO:0000278//mitotic cell cycle;GO:0001822//kidney development;GO:0007059//chromosome segregation;GO:0010389//regulation of G2/M transition of mitotic cell cycle;GO:0015031//protein transport;GO:0021591//ventricular system development;GO:0045892//negative regulation of transcription, DNA-templated;GO:0051310//metaphase plate congression
B cells	Lineage 1	ENSCHIG00000012814	HLF	0.00416939	3.10924	3.10924	up	HLF transcription factor, PAR bZIP family member [Source:NCBI gene;Acc:102180343]	Organismal Systems	Environmental adaptation	ko04711//Circadian rhythm - fly	K09057	GO:0005634//nucleus;GO:0005654//nucleoplasm	GO:0001228//transcriptional activator activity, RNA polymerase II transcription regulatory region sequence-specific binding;GO:0003677//DNA binding;GO:0003700//transcription factor activity, sequence-specific DNA binding;GO:0043565//sequence-specific DNA binding;GO:1990837//sequence-specific double-stranded DNA binding	GO:0006355//regulation of transcription, DNA-templated;GO:0006357//regulation of transcription from RNA polymerase II promoter;GO:0035914//skeletal muscle cell differentiation;GO:0045944//positive regulation of transcription from RNA polymerase II promoter
B cells	Lineage 1	ENSCHIG00000020195	TUBB4A	0.00219301	3.10761	3.10761	up	tubulin beta 4A class IVa [Source:NCBI gene;Acc:102178062]	Human Diseases;Human Diseases;Cellular Processes;Cellular Processes	Neurodegenerative disease;Neurodegenerative disease;Transport and catabolism;Cellular community - eukaryotes	ko05010//Alzheimer disease;ko05016//Huntington disease;ko04145//Phagosome;ko04540//Gap junction	K07375;K07375;K07375;K07375	GO:0005737//cytoplasm;GO:0005856//cytoskeleton;GO:0005874//microtubule;GO:0005929//cilium;GO:0005930//axoneme;GO:0033269//internode region of axon;GO:0042995//cell projection;GO:0043025//neuronal cell body;GO:0043209//myelin sheath	GO:0000166//nucleotide binding;GO:0003924//GTPase activity;GO:0005200//structural constituent of cytoskeleton;GO:0005509//calcium ion binding;GO:0005525//GTP binding	GO:0007010//cytoskeleton organization;GO:0007017//microtubule-based process;GO:0031115//negative regulation of microtubule polymerization
B cells	Lineage 1	ENSCHIG00000021676	ENSCHIG00000021676	3.05758e-09	3.10597	3.10597	up	BRCA1 associated RING domain 1 [Source:NCBI gene;Acc:102173794]	Genetic Information Processing	Replication and repair	ko03440//Homologous recombination	K10683	-	GO:0005515//protein binding	-
B cells	Lineage 1	ENSCHIG00000025610	TUBB	6.02784e-12	3.1024	3.1024	up	tubulin beta class I [Source:NCBI gene;Acc:102168953]	Human Diseases;Human Diseases;Cellular Processes;Cellular Processes	Neurodegenerative disease;Neurodegenerative disease;Transport and catabolism;Cellular community - eukaryotes	ko05010//Alzheimer disease;ko05016//Huntington disease;ko04145//Phagosome;ko04540//Gap junction	K07375;K07375;K07375;K07375	GO:0005634//nucleus;GO:0005641//nuclear envelope lumen;GO:0005737//cytoplasm;GO:0005856//cytoskeleton;GO:0005874//microtubule;GO:0036464//cytoplasmic ribonucleoprotein granule;GO:0044297//cell body	GO:0000166//nucleotide binding;GO:0003924//GTPase activity;GO:0005200//structural constituent of cytoskeleton;GO:0005525//GTP binding;GO:0031625//ubiquitin protein ligase binding;GO:0042288//MHC class I protein binding	GO:0007017//microtubule-based process;GO:0009987//cellular process;GO:0050807//regulation of synapse organization;GO:0051225//spindle assembly
B cells	Lineage 1	ENSCHIG00000023669	ENSCHIG00000023669	5.22027e-13	3.09062	3.09062	up	DNA polymerase delta 3, accessory subunit [Source:NCBI gene;Acc:102186980]	Genetic Information Processing;Genetic Information Processing;Genetic Information Processing;Genetic Information Processing;Genetic Information Processing	Replication and repair;Replication and repair;Replication and repair;Replication and repair;Replication and repair	ko03440//Homologous recombination;ko03420//Nucleotide excision repair;ko03030//DNA replication;ko03410//Base excision repair;ko03430//Mismatch repair	K03504;K03504;K03504;K03504;K03504	GO:0005634//nucleus;GO:0043625//delta DNA polymerase complex	-	GO:0006260//DNA replication
B cells	Lineage 1	ENSCHIG00000011172	AP1S1	0.000420846	3.08982	3.08982	up	adaptor related protein complex 1 subunit sigma 1 [Source:NCBI gene;Acc:102170040]	Human Diseases;Cellular Processes	Infectious disease: viral;Transport and catabolism	ko05170//Human immunodeficiency virus 1 infection;ko04142//Lysosome	K12394;K12394	GO:0005794//Golgi apparatus;GO:0016020//membrane;GO:0030117//membrane coat;GO:0043231//intracellular membrane-bounded organelle	-	GO:0006886//intracellular protein transport;GO:0009615//response to virus;GO:0015031//protein transport;GO:0016192//vesicle-mediated transport
B cells	Lineage 1	ENSCHIG00000000075	TYMS	3.55504e-09	3.085	3.085	up	thymidylate synthetase [Source:NCBI gene;Acc:102172111]	Metabolism;Metabolism;Human Diseases;Metabolism	Global and overview maps;Nucleotide metabolism;Drug resistance: antineoplastic;Metabolism of cofactors and vitamins	ko01100//Metabolic pathways;ko00240//Pyrimidine metabolism;ko01523//Antifolate resistance;ko00670//One carbon pool by folate	K00560;K00560;K00560;K00560	GO:0005634//nucleus;GO:0005737//cytoplasm;GO:0005739//mitochondrion;GO:0005743//mitochondrial inner membrane;GO:0005759//mitochondrial matrix	GO:0000900//translation repressor activity, nucleic acid binding;GO:0004799//thymidylate synthase activity;GO:0008168//methyltransferase activity;GO:0016740//transferase activity;GO:1990825//sequence-specific mRNA binding	GO:0006231//dTMP biosynthetic process;GO:0009165//nucleotide biosynthetic process;GO:0017148//negative regulation of translation;GO:0032259//methylation;GO:0035999//tetrahydrofolate interconversion;GO:0046683//response to organophosphorus
B cells	Lineage 1	ENSCHIG00000010874	ARHGAP5	0.00704873	3.08427	3.08427	up	Rho GTPase activating protein 5 [Source:NCBI gene;Acc:102178574]	Cellular Processes;Organismal Systems	Cellular community - eukaryotes;Immune system	ko04510//Focal adhesion;ko04670//Leukocyte transendothelial migration	K13709;K13709	GO:0005783//endoplasmic reticulum;GO:0005829//cytosol	GO:0003924//GTPase activity;GO:0005525//GTP binding;GO:0042169//SH2 domain binding	GO:0007165//signal transduction
B cells	Lineage 1	ENSCHIG00000001753	CCDC85B	3.15676e-10	3.0825	3.0825	up	coiled-coil domain containing 85B [Source:NCBI gene;Acc:106503750]	-	-	-	-	GO:0005634//nucleus;GO:0005813//centrosome;GO:0005912//adherens junction	GO:0070097//delta-catenin binding	GO:0030308//negative regulation of cell growth;GO:0045599//negative regulation of fat cell differentiation;GO:0045892//negative regulation of transcription, DNA-templated
B cells	Lineage 1	ENSCHIG00000021216	ITGA1	3.97159e-06	3.07778	3.07778	up	integrin subunit alpha 1 [Source:NCBI gene;Acc:102172761]	Environmental Information Processing;Human Diseases;Cellular Processes;Cellular Processes;Organismal Systems;Human Diseases;Human Diseases;Environmental Information Processing;Human Diseases	Signal transduction;Infectious disease: viral;Cell motility;Cellular community - eukaryotes;Immune system;Cardiovascular disease;Cardiovascular disease;Signaling molecules and interaction;Cardiovascular disease	ko04151//PI3K-Akt signaling pathway;ko05165//Human papillomavirus infection;ko04810//Regulation of actin cytoskeleton;ko04510//Focal adhesion;ko04640//Hematopoietic cell lineage;ko05414//Dilated cardiomyopathy;ko05410//Hypertrophic cardiomyopathy;ko04512//ECM-receptor interaction;ko05412//Arrhythmogenic right ventricular cardiomyopathy	K06480;K06480;K06480;K06480;K06480;K06480;K06480;K06480;K06480	GO:0005925//focal adhesion;GO:0008305//integrin complex;GO:0009897//external side of plasma membrane;GO:0009986//cell surface;GO:0016020//membrane;GO:0016021//integral component of membrane;GO:0034665//integrin alpha1-beta1 complex;GO:0045178//basal part of cell	GO:0019903//protein phosphatase binding;GO:0046872//metal ion binding;GO:0098639//collagen binding involved in cell-matrix adhesion	GO:0007155//cell adhesion;GO:0007160//cell-matrix adhesion;GO:0007229//integrin-mediated signaling pathway;GO:0008285//negative regulation of cell proliferation;GO:0030593//neutrophil chemotaxis;GO:0032516//positive regulation of phosphoprotein phosphatase activity;GO:0042059//negative regulation of epidermal growth factor receptor signaling pathway;GO:0045123//cellular extravasation
B cells	Lineage 1	ENSCHIG00000006571	S100A13	3.33067e-16	3.07629	3.07629	up	S100 calcium binding protein A13 [Source:NCBI gene;Acc:102188551]	-	-	-	-	GO:0005615//extracellular space	GO:0005507//copper ion binding;GO:0005509//calcium ion binding	-
B cells	Lineage 1	ENSCHIG00000025798	ENSCHIG00000025798	0.000618493	3.06958	3.06958	up	XP_017910457.1 PREDICTED: thiosulfate sulfurtransferase/rhodanese-like domain-containing protein 3 [Capra hircus]	-	-	-	-	-	GO:0004792//thiosulfate sulfurtransferase activity;GO:0016740//transferase activity	-
B cells	Lineage 1	ENSCHIG00000025038	GATA3	5.41789e-14	3.06453	3.06453	up	GATA binding protein 3 [Source:NCBI gene;Acc:102172821]	Organismal Systems;Organismal Systems;Organismal Systems;Human Diseases	Immune system;Endocrine system;Immune system;Immune disease	ko04659//Th17 cell differentiation;ko04928//Parathyroid hormone synthesis, secretion and action;ko04658//Th1 and Th2 cell differentiation;ko05321//Inflammatory bowel disease	K17895;K17895;K17895;K17895	GO:0000785//chromatin;GO:0005634//nucleus;GO:0005654//nucleoplasm	GO:0000976//transcription regulatory region sequence-specific DNA binding;GO:0000977//RNA polymerase II regulatory region sequence-specific DNA binding;GO:0000978//RNA polymerase II core promoter proximal region sequence-specific DNA binding;GO:0000981//RNA polymerase II transcription factor activity, sequence-specific DNA binding;GO:0000987//core promoter proximal region sequence-specific DNA bi…	GO:0000122//negative regulation of transcription from RNA polymerase II promoter;GO:0000902//cell morphogenesis;GO:0001701//in utero embryonic development;GO:0001709//cell fate determination;GO:0001764//neuron migration;GO:0001775//cell activation;GO:0001817//regulation of cytokine production;GO:0001819//positive regulation of cytokine production;GO:0001822//kidney development;GO:0001823//mesonep…
B cells	Lineage 1	ENSCHIG00000026902	ENSCHIG00000026902	2.0973e-07	3.05927	3.05927	up	gamma-glutamylcyclotransferase [Source:NCBI gene;Acc:102187188]	Metabolism;Metabolism	Global and overview maps;Metabolism of other amino acids	ko01100//Metabolic pathways;ko00480//Glutathione metabolism	K00682;K00682	-	GO:0003839//gamma-glutamylcyclotransferase activity	-
B cells	Lineage 1	ENSCHIG00000011474	C16orf54	5.55112e-16	3.0588	3.0588	up	chromosome 25 C16orf54 homolog [Source:NCBI gene;Acc:102168791]	-	-	-	-	GO:0016020//membrane;GO:0016021//integral component of membrane	-	-
B cells	Lineage 1	ENSCHIG00000025067	ENSCHIG00000025067	0.00188279	3.05727	3.05727	up	tubulin alpha 1c [Source:NCBI gene;Acc:108636002]	Human Diseases;Human Diseases;Cellular Processes;Cellular Processes;Cellular Processes;Cellular Processes	Neurodegenerative disease;Neurodegenerative disease;Transport and catabolism;Cellular community - eukaryotes;Cell growth and death;Cellular community - eukaryotes	ko05010//Alzheimer disease;ko05016//Huntington disease;ko04145//Phagosome;ko04530//Tight junction;ko04210//Apoptosis;ko04540//Gap junction	K07374;K07374;K07374;K07374;K07374;K07374	GO:0005737//cytoplasm;GO:0005856//cytoskeleton;GO:0005874//microtubule	GO:0000166//nucleotide binding;GO:0003924//GTPase activity;GO:0005200//structural constituent of cytoskeleton;GO:0005525//GTP binding	GO:0007010//cytoskeleton organization;GO:0007017//microtubule-based process
B cells	Lineage 1	ENSCHIG00000018305	PEF1	0.00766912	3.05673	3.05673	up	penta-EF-hand domain containing 1 [Source:NCBI gene;Acc:102168870]	-	-	-	-	GO:0005737//cytoplasm;GO:0030127//COPII vesicle coat;GO:0031463//Cul3-RING ubiquitin ligase complex	GO:0005509//calcium ion binding;GO:0042802//identical protein binding;GO:0046982//protein heterodimerization activity;GO:0046983//protein dimerization activity;GO:0048306//calcium-dependent protein binding;GO:1990756//protein binding, bridging involved in substrate recognition for ubiquitination	GO:0006888//ER to Golgi vesicle-mediated transport;GO:0014029//neural crest formation;GO:0014032//neural crest cell development;GO:0016567//protein ubiquitination;GO:0048208//COPII vesicle coating;GO:0051592//response to calcium ion;GO:1902527//positive regulation of protein monoubiquitination
B cells	Lineage 1	ENSCHIG00000018906	ARF5	0.00778653	3.05412	3.05412	up	ADP ribosylation factor 5 [Source:NCBI gene;Acc:102171300]	Cellular Processes	Transport and catabolism	ko04144//Endocytosis	K07940	GO:0005737//cytoplasm;GO:0005886//plasma membrane	GO:0005525//GTP binding	GO:0006890//retrograde vesicle-mediated transport, Golgi to ER
B cells	Lineage 1	ENSCHIG00000021716	ENSCHIG00000021716	1.01556e-10	3.04664	3.04664	up	receptor transporter protein 4 [Source:NCBI gene;Acc:102170912]	-	-	-	-	-	-	-
B cells	Lineage 1	ENSCHIG00000027184	CD69	1.12578e-11	3.04366	3.04366	up	CD69 molecule [Source:NCBI gene;Acc:102190494]	-	-	-	-	GO:0016020//membrane;GO:0016021//integral component of membrane;GO:0032991//macromolecular complex	GO:0042802//identical protein binding	-
B cells	Lineage 1	ENSCHIG00000019225	ENSCHIG00000019225	0.00107841	3.03699	3.03699	up	XP_017912340.1 PREDICTED: coiled-coil domain-containing protein 7 [Capra hircus]	-	-	-	-	-	-	-
B cells	Lineage 1	ENSCHIG00000010569	CDKN3	2.39479e-05	3.03165	3.03165	up	cyclin dependent kinase inhibitor 3 [Source:NCBI gene;Acc:102182877]	-	-	-	-	GO:0005737//cytoplasm;GO:0005829//cytosol;GO:0048471//perinuclear region of cytoplasm	GO:0004721//phosphoprotein phosphatase activity;GO:0004722//protein serine/threonine phosphatase activity;GO:0004725//protein tyrosine phosphatase activity;GO:0016787//hydrolase activity;GO:0016791//phosphatase activity	GO:0006470//protein dephosphorylation;GO:0007049//cell cycle;GO:0007050//cell cycle arrest;GO:0016311//dephosphorylation;GO:0035335//peptidyl-tyrosine dephosphorylation
B cells	Lineage 1	ENSCHIG00000014622	CYB5R1	0.000190529	3.02892	3.02892	up	NADH-cytochrome b5 reductase 1 [Source:NCBI gene;Acc:102177552]	Metabolism	Carbohydrate metabolism	ko00520//Amino sugar and nucleotide sugar metabolism	K00326	-	GO:0004128//cytochrome-b5 reductase activity, acting on NAD(P)H;GO:0016491//oxidoreductase activity	GO:0055114//oxidation-reduction process
B cells	Lineage 1	ENSCHIG00000012535	CKS1B	0.000176896	3.02875	3.02875	up	CDC28 protein kinase regulatory subunit 1B [Source:NCBI gene;Acc:102170650]	Human Diseases;Human Diseases	Cancer: overview;Cancer: specific types	ko05200//Pathways in cancer;ko05222//Small cell lung cancer	K02219;K02219	-	GO:0016538//cyclin-dependent protein serine/threonine kinase regulator activity	GO:0000079//regulation of cyclin-dependent protein serine/threonine kinase activity;GO:0007049//cell cycle;GO:0051301//cell division
B cells	Lineage 1	ENSCHIG00000008379	METTL18	0.00398768	3.02576	3.02576	up	methyltransferase like 18 [Source:NCBI gene;Acc:102171267]	-	-	-	-	GO:0032991//macromolecular complex	GO:0031072//heat shock protein binding	-
B cells	Lineage 1	ENSCHIG00000010136	ENSCHIG00000010136	0	3.02118	3.02118	up	uncharacterized LOC108633902 [Source:NCBI gene;Acc:108633902]	Environmental Information Processing	Signaling molecules and interaction	ko04060//Cytokine-cytokine receptor interaction	K22632	-	-	GO:0006955//immune response
B cells	Lineage 1	ENSCHIG00000022643	COL14A1	0.00724542	3.02036	3.02036	up	collagen type XIV alpha 1 chain [Source:NCBI gene;Acc:102178089]	Organismal Systems	Digestive system	ko04974//Protein digestion and absorption	K08133	GO:0005576//extracellular region;GO:0005581//collagen trimer	GO:0005515//protein binding	-
B cells	Lineage 1	ENSCHIG00000012009	CD3G	4.76092e-07	3.01511	3.01511	up	CD3g molecule [Source:HGNC Symbol;Acc:HGNC:1675]	Human Diseases;Human Diseases;Human Diseases;Human Diseases;Human Diseases;Organismal Systems;Organismal Systems;Organismal Systems;Organismal Systems;Human Diseases	Infectious disease: viral;Infectious disease: viral;Infectious disease: viral;Infectious disease: viral;Infectious disease: parasitic;Immune system;Immune system;Immune system;Immune system;Cancer: overview	ko05170//Human immunodeficiency virus 1 infection;ko05169//Epstein-Barr virus infection;ko05166//Human T-cell leukemia virus 1 infection;ko05162//Measles;ko05142//Chagas disease;ko04659//Th17 cell differentiation;ko04660//T cell receptor signaling pathway;ko04640//Hematopoietic cell lineage;ko04658//Th1 and Th2 cell differentiation;ko05235//PD-L1 expression and PD-1 checkpoint pathway in cancer	K06452;K06452;K06452;K06452;K06452;K06452;K06452;K06452;K06452;K06452	GO:0005829//cytosol;GO:0005886//plasma membrane;GO:0016020//membrane;GO:0016021//integral component of membrane;GO:0042105//alpha-beta T cell receptor complex	GO:0004888//transmembrane signaling receptor activity;GO:0042802//identical protein binding;GO:0046982//protein heterodimerization activity	GO:0007163//establishment or maintenance of cell polarity;GO:0007166//cell surface receptor signaling pathway;GO:0015031//protein transport;GO:0070228//regulation of lymphocyte apoptotic process
B cells	Lineage 1	ENSCHIG00000008069	IL6ST	4.46192e-05	3.01328	3.01328	up	interleukin 6 signal transducer [Source:NCBI gene;Acc:102188086]	Human Diseases;Environmental Information Processing;Human Diseases;Human Diseases;Environmental Information Processing;Cellular Processes;Organismal Systems;Environmental Information Processing	Cancer: overview;Signaling molecules and interaction;Cancer: overview;Infectious disease: viral;Signal transduction;Cellular community - eukaryotes;Immune system;Signaling molecules and interaction	ko05200//Pathways in cancer;ko04060//Cytokine-cytokine receptor interaction;ko05203//Viral carcinogenesis;ko05167//Kaposi sarcoma-associated herpesvirus infection;ko04630//JAK-STAT signaling pathway;ko04550//Signaling pathways regulating pluripotency of stem cells;ko04659//Th17 cell differentiation;ko04061//Viral protein interaction with cytokine and cytokine receptor	K05060;K05060;K05060;K05060;K05060;K05060;K05060;K05060	GO:0005896//interleukin-6 receptor complex;GO:0005900//oncostatin-M receptor complex;GO:0009897//external side of plasma membrane;GO:0016020//membrane;GO:0030425//dendrite;GO:0043025//neuronal cell body;GO:0044297//cell body;GO:0070110//ciliary neurotrophic factor receptor complex	GO:0004896//cytokine receptor activity;GO:0004897//ciliary neurotrophic factor receptor activity;GO:0004915//interleukin-6 receptor activity;GO:0004921//interleukin-11 receptor activity;GO:0004923//leukemia inhibitory factor receptor activity;GO:0004924//oncostatin-M receptor activity;GO:0005127//ciliary neurotrophic factor receptor binding;GO:0005138//interleukin-6 receptor binding;GO:0005515//p…	GO:0005977//glycogen metabolic process;GO:0007165//signal transduction;GO:0008284//positive regulation of cell proliferation;GO:0008593//regulation of Notch signaling pathway;GO:0019221//cytokine-mediated signaling pathway;GO:0034097//response to cytokine;GO:0038165//oncostatin-M-mediated signaling pathway;GO:0042102//positive regulation of T cell proliferation;GO:0042531//positive regulation of …
B cells	Lineage 1	ENSCHIG00000010114	RNF125	1.40653e-07	3.00635	3.00635	up	ring finger protein 125 [Source:NCBI gene;Acc:102187179]	Organismal Systems	Immune system	ko04622//RIG-I-like receptor signaling pathway	K12170	GO:0000139//Golgi membrane;GO:0034098//VCP-NPL4-UFD1 AAA ATPase complex;GO:0043231//intracellular membrane-bounded organelle	GO:0002039//p53 binding;GO:0008270//zinc ion binding;GO:0031624//ubiquitin conjugating enzyme binding;GO:0061630//ubiquitin protein ligase activity	GO:0000209//protein polyubiquitination;GO:0006511//ubiquitin-dependent protein catabolic process;GO:0032480//negative regulation of type I interferon production;GO:0039536//negative regulation of RIG-I signaling pathway;GO:1990830//cellular response to leukemia inhibitory factor
B cells	Lineage 1	ENSCHIG00000011593	ENSCHIG00000011593	0.00292815	3.00621	3.00621	up	importin subunit alpha-1 pseudogene [Source:NCBI gene;Acc:102172689]	Human Diseases	Infectious disease: viral	ko05164//Influenza A	K15043	GO:0005737//cytoplasm	GO:0005515//protein binding;GO:0061608//nuclear import signal receptor activity	GO:0006606//protein import into nucleus;GO:0015031//protein transport
B cells	Lineage 1	ENSCHIG00000023246	NLRP3	0.00648035	2.98679	2.98679	up	NLR family pyrin domain containing 3 [Source:NCBI gene;Acc:102173382]	Human Diseases;Organismal Systems;Human Diseases;Cellular Processes;Human Diseases;Organismal Systems;Human Diseases	Infectious disease: bacterial;Immune system;Infectious disease: viral;Cell growth and death;Infectious disease: bacterial;Immune system;Infectious disease: bacterial	ko05132//Salmonella infection;ko04621//NOD-like receptor signaling pathway;ko05164//Influenza A;ko04217//Necroptosis;ko05135//Yersinia infection;ko04625//C-type lectin receptor signaling pathway;ko05133//Pertussis	K12800;K12800;K12800;K12800;K12800;K12800;K12800	GO:0000139//Golgi membrane;GO:0005737//cytoplasm;GO:0072559//NLRP3 inflammasome complex	GO:0005515//protein binding;GO:0042802//identical protein binding	GO:0002674//negative regulation of acute inflammatory response;GO:0006954//inflammatory response;GO:0032088//negative regulation of NF-kappaB transcription factor activity;GO:0032691//negative regulation of interleukin-1 beta production;GO:0032731//positive regulation of interleukin-1 beta production;GO:0043280//positive regulation of cysteine-type endopeptidase activity involved in apoptotic pro…
B cells	Lineage 1	ENSCHIG00000010295	TMEM63B	0.000723162	2.98485	2.98485	up	transmembrane protein 63B [Source:NCBI gene;Acc:100861329]	-	-	-	-	GO:0005886//plasma membrane;GO:0015629//actin cytoskeleton;GO:0016020//membrane;GO:0016021//integral component of membrane	GO:0005227//calcium activated cation channel activity;GO:0008381//mechanically-gated ion channel activity;GO:1990760//osmolarity-sensing cation channel activity	GO:0006811//ion transport;GO:0034220//ion transmembrane transport;GO:0098655//cation transmembrane transport
B cells	Lineage 1	ENSCHIG00000016684	UCP2	0.000570487	2.98198	2.98198	up	uncoupling protein 2 [Source:NCBI gene;Acc:102184455]	-	-	-	-	GO:0005739//mitochondrion;GO:0016020//membrane;GO:0016021//integral component of membrane;GO:0031966//mitochondrial membrane	-	GO:0001666//response to hypoxia;GO:0006839//mitochondrial transport;GO:0051881//regulation of mitochondrial membrane potential
B cells	Lineage 1	ENSCHIG00000025560	RAPGEF2	4.95228e-10	2.97909	2.97909	up	Rap guanine nucleotide exchange factor 2 [Source:NCBI gene;Acc:102187973]	Environmental Information Processing;Environmental Information Processing;Cellular Processes	Signal transduction;Signal transduction;Cellular community - eukaryotes	ko04010//MAPK signaling pathway;ko04015//Rap1 signaling pathway;ko04530//Tight junction	K08018;K08018;K08018	GO:0005768//endosome;GO:0005770//late endosome;GO:0016020//membrane;GO:0030054//cell junction;GO:0048471//perinuclear region of cytoplasm	GO:0005085//guanyl-nucleotide exchange factor activity;GO:0005096//GTPase activator activity;GO:0005515//protein binding	GO:0007165//signal transduction;GO:0007264//small GTPase mediated signal transduction;GO:0030154//cell differentiation;GO:0042127//regulation of cell proliferation;GO:0043547//positive regulation of GTPase activity
B cells	Lineage 1	ENSCHIG00000012390	ITGAL	0	2.97795	2.97795	up	integrin subunit alpha L [Source:NCBI gene;Acc:102172115]	Human Diseases;Human Diseases;Environmental Information Processing;Cellular Processes;Environmental Information Processing;Organismal Systems;Human Diseases;Human Diseases;Organismal Systems;Human Diseases;Human Diseases	Infectious disease: viral;Infectious disease: viral;Signal transduction;Cell motility;Signaling molecules and interaction;Immune system;Immune disease;Infectious disease: bacterial;Immune system;Cardiovascular disease;Infectious disease: parasitic	ko05169//Epstein-Barr virus infection;ko05166//Human T-cell leukemia virus 1 infection;ko04015//Rap1 signaling pathway;ko04810//Regulation of actin cytoskeleton;ko04514//Cell adhesion molecules;ko04650//Natural killer cell mediated cytotoxicity;ko05323//Rheumatoid arthritis;ko05150//Staphylococcus aureus infection;ko04670//Leukocyte transendothelial migration;ko05416//Viral myocarditis;ko05144//M…	K05718;K05718;K05718;K05718;K05718;K05718;K05718;K05718;K05718;K05718;K05718	GO:0008305//integrin complex;GO:0009986//cell surface;GO:0016020//membrane;GO:0016021//integral component of membrane;GO:0034687//integrin alphaL-beta2 complex	GO:0030369//ICAM-3 receptor activity;GO:0046872//metal ion binding;GO:0050839//cell adhesion molecule binding	GO:0002291//T cell activation via T cell receptor contact with antigen bound to MHC molecule on antigen presenting cell;GO:0007155//cell adhesion;GO:0007157//heterophilic cell-cell adhesion via plasma membrane cell adhesion molecules;GO:0007159//leukocyte cell-cell adhesion;GO:0007160//cell-matrix adhesion;GO:0007229//integrin-mediated signaling pathway;GO:0035683//memory T cell extravasation;GO:…
B cells	Lineage 1	ENSCHIG00000012352	ALKBH2	0.00201328	2.96736	2.96736	up	alkB homolog 2, alpha-ketoglutarate dependent dioxygenase [Source:NCBI gene;Acc:102178649]	-	-	-	-	GO:0005654//nucleoplasm	GO:0008198//ferrous iron binding;GO:0016491//oxidoreductase activity;GO:0016706//oxidoreductase activity, acting on paired donors, with incorporation or reduction of molecular oxygen, 2-oxoglutarate as one donor, and incorporation of one atom each of oxygen into both donors;GO:0043734//DNA-N1-methyladenine dioxygenase activity;GO:0051747//cytosine C-5 DNA demethylase activity	GO:0006281//DNA repair;GO:0006307//DNA dealkylation involved in DNA repair;GO:0035511//oxidative DNA demethylation;GO:0055114//oxidation-reduction process
B cells	Lineage 1	ENSCHIG00000011482	ACSBG1	0.00346543	2.96065	2.96065	up	acyl-CoA synthetase bubblegum family member 1 [Source:NCBI gene;Acc:102181437]	Metabolism;Organismal Systems;Organismal Systems;Metabolism;Metabolism;Metabolism	Global and overview maps;Endocrine system;Endocrine system;Global and overview maps;Lipid metabolism;Lipid metabolism	ko01100//Metabolic pathways;ko03320//PPAR signaling pathway;ko04920//Adipocytokine signaling pathway;ko01212//Fatty acid metabolism;ko00071//Fatty acid degradation;ko00061//Fatty acid biosynthesis	K15013;K15013;K15013;K15013;K15013;K15013	GO:0005737//cytoplasm;GO:0005783//endoplasmic reticulum;GO:0005886//plasma membrane	GO:0000166//nucleotide binding;GO:0004467//long-chain fatty acid-CoA ligase activity;GO:0031957//very long-chain fatty acid-CoA ligase activity	GO:0000038//very long-chain fatty acid metabolic process;GO:0001676//long-chain fatty acid metabolic process;GO:0051384//response to glucocorticoid
B cells	Lineage 1	ENSCHIG00000027058	ADA	0.000187969	2.95709	2.95709	up	adenosine deaminase [Source:NCBI gene;Acc:102171622]	Metabolism;Metabolism;Human Diseases	Global and overview maps;Nucleotide metabolism;Immune disease	ko01100//Metabolic pathways;ko00230//Purine metabolism;ko05340//Primary immunodeficiency	K01488;K01488;K01488	GO:0005737//cytoplasm;GO:0005764//lysosome;GO:0005829//cytosol;GO:0005886//plasma membrane;GO:0009897//external side of plasma membrane;GO:0009986//cell surface;GO:0016020//membrane;GO:0030054//cell junction;GO:0060205//cytoplasmic membrane-bounded vesicle lumen	GO:0004000//adenosine deaminase activity;GO:0008270//zinc ion binding;GO:0019239//deaminase activity	GO:0001666//response to hypoxia;GO:0001701//in utero embryonic development;GO:0001829//trophectodermal cell differentiation;GO:0001889//liver development;GO:0001890//placenta development;GO:0002314//germinal center B cell differentiation;GO:0002636//positive regulation of germinal center formation;GO:0002686//negative regulation of leukocyte migration;GO:0002906//negative regulation of mature B c…
B cells	Lineage 1	ENSCHIG00000026802	SCRN2	0.00126444	2.95294	2.95294	up	secernin 2 [Source:NCBI gene;Acc:102172006]	-	-	-	-	-	GO:0016805//dipeptidase activity;GO:0070004//cysteine-type exopeptidase activity	GO:0006508//proteolysis
B cells	Lineage 1	ENSCHIG00000022058	ENSCHIG00000022058	1.75005e-09	2.94226	2.94226	up	fatty acid binding protein 5 [Source:NCBI gene;Acc:102180059]	Organismal Systems	Endocrine system	ko03320//PPAR signaling pathway	K08754	GO:0005737//cytoplasm	GO:0008289//lipid binding	-
B cells	Lineage 1	ENSCHIG00000014694	SKA1	7.01943e-07	2.93966	2.93966	up	spindle and kinetochore associated complex subunit 1 [Source:NCBI gene;Acc:102171945]	-	-	-	-	GO:0000940//condensed chromosome outer kinetochore;GO:0005876//spindle microtubule;GO:0015630//microtubule cytoskeleton	GO:0008017//microtubule binding	GO:0000278//mitotic cell cycle;GO:0007059//chromosome segregation;GO:0031110//regulation of microtubule polymerization or depolymerization;GO:0051301//cell division
B cells	Lineage 1	ENSCHIG00000009234	S100A11	0	2.9342	2.9342	up	S100 calcium binding protein A11 [Source:NCBI gene;Acc:102189643]	-	-	-	-	GO:0001726//ruffle;GO:0005634//nucleus;GO:0005737//cytoplasm	GO:0005509//calcium ion binding;GO:0042803//protein homodimerization activity;GO:0044548//S100 protein binding;GO:0046872//metal ion binding;GO:0048306//calcium-dependent protein binding	GO:0014911//positive regulation of smooth muscle cell migration;GO:0042127//regulation of cell proliferation
B cells	Lineage 1	ENSCHIG00000019469	TEX30	6.71931e-10	2.92579	2.92579	up	testis expressed 30 [Source:NCBI gene;Acc:102180326]	-	-	-	-	-	GO:0016787//hydrolase activity	-
B cells	Lineage 1	ENSCHIG00000026088	OIP5	3.75366e-08	2.925	2.925	up	Opa interacting protein 5 [Source:NCBI gene;Acc:102181687]	-	-	-	-	GO:0000785//chromatin;GO:0005634//nucleus;GO:0010369//chromocenter;GO:0015030//Cajal body;GO:0016607//nuclear speck;GO:0043231//intracellular membrane-bounded organelle	GO:0042802//identical protein binding	-
B cells	Lineage 1	ENSCHIG00000026224	WDR54	0.000148245	2.92492	2.92492	up	WD repeat domain 54 [Source:NCBI gene;Acc:102174034]	-	-	-	-	GO:0031982//vesicle	GO:0005515//protein binding;GO:0042803//protein homodimerization activity	GO:0002091//negative regulation of receptor internalization;GO:0042058//regulation of epidermal growth factor receptor signaling pathway;GO:0043408//regulation of MAPK cascade
B cells	Lineage 1	ENSCHIG00000014887	MST1	0.00201761	2.92212	2.92212	up	macrophage stimulating 1 [Source:NCBI gene;Acc:102179141]	-	-	-	-	GO:0005773//vacuole	GO:0004252//serine-type endopeptidase activity	GO:0006508//proteolysis;GO:0007566//embryo implantation;GO:0010628//positive regulation of gene expression;GO:0010758//regulation of macrophage chemotaxis;GO:0030879//mammary gland development;GO:0033601//positive regulation of mammary gland epithelial cell proliferation;GO:0046425//regulation of JAK-STAT cascade;GO:0060763//mammary duct terminal end bud growth;GO:1904036//negative regulation of …
B cells	Lineage 1	ENSCHIG00000012868	HECW2	9.60841e-05	2.91752	2.91752	up	HECT, C2 and WW domain containing E3 ubiquitin protein ligase 2 [Source:NCBI gene;Acc:102169918]	-	-	-	-	GO:0072686//mitotic spindle	GO:0004842//ubiquitin-protein transferase activity;GO:0005515//protein binding	GO:0016567//protein ubiquitination;GO:0030071//regulation of mitotic metaphase/anaphase transition
B cells	Lineage 1	ENSCHIG00000016406	GNRH1	0.000197207	2.91603	2.91603	up	gonadotropin releasing hormone 1 [Source:NCBI gene;Acc:102180494]	Environmental Information Processing;Organismal Systems;Organismal Systems	Signaling molecules and interaction;Endocrine system;Endocrine system	ko04080//Neuroactive ligand-receptor interaction;ko04912//GnRH signaling pathway;ko04929//GnRH secretion	K05252;K05252;K05252	GO:0005576//extracellular region	GO:0005179//hormone activity;GO:0005183//gonadotropin hormone-releasing hormone activity	GO:0007165//signal transduction;GO:0007275//multicellular organism development;GO:0010468//regulation of gene expression;GO:0045471//response to ethanol;GO:0048545//response to steroid hormone;GO:2000354//regulation of ovarian follicle development;GO:2001223//negative regulation of neuron migration
B cells	Lineage 1	ENSCHIG00000025486	NT5DC3	0.00108757	2.91487	2.91487	up	5'-nucleotidase domain containing 3 [Source:NCBI gene;Acc:102188832]	-	-	-	-	GO:0043235//receptor complex	GO:0016787//hydrolase activity;GO:0046872//metal ion binding	-
B cells	Lineage 1	ENSCHIG00000009822	ENSCHIG00000009822	0.000404109	2.91027	2.91027	up	XP_017916821.1 PREDICTED: coiled-coil domain-containing protein 62 isoform X2 [Capra hircus]	-	-	-	-	-	-	-
B cells	Lineage 1	ENSCHIG00000011710	CLIC4	0.000454422	2.90625	2.90625	up	chloride intracellular channel 4 [Source:NCBI gene;Acc:102183927]	-	-	-	-	GO:0005737//cytoplasm;GO:0005739//mitochondrion;GO:0005813//centrosome;GO:0005829//cytosol;GO:0005886//plasma membrane;GO:0005902//microvillus;GO:0005911//cell-cell junction;GO:0009986//cell surface;GO:0015630//microtubule cytoskeleton;GO:0016020//membrane;GO:0016363//nuclear matrix;GO:0030496//midbody;GO:0034707//chloride channel complex;GO:0045177//apical part of cell;GO:0048471//perinuclear re…	GO:0005244//voltage-gated ion channel activity;GO:0005254//chloride channel activity	GO:0001525//angiogenesis;GO:0001886//endothelial cell morphogenesis;GO:0006811//ion transport;GO:0006821//chloride transport;GO:0007035//vacuolar acidification;GO:0009566//fertilization;GO:0030216//keratinocyte differentiation;GO:0030336//negative regulation of cell migration;GO:0034220//ion transmembrane transport;GO:0034765//regulation of ion transmembrane transport;GO:0035264//multicellular or…
B cells	Lineage 1	ENSCHIG00000004099	IPCEF1	2.30984e-09	2.90149	2.90149	up	interaction protein for cytohesin exchange factors 1 [Source:NCBI gene;Acc:102176045]	-	-	-	-	-	-	-
B cells	Lineage 1	ENSCHIG00000015756	ACTN1	0.000246999	2.90011	2.90011	up	actinin alpha 1 [Source:NCBI gene;Acc:102176966]	Human Diseases;Cellular Processes;Cellular Processes;Cellular Processes;Human Diseases;Human Diseases;Organismal Systems;Cellular Processes	Cancer: overview;Cell motility;Cellular community - eukaryotes;Cellular community - eukaryotes;Immune disease;Infectious disease: parasitic;Immune system;Cellular community - eukaryotes	ko05203//Viral carcinogenesis;ko04810//Regulation of actin cytoskeleton;ko04510//Focal adhesion;ko04530//Tight junction;ko05322//Systemic lupus erythematosus;ko05146//Amoebiasis;ko04670//Leukocyte transendothelial migration;ko04520//Adherens junction	K05699;K05699;K05699;K05699;K05699;K05699;K05699;K05699	GO:0001725//stress fiber;GO:0001726//ruffle;GO:0005737//cytoplasm;GO:0005884//actin filament;GO:0005903//brush border;GO:0005911//cell-cell junction;GO:0005916//fascia adherens;GO:0005925//focal adhesion;GO:0030017//sarcomere;GO:0030018//Z disc;GO:0042995//cell projection	GO:0003725//double-stranded RNA binding;GO:0003779//actin binding;GO:0005178//integrin binding;GO:0005509//calcium ion binding;GO:0005515//protein binding;GO:0017166//vinculin binding;GO:0030374//ligand-dependent nuclear receptor transcription coactivator activity;GO:0042803//protein homodimerization activity;GO:0044325//ion channel binding;GO:0046872//metal ion binding;GO:0051015//actin filament…	GO:0007015//actin filament organization;GO:0030220//platelet formation;GO:0036344//platelet morphogenesis;GO:0048041//focal adhesion assembly;GO:0051017//actin filament bundle assembly;GO:0051271//negative regulation of cellular component movement;GO:0051639//actin filament network formation
B cells	Lineage 1	ENSCHIG00000022439	ORC6	0.00216891	2.89974	2.89974	up	origin recognition complex subunit 6 [Source:NCBI gene;Acc:102173029]	Cellular Processes	Cell growth and death	ko04110//Cell cycle	K02608	GO:0000808//origin recognition complex;GO:0001650//fibrillar center;GO:0005634//nucleus;GO:0005654//nucleoplasm;GO:0005664//nuclear origin of replication recognition complex	GO:0003677//DNA binding	GO:0006260//DNA replication;GO:0051782//negative regulation of cell division
B cells	Lineage 1	ENSCHIG00000023467	ENSCHIG00000023467	0.000526087	2.8992	2.8992	up	XP_014338200.1 PREDICTED: Ig lambda chain V-IV region Hil [Bos mutus]	-	-	-	-	-	-	-
B cells	Lineage 1	ENSCHIG00000017378	NUPR1	0.00123247	2.89688	2.89688	up	nuclear protein 1, transcriptional regulator [Source:NCBI gene;Acc:102183475]	Human Diseases	Cancer: overview	ko05202//Transcriptional misregulation in cancer	K15626	GO:0005634//nucleus;GO:0005654//nucleoplasm;GO:0005737//cytoplasm;GO:0032993//protein-DNA complex;GO:0045171//intercellular bridge;GO:0048471//perinuclear region of cytoplasm	GO:0003677//DNA binding;GO:0003682//chromatin binding;GO:0003713//transcription coactivator activity;GO:0010698//acetyltransferase activator activity	GO:0002526//acute inflammatory response;GO:0006473//protein acetylation;GO:0008584//male gonad development;GO:0009636//response to toxic substance;GO:0010507//negative regulation of autophagy;GO:0010667//negative regulation of cardiac muscle cell apoptotic process;GO:0031401//positive regulation of protein modification process;GO:0035914//skeletal muscle cell differentiation;GO:0042771//intrinsic…
B cells	Lineage 1	ENSCHIG00000018565	ENSCHIG00000018565	3.86971e-06	2.896	2.896	up	AWO68200.1 ATP synthase F0 subunit 6 [Capra hircus]	Metabolism;Human Diseases;Human Diseases;Organismal Systems;Human Diseases;Metabolism	Global and overview maps;Neurodegenerative disease;Neurodegenerative disease;Environmental adaptation;Neurodegenerative disease;Energy metabolism	ko01100//Metabolic pathways;ko05010//Alzheimer disease;ko05016//Huntington disease;ko04714//Thermogenesis;ko05012//Parkinson disease;ko00190//Oxidative phosphorylation	K02126;K02126;K02126;K02126;K02126;K02126	GO:0005739//mitochondrion;GO:0005743//mitochondrial inner membrane;GO:0016020//membrane;GO:0016021//integral component of membrane;GO:0045263//proton-transporting ATP synthase complex, coupling factor F(o)	GO:0015078//hydrogen ion transmembrane transporter activity	GO:0006754//ATP biosynthetic process;GO:0006811//ion transport;GO:0015986//ATP synthesis coupled proton transport
B cells	Lineage 1	ENSCHIG00000020668	CAB39L	0.00040238	2.89525	2.89525	up	calcium binding protein 39 like [Source:NCBI gene;Acc:102186131]	Environmental Information Processing;Environmental Information Processing	Signal transduction;Signal transduction	ko04150//mTOR signaling pathway;ko04152//AMPK signaling pathway	K08272;K08272	-	-	-
B cells	Lineage 1	ENSCHIG00000025345	CHEK1	3.08864e-13	2.88851	2.88851	up	checkpoint kinase 1 [Source:NCBI gene;Acc:102184881]	Human Diseases;Human Diseases;Human Diseases;Cellular Processes;Cellular Processes;Cellular Processes	Infectious disease: viral;Infectious disease: viral;Cancer: overview;Cell growth and death;Cell growth and death;Cell growth and death	ko05170//Human immunodeficiency virus 1 infection;ko05166//Human T-cell leukemia virus 1 infection;ko05203//Viral carcinogenesis;ko04218//Cellular senescence;ko04110//Cell cycle;ko04115//p53 signaling pathway	K02216;K02216;K02216;K02216;K02216;K02216	GO:0000781//chromosome, telomeric region;GO:0000785//chromatin;GO:0000794//condensed nuclear chromosome;GO:0005634//nucleus;GO:0005654//nucleoplasm;GO:0005657//replication fork;GO:0005737//cytoplasm;GO:0005813//centrosome;GO:0032991//macromolecular complex;GO:0043231//intracellular membrane-bounded organelle	GO:0000166//nucleotide binding;GO:0004672//protein kinase activity;GO:0004674//protein serine/threonine kinase activity;GO:0005524//ATP binding;GO:0016301//kinase activity;GO:0016740//transferase activity;GO:0019904//protein domain specific binding;GO:0035402//histone kinase activity (H3-T11 specific)	GO:0000077//DNA damage checkpoint;GO:0000086//G2/M transition of mitotic cell cycle;GO:0001833//inner cell mass cell proliferation;GO:0006281//DNA repair;GO:0006468//protein phosphorylation;GO:0006915//apoptotic process;GO:0006974//cellular response to DNA damage stimulus;GO:0006975//DNA damage induced protein phosphorylation;GO:0006997//nucleus organization;GO:0010468//regulation of gene express…
B cells	Lineage 1	ENSCHIG00000019203	PARD3	0.00577014	2.8803	2.8803	up	par-3 family cell polarity regulator [Source:NCBI gene;Acc:102185098]	Human Diseases;Environmental Information Processing;Cellular Processes;Environmental Information Processing;Organismal Systems;Organismal Systems;Cellular Processes;Environmental Information Processing;Cellular Processes	Infectious disease: viral;Signaling molecules and interaction;Transport and catabolism;Signal transduction;Immune system;Development and regeneration;Cellular community - eukaryotes;Signal transduction;Cellular community - eukaryotes	ko05165//Human papillomavirus infection;ko04080//Neuroactive ligand-receptor interaction;ko04144//Endocytosis;ko04015//Rap1 signaling pathway;ko04062//Chemokine signaling pathway;ko04360//Axon guidance;ko04530//Tight junction;ko04390//Hippo signaling pathway;ko04520//Adherens junction	K04237;K04237;K04237;K04237;K04237;K04237;K04237;K04237;K04237	GO:0005886//plasma membrane;GO:0005911//cell-cell junction;GO:0005923//bicellular tight junction;GO:0012505//endomembrane system;GO:0030054//cell junction	GO:0005515//protein binding	GO:0007049//cell cycle;GO:0051301//cell division
B cells	Lineage 1	ENSCHIG00000010970	ENSCHIG00000010970	0.00120147	2.86841	2.86841	up	ergosterol biosynthesis 28 homolog [Source:NCBI gene;Acc:102188774]	-	-	-	-	GO:0005783//endoplasmic reticulum;GO:0005789//endoplasmic reticulum membrane;GO:0016020//membrane;GO:0016021//integral component of membrane	-	GO:0006629//lipid metabolic process
B cells	Lineage 1	ENSCHIG00000009700	GPR108	0.000493792	2.8669	2.8669	up	G protein-coupled receptor 108 [Source:NCBI gene;Acc:102187759]	-	-	-	-	GO:0005802//trans-Golgi network;GO:0016020//membrane;GO:0016021//integral component of membrane;GO:0033106//cis-Golgi network membrane	-	GO:0034122//negative regulation of toll-like receptor signaling pathway;GO:0050776//regulation of immune response
B cells	Lineage 1	ENSCHIG00000000250	FUT11	0.00189576	2.86206	2.86206	up	fucosyltransferase 11 [Source:NCBI gene;Acc:102185435]	-	-	-	-	GO:0000139//Golgi membrane;GO:0005794//Golgi apparatus;GO:0016020//membrane;GO:0016021//integral component of membrane;GO:0032580//Golgi cisterna membrane	GO:0008417//fucosyltransferase activity;GO:0016740//transferase activity;GO:0016757//transferase activity, transferring glycosyl groups;GO:0046920//alpha-(1->3)-fucosyltransferase activity	GO:0006486//protein glycosylation;GO:0036065//fucosylation
B cells	Lineage 1	ENSCHIG00000026096	FITM2	0.0015089	2.86108	2.86108	up	fat storage inducing transmembrane protein 2 [Source:NCBI gene;Acc:102169491]	-	-	-	-	GO:0005783//endoplasmic reticulum;GO:0005789//endoplasmic reticulum membrane;GO:0016020//membrane;GO:0016021//integral component of membrane;GO:0030176//integral component of endoplasmic reticulum membrane	GO:0010945//CoA pyrophosphatase activity;GO:0017129//triglyceride binding;GO:0019992//diacylglycerol binding	GO:0007010//cytoskeleton organization;GO:0010866//regulation of triglyceride biosynthetic process;GO:0010890//positive regulation of sequestering of triglyceride;GO:0019915//lipid storage;GO:0022604//regulation of cell morphogenesis;GO:0030730//sequestering of triglyceride;GO:0034389//lipid particle organization;GO:0035356//cellular triglyceride homeostasis;GO:0036115//fatty-acyl-CoA catabolic pr…
B cells	Lineage 1	ENSCHIG00000012128	ENSCHIG00000012128	1.23023e-06	2.85869	2.85869	up	interferon alpha-inducible protein 27, mitochondrial [Source:NCBI gene;Acc:106503930]	-	-	-	-	GO:0016020//membrane;GO:0016021//integral component of membrane	-	-
B cells	Lineage 1	ENSCHIG00000003548	LDLRAP1	0.00114942	2.85756	2.85756	up	low density lipoprotein receptor adaptor protein 1 [Source:NCBI gene;Acc:102182841]	Cellular Processes;Organismal Systems	Transport and catabolism;Digestive system	ko04144//Endocytosis;ko04979//Cholesterol metabolism	K12474;K12474	GO:0005737//cytoplasm;GO:0005769//early endosome;GO:0005829//cytosol;GO:0005883//neurofilament;GO:0009898//cytoplasmic side of plasma membrane;GO:0009925//basal plasma membrane;GO:0055037//recycling endosome	GO:0001540//beta-amyloid binding;GO:0001784//phosphotyrosine binding;GO:0005546//phosphatidylinositol-4,5-bisphosphate binding;GO:0030159//receptor signaling complex scaffold activity;GO:0030276//clathrin binding;GO:0035591//signaling adaptor activity;GO:0035612//AP-2 adaptor complex binding;GO:0035615//clathrin adaptor activity;GO:0035650//AP-1 adaptor complex binding;GO:0050750//low-density lip…	GO:0006898//receptor-mediated endocytosis;GO:0031623//receptor internalization;GO:0034383//low-density lipoprotein particle clearance;GO:0042632//cholesterol homeostasis;GO:0042982//amyloid precursor protein metabolic process;GO:0043393//regulation of protein binding;GO:0048260//positive regulation of receptor-mediated endocytosis;GO:0071345//cellular response to cytokine stimulus;GO:0090118//rec…
B cells	Lineage 1	ENSCHIG00000023471	DOCK3	0.00101913	2.85456	2.85456	up	dedicator of cytokinesis 3 [Source:NCBI gene;Acc:102175341]	-	-	-	-	GO:0005737//cytoplasm;GO:0005829//cytosol	GO:0005085//guanyl-nucleotide exchange factor activity;GO:0005515//protein binding	GO:0007264//small GTPase mediated signal transduction;GO:0050790//regulation of catalytic activity
B cells	Lineage 1	ENSCHIG00000026600	PTGER2	0.00513413	2.85278	2.85278	up	prostaglandin E receptor 2 [Source:NCBI gene;Acc:102181502]	Human Diseases;Environmental Information Processing;Human Diseases;Environmental Information Processing;Organismal Systems;Organismal Systems	Cancer: overview;Signaling molecules and interaction;Infectious disease: viral;Signal transduction;Sensory system;Endocrine system	ko05200//Pathways in cancer;ko04080//Neuroactive ligand-receptor interaction;ko05163//Human cytomegalovirus infection;ko04024//cAMP signaling pathway;ko04750//Inflammatory mediator regulation of TRP channels;ko04924//Renin secretion	K04259;K04259;K04259;K04259;K04259;K04259	GO:0016020//membrane;GO:0016021//integral component of membrane	GO:0004930//G-protein coupled receptor activity;GO:0004957//prostaglandin E receptor activity	GO:0007165//signal transduction;GO:0007186//G-protein coupled receptor signaling pathway
B cells	Lineage 1	ENSCHIG00000013615	LMNB1	0	2.85018	2.85018	up	lamin B1 [Source:NCBI gene;Acc:102186582]	Cellular Processes	Cell growth and death	ko04210//Apoptosis	K07611	GO:0005634//nucleus;GO:0005635//nuclear envelope;GO:0005637//nuclear inner membrane;GO:0005638//lamin filament;GO:0005654//nucleoplasm;GO:0005882//intermediate filament;GO:0016363//nuclear matrix;GO:0031965//nuclear membrane	GO:0003690//double-stranded DNA binding;GO:0043274//phospholipase binding;GO:1990837//sequence-specific double-stranded DNA binding	-
B cells	Lineage 1	ENSCHIG00000021451	GAS8	7.36947e-05	2.84979	2.84979	up	growth arrest specific 8 [Source:NCBI gene;Acc:102172290]	-	-	-	-	GO:0005737//cytoplasm;GO:0005829//cytosol;GO:0005856//cytoskeleton;GO:0005874//microtubule;GO:0005886//plasma membrane;GO:0005929//cilium;GO:0005930//axoneme;GO:0031514//motile cilium	GO:0008017//microtubule binding;GO:0031267//small GTPase binding	GO:0035082//axoneme assembly;GO:0048870//cell motility;GO:0060294//cilium movement involved in cell motility;GO:1903566//positive regulation of protein localization to cilium
B cells	Lineage 1	ENSCHIG00000022922	QSOX1	0	2.84925	2.84925	up	quiescin sulfhydryl oxidase 1 [Source:NCBI gene;Acc:102183992]	-	-	-	-	GO:0000139//Golgi membrane;GO:0005615//extracellular space;GO:0005794//Golgi apparatus;GO:0016020//membrane;GO:0016021//integral component of membrane;GO:0030173//integral component of Golgi membrane;GO:0043231//intracellular membrane-bounded organelle;GO:0045171//intercellular bridge;GO:0070062//extracellular exosome	GO:0003756//protein disulfide isomerase activity;GO:0016491//oxidoreductase activity;GO:0016971//flavin-linked sulfhydryl oxidase activity;GO:0016972//thiol oxidase activity;GO:0071949//FAD binding	GO:0016242//negative regulation of macroautophagy;GO:0018215//protein phosphopantetheinylation;GO:0055114//oxidation-reduction process;GO:0085029//extracellular matrix assembly
B cells	Lineage 1	ENSCHIG00000016283	SYTL3	1.5252e-09	2.84881	2.84881	up	synaptotagmin like 3 [Source:NCBI gene;Acc:102181501]	-	-	-	-	GO:0016020//membrane;GO:0019897//extrinsic component of plasma membrane	GO:0005543//phospholipid binding;GO:0005544//calcium-dependent phospholipid binding;GO:0031267//small GTPase binding;GO:0042043//neurexin family protein binding	GO:0006886//intracellular protein transport;GO:0006887//exocytosis
B cells	Lineage 1	ENSCHIG00000019058	ENSCHIG00000019058	0	2.84672	2.84672	up	GTPase IMAP family member 6-like [Source:NCBI gene;Acc:108635825]	-	-	-	-	-	GO:0000166//nucleotide binding;GO:0005525//GTP binding	-
B cells	Lineage 1	ENSCHIG00000014158	RFWD3	4.50392e-09	2.84554	2.84554	up	ring finger and WD repeat domain 3 [Source:NCBI gene;Acc:102171731]	-	-	-	-	GO:0005634//nucleus;GO:0005654//nucleoplasm;GO:0035861//site of double-strand break	GO:0002039//p53 binding;GO:0004842//ubiquitin-protein transferase activity;GO:0005515//protein binding;GO:0046872//metal ion binding;GO:0061630//ubiquitin protein ligase activity;GO:0097371//MDM2/MDM4 family protein binding	GO:0000724//double-strand break repair via homologous recombination;GO:0006974//cellular response to DNA damage stimulus;GO:0010212//response to ionizing radiation;GO:0016567//protein ubiquitination;GO:0031297//replication fork processing;GO:0031571//mitotic G1 DNA damage checkpoint;GO:0036297//interstrand cross-link repair;GO:2000001//regulation of DNA damage checkpoint
B cells	Lineage 1	ENSCHIG00000019827	TNFRSF4	0.000360942	2.84056	2.84056	up	TNF receptor superfamily member 4 [Source:NCBI gene;Acc:102169402]	Environmental Information Processing	Signaling molecules and interaction	ko04060//Cytokine-cytokine receptor interaction	K05142	GO:0016020//membrane;GO:0016021//integral component of membrane	GO:0005031//tumor necrosis factor-activated receptor activity;GO:0005515//protein binding	GO:0006954//inflammatory response;GO:0033209//tumor necrosis factor-mediated signaling pathway
B cells	Lineage 1	ENSCHIG00000016686	RHEBL1	0.00976475	2.8387	2.8387	up	RHEB like 1 [Source:NCBI gene;Acc:102179450]	-	-	-	-	GO:0005737//cytoplasm;GO:0016020//membrane	GO:0000166//nucleotide binding;GO:0003924//GTPase activity;GO:0005525//GTP binding	GO:0007165//signal transduction;GO:0031929//TOR signaling;GO:0051092//positive regulation of NF-kappaB transcription factor activity
B cells	Lineage 1	ENSCHIG00000013572	ENDOD1	1.01183e-08	2.83777	2.83777	up	endonuclease domain containing 1 [Source:NCBI gene;Acc:102182707]	-	-	-	-	GO:0016020//membrane;GO:0016021//integral component of membrane	GO:0003676//nucleic acid binding;GO:0016787//hydrolase activity;GO:0046872//metal ion binding	-
B cells	Lineage 1	ENSCHIG00000005401	SMC2	5.10703e-15	2.8368	2.8368	up	structural maintenance of chromosomes 2 [Source:NCBI gene;Acc:102177893]	-	-	-	-	GO:0000228//nuclear chromosome;GO:0000793//condensed chromosome;GO:0000796//condensin complex;GO:0005634//nucleus;GO:0005654//nucleoplasm;GO:0005694//chromosome;GO:0005730//nucleolus;GO:0005737//cytoplasm	GO:0003682//chromatin binding;GO:0003697//single-stranded DNA binding;GO:0005515//protein binding;GO:0005524//ATP binding;GO:0016887//ATPase activity	GO:0007049//cell cycle;GO:0007076//mitotic chromosome condensation;GO:0010032//meiotic chromosome condensation;GO:0030261//chromosome condensation;GO:0045132//meiotic chromosome segregation;GO:0051276//chromosome organization;GO:0051383//kinetochore organization
B cells	Lineage 1	ENSCHIG00000021952	MCM10	1.5078e-09	2.83677	2.83677	up	minichromosome maintenance 10 replication initiation factor [Source:NCBI gene;Acc:102173312]	-	-	-	-	GO:0005634//nucleus;GO:0005654//nucleoplasm;GO:0005730//nucleolus	GO:0003690//double-stranded DNA binding;GO:0003697//single-stranded DNA binding;GO:0019899//enzyme binding;GO:0042802//identical protein binding;GO:0046872//metal ion binding	GO:0006260//DNA replication;GO:0006270//DNA replication initiation;GO:0006974//cellular response to DNA damage stimulus;GO:0008283//cell proliferation
B cells	Lineage 1	ENSCHIG00000000293	LDLRAD4	1.40513e-07	2.8323	2.8323	up	low density lipoprotein receptor class A domain containing 4 [Source:HGNC Symbol;Acc:HGNC:1224]	-	-	-	-	GO:0005768//endosome;GO:0010008//endosome membrane;GO:0016020//membrane;GO:0016021//integral component of membrane;GO:0031901//early endosome membrane;GO:0043231//intracellular membrane-bounded organelle	GO:0005515//protein binding;GO:0070412//R-SMAD binding	GO:0009968//negative regulation of signal transduction;GO:0010719//negative regulation of epithelial to mesenchymal transition;GO:0010991//negative regulation of SMAD protein complex assembly;GO:0030336//negative regulation of cell migration;GO:0030512//negative regulation of transforming growth factor beta receptor signaling pathway;GO:0060394//negative regulation of pathway-restricted SMAD prot…
B cells	Lineage 1	ENSCHIG00000016126	ENSCHIG00000016126	2.59385e-06	2.82855	2.82855	up	multidrug resistance-associated protein 4 [Source:NCBI gene;Acc:102185549]	Environmental Information Processing;Organismal Systems;Environmental Information Processing;Human Diseases	Signal transduction;Digestive system;Membrane transport;Drug resistance: antineoplastic	ko04024//cAMP signaling pathway;ko04976//Bile secretion;ko02010//ABC transporters;ko01523//Antifolate resistance	K05673;K05673;K05673;K05673	GO:0016020//membrane;GO:0016021//integral component of membrane	GO:0000166//nucleotide binding;GO:0005524//ATP binding;GO:0016887//ATPase activity;GO:0042626//ATPase activity, coupled to transmembrane movement of substances	GO:0055085//transmembrane transport
B cells	Lineage 1	ENSCHIG00000016311	ENSCHIG00000016311	8.77076e-15	2.82762	2.82762	up	peroxiredoxin 6 [Source:NCBI gene;Acc:102175786]	-	-	-	-	-	GO:0004601//peroxidase activity;GO:0016209//antioxidant activity;GO:0016491//oxidoreductase activity;GO:0051920//peroxiredoxin activity	GO:0055114//oxidation-reduction process;GO:0098869//cellular oxidant detoxification
B cells	Lineage 1	ENSCHIG00000008833	ICAM3	4.68388e-05	2.82704	2.82704	up	intercellular adhesion molecule 3 [Source:NCBI gene;Acc:106502299]	Environmental Information Processing	Signaling molecules and interaction	ko04514//Cell adhesion molecules	K06486	GO:0016020//membrane;GO:0016021//integral component of membrane	GO:0005178//integrin binding	GO:0007155//cell adhesion;GO:0098609//cell-cell adhesion
B cells	Lineage 1	ENSCHIG00000008624	ENSCHIG00000008624	0.00442304	2.82492	2.82492	up	XP_027375763.1 microtubule-associated serine/threonine-protein kinase 4 isoform X3 [Bos indicus x Bos taurus]	-	-	-	-	-	-	-
B cells	Lineage 1	ENSCHIG00000024517	TRDC	3.33067e-15	2.82428	2.82428	up	T cell receptor delta constant [Source:HGNC Symbol;Acc:HGNC:12253]	-	-	-	-	GO:0009897//external side of plasma membrane;GO:0016020//membrane;GO:0016021//integral component of membrane	-	-
B cells	Lineage 1	ENSCHIG00000019789	INPP4B	0	2.81986	2.81986	up	inositol polyphosphate-4-phosphatase type II B [Source:NCBI gene;Acc:102180694]	Metabolism;Environmental Information Processing;Metabolism	Global and overview maps;Signal transduction;Carbohydrate metabolism	ko01100//Metabolic pathways;ko04070//Phosphatidylinositol signaling system;ko00562//Inositol phosphate metabolism	K01109;K01109;K01109	GO:0016020//membrane;GO:0016021//integral component of membrane	GO:0016316//phosphatidylinositol-3,4-bisphosphate 4-phosphatase activity;GO:0034597//phosphatidylinositol-4,5-bisphosphate 4-phosphatase activity	GO:0016311//dephosphorylation;GO:0036092//phosphatidylinositol-3-phosphate biosynthetic process
B cells	Lineage 1	ENSCHIG00000023773	SLC16A10	6.01497e-05	2.81958	2.81958	up	solute carrier family 16 member 10 [Source:NCBI gene;Acc:102181685]	Organismal Systems;Organismal Systems	Digestive system;Endocrine system	ko04974//Protein digestion and absorption;ko04919//Thyroid hormone signaling pathway	K08187;K08187	GO:0005887//integral component of plasma membrane;GO:0016020//membrane;GO:0016021//integral component of membrane;GO:0016323//basolateral plasma membrane;GO:0030054//cell junction;GO:0043231//intracellular membrane-bounded organelle	GO:0015173//aromatic amino acid transmembrane transporter activity;GO:0015349//thyroid hormone transmembrane transporter activity;GO:0022857//transmembrane transporter activity	GO:0006590//thyroid hormone generation;GO:0015801//aromatic amino acid transport;GO:0055085//transmembrane transport;GO:0070327//thyroid hormone transport;GO:0070460//thyroid-stimulating hormone secretion
B cells	Lineage 1	ENSCHIG00000023484	MDM1	0.00124187	2.81445	2.81445	up	Mdm1 nuclear protein [Source:NCBI gene;Acc:102187029]	-	-	-	-	GO:0005634//nucleus;GO:0005737//cytoplasm;GO:0005814//centriole;GO:0005856//cytoskeleton	GO:0008017//microtubule binding	GO:0045494//photoreceptor cell maintenance;GO:0046600//negative regulation of centriole replication
B cells	Lineage 1	ENSCHIG00000020926	ENSCHIG00000020926	1.21614e-12	2.80524	2.80524	up	guanylate-binding protein 1 [Source:NCBI gene;Acc:102170144]	Organismal Systems	Immune system	ko04621//NOD-like receptor signaling pathway	K20899	-	GO:0003924//GTPase activity;GO:0005525//GTP binding	-
B cells	Lineage 1	ENSCHIG00000019681	PMEPA1	2.08029e-05	2.80395	2.80395	up	prostate transmembrane protein, androgen induced 1 [Source:NCBI gene;Acc:102177072]	-	-	-	-	GO:0000139//Golgi membrane;GO:0005768//endosome;GO:0010008//endosome membrane;GO:0016020//membrane;GO:0016021//integral component of membrane;GO:0031901//early endosome membrane;GO:0043231//intracellular membrane-bounded organelle	GO:0050699//WW domain binding;GO:0070412//R-SMAD binding	GO:0009968//negative regulation of signal transduction;GO:0010991//negative regulation of SMAD protein complex assembly;GO:0030512//negative regulation of transforming growth factor beta receptor signaling pathway;GO:0060394//negative regulation of pathway-restricted SMAD protein phosphorylation
B cells	Lineage 1	ENSCHIG00000019370	MMS22L	0	2.80115	2.80115	up	MMS22 like, DNA repair protein [Source:NCBI gene;Acc:102188946]	-	-	-	-	GO:0005634//nucleus	-	GO:0000724//double-strand break repair via homologous recombination;GO:0006281//DNA repair;GO:0006974//cellular response to DNA damage stimulus;GO:0031297//replication fork processing
B cells	Lineage 1	ENSCHIG00000008576	TMED3	6.33532e-05	2.79713	2.79713	up	transmembrane p24 trafficking protein 3 [Source:NCBI gene;Acc:102179706]	-	-	-	-	GO:0005783//endoplasmic reticulum;GO:0005789//endoplasmic reticulum membrane;GO:0005793//endoplasmic reticulum-Golgi intermediate compartment;GO:0005794//Golgi apparatus;GO:0016020//membrane;GO:0016021//integral component of membrane;GO:0033116//endoplasmic reticulum-Golgi intermediate compartment membrane	-	GO:0015031//protein transport
B cells	Lineage 1	ENSCHIG00000021876	ENSCHIG00000021876	2.46817e-10	2.79682	2.79682	up	myeloid-associated differentiation marker [Source:NCBI gene;Acc:102177379]	-	-	-	-	GO:0016020//membrane;GO:0016021//integral component of membrane	-	-
B cells	Lineage 1	ENSCHIG00000009988	BCL9	2.20681e-08	2.79363	2.79363	up	BCL9 transcription coactivator [Source:NCBI gene;Acc:102190281]	-	-	-	-	GO:0005634//nucleus;GO:0005737//cytoplasm;GO:0005794//Golgi apparatus;GO:0005801//cis-Golgi network;GO:1990907//beta-catenin-TCF complex	GO:0003713//transcription coactivator activity;GO:0008013//beta-catenin binding	GO:0014908//myotube differentiation involved in skeletal muscle regeneration;GO:0035019//somatic stem cell population maintenance;GO:0035914//skeletal muscle cell differentiation;GO:0045893//positive regulation of transcription, DNA-templated;GO:0045944//positive regulation of transcription from RNA polymerase II promoter;GO:0060070//canonical Wnt signaling pathway
B cells	Lineage 1	ENSCHIG00000027124	CSF1	0.00174752	2.79171	2.79171	up	colony stimulating factor 1 [Source:NCBI gene;Acc:102185051]	Environmental Information Processing;Human Diseases;Environmental Information Processing;Environmental Information Processing;Environmental Information Processing;Environmental Information Processing;Human Diseases;Environmental Information Processing;Organismal Systems;Organismal Systems;Environmental Information Processing	Signal transduction;Neurodegenerative disease;Signaling molecules and interaction;Signal transduction;Signal transduction;Signal transduction;Immune disease;Signal transduction;Development and regeneration;Immune system;Signaling molecules and interaction	ko04151//PI3K-Akt signaling pathway;ko05010//Alzheimer disease;ko04060//Cytokine-cytokine receptor interaction;ko04010//MAPK signaling pathway;ko04014//Ras signaling pathway;ko04015//Rap1 signaling pathway;ko05323//Rheumatoid arthritis;ko04668//TNF signaling pathway;ko04380//Osteoclast differentiation;ko04640//Hematopoietic cell lineage;ko04061//Viral protein interaction with cytokine and cytokin…	K05453;K05453;K05453;K05453;K05453;K05453;K05453;K05453;K05453;K05453;K05453	GO:0005576//extracellular region;GO:0005615//extracellular space;GO:0005886//plasma membrane;GO:0016020//membrane;GO:0016021//integral component of membrane;GO:0016604//nuclear body;GO:0048471//perinuclear region of cytoplasm;GO:1990682//CSF1-CSF1R complex	GO:0005125//cytokine activity;GO:0005157//macrophage colony-stimulating factor receptor binding;GO:0008083//growth factor activity;GO:0042802//identical protein binding;GO:0042803//protein homodimerization activity	GO:0001954//positive regulation of cell-matrix adhesion;GO:0002158//osteoclast proliferation;GO:0002931//response to ischemia;GO:0003006//developmental process involved in reproduction;GO:0007165//signal transduction;GO:0007169//transmembrane receptor protein tyrosine kinase signaling pathway;GO:0008284//positive regulation of cell proliferation;GO:0010628//positive regulation of gene expression;…
B cells	Lineage 1	ENSCHIG00000023421	ENSCHIG00000023421	1.82728e-05	2.78728	2.78728	up	zinc finger protein 665-like [Source:NCBI gene;Acc:108638084]	Human Diseases	Infectious disease: viral	ko05168//Herpes simplex virus 1 infection	K09228	GO:0016020//membrane;GO:0016021//integral component of membrane	GO:0046872//metal ion binding	GO:0006355//regulation of transcription, DNA-templated
B cells	Lineage 1	ENSCHIG00000014243	MRPL44	0.00121707	2.78482	2.78482	up	mitochondrial ribosomal protein L44 [Source:NCBI gene;Acc:102184568]	-	-	-	-	GO:0005654//nucleoplasm;GO:0005739//mitochondrion;GO:0005762//mitochondrial large ribosomal subunit;GO:0005840//ribosome;GO:0005886//plasma membrane;GO:0016604//nuclear body	GO:0003725//double-stranded RNA binding;GO:0004525//ribonuclease III activity	GO:0006396//RNA processing;GO:0070125//mitochondrial translational elongation;GO:0090501//RNA phosphodiester bond hydrolysis;GO:0090502//RNA phosphodiester bond hydrolysis, endonucleolytic
B cells	Lineage 1	ENSCHIG00000016180	EME1	3.964e-07	2.78462	2.78462	up	essential meiotic structure-specific endonuclease 1 [Source:NCBI gene;Acc:102182342]	Genetic Information Processing;Genetic Information Processing	Replication and repair;Replication and repair	ko03460//Fanconi anemia pathway;ko03440//Homologous recombination	K10882;K10882	GO:0000785//chromatin;GO:0000792//heterochromatin;GO:0005634//nucleus;GO:0048476//Holliday junction resolvase complex	GO:0003677//DNA binding;GO:0004518//nuclease activity;GO:0004519//endonuclease activity;GO:0016787//hydrolase activity	GO:0006281//DNA repair;GO:0006310//DNA recombination;GO:0006974//cellular response to DNA damage stimulus;GO:0072429//response to intra-S DNA damage checkpoint signaling;GO:0090305//nucleic acid phosphodiester bond hydrolysis
B cells	Lineage 1	ENSCHIG00000010556	ENSCHIG00000010556	8.17671e-05	2.78456	2.78456	up	histone H4 [Source:NCBI gene;Acc:108636047]	Human Diseases;Human Diseases;Human Diseases	Cancer: overview;Substance dependence;Immune disease	ko05203//Viral carcinogenesis;ko05034//Alcoholism;ko05322//Systemic lupus erythematosus	K11254;K11254;K11254	GO:0000786//nucleosome	GO:0003677//DNA binding;GO:0046982//protein heterodimerization activity	GO:0006352//DNA-templated transcription, initiation
B cells	Lineage 1	ENSCHIG00000018226	GLMP	0.00381692	2.78358	2.78358	up	glycosylated lysosomal membrane protein [Source:NCBI gene;Acc:102177016]	-	-	-	-	GO:0005634//nucleus;GO:0005764//lysosome;GO:0005765//lysosomal membrane;GO:0005829//cytosol;GO:0016020//membrane;GO:0016021//integral component of membrane	-	GO:0045944//positive regulation of transcription from RNA polymerase II promoter;GO:0050821//protein stabilization;GO:0061462//protein localization to lysosome
B cells	Lineage 1	ENSCHIG00000013676	FSCN1	1.43704e-07	2.78206	2.78206	up	fascin actin-bundling protein 1 [Source:NCBI gene;Acc:102179537]	Human Diseases	Cancer: overview	ko05206//MicroRNAs in cancer	K23551	GO:0001725//stress fiber;GO:0001726//ruffle;GO:0002102//podosome;GO:0005737//cytoplasm;GO:0005829//cytosol;GO:0005856//cytoskeleton;GO:0005902//microvillus;GO:0005911//cell-cell junction;GO:0015629//actin cytoskeleton;GO:0030027//lamellipodium;GO:0030175//filopodium;GO:0030426//growth cone;GO:0031253//cell projection membrane;GO:0044393//microspike	GO:0003779//actin binding;GO:0008144//drug binding;GO:0030674//protein binding, bridging;GO:0051015//actin filament binding	GO:0007015//actin filament organization;GO:0007043//cell-cell junction assembly;GO:0010592//positive regulation of lamellipodium assembly;GO:0016477//cell migration;GO:0030035//microspike assembly;GO:0030036//actin cytoskeleton organization;GO:0030046//parallel actin filament bundle assembly;GO:0032534//regulation of microvillus assembly;GO:0032956//regulation of actin cytoskeleton organization;G…
B cells	Lineage 1	ENSCHIG00000014864	RAP2A	0.00819522	2.77944	2.77944	up	RAP2A, member of RAS oncogene family [Source:NCBI gene;Acc:102189691]	-	-	-	-	GO:0005768//endosome;GO:0005829//cytosol;GO:0005886//plasma membrane;GO:0010008//endosome membrane;GO:0016020//membrane;GO:0055037//recycling endosome;GO:0055038//recycling endosome membrane	GO:0000166//nucleotide binding;GO:0000287//magnesium ion binding;GO:0003924//GTPase activity;GO:0005525//GTP binding;GO:0019003//GDP binding	GO:0001934//positive regulation of protein phosphorylation;GO:0007165//signal transduction;GO:0030033//microvillus assembly;GO:0030336//negative regulation of cell migration;GO:0031532//actin cytoskeleton reorganization;GO:0031954//positive regulation of protein autophosphorylation;GO:0032486//Rap protein signal transduction;GO:0034613//cellular protein localization;GO:0035690//cellular response …
B cells	Lineage 1	ENSCHIG00000021239	ENSCHIG00000021239	0.000551758	2.77169	2.77169	up	proline and serine rich 3 [Source:NCBI gene;Acc:102172838]	-	-	-	-	-	-	-
B cells	Lineage 1	ENSCHIG00000009120	TTC39C	9.30498e-09	2.77057	2.77057	up	tetratricopeptide repeat domain 39C [Source:NCBI gene;Acc:102190006]	-	-	-	-	-	GO:0005515//protein binding	-
B cells	Lineage 1	ENSCHIG00000024277	ENSCHIG00000024277	8.38956e-05	2.76762	2.76762	up	tumor suppressor 2, mitochondrial calcium regulator [Source:NCBI gene;Acc:102176473]	-	-	-	-	-	-	-
B cells	Lineage 1	ENSCHIG00000024893	CSGALNACT1	2.29617e-05	2.76641	2.76641	up	chondroitin sulfate N-acetylgalactosaminyltransferase 1 [Source:NCBI gene;Acc:102179349]	Metabolism;Metabolism	Global and overview maps;Glycan biosynthesis and metabolism	ko01100//Metabolic pathways;ko00532//Glycosaminoglycan biosynthesis - chondroitin sulfate / dermatan sulfate	K00746;K00746	GO:0032580//Golgi cisterna membrane	GO:0008376//acetylgalactosaminyltransferase activity;GO:0008955//peptidoglycan glycosyltransferase activity;GO:0015020//glucuronosyltransferase activity;GO:0047237//glucuronylgalactosylproteoglycan 4-beta-N-acetylgalactosaminyltransferase activity;GO:0047238//glucuronosyl-N-acetylgalactosaminyl-proteoglycan 4-beta-N-acetylgalactosaminyltransferase activity	GO:0019276//UDP-N-acetylgalactosamine metabolic process;GO:0030206//chondroitin sulfate biosynthetic process;GO:0046398//UDP-glucuronate metabolic process;GO:0050653//chondroitin sulfate proteoglycan biosynthetic process, polysaccharide chain biosynthetic process
B cells	Lineage 1	ENSCHIG00000020984	ENSCHIG00000020984	0	2.76172	2.76172	up	XP_005676331.1 PREDICTED: glycophorin-C isoform X1 [Capra hircus]	Human Diseases	Infectious disease: parasitic	ko05144//Malaria	K06576	GO:0016020//membrane;GO:0016021//integral component of membrane	-	-
B cells	Lineage 1	ENSCHIG00000018465	ENGASE	1.02522e-07	2.76006	2.76006	up	endo-beta-N-acetylglucosaminidase [Source:NCBI gene;Acc:102187164]	Metabolism	Glycan biosynthesis and metabolism	ko00511//Other glycan degradation	K01227	GO:0005737//cytoplasm	GO:0033925//mannosyl-glycoprotein endo-beta-N-acetylglucosaminidase activity	GO:0006517//protein deglycosylation
B cells	Lineage 1	ENSCHIG00000011752	ENSCHIG00000011752	7.1721e-09	2.75789	2.75789	up	XP_004019763.1 DNA polymerase delta subunit 4 [Ovis aries]	Genetic Information Processing;Genetic Information Processing;Genetic Information Processing;Genetic Information Processing;Genetic Information Processing	Replication and repair;Replication and repair;Replication and repair;Replication and repair;Replication and repair	ko03440//Homologous recombination;ko03420//Nucleotide excision repair;ko03030//DNA replication;ko03410//Base excision repair;ko03430//Mismatch repair	K03505;K03505;K03505;K03505;K03505	-	-	GO:0000731//DNA synthesis involved in DNA repair;GO:0006260//DNA replication
B cells	Lineage 1	ENSCHIG00000005867	FIGNL1	0.000557153	2.75646	2.75646	up	fidgetin like 1 [Source:NCBI gene;Acc:102170198]	-	-	-	-	GO:0000228//nuclear chromosome;GO:0005634//nucleus;GO:0005737//cytoplasm;GO:0048471//perinuclear region of cytoplasm	GO:0000166//nucleotide binding;GO:0005524//ATP binding;GO:0016887//ATPase activity	GO:0001649//osteoblast differentiation;GO:0007140//male meiosis;GO:0010569//regulation of double-strand break repair via homologous recombination;GO:0033687//osteoblast proliferation;GO:0043066//negative regulation of apoptotic process;GO:0051726//regulation of cell cycle;GO:0071479//cellular response to ionizing radiation;GO:2001243//negative regulation of intrinsic apoptotic signaling pathway
B cells	Lineage 1	ENSCHIG00000003612	FANCA	1.19189e-06	2.75102	2.75102	up	FA complementation group A [Source:NCBI gene;Acc:102170627]	Genetic Information Processing	Replication and repair	ko03460//Fanconi anemia pathway	K10888	GO:0005634//nucleus;GO:0005654//nucleoplasm;GO:0043240//Fanconi anaemia nuclear complex	-	GO:0007140//male meiosis;GO:0008584//male gonad development;GO:0008585//female gonad development;GO:0036297//interstrand cross-link repair;GO:0042127//regulation of cell proliferation;GO:0045589//regulation of regulatory T cell differentiation;GO:0050727//regulation of inflammatory response;GO:0051090//regulation of sequence-specific DNA binding transcription factor activity;GO:2000348//regulatio…
B cells	Lineage 1	ENSCHIG00000008623	IKZF2	6.58396e-12	2.74983	2.74983	up	IKAROS family zinc finger 2 [Source:NCBI gene;Acc:102181170]	-	-	-	-	-	-	-
B cells	Lineage 1	ENSCHIG00000014476	ENSCHIG00000014476	2.03578e-07	2.74322	2.74322	up	SH3 domain binding protein 1 [Source:NCBI gene;Acc:102179647]	-	-	-	-	GO:0005737//cytoplasm	GO:0005515//protein binding	GO:0007165//signal transduction
B cells	Lineage 1	ENSCHIG00000009819	ECI1	7.29573e-05	2.73426	2.73426	up	enoyl-CoA delta isomerase 1 [Source:NCBI gene;Acc:102172857]	Metabolism	Lipid metabolism	ko00071//Fatty acid degradation	K13238	GO:0005739//mitochondrion	GO:0003824//catalytic activity;GO:0004165//dodecenoyl-CoA delta-isomerase activity	GO:0006635//fatty acid beta-oxidation
B cells	Lineage 1	ENSCHIG00000011144	FAM222A	9.99468e-05	2.73352	2.73352	up	family with sequence similarity 222 member A [Source:NCBI gene;Acc:102181416]	-	-	-	-	-	-	-
B cells	Lineage 1	ENSCHIG00000008100	MGME1	8.34631e-06	2.73299	2.73299	up	mitochondrial genome maintenance exonuclease 1 [Source:NCBI gene;Acc:102188873]	-	-	-	-	GO:0005739//mitochondrion	GO:0008297//single-stranded DNA exodeoxyribonuclease activity	GO:0000002//mitochondrial genome maintenance;GO:0006264//mitochondrial DNA replication
B cells	Lineage 1	ENSCHIG00000007241	POLE	3.89332e-05	2.73113	2.73113	up	DNA polymerase epsilon, catalytic subunit [Source:NCBI gene;Acc:102174589]	Genetic Information Processing;Genetic Information Processing;Genetic Information Processing	Replication and repair;Replication and repair;Replication and repair	ko03420//Nucleotide excision repair;ko03030//DNA replication;ko03410//Base excision repair	K02324;K02324;K02324	GO:0005634//nucleus;GO:0005654//nucleoplasm;GO:0005886//plasma membrane;GO:0008622//epsilon DNA polymerase complex	GO:0000166//nucleotide binding;GO:0003676//nucleic acid binding;GO:0003677//DNA binding;GO:0003682//chromatin binding;GO:0003887//DNA-directed DNA polymerase activity;GO:0008270//zinc ion binding;GO:0016740//transferase activity;GO:0016779//nucleotidyltransferase activity;GO:0046872//metal ion binding;GO:0051536//iron-sulfur cluster binding;GO:0051539//4 iron, 4 sulfur cluster binding	GO:0000082//G1/S transition of mitotic cell cycle;GO:0000731//DNA synthesis involved in DNA repair;GO:0006260//DNA replication;GO:0006281//DNA repair;GO:0006287//base-excision repair, gap-filling;GO:0006297//nucleotide-excision repair, DNA gap filling
B cells	Lineage 1	ENSCHIG00000021506	ENSCHIG00000021506	1.89986e-06	2.72757	2.72757	up	DNA polymerase alpha 2, accessory subunit [Source:NCBI gene;Acc:102190491]	Genetic Information Processing	Replication and repair	ko03030//DNA replication	K02321	GO:0005634//nucleus;GO:0005658//alpha DNA polymerase:primase complex	GO:0003677//DNA binding	GO:0006260//DNA replication;GO:0006269//DNA replication, synthesis of RNA primer;GO:0006606//protein import into nucleus
B cells	Lineage 1	ENSCHIG00000013739	SGO1	0.000382622	2.72664	2.72664	up	shugoshin 1 [Source:NCBI gene;Acc:102184952]	Cellular Processes	Cell growth and death	ko04114//Oocyte meiosis	K11580	GO:0000775//chromosome, centromeric region;GO:0000776//kinetochore;GO:0000779//condensed chromosome, centromeric region;GO:0000922//spindle pole;GO:0005634//nucleus;GO:0005654//nucleoplasm;GO:0005694//chromosome;GO:0005813//centrosome;GO:0005829//cytosol	GO:0019900//kinase binding	GO:0007049//cell cycle;GO:0007059//chromosome segregation;GO:0008608//attachment of spindle microtubules to kinetochore;GO:0010457//centriole-centriole cohesion;GO:0045132//meiotic chromosome segregation;GO:0051301//cell division;GO:0071962//mitotic sister chromatid cohesion, centromeric
B cells	Lineage 1	ENSCHIG00000008697	DUSP7	1.42824e-06	2.72118	2.72118	up	dual specificity phosphatase 7 [Source:NCBI gene;Acc:102173698]	Environmental Information Processing	Signal transduction	ko04010//MAPK signaling pathway	K04459	GO:0005829//cytosol	GO:0008138//protein tyrosine/serine/threonine phosphatase activity;GO:0016791//phosphatase activity;GO:0017017//MAP kinase tyrosine/serine/threonine phosphatase activity	GO:0006470//protein dephosphorylation;GO:0016311//dephosphorylation;GO:0035335//peptidyl-tyrosine dephosphorylation;GO:0043407//negative regulation of MAP kinase activity
B cells	Lineage 1	ENSCHIG00000009758	ENSCHIG00000009758	0.00690401	2.71442	2.71442	up	XP_008566075.1 PREDICTED: histone H2A type 1 isoform X1 [Galeopterus variegatus]	Human Diseases;Cellular Processes;Human Diseases	Substance dependence;Cell growth and death;Immune disease	ko05034//Alcoholism;ko04217//Necroptosis;ko05322//Systemic lupus erythematosus	K11251;K11251;K11251	GO:0000786//nucleosome;GO:0005634//nucleus;GO:0005694//chromosome	GO:0003677//DNA binding;GO:0046982//protein heterodimerization activity	-
B cells	Lineage 1	ENSCHIG00000007036	STX11	0.000692392	2.70592	2.70592	up	syntaxin 11 [Source:NCBI gene;Acc:102182978]	Genetic Information Processing	Folding, sorting and degradation	ko04130//SNARE interactions in vesicular transport	K08487	GO:0005794//Golgi apparatus;GO:0016020//membrane	GO:0005484//SNAP receptor activity	GO:0006886//intracellular protein transport;GO:0016192//vesicle-mediated transport;GO:0061025//membrane fusion
B cells	Lineage 1	ENSCHIG00000011079	TROAP	3.362e-07	2.70326	2.70326	up	trophinin associated protein [Source:NCBI gene;Acc:102176496]	-	-	-	-	-	-	-
B cells	Lineage 1	ENSCHIG00000026654	HMMR	3.20827e-05	2.69534	2.69534	up	hyaluronan mediated motility receptor [Source:NCBI gene;Acc:102185463]	Environmental Information Processing	Signaling molecules and interaction	ko04512//ECM-receptor interaction	K06267	GO:0005737//cytoplasm;GO:0005813//centrosome;GO:0005829//cytosol;GO:0015630//microtubule cytoskeleton	GO:0005540//hyaluronic acid binding	-
B cells	Lineage 1	ENSCHIG00000026579	KATNB1	0.000786631	2.69033	2.69033	up	katanin regulatory subunit B1 [Source:NCBI gene;Acc:102171906]	-	-	-	-	GO:0000922//spindle pole;GO:0005737//cytoplasm;GO:0005813//centrosome;GO:0005815//microtubule organizing center;GO:0005819//spindle;GO:0005829//cytosol;GO:0005856//cytoskeleton;GO:0005874//microtubule;GO:0005886//plasma membrane;GO:0008352//katanin complex;GO:0015630//microtubule cytoskeleton;GO:0030424//axon	GO:0005515//protein binding;GO:0008017//microtubule binding;GO:0046982//protein heterodimerization activity;GO:0060590//ATPase regulator activity;GO:0070840//dynein complex binding	GO:0007026//negative regulation of microtubule depolymerization;GO:0007049//cell cycle;GO:0007079//mitotic chromosome movement towards spindle pole;GO:0031117//positive regulation of microtubule depolymerization;GO:0051013//microtubule severing;GO:0051301//cell division
B cells	Lineage 1	ENSCHIG00000007953	LCP1	0	2.69016	2.69016	up	lymphocyte cytosolic protein 1 [Source:NCBI gene;Acc:102181402]	-	-	-	-	GO:0001725//stress fiber;GO:0001726//ruffle;GO:0001891//phagocytic cup;GO:0002102//podosome;GO:0005737//cytoplasm;GO:0005829//cytosol;GO:0005884//actin filament;GO:0005886//plasma membrane;GO:0005925//focal adhesion;GO:0015629//actin cytoskeleton;GO:0030175//filopodium;GO:0032432//actin filament bundle;GO:0048471//perinuclear region of cytoplasm	GO:0003779//actin binding;GO:0005178//integrin binding;GO:0005509//calcium ion binding;GO:0005515//protein binding;GO:0042802//identical protein binding;GO:0051015//actin filament binding;GO:0051020//GTPase binding	GO:0002286//T cell activation involved in immune response;GO:0010737//protein kinase A signaling;GO:0016477//cell migration;GO:0022617//extracellular matrix disassembly;GO:0033157//regulation of intracellular protein transport;GO:0051017//actin filament bundle assembly;GO:0071803//positive regulation of podosome assembly
B cells	Lineage 1	ENSCHIG00000012155	ENSCHIG00000012155	0.000888086	2.68877	2.68877	up	XP_033116238.1 uncharacterized protein LOC117116331 [Anneissia japonica]	Human Diseases;Human Diseases;Human Diseases	Cancer: overview;Substance dependence;Immune disease	ko05203//Viral carcinogenesis;ko05034//Alcoholism;ko05322//Systemic lupus erythematosus	K11254;K11254;K11254	GO:0000786//nucleosome	GO:0003677//DNA binding;GO:0046982//protein heterodimerization activity	GO:0006352//DNA-templated transcription, initiation
B cells	Lineage 1	ENSCHIG00000015096	HMGCS1	1.88639e-08	2.68755	2.68755	up	3-hydroxy-3-methylglutaryl-CoA synthase 1 [Source:NCBI gene;Acc:102176561]	Metabolism;Organismal Systems;Metabolism;Metabolism;Metabolism;Metabolism	Global and overview maps;Endocrine system;Amino acid metabolism;Carbohydrate metabolism;Metabolism of terpenoids and polyketides;Lipid metabolism	ko01100//Metabolic pathways;ko03320//PPAR signaling pathway;ko00280//Valine, leucine and isoleucine degradation;ko00650//Butanoate metabolism;ko00900//Terpenoid backbone biosynthesis;ko00072//Synthesis and degradation of ketone bodies	K01641;K01641;K01641;K01641;K01641;K01641	-	GO:0004421//hydroxymethylglutaryl-CoA synthase activity;GO:0016740//transferase activity;GO:0016746//transferase activity, transferring acyl groups;GO:0042803//protein homodimerization activity	GO:0006084//acetyl-CoA metabolic process;GO:0006629//lipid metabolic process;GO:0006694//steroid biosynthetic process;GO:0006695//cholesterol biosynthetic process;GO:0008202//steroid metabolic process;GO:0008203//cholesterol metabolic process;GO:0008299//isoprenoid biosynthetic process;GO:0010142//farnesyl diphosphate biosynthetic process, mevalonate pathway;GO:0016126//sterol biosynthetic process
B cells	Lineage 1	ENSCHIG00000012498	TOP2A	2.81418e-05	2.68692	2.68692	up	DNA topoisomerase II alpha [Source:NCBI gene;Acc:102188973]	Human Diseases	Drug resistance: antineoplastic	ko01524//Platinum drug resistance	K03164	GO:0000228//nuclear chromosome;GO:0000775//chromosome, centromeric region;GO:0000793//condensed chromosome;GO:0005634//nucleus;GO:0005654//nucleoplasm;GO:0005730//nucleolus;GO:0005737//cytoplasm;GO:0005814//centriole;GO:0009330//DNA topoisomerase complex (ATP-hydrolyzing);GO:0032991//macromolecular complex;GO:1990904//ribonucleoprotein complex	GO:0000166//nucleotide binding;GO:0000287//magnesium ion binding;GO:0003677//DNA binding;GO:0003682//chromatin binding;GO:0003916//DNA topoisomerase activity;GO:0003918//DNA topoisomerase type II (ATP-hydrolyzing) activity;GO:0005080//protein kinase C binding;GO:0005524//ATP binding;GO:0008022//protein C-terminus binding;GO:0008094//DNA-dependent ATPase activity;GO:0008301//DNA binding, bending;G…	GO:0002244//hematopoietic progenitor cell differentiation;GO:0006259//DNA metabolic process;GO:0006265//DNA topological change;GO:0006266//DNA ligation;GO:0006974//cellular response to DNA damage stimulus;GO:0007059//chromosome segregation;GO:0007143//female meiotic division;GO:0030261//chromosome condensation;GO:0030263//apoptotic chromosome condensation;GO:0040016//embryonic cleavage;GO:0042752…
B cells	Lineage 1	ENSCHIG00000026878	ENSCHIG00000026878	0	2.68553	2.68553	up	XP_017920428.1 PREDICTED: src kinase-associated phosphoprotein 1 [Capra hircus]	Environmental Information Processing	Signal transduction	ko04015//Rap1 signaling pathway	K17699	-	GO:0005515//protein binding	-
B cells	Lineage 1	ENSCHIG00000025397	TUFT1	0.00364373	2.68459	2.68459	up	tuftelin 1 [Source:NCBI gene;Acc:102168785]	-	-	-	-	GO:0005737//cytoplasm	GO:0005515//protein binding	-
B cells	Lineage 1	ENSCHIG00000013888	GEN1	1.4195e-07	2.6842	2.6842	up	GEN1 Holliday junction 5' flap endonuclease [Source:NCBI gene;Acc:102178282]	-	-	-	-	GO:0005813//centrosome	GO:0000287//magnesium ion binding;GO:0000400//four-way junction DNA binding;GO:0003677//DNA binding;GO:0003824//catalytic activity;GO:0004518//nuclease activity;GO:0004519//endonuclease activity;GO:0008821//crossover junction endodeoxyribonuclease activity;GO:0016787//hydrolase activity;GO:0017108//5'-flap endonuclease activity;GO:0042803//protein homodimerization activity;GO:0046872//metal ion b…	GO:0000724//double-strand break repair via homologous recombination;GO:0006281//DNA repair;GO:0006974//cellular response to DNA damage stimulus;GO:0010824//regulation of centrosome duplication;GO:0031297//replication fork processing;GO:0071139//resolution of recombination intermediates;GO:0071140//resolution of mitotic recombination intermediates;GO:0090267//positive regulation of mitotic cell cy…
B cells	Lineage 1	ENSCHIG00000008898	OSBPL6	0.00311869	2.68384	2.68384	up	oxysterol binding protein like 6 [Source:NCBI gene;Acc:102174783]	-	-	-	-	GO:0005789//endoplasmic reticulum membrane;GO:0005829//cytosol;GO:0005886//plasma membrane;GO:0031901//early endosome membrane;GO:0031965//nuclear membrane;GO:0097038//perinuclear endoplasmic reticulum	GO:0008289//lipid binding	GO:0006869//lipid transport;GO:0032374//regulation of cholesterol transport
B cells	Lineage 1	ENSCHIG00000005780	TPMT	0.00520541	2.67751	2.67751	up	thiopurine S-methyltransferase [Source:NCBI gene;Acc:100860988]	Metabolism	Xenobiotics biodegradation and metabolism	ko00983//Drug metabolism - other enzymes	K00569	GO:0005737//cytoplasm	GO:0008119//thiopurine S-methyltransferase activity;GO:0008168//methyltransferase activity;GO:0008757//S-adenosylmethionine-dependent methyltransferase activity;GO:0016740//transferase activity;GO:1904047//S-adenosyl-L-methionine binding	GO:0017144//drug metabolic process;GO:0032259//methylation
B cells	Lineage 1	ENSCHIG00000022332	TRIP13	8.09637e-07	2.67596	2.67596	up	thyroid hormone receptor interactor 13 [Source:NCBI gene;Acc:102185871]	-	-	-	-	GO:0001673//male germ cell nucleus	GO:0000166//nucleotide binding;GO:0005524//ATP binding;GO:0016887//ATPase activity;GO:0042802//identical protein binding	GO:0001556//oocyte maturation;GO:0006302//double-strand break repair;GO:0007094//mitotic spindle assembly checkpoint;GO:0007130//synaptonemal complex assembly;GO:0007131//reciprocal meiotic recombination;GO:0007141//male meiosis I;GO:0007144//female meiosis I;GO:0007283//spermatogenesis;GO:0007286//spermatid development;GO:0048477//oogenesis;GO:0051321//meiotic cell cycle
B cells	Lineage 1	ENSCHIG00000012212	WDR76	2.30291e-08	2.67534	2.67534	up	WD repeat domain 76 [Source:NCBI gene;Acc:102186346]	-	-	-	-	GO:0000792//heterochromatin;GO:0005634//nucleus	GO:0005515//protein binding;GO:0019899//enzyme binding	GO:0006974//cellular response to DNA damage stimulus
B cells	Lineage 1	ENSCHIG00000008816	ENSCHIG00000008816	0.000192187	2.67074	2.67074	up	CD151 molecule (Raph blood group) [Source:NCBI gene;Acc:102183301]	-	-	-	-	GO:0016020//membrane;GO:0016021//integral component of membrane	-	-
B cells	Lineage 1	ENSCHIG00000011345	IRF7	3.70559e-06	2.66868	2.66868	up	interferon regulatory factor 7 [Source:NCBI gene;Acc:106503773]	Human Diseases;Human Diseases;Human Diseases;Human Diseases;Organismal Systems;Human Diseases;Human Diseases;Human Diseases;Human Diseases;Organismal Systems;Organismal Systems;Organismal Systems	Infectious disease: viral;Infectious disease: viral;Cancer: overview;Infectious disease: viral;Immune system;Infectious disease: viral;Infectious disease: viral;Infectious disease: viral;Infectious disease: viral;Immune system;Immune system;Immune system	ko05168//Herpes simplex virus 1 infection;ko05169//Epstein-Barr virus infection;ko05203//Viral carcinogenesis;ko05167//Kaposi sarcoma-associated herpesvirus infection;ko04621//NOD-like receptor signaling pathway;ko05164//Influenza A;ko05161//Hepatitis B;ko05160//Hepatitis C;ko05162//Measles;ko04620//Toll-like receptor signaling pathway;ko04622//RIG-I-like receptor signaling pathway;ko04623//Cytos…	K09447;K09447;K09447;K09447;K09447;K09447;K09447;K09447;K09447;K09447;K09447;K09447	GO:0005634//nucleus;GO:0005654//nucleoplasm;GO:0005737//cytoplasm;GO:0005829//cytosol	GO:0000976//transcription regulatory region sequence-specific DNA binding;GO:0000978//RNA polymerase II core promoter proximal region sequence-specific DNA binding;GO:0000981//RNA polymerase II transcription factor activity, sequence-specific DNA binding;GO:0000987//core promoter proximal region sequence-specific DNA binding;GO:0003677//DNA binding;GO:0003700//transcription factor activity, seque…	GO:0002819//regulation of adaptive immune response;GO:0006355//regulation of transcription, DNA-templated;GO:0010468//regulation of gene expression;GO:0016064//immunoglobulin mediated immune response;GO:0032481//positive regulation of type I interferon production;GO:0032727//positive regulation of interferon-alpha production;GO:0032728//positive regulation of interferon-beta production;GO:0034124…
B cells	Lineage 1	ENSCHIG00000015839	KRT28	0.000388311	2.66782	2.66782	up	keratin, type I cytoskeletal 28 [Source:NCBI gene;Acc:102168573]	Organismal Systems;Human Diseases	Endocrine system;Infectious disease: bacterial	ko04915//Estrogen signaling pathway;ko05150//Staphylococcus aureus infection	K07604;K07604	GO:0005882//intermediate filament	GO:0005198//structural molecule activity	-
B cells	Lineage 1	ENSCHIG00000017393	SYNE2	1.25933e-09	2.66727	2.66727	up	spectrin repeat containing nuclear envelope protein 2 [Source:NCBI gene;Acc:102184156]	-	-	-	-	GO:0005634//nucleus;GO:0005635//nuclear envelope;GO:0005640//nuclear outer membrane;GO:0016020//membrane;GO:0016021//integral component of membrane;GO:0030016//myofibril;GO:0030018//Z disc;GO:0031965//nuclear membrane;GO:0034993//LINC complex;GO:0045111//intermediate filament cytoskeleton	GO:0003779//actin binding;GO:0005515//protein binding;GO:0051015//actin filament binding	GO:0021817//nucleokinesis involved in cell motility in cerebral cortex radial glia guided migration;GO:0030335//positive regulation of cell migration;GO:0031022//nuclear migration along microfilament;GO:0051642//centrosome localization;GO:1902017//regulation of cilium assembly
B cells	Lineage 1	ENSCHIG00000020840	ENSCHIG00000020840	5.23698e-07	2.666	2.666	up	coiled-coil domain containing 167 [Source:NCBI gene;Acc:102184102]	-	-	-	-	GO:0016020//membrane;GO:0016021//integral component of membrane	-	-
B cells	Lineage 1	ENSCHIG00000020459	VIM	0	2.66258	2.66258	up	vimentin [Source:NCBI gene;Acc:102182515]	Human Diseases;Human Diseases	Infectious disease: viral;Cancer: overview	ko05169//Epstein-Barr virus infection;ko05206//MicroRNAs in cancer	K07606;K07606	GO:0005737//cytoplasm;GO:0005777//peroxisome;GO:0005829//cytosol;GO:0005844//polysome;GO:0005856//cytoskeleton;GO:0005882//intermediate filament;GO:0005886//plasma membrane;GO:0016020//membrane;GO:0016363//nuclear matrix;GO:0031252//cell leading edge;GO:0042995//cell projection;GO:0043005//neuron projection;GO:0045111//intermediate filament cytoskeleton;GO:0045335//phagocytic vesicle;GO:1990904//…	GO:0003725//double-stranded RNA binding;GO:0005200//structural constituent of cytoskeleton;GO:0005212//structural constituent of eye lens;GO:0019904//protein domain specific binding;GO:0042802//identical protein binding;GO:0097110//scaffold protein binding;GO:1990254//keratin filament binding	GO:0010628//positive regulation of gene expression;GO:0010977//negative regulation of neuron projection development;GO:0014002//astrocyte development;GO:0032967//positive regulation of collagen biosynthetic process;GO:0043488//regulation of mRNA stability;GO:0045103//intermediate filament-based process;GO:0045109//intermediate filament organization;GO:0045727//positive regulation of translation;G…
B cells	Lineage 1	ENSCHIG00000019173	RAP1GAP2	1.29896e-14	2.65342	2.65342	up	RAP1 GTPase activating protein 2 [Source:NCBI gene;Acc:102181808]	-	-	-	-	GO:0005813//centrosome;GO:0005829//cytosol;GO:0005886//plasma membrane;GO:0031965//nuclear membrane	GO:0005096//GTPase activator activity	GO:0008361//regulation of cell size;GO:0043547//positive regulation of GTPase activity;GO:0051056//regulation of small GTPase mediated signal transduction
B cells	Lineage 1	ENSCHIG00000011604	CDK6	2.13847e-11	2.65083	2.65083	up	cyclin dependent kinase 6 [Source:NCBI gene;Acc:102180182]	Human Diseases;Environmental Information Processing;Human Diseases;Human Diseases;Human Diseases;Human Diseases;Human Diseases;Human Diseases;Cellular Processes;Human Diseases;Human Diseases;Human Diseases;Human Diseases;Human Diseases;Human Diseases;Cellular Processes;Human Diseases;Cellular Processes;Human Diseases;Human Diseases;Human Diseases;Human Diseases;Human Diseases	Cancer: overview;Signal transduction;Infectious disease: viral;Infectious disease: viral;Infectious disease: viral;Cancer: overview;Infectious disease: viral;Infectious disease: viral;Cell growth and death;Infectious disease: viral;Cancer: specific types;Cancer: overview;Infectious disease: viral;Endocrine and metabolic disease;Cancer: specific types;Cell growth and death;Cancer: specific types;C…	ko05200//Pathways in cancer;ko04151//PI3K-Akt signaling pathway;ko05165//Human papillomavirus infection;ko05163//Human cytomegalovirus infection;ko05169//Epstein-Barr virus infection;ko05203//Viral carcinogenesis;ko05167//Kaposi sarcoma-associated herpesvirus infection;ko05164//Influenza A;ko04218//Cellular senescence;ko05160//Hepatitis C;ko05225//Hepatocellular carcinoma;ko05206//MicroRNAs in ca…	K02091;K02091;K02091;K02091;K02091;K02091;K02091;K02091;K02091;K02091;K02091;K02091;K02091;K02091;K02091;K02091;K02091;K02091;K02091;K02091;K02091;K02091;K02091	GO:0000307//cyclin-dependent protein kinase holoenzyme complex;GO:0001726//ruffle;GO:0005634//nucleus;GO:0005654//nucleoplasm;GO:0005737//cytoplasm;GO:0005813//centrosome;GO:0005829//cytosol	GO:0000166//nucleotide binding;GO:0004672//protein kinase activity;GO:0004674//protein serine/threonine kinase activity;GO:0004693//cyclin-dependent protein serine/threonine kinase activity;GO:0005524//ATP binding;GO:0030332//cyclin binding;GO:0098770//FBXO family protein binding	GO:0001954//positive regulation of cell-matrix adhesion;GO:0003323//type B pancreatic cell development;GO:0006468//protein phosphorylation;GO:0009615//response to virus;GO:0010468//regulation of gene expression;GO:0042063//gliogenesis;GO:0042127//regulation of cell proliferation;GO:0043697//cell dedifferentiation;GO:0045638//negative regulation of myeloid cell differentiation;GO:0045646//regulati…
B cells	Lineage 1	ENSCHIG00000016080	RUNX2	1.11022e-16	2.64597	2.64597	up	RUNX family transcription factor 2 [Source:NCBI gene;Acc:102183278]	Human Diseases;Organismal Systems	Cancer: overview;Endocrine system	ko05202//Transcriptional misregulation in cancer;ko04928//Parathyroid hormone synthesis, secretion and action	K09278;K09278	GO:0000785//chromatin;GO:0005634//nucleus;GO:0005654//nucleoplasm;GO:0005667//transcription factor complex;GO:0005737//cytoplasm	GO:0000976//transcription regulatory region sequence-specific DNA binding;GO:0000978//RNA polymerase II core promoter proximal region sequence-specific DNA binding;GO:0000987//core promoter proximal region sequence-specific DNA binding;GO:0001228//transcriptional activator activity, RNA polymerase II transcription regulatory region sequence-specific binding;GO:0003677//DNA binding;GO:0003682//chr…	GO:0001501//skeletal system development;GO:0001649//osteoblast differentiation;GO:0001958//endochondral ossification;GO:0002051//osteoblast fate commitment;GO:0002062//chondrocyte differentiation;GO:0002063//chondrocyte development;GO:0002076//osteoblast development;GO:0006355//regulation of transcription, DNA-templated;GO:0008284//positive regulation of cell proliferation;GO:0010468//regulation …
B cells	Lineage 1	ENSCHIG00000020220	SPTY2D1	0	2.64596	2.64596	up	SPT2 chromatin protein domain containing 1 [Source:NCBI gene;Acc:102188115]	-	-	-	-	GO:0005654//nucleoplasm;GO:0005730//nucleolus	GO:0003677//DNA binding;GO:0042393//histone binding	GO:0006334//nucleosome assembly;GO:0006355//regulation of transcription, DNA-templated;GO:0010847//regulation of chromatin assembly;GO:0043486//histone exchange
B cells	Lineage 1	ENSCHIG00000016554	ENSCHIG00000016554	2.06735e-10	2.63853	2.63853	up	centromere protein S [Source:NCBI gene;Acc:102187615]	Genetic Information Processing	Replication and repair	ko03460//Fanconi anemia pathway	K11511	GO:0000775//chromosome, centromeric region;GO:0000776//kinetochore;GO:0000777//condensed chromosome kinetochore;GO:0005634//nucleus;GO:0005694//chromosome;GO:0071821//FANCM-MHF complex	GO:0046982//protein heterodimerization activity	GO:0006281//DNA repair;GO:0006974//cellular response to DNA damage stimulus;GO:0007049//cell cycle;GO:0051301//cell division;GO:0051382//kinetochore assembly
B cells	Lineage 1	ENSCHIG00000009677	PDE3B	0	2.63797	2.63797	up	phosphodiesterase 3B [Source:NCBI gene;Acc:102190893]	Metabolism;Environmental Information Processing;Environmental Information Processing;Environmental Information Processing;Metabolism;Organismal Systems;Human Diseases;Organismal Systems;Organismal Systems;Organismal Systems;Organismal Systems	Global and overview maps;Signal transduction;Signal transduction;Signal transduction;Nucleotide metabolism;Endocrine system;Substance dependence;Endocrine system;Endocrine system;Endocrine system;Endocrine system	ko01100//Metabolic pathways;ko04024//cAMP signaling pathway;ko04022//cGMP-PKG signaling pathway;ko04371//Apelin signaling pathway;ko00230//Purine metabolism;ko04910//Insulin signaling pathway;ko05032//Morphine addiction;ko04922//Glucagon signaling pathway;ko04914//Progesterone-mediated oocyte maturation;ko04924//Renin secretion;ko04923//Regulation of lipolysis in adipocytes	K13296;K13296;K13296;K13296;K13296;K13296;K13296;K13296;K13296;K13296;K13296	GO:0016020//membrane;GO:0016021//integral component of membrane;GO:0032045//guanyl-nucleotide exchange factor complex	GO:0004114//3',5'-cyclic-nucleotide phosphodiesterase activity;GO:0008081//phosphoric diester hydrolase activity;GO:0016787//hydrolase activity;GO:0046872//metal ion binding	GO:0007162//negative regulation of cell adhesion;GO:0007165//signal transduction;GO:0016525//negative regulation of angiogenesis;GO:0050995//negative regulation of lipid catabolic process
B cells	Lineage 1	ENSCHIG00000022848	SPSB2	0.000641601	2.63658	2.63658	up	splA/ryanodine receptor domain and SOCS box containing 2 [Source:NCBI gene;Acc:102168705]	-	-	-	-	GO:0005737//cytoplasm;GO:0005829//cytosol	GO:0005515//protein binding;GO:1990756//protein binding, bridging involved in substrate recognition for ubiquitination	GO:0006511//ubiquitin-dependent protein catabolic process;GO:0016567//protein ubiquitination;GO:0035556//intracellular signal transduction
B cells	Lineage 1	ENSCHIG00000015046	FAM111B	1.92316e-09	2.634	2.634	up	family with sequence similarity 111 member B [Source:NCBI gene;Acc:102176630]	-	-	-	-	-	-	-
B cells	Lineage 1	ENSCHIG00000012552	CENPU	2.78904e-11	2.63085	2.63085	up	centromere protein U [Source:NCBI gene;Acc:102188016]	-	-	-	-	GO:0000775//chromosome, centromeric region;GO:0005634//nucleus;GO:0005654//nucleoplasm;GO:0005694//chromosome;GO:0005737//cytoplasm;GO:0034451//centriolar satellite	-	GO:0043009//chordate embryonic development
B cells	Lineage 1	ENSCHIG00000022147	C1orf174	0.00197588	2.62319	2.62319	up	chromosome 16 C1orf174 homolog [Source:NCBI gene;Acc:102182715]	-	-	-	-	GO:0005634//nucleus;GO:0005654//nucleoplasm	-	-
B cells	Lineage 1	ENSCHIG00000025527	MOGS	1.53749e-07	2.62145	2.62145	up	mannosyl-oligosaccharide glucosidase [Source:NCBI gene;Acc:102171985]	Metabolism;Genetic Information Processing;Metabolism	Global and overview maps;Folding, sorting and degradation;Glycan biosynthesis and metabolism	ko01100//Metabolic pathways;ko04141//Protein processing in endoplasmic reticulum;ko00510//N-Glycan biosynthesis	K01228;K01228;K01228	GO:0005783//endoplasmic reticulum;GO:0016020//membrane;GO:0016021//integral component of membrane	GO:0004573//mannosyl-oligosaccharide glucosidase activity;GO:0016787//hydrolase activity;GO:0016798//hydrolase activity, acting on glycosyl bonds	GO:0005975//carbohydrate metabolic process;GO:0008152//metabolic process;GO:0009311//oligosaccharide metabolic process
B cells	Lineage 1	ENSCHIG00000007718	RAB27A	7.88258e-15	2.62103	2.62103	up	RAB27A, member RAS oncogene family [Source:NCBI gene;Acc:102189041]	-	-	-	-	GO:0001750//photoreceptor outer segment;GO:0005764//lysosome;GO:0005768//endosome;GO:0005770//late endosome;GO:0005794//Golgi apparatus;GO:0016020//membrane;GO:0030141//secretory granule;GO:0030425//dendrite;GO:0032585//multivesicular body membrane;GO:0042470//melanosome;GO:0070382//exocytic vesicle	GO:0003924//GTPase activity;GO:0005525//GTP binding;GO:0019003//GDP binding;GO:0031489//myosin V binding	GO:0006605//protein targeting;GO:0006887//exocytosis;GO:0007596//blood coagulation;GO:0010628//positive regulation of gene expression;GO:0016192//vesicle-mediated transport;GO:0019882//antigen processing and presentation;GO:0030318//melanocyte differentiation;GO:0032400//melanosome localization;GO:0032402//melanosome transport;GO:0036257//multivesicular body organization;GO:0043316//cytotoxic T c…
B cells	Lineage 1	ENSCHIG00000010001	STXBP5	0	2.61928	2.61928	up	syntaxin binding protein 5 [Source:NCBI gene;Acc:102186018]	-	-	-	-	GO:0005737//cytoplasm;GO:0005829//cytosol;GO:0005886//plasma membrane;GO:0005892//acetylcholine-gated channel complex;GO:0016020//membrane;GO:0098793//presynapse	GO:0005515//protein binding;GO:0017075//syntaxin-1 binding;GO:0019905//syntaxin binding	GO:0006887//exocytosis;GO:0010807//regulation of synaptic vesicle priming;GO:0017157//regulation of exocytosis;GO:0045921//positive regulation of exocytosis;GO:2000300//regulation of synaptic vesicle exocytosis
B cells	Lineage 1	ENSCHIG00000026789	ABHD1	2.41571e-06	2.61788	2.61788	up	abhydrolase domain containing 1 [Source:NCBI gene;Acc:102183971]	-	-	-	-	GO:0016020//membrane;GO:0016021//integral component of membrane	GO:0016787//hydrolase activity	-
B cells	Lineage 1	ENSCHIG00000010858	ENSCHIG00000010858	0.00626208	2.61579	2.61579	up	mitochondrial pyruvate carrier 2 [Source:NCBI gene;Acc:108637636]	-	-	-	-	GO:0005739//mitochondrion;GO:0005743//mitochondrial inner membrane;GO:0016020//membrane;GO:0016021//integral component of membrane	-	GO:0006850//mitochondrial pyruvate transport
B cells	Lineage 1	ENSCHIG00000013684	ENSCHIG00000013684	0.000223018	2.61207	2.61207	up	PDZ and LIM domain 2 [Source:NCBI gene;Acc:102180314]	-	-	-	-	-	GO:0005515//protein binding;GO:0046872//metal ion binding	-
B cells	Lineage 1	ENSCHIG00000017295	PDE4D	2.18672e-05	2.6115	2.6115	up	phosphodiesterase 4D [Source:NCBI gene;Acc:102183183]	Metabolism;Environmental Information Processing;Metabolism;Organismal Systems;Human Diseases	Global and overview maps;Signal transduction;Nucleotide metabolism;Endocrine system;Substance dependence	ko01100//Metabolic pathways;ko04024//cAMP signaling pathway;ko00230//Purine metabolism;ko04928//Parathyroid hormone synthesis, secretion and action;ko05032//Morphine addiction	K13293;K13293;K13293;K13293;K13293	GO:0005829//cytosol;GO:0005886//plasma membrane;GO:0034704//calcium channel complex	GO:0004114//3',5'-cyclic-nucleotide phosphodiesterase activity;GO:0004115//3',5'-cyclic-AMP phosphodiesterase activity;GO:0008081//phosphoric diester hydrolase activity;GO:0016787//hydrolase activity;GO:0030552//cAMP binding;GO:0044325//ion channel binding;GO:0046872//metal ion binding;GO:0051117//ATPase binding;GO:0097110//scaffold protein binding;GO:1901363//heterocyclic compound binding	GO:0006198//cAMP catabolic process;GO:0007165//signal transduction;GO:0032729//positive regulation of interferon-gamma production;GO:0032743//positive regulation of interleukin-2 production;GO:0032754//positive regulation of interleukin-5 production;GO:0043951//negative regulation of cAMP-mediated signaling;GO:0050852//T cell receptor signaling pathway
B cells	Lineage 1	ENSCHIG00000026676	ACTG1	0	2.60728	2.60728	up	actin gamma 1 [Source:NCBI gene;Acc:100860883]	Organismal Systems;Human Diseases;Environmental Information Processing;Cellular Processes;Human Diseases;Cellular Processes;Human Diseases;Cellular Processes;Cellular Processes;Human Diseases;Environmental Information Processing;Cellular Processes;Organismal Systems;Human Diseases;Human Diseases;Organismal Systems;Organismal Systems;Organismal Systems;Human Diseases;Human Diseases;Human Diseases;…	Environmental adaptation;Infectious disease: bacterial;Signal transduction;Cell motility;Cancer: overview;Cellular community - eukaryotes;Infectious disease: viral;Transport and catabolism;Cellular community - eukaryotes;Cancer: specific types;Signal transduction;Cell growth and death;Endocrine system;Cardiovascular disease;Infectious disease: bacterial;Immune system;Endocrine system;Immune syste…	ko04714//Thermogenesis;ko05132//Salmonella infection;ko04015//Rap1 signaling pathway;ko04810//Regulation of actin cytoskeleton;ko05205//Proteoglycans in cancer;ko04510//Focal adhesion;ko05164//Influenza A;ko04145//Phagosome;ko04530//Tight junction;ko05225//Hepatocellular carcinoma;ko04390//Hippo signaling pathway;ko04210//Apoptosis;ko04921//Oxytocin signaling pathway;ko05418//Fluid shear stress a…	K05692;K05692;K05692;K05692;K05692;K05692;K05692;K05692;K05692;K05692;K05692;K05692;K05692;K05692;K05692;K05692;K05692;K05692;K05692;K05692;K05692;K05692;K05692;K05692;K05692	GO:0005884//actin filament;GO:0005911//cell-cell junction;GO:0015629//actin cytoskeleton;GO:0030016//myofibril;GO:0031941//filamentous actin;GO:0043296//apical junction complex;GO:0044305//calyx of Held;GO:0045177//apical part of cell;GO:0045335//phagocytic vesicle;GO:0070062//extracellular exosome	GO:0005200//structural constituent of cytoskeleton;GO:0005522//profilin binding;GO:0031625//ubiquitin protein ligase binding;GO:0042802//identical protein binding	GO:0001525//angiogenesis;GO:0001738//morphogenesis of a polarized epithelium;GO:0010628//positive regulation of gene expression;GO:0030335//positive regulation of cell migration;GO:0045214//sarcomere organization;GO:0048488//synaptic vesicle endocytosis;GO:0051492//regulation of stress fiber assembly;GO:0051893//regulation of focal adhesion assembly;GO:0071346//cellular response to interferon-gam…
B cells	Lineage 1	ENSCHIG00000012587	UBE2T	0.00254272	2.60614	2.60614	up	ubiquitin conjugating enzyme E2 T [Source:NCBI gene;Acc:102181493]	Genetic Information Processing	Replication and repair	ko03460//Fanconi anemia pathway	K13960	GO:0005654//nucleoplasm;GO:0005730//nucleolus	GO:0000166//nucleotide binding;GO:0003682//chromatin binding;GO:0004842//ubiquitin-protein transferase activity;GO:0005524//ATP binding;GO:0016740//transferase activity;GO:0031625//ubiquitin protein ligase binding;GO:0061631//ubiquitin conjugating enzyme activity	GO:0006281//DNA repair;GO:0006513//protein monoubiquitination;GO:0006974//cellular response to DNA damage stimulus;GO:0035519//protein K29-linked ubiquitination;GO:0044314//protein K27-linked ubiquitination;GO:0051865//protein autoubiquitination;GO:0070534//protein K63-linked ubiquitination;GO:0070936//protein K48-linked ubiquitination;GO:0070979//protein K11-linked ubiquitination;GO:0085020//pro…
B cells	Lineage 1	ENSCHIG00000024461	LGMN	6.27037e-06	2.60608	2.60608	up	legumain [Source:NCBI gene;Acc:102191183]	Cellular Processes;Organismal Systems	Transport and catabolism;Immune system	ko04142//Lysosome;ko04612//Antigen processing and presentation	K01369;K01369	GO:0005576//extracellular region;GO:0005737//cytoplasm;GO:0005764//lysosome;GO:0005770//late endosome;GO:0045177//apical part of cell;GO:0048471//perinuclear region of cytoplasm	GO:0004197//cysteine-type endopeptidase activity;GO:0008233//peptidase activity;GO:0016787//hydrolase activity	GO:0003014//renal system process;GO:0006508//proteolysis;GO:0007613//memory;GO:0008284//positive regulation of cell proliferation;GO:0008306//associative learning;GO:0010447//response to acidic pH;GO:0010629//negative regulation of gene expression;GO:0032801//receptor catabolic process;GO:0035729//cellular response to hepatocyte growth factor stimulus;GO:0040015//negative regulation of multicellu…
B cells	Lineage 1	ENSCHIG00000026480	BSCL2	1.96201e-08	2.60537	2.60537	up	BSCL2 lipid droplet biogenesis associated, seipin [Source:NCBI gene;Acc:102184406]	-	-	-	-	GO:0005783//endoplasmic reticulum;GO:0005789//endoplasmic reticulum membrane;GO:0005811//lipid particle;GO:0016020//membrane;GO:0016021//integral component of membrane;GO:0030176//integral component of endoplasmic reticulum membrane	GO:0005543//phospholipid binding	GO:0006629//lipid metabolic process;GO:0019915//lipid storage;GO:0034389//lipid particle organization
B cells	Lineage 1	ENSCHIG00000014802	GPM6A	0.00646912	2.60364	2.60364	up	glycoprotein M6A [Source:NCBI gene;Acc:102188558]	-	-	-	-	GO:0016020//membrane;GO:0016021//integral component of membrane	-	GO:0001764//neuron migration;GO:0048863//stem cell differentiation
B cells	Lineage 1	ENSCHIG00000026241	CEP44	1.08681e-11	2.59897	2.59897	up	centrosomal protein 44 [Source:NCBI gene;Acc:102172261]	-	-	-	-	GO:0000922//spindle pole;GO:0005737//cytoplasm;GO:0005813//centrosome;GO:0005814//centriole;GO:0005856//cytoskeleton;GO:0030496//midbody	GO:0008017//microtubule binding	GO:0007098//centrosome cycle;GO:0007099//centriole replication;GO:0010457//centriole-centriole cohesion
B cells	Lineage 1	ENSCHIG00000010689	ENSCHIG00000010689	6.73292e-09	2.59286	2.59286	up	timeless circadian regulator [Source:NCBI gene;Acc:102189194]	-	-	-	-	GO:0005634//nucleus	-	GO:0000122//negative regulation of transcription from RNA polymerase II promoter;GO:0002009//morphogenesis of an epithelium;GO:0006974//cellular response to DNA damage stimulus;GO:0007623//circadian rhythm;GO:0030324//lung development;GO:0042752//regulation of circadian rhythm;GO:0048511//rhythmic process;GO:0048754//branching morphogenesis of an epithelial tube
B cells	Lineage 1	ENSCHIG00000018865	ENSCHIG00000018865	2.4281e-07	2.58947	2.58947	up	XP_017920894.1 PREDICTED: T-cell antigen CD7 [Capra hircus]	Organismal Systems	Immune system	ko04640//Hematopoietic cell lineage	K06457	GO:0016020//membrane;GO:0016021//integral component of membrane	GO:0038023//signaling receptor activity	GO:0002250//adaptive immune response
B cells	Lineage 1	ENSCHIG00000016444	CCDC34	1.37912e-12	2.58906	2.58906	up	coiled-coil domain containing 34 [Source:NCBI gene;Acc:102179964]	-	-	-	-	-	-	-
B cells	Lineage 1	ENSCHIG00000008842	ENSCHIG00000008842	0.0086494	2.58204	2.58204	up	histone H2A type 1 [Source:NCBI gene;Acc:102182458]	Human Diseases;Cellular Processes;Human Diseases	Substance dependence;Cell growth and death;Immune disease	ko05034//Alcoholism;ko04217//Necroptosis;ko05322//Systemic lupus erythematosus	K11251;K11251;K11251	GO:0000786//nucleosome	GO:0003677//DNA binding;GO:0046982//protein heterodimerization activity	-
B cells	Lineage 1	ENSCHIG00000017108	MFHAS1	0.000876434	2.58199	2.58199	up	malignant fibrous histiocytoma amplified sequence 1 [Source:NCBI gene;Acc:102173637]	-	-	-	-	GO:0005737//cytoplasm	GO:0000166//nucleotide binding;GO:0005515//protein binding;GO:0005525//GTP binding;GO:0031625//ubiquitin protein ligase binding;GO:0051721//protein phosphatase 2A binding	GO:0006952//defense response;GO:0006954//inflammatory response;GO:0030218//erythrocyte differentiation;GO:0034121//regulation of toll-like receptor signaling pathway;GO:0034136//negative regulation of toll-like receptor 2 signaling pathway;GO:0034137//positive regulation of toll-like receptor 2 signaling pathway;GO:0034144//negative regulation of toll-like receptor 4 signaling pathway;GO:0035308/…
B cells	Lineage 1	ENSCHIG00000024572	PARP2	1.20065e-05	2.58197	2.58197	up	poly(ADP-ribose) polymerase 2 [Source:NCBI gene;Acc:102179855]	Cellular Processes;Genetic Information Processing	Cell growth and death;Replication and repair	ko04210//Apoptosis;ko03410//Base excision repair	K10798;K10798	GO:0005634//nucleus;GO:0005654//nucleoplasm;GO:0005730//nucleolus	GO:0003682//chromatin binding;GO:0003950//NAD+ ADP-ribosyltransferase activity;GO:0016740//transferase activity;GO:0016757//transferase activity, transferring glycosyl groups;GO:0031491//nucleosome binding;GO:1990404//protein ADP-ribosylase activity	GO:0006281//DNA repair;GO:0006284//base-excision repair;GO:0006302//double-strand break repair;GO:0006471//protein ADP-ribosylation;GO:0006974//cellular response to DNA damage stimulus;GO:0016570//histone modification;GO:0018312//peptidyl-serine ADP-ribosylation;GO:0030592//DNA ADP-ribosylation;GO:0070212//protein poly-ADP-ribosylation;GO:0070213//protein auto-ADP-ribosylation;GO:0097191//extrins…
B cells	Lineage 1	ENSCHIG00000016634	PSMC3IP	0.0016826	2.58017	2.58017	up	PSMC3 interacting protein [Source:NCBI gene;Acc:100861043]	-	-	-	-	GO:0005634//nucleus;GO:0005654//nucleoplasm	GO:0030374//ligand-dependent nuclear receptor transcription coactivator activity	GO:0007131//reciprocal meiotic recombination;GO:0045893//positive regulation of transcription, DNA-templated
B cells	Lineage 1	ENSCHIG00000012343	NCAPG	6.33125e-11	2.57967	2.57967	up	non-SMC condensin I complex subunit G [Source:NCBI gene;Acc:102176682]	-	-	-	-	GO:0000779//condensed chromosome, centromeric region;GO:0000793//condensed chromosome;GO:0000796//condensin complex;GO:0005694//chromosome;GO:0005737//cytoplasm	-	GO:0007049//cell cycle;GO:0007076//mitotic chromosome condensation;GO:0030261//chromosome condensation;GO:0051301//cell division
B cells	Lineage 1	ENSCHIG00000008856	DEPDC1B	2.2913e-07	2.57895	2.57895	up	DEP domain containing 1B [Source:NCBI gene;Acc:102182912]	-	-	-	-	-	-	GO:0007165//signal transduction;GO:0016477//cell migration;GO:0030177//positive regulation of Wnt signaling pathway;GO:0035556//intracellular signal transduction
B cells	Lineage 1	ENSCHIG00000024434	ALPK2	0.000547427	2.56385	2.56385	up	alpha kinase 2 [Source:NCBI gene;Acc:102173250]	-	-	-	-	GO:0016323//basolateral plasma membrane	GO:0004674//protein serine/threonine kinase activity;GO:0005524//ATP binding;GO:0016301//kinase activity;GO:0016740//transferase activity	GO:0003007//heart morphogenesis;GO:0003308//negative regulation of Wnt signaling pathway involved in heart development;GO:0006468//protein phosphorylation;GO:0010468//regulation of gene expression;GO:0016310//phosphorylation;GO:0030010//establishment of cell polarity;GO:0042981//regulation of apoptotic process;GO:0055013//cardiac muscle cell development
B cells	Lineage 1	ENSCHIG00000018268	KIF11	5.74535e-05	2.56263	2.56263	up	kinesin family member 11 [Source:NCBI gene;Acc:102174270]	-	-	-	-	GO:0000922//spindle pole;GO:0005819//spindle;GO:0005829//cytosol;GO:0005874//microtubule;GO:0005876//spindle microtubule;GO:0032991//macromolecular complex;GO:0072686//mitotic spindle	GO:0003777//microtubule motor activity;GO:0005524//ATP binding;GO:0008017//microtubule binding;GO:0019901//protein kinase binding	GO:0007018//microtubule-based movement;GO:0007051//spindle organization;GO:0007100//mitotic centrosome separation;GO:0046602//regulation of mitotic centrosome separation;GO:0051225//spindle assembly;GO:0090307//mitotic spindle assembly
B cells	Lineage 1	ENSCHIG00000018311	LTB	0	2.5616	2.5616	up	lymphotoxin beta [Source:NCBI gene;Acc:102186643]	Environmental Information Processing;Human Diseases;Environmental Information Processing	Signaling molecules and interaction;Immune disease;Signal transduction	ko04060//Cytokine-cytokine receptor interaction;ko05323//Rheumatoid arthritis;ko04064//NF-kappa B signaling pathway	K03157;K03157;K03157	GO:0005576//extracellular region;GO:0005615//extracellular space;GO:0016020//membrane;GO:0016021//integral component of membrane	GO:0005125//cytokine activity;GO:0005164//tumor necrosis factor receptor binding;GO:0005515//protein binding	GO:0006955//immune response;GO:0007165//signal transduction;GO:0010467//gene expression;GO:0032735//positive regulation of interleukin-12 production;GO:0043588//skin development;GO:0048535//lymph node development
B cells	Lineage 1	ENSCHIG00000012709	RFC3	3.51832e-08	2.54408	2.54408	up	replication factor C subunit 3 [Source:NCBI gene;Acc:102179393]	Genetic Information Processing;Genetic Information Processing;Genetic Information Processing	Replication and repair;Replication and repair;Replication and repair	ko03420//Nucleotide excision repair;ko03030//DNA replication;ko03430//Mismatch repair	K10756;K10756;K10756	GO:0005663//DNA replication factor C complex;GO:0031390//Ctf18 RFC-like complex	GO:0003677//DNA binding;GO:0003689//DNA clamp loader activity;GO:0017116//single-stranded DNA-dependent ATP-dependent DNA helicase activity	GO:0006260//DNA replication;GO:0032508//DNA duplex unwinding;GO:0046683//response to organophosphorus;GO:1900264//positive regulation of DNA-directed DNA polymerase activity
B cells	Lineage 1	ENSCHIG00000025945	PLSCR1	2.07807e-06	2.53974	2.53974	up	phospholipid scramblase 2 [Source:NCBI gene;Acc:102175526]	-	-	-	-	GO:0005634//nucleus;GO:0005654//nucleoplasm;GO:0005730//nucleolus;GO:0005737//cytoplasm;GO:0005794//Golgi apparatus;GO:0005829//cytosol;GO:0005886//plasma membrane;GO:0005887//integral component of plasma membrane;GO:0045121//membrane raft;GO:0048471//perinuclear region of cytoplasm	GO:0000287//magnesium ion binding;GO:0001228//transcriptional activator activity, RNA polymerase II transcription regulatory region sequence-specific binding;GO:0001618//virus receptor activity;GO:0004518//nuclease activity;GO:0005154//epidermal growth factor receptor binding;GO:0005509//calcium ion binding;GO:0008270//zinc ion binding;GO:0017124//SH3 domain binding;GO:0017128//phospholipid scram…	GO:0006915//apoptotic process;GO:0010288//response to lead ion;GO:0010628//positive regulation of gene expression;GO:0017121//phospholipid scrambling;GO:0035456//response to interferon-beta;GO:0045071//negative regulation of viral genome replication;GO:0045089//positive regulation of innate immune response;GO:0045944//positive regulation of transcription from RNA polymerase II promoter;GO:0046718…
B cells	Lineage 1	ENSCHIG00000006399	PRMT6	0.00287363	2.53974	2.53974	up	protein arginine methyltransferase 6 [Source:NCBI gene;Acc:102190483]	-	-	-	-	GO:0005634//nucleus;GO:0005654//nucleoplasm;GO:0005730//nucleolus	GO:0008168//methyltransferase activity;GO:0008469//histone-arginine N-methyltransferase activity;GO:0016274//protein-arginine N-methyltransferase activity;GO:0016740//transferase activity;GO:0035241//protein-arginine omega-N monomethyltransferase activity;GO:0035242//protein-arginine omega-N asymmetric methyltransferase activity;GO:0042054//histone methyltransferase activity;GO:0042393//histone b…	GO:0010821//regulation of mitochondrion organization;GO:0016571//histone methylation;GO:0018216//peptidyl-arginine methylation;GO:0019919//peptidyl-arginine methylation, to asymmetrical-dimethyl arginine;GO:0031064//negative regulation of histone deacetylation;GO:0032259//methylation;GO:0034970//histone H3-R2 methylation;GO:0043985//histone H4-R3 methylation;GO:0045892//negative regulation of tra…
B cells	Lineage 1	ENSCHIG00000020423	MCM3	8.20211e-12	2.53958	2.53958	up	minichromosome maintenance complex component 3 [Source:NCBI gene;Acc:102171390]	Cellular Processes;Genetic Information Processing	Cell growth and death;Replication and repair	ko04110//Cell cycle;ko03030//DNA replication	K02541;K02541	GO:0005634//nucleus;GO:0005654//nucleoplasm;GO:0005694//chromosome;GO:0005737//cytoplasm;GO:0005813//centrosome;GO:0042555//MCM complex;GO:0048471//perinuclear region of cytoplasm	GO:0000166//nucleotide binding;GO:0003677//DNA binding;GO:0003678//DNA helicase activity;GO:0004386//helicase activity;GO:0005524//ATP binding;GO:0016787//hydrolase activity;GO:0016887//ATPase activity	GO:0006260//DNA replication;GO:0006270//DNA replication initiation;GO:0007049//cell cycle;GO:0032508//DNA duplex unwinding
B cells	Lineage 1	ENSCHIG00000022851	PLK1	0.0064024	2.53911	2.53911	up	polo like kinase 1 [Source:NCBI gene;Acc:102171678]	Cellular Processes;Environmental Information Processing;Cellular Processes;Organismal Systems	Cell growth and death;Signal transduction;Cell growth and death;Endocrine system	ko04110//Cell cycle;ko04068//FoxO signaling pathway;ko04114//Oocyte meiosis;ko04914//Progesterone-mediated oocyte maturation	K06631;K06631;K06631;K06631	GO:0000775//chromosome, centromeric region;GO:0000776//kinetochore;GO:0000779//condensed chromosome, centromeric region;GO:0000785//chromatin;GO:0000795//synaptonemal complex;GO:0000922//spindle pole;GO:0000942//condensed nuclear chromosome outer kinetochore;GO:0005634//nucleus;GO:0005813//centrosome;GO:0005814//centriole;GO:0005819//spindle;GO:0005876//spindle microtubule;GO:0015630//microtubule…	GO:0000166//nucleotide binding;GO:0000287//magnesium ion binding;GO:0004672//protein kinase activity;GO:0004674//protein serine/threonine kinase activity;GO:0005515//protein binding;GO:0005524//ATP binding;GO:0008017//microtubule binding;GO:0010997//anaphase-promoting complex binding;GO:0016301//kinase activity;GO:0016740//transferase activity;GO:0019901//protein kinase binding;GO:0042802//identi…	GO:0000070//mitotic sister chromatid segregation;GO:0000086//G2/M transition of mitotic cell cycle;GO:0000122//negative regulation of transcription from RNA polymerase II promoter;GO:0000132//establishment of mitotic spindle orientation;GO:0000278//mitotic cell cycle;GO:0000281//mitotic cytokinesis;GO:0001578//microtubule bundle formation;GO:0006468//protein phosphorylation;GO:0007094//mitotic sp…
B cells	Lineage 1	ENSCHIG00000016038	TONSL	8.56435e-05	2.53907	2.53907	up	tonsoku like, DNA repair protein [Source:NCBI gene;Acc:102176625]	-	-	-	-	GO:0005654//nucleoplasm;GO:0005662//DNA replication factor A complex;GO:0016604//nuclear body;GO:0035101//FACT complex;GO:0042555//MCM complex;GO:0043596//nuclear replication fork	GO:0005515//protein binding;GO:0042393//histone binding	GO:0000724//double-strand break repair via homologous recombination;GO:0031297//replication fork processing
B cells	Lineage 1	ENSCHIG00000022515	HYKK	0.00280402	2.53834	2.53834	up	hydroxylysine kinase [Source:NCBI gene;Acc:102183458]	Metabolism;Metabolism	Global and overview maps;Amino acid metabolism	ko01100//Metabolic pathways;ko00310//Lysine degradation	K18201;K18201	-	GO:0047992//hydroxylysine kinase activity	-
B cells	Lineage 1	ENSCHIG00000020923	ANXA1	0	2.53355	2.53355	up	annexin A1 [Source:NCBI gene;Acc:102172262]	-	-	-	-	GO:0001533//cornified envelope;GO:0001891//phagocytic cup;GO:0005576//extracellular region;GO:0005615//extracellular space;GO:0005634//nucleus;GO:0005654//nucleoplasm;GO:0005737//cytoplasm;GO:0005768//endosome;GO:0005829//cytosol;GO:0005884//actin filament;GO:0005886//plasma membrane;GO:0005929//cilium;GO:0009986//cell surface;GO:0016020//membrane;GO:0016323//basolateral plasma membrane;GO:001632…	GO:0004859//phospholipase inhibitor activity;GO:0005509//calcium ion binding;GO:0005544//calcium-dependent phospholipid binding;GO:0019834//phospholipase A2 inhibitor activity;GO:0048306//calcium-dependent protein binding	GO:0001780//neutrophil homeostasis;GO:0002250//adaptive immune response;GO:0002548//monocyte chemotaxis;GO:0002685//regulation of leukocyte migration;GO:0006909//phagocytosis;GO:0006954//inflammatory response;GO:0007165//signal transduction;GO:0007187//G-protein coupled receptor signaling pathway, coupled to cyclic nucleotide second messenger;GO:0008360//regulation of cell shape;GO:0014839//myobl…
B cells	Lineage 1	ENSCHIG00000024035	USP31	1.67396e-08	2.53273	2.53273	up	ubiquitin specific peptidase 31 [Source:NCBI gene;Acc:102183564]	-	-	-	-	GO:0005634//nucleus	GO:0004843//thiol-dependent ubiquitin-specific protease activity	GO:0006511//ubiquitin-dependent protein catabolic process;GO:0016579//protein deubiquitination
B cells	Lineage 1	ENSCHIG00000023481	ENSCHIG00000023481	4.57567e-12	2.52882	2.52882	up	replication protein A3 [Source:NCBI gene;Acc:102170292]	Genetic Information Processing;Genetic Information Processing;Genetic Information Processing;Genetic Information Processing;Genetic Information Processing	Replication and repair;Replication and repair;Replication and repair;Replication and repair;Replication and repair	ko03460//Fanconi anemia pathway;ko03440//Homologous recombination;ko03420//Nucleotide excision repair;ko03030//DNA replication;ko03430//Mismatch repair	K10740;K10740;K10740;K10740;K10740	GO:0005634//nucleus	GO:0003677//DNA binding	GO:0006260//DNA replication;GO:0006281//DNA repair;GO:0006310//DNA recombination
B cells	Lineage 1	ENSCHIG00000018345	ENSCHIG00000018345	8.16192e-10	2.52809	2.52809	up	trichoplein keratin filament binding [Source:NCBI gene;Acc:102176253]	-	-	-	-	GO:0005737//cytoplasm;GO:0005856//cytoskeleton	-	-
B cells	Lineage 1	ENSCHIG00000011695	RAP2B	0.000238091	2.52769	2.52769	up	RAP2B, member of RAS oncogene family [Source:NCBI gene;Acc:102180083]	-	-	-	-	GO:0005768//endosome;GO:0005829//cytosol;GO:0005886//plasma membrane;GO:0005923//bicellular tight junction;GO:0010008//endosome membrane;GO:0016020//membrane;GO:0044291//cell-cell contact zone;GO:0045121//membrane raft;GO:0055037//recycling endosome;GO:0055038//recycling endosome membrane;GO:0070062//extracellular exosome	GO:0000166//nucleotide binding;GO:0003924//GTPase activity;GO:0005525//GTP binding;GO:0019003//GDP binding;GO:0019904//protein domain specific binding	GO:0007165//signal transduction;GO:0030168//platelet activation;GO:0030336//negative regulation of cell migration;GO:0031954//positive regulation of protein autophosphorylation;GO:0032486//Rap protein signal transduction;GO:0061097//regulation of protein tyrosine kinase activity;GO:0070527//platelet aggregation
B cells	Lineage 1	ENSCHIG00000013799	TEX49	0.0095415	2.52444	2.52444	up	testis expressed 49 [Source:HGNC Symbol;Acc:HGNC:48628]	-	-	-	-	-	-	-
B cells	Lineage 1	ENSCHIG00000016888	ENSCHIG00000016888	4.98668e-06	2.52133	2.52133	up	acidic leucine-rich nuclear phosphoprotein 32 family member B-like [Source:NCBI gene;Acc:102173415]	-	-	-	-	-	GO:0005515//protein binding	-
B cells	Lineage 1	ENSCHIG00000016046	ZNF496	4.33694e-06	2.52126	2.52126	up	zinc finger protein 496 [Source:NCBI gene;Acc:102172705]	-	-	-	-	GO:0005634//nucleus	GO:0003677//DNA binding;GO:0046872//metal ion binding	GO:0006355//regulation of transcription, DNA-templated
B cells	Lineage 1	ENSCHIG00000010140	LPIN2	2.62013e-14	2.51948	2.51948	up	lipin 2 [Source:NCBI gene;Acc:102173798]	Metabolism;Environmental Information Processing;Metabolism;Metabolism	Global and overview maps;Signal transduction;Lipid metabolism;Lipid metabolism	ko01100//Metabolic pathways;ko04150//mTOR signaling pathway;ko00564//Glycerophospholipid metabolism;ko00561//Glycerolipid metabolism	K15728;K15728;K15728;K15728	-	GO:0008195//phosphatidate phosphatase activity;GO:0016787//hydrolase activity	GO:0016311//dephosphorylation
B cells	Lineage 1	ENSCHIG00000013105	CHAF1A	0.000113138	2.5193	2.5193	up	chromatin assembly factor 1 subunit A [Source:NCBI gene;Acc:102172989]	-	-	-	-	GO:0000785//chromatin;GO:0005634//nucleus;GO:0032991//macromolecular complex;GO:0033186//CAF-1 complex	GO:0042802//identical protein binding;GO:0070087//chromo shadow domain binding	GO:0006260//DNA replication;GO:0006281//DNA repair;GO:0006335//DNA replication-dependent nucleosome assembly;GO:0006974//cellular response to DNA damage stimulus;GO:0007049//cell cycle;GO:0031497//chromatin assembly
B cells	Lineage 1	ENSCHIG00000025212	DCK	3.06795e-06	2.51832	2.51832	up	deoxycytidine kinase [Source:NCBI gene;Acc:102175015]	Metabolism;Metabolism;Metabolism	Global and overview maps;Nucleotide metabolism;Nucleotide metabolism	ko01100//Metabolic pathways;ko00230//Purine metabolism;ko00240//Pyrimidine metabolism	K00893;K00893;K00893	GO:0005654//nucleoplasm	GO:0000166//nucleotide binding;GO:0004137//deoxycytidine kinase activity;GO:0005524//ATP binding;GO:0008144//drug binding;GO:0019136//deoxynucleoside kinase activity;GO:0042803//protein homodimerization activity	GO:0006139//nucleobase-containing compound metabolic process;GO:0006220//pyrimidine nucleotide metabolic process;GO:0009157//deoxyribonucleoside monophosphate biosynthetic process
B cells	Lineage 1	ENSCHIG00000020803	DIAPH3	0.000297317	2.51776	2.51776	up	diaphanous related formin 3 [Source:NCBI gene;Acc:102168917]	Cellular Processes	Cell motility	ko04810//Regulation of actin cytoskeleton	K05745	-	GO:0003779//actin binding;GO:0031267//small GTPase binding	GO:0016043//cellular component organization;GO:0030036//actin cytoskeleton organization
B cells	Lineage 1	ENSCHIG00000023958	MVK	4.21696e-09	2.51716	2.51716	up	mevalonate kinase [Source:NCBI gene;Acc:102176815]	Metabolism;Cellular Processes;Metabolism	Global and overview maps;Transport and catabolism;Metabolism of terpenoids and polyketides	ko01100//Metabolic pathways;ko04146//Peroxisome;ko00900//Terpenoid backbone biosynthesis	K00869;K00869;K00869	GO:0005737//cytoplasm;GO:0005829//cytosol;GO:0043231//intracellular membrane-bounded organelle	GO:0000166//nucleotide binding;GO:0004496//mevalonate kinase activity;GO:0005524//ATP binding;GO:0016301//kinase activity;GO:0016740//transferase activity;GO:0042802//identical protein binding	GO:0006629//lipid metabolic process;GO:0006694//steroid biosynthetic process;GO:0006695//cholesterol biosynthetic process;GO:0008202//steroid metabolic process;GO:0008203//cholesterol metabolic process;GO:0008299//isoprenoid biosynthetic process;GO:0016126//sterol biosynthetic process;GO:0016310//phosphorylation;GO:0019287//isopentenyl diphosphate biosynthetic process, mevalonate pathway;GO:00507…
B cells	Lineage 1	ENSCHIG00000018235	RASAL3	2.66209e-12	2.51564	2.51564	up	RAS protein activator like 3 [Source:NCBI gene;Acc:102187854]	Environmental Information Processing	Signal transduction	ko04014//Ras signaling pathway	K17634	GO:0005737//cytoplasm;GO:0098562//cytoplasmic side of membrane	GO:0005096//GTPase activator activity;GO:0042802//identical protein binding	GO:0007165//signal transduction;GO:0043087//regulation of GTPase activity;GO:0043547//positive regulation of GTPase activity;GO:0046580//negative regulation of Ras protein signal transduction;GO:0051142//positive regulation of NK T cell proliferation
B cells	Lineage 1	ENSCHIG00000004554	TLNRD1	0.0062701	2.51546	2.51546	up	talin rod domain containing 1 [Source:NCBI gene;Acc:108638530]	-	-	-	-	GO:0001725//stress fiber	GO:0003779//actin binding;GO:0042802//identical protein binding	-
B cells	Lineage 1	ENSCHIG00000017610	CENPK	0.000124314	2.51102	2.51102	up	centromere protein K [Source:NCBI gene;Acc:102172102]	-	-	-	-	GO:0005634//nucleus	-	GO:0051382//kinetochore assembly
B cells	Lineage 1	ENSCHIG00000011590	ANXA3	0	2.50925	2.50925	up	annexin A3 [Source:NCBI gene;Acc:102169468]	-	-	-	-	GO:0005737//cytoplasm;GO:0005886//plasma membrane;GO:0016020//membrane;GO:0030670//phagocytic vesicle membrane;GO:0042581//specific granule	GO:0004859//phospholipase inhibitor activity;GO:0005509//calcium ion binding;GO:0005544//calcium-dependent phospholipid binding;GO:0048306//calcium-dependent protein binding	GO:0006909//phagocytosis;GO:0010595//positive regulation of endothelial cell migration;GO:0042742//defense response to bacterium;GO:0043086//negative regulation of catalytic activity;GO:0043312//neutrophil degranulation;GO:0045766//positive regulation of angiogenesis;GO:0051091//positive regulation of sequence-specific DNA binding transcription factor activity
B cells	Lineage 1	ENSCHIG00000013681	RNASEH2C	1.93157e-09	2.50491	2.50491	up	ribonuclease H2 subunit C [Source:NCBI gene;Acc:102170032]	Genetic Information Processing	Replication and repair	ko03030//DNA replication	K10745	GO:0032299//ribonuclease H2 complex	-	GO:0006401//RNA catabolic process
B cells	Lineage 1	ENSCHIG00000005784	ENSCHIG00000005784	1.09512e-06	2.50292	2.50292	up	chromosome 16 C1orf53 homolog [Source:NCBI gene;Acc:102171450]	-	-	-	-	-	-	-
B cells	Lineage 1	ENSCHIG00000021819	RETREG1	9.19245e-08	2.50207	2.50207	up	reticulophagy regulator 1 [Source:NCBI gene;Acc:106503327]	-	-	-	-	GO:0005730//nucleolus;GO:0005783//endoplasmic reticulum;GO:0005801//cis-Golgi network;GO:0016020//membrane;GO:0016021//integral component of membrane;GO:0016604//nuclear body;GO:0030176//integral component of endoplasmic reticulum membrane	-	GO:0019233//sensory perception of pain;GO:0043524//negative regulation of neuron apoptotic process;GO:0061709//reticulophagy
B cells	Lineage 1	ENSCHIG00000011596	FASTKD5	0.0035171	2.5019	2.5019	up	FAST kinase domains 5 [Source:NCBI gene;Acc:102183342]	-	-	-	-	GO:0005739//mitochondrion;GO:0035770//ribonucleoprotein granule;GO:0042645//mitochondrial nucleoid	GO:0019843//rRNA binding	GO:0000963//mitochondrial RNA processing;GO:0044528//regulation of mitochondrial mRNA stability
B cells	Lineage 1	ENSCHIG00000016160	ENSCHIG00000016160	0.00159164	2.50154	2.50154	up	dihydrofolate reductase [Source:NCBI gene;Acc:102188941]	Metabolism;Metabolism;Human Diseases;Metabolism	Global and overview maps;Metabolism of cofactors and vitamins;Drug resistance: antineoplastic;Metabolism of cofactors and vitamins	ko01100//Metabolic pathways;ko00790//Folate biosynthesis;ko01523//Antifolate resistance;ko00670//One carbon pool by folate	K00287;K00287;K00287;K00287	-	GO:0004146//dihydrofolate reductase activity;GO:0016491//oxidoreductase activity;GO:0050661//NADP binding	GO:0006545//glycine biosynthetic process;GO:0006730//one-carbon metabolic process;GO:0031427//response to methotrexate;GO:0046654//tetrahydrofolate biosynthetic process;GO:0055114//oxidation-reduction process
B cells	Lineage 1	ENSCHIG00000026650	PVRIG	1.36854e-06	2.49639	2.49639	up	PVR related immunoglobulin domain containing [Source:NCBI gene;Acc:102191201]	-	-	-	-	GO:0005886//plasma membrane;GO:0016020//membrane;GO:0016021//integral component of membrane	GO:0019902//phosphatase binding;GO:0038023//signaling receptor activity	GO:0050860//negative regulation of T cell receptor signaling pathway
B cells	Lineage 1	ENSCHIG00000025591	BOLA3	4.08005e-05	2.49588	2.49588	up	bolA family member 3 [Source:NCBI gene;Acc:102184445]	-	-	-	-	GO:0005739//mitochondrion;GO:0005829//cytosol;GO:0016604//nuclear body	-	-
B cells	Lineage 1	ENSCHIG00000021995	CMTM4	0.00106434	2.49217	2.49217	up	CKLF like MARVEL transmembrane domain containing 4 [Source:NCBI gene;Acc:102174326]	-	-	-	-	GO:0016020//membrane;GO:0016021//integral component of membrane	-	-
B cells	Lineage 1	ENSCHIG00000002368	ENSCHIG00000002368	5.31068e-05	2.48867	2.48867	up	ELR54843.1 hypothetical protein M91_00582 [Bos mutus]	Metabolism;Human Diseases;Human Diseases;Organismal Systems;Human Diseases;Human Diseases;Metabolism;Organismal Systems	Global and overview maps;Neurodegenerative disease;Neurodegenerative disease;Environmental adaptation;Neurodegenerative disease;Endocrine and metabolic disease;Energy metabolism;Nervous system	ko01100//Metabolic pathways;ko05010//Alzheimer disease;ko05016//Huntington disease;ko04714//Thermogenesis;ko05012//Parkinson disease;ko04932//Non-alcoholic fatty liver disease;ko00190//Oxidative phosphorylation;ko04723//Retrograde endocannabinoid signaling	K03945;K03945;K03945;K03945;K03945;K03945;K03945;K03945	GO:0005739//mitochondrion;GO:0005743//mitochondrial inner membrane;GO:0016020//membrane;GO:0016021//integral component of membrane;GO:0070469//respiratory chain	-	-
B cells	Lineage 1	ENSCHIG00000021344	BRCA2	2.17075e-10	2.48701	2.48701	up	BRCA2 DNA repair associated [Source:NCBI gene;Acc:102182417]	Human Diseases;Human Diseases;Human Diseases;Genetic Information Processing;Genetic Information Processing	Cancer: overview;Cancer: specific types;Cancer: specific types;Replication and repair;Replication and repair	ko05200//Pathways in cancer;ko05224//Breast cancer;ko05212//Pancreatic cancer;ko03460//Fanconi anemia pathway;ko03440//Homologous recombination	K08775;K08775;K08775;K08775;K08775	GO:0000781//chromosome, telomeric region;GO:0000800//lateral element;GO:0005634//nucleus;GO:0005654//nucleoplasm;GO:0005694//chromosome;GO:0005737//cytoplasm;GO:0005813//centrosome;GO:0005829//cytosol;GO:0030141//secretory granule;GO:0032991//macromolecular complex;GO:0033593//BRCA2-MAGE-D1 complex	GO:0002020//protease binding;GO:0003677//DNA binding;GO:0003697//single-stranded DNA binding;GO:0008022//protein C-terminus binding;GO:0010484//H3 histone acetyltransferase activity;GO:0010485//H4 histone acetyltransferase activity;GO:0042802//identical protein binding;GO:0043015//gamma-tubulin binding	GO:0000722//telomere maintenance via recombination;GO:0000724//double-strand break repair via homologous recombination;GO:0001556//oocyte maturation;GO:0001833//inner cell mass cell proliferation;GO:0006281//DNA repair;GO:0006289//nucleotide-excision repair;GO:0006302//double-strand break repair;GO:0006310//DNA recombination;GO:0006974//cellular response to DNA damage stimulus;GO:0006978//DNA dam…
B cells	Lineage 1	ENSCHIG00000016366	ENSCHIG00000016366	2.517e-05	2.48589	2.48589	up	annexin A6 [Source:NCBI gene;Acc:102189754]	-	-	-	-	GO:0042470//melanosome	GO:0005509//calcium ion binding;GO:0005544//calcium-dependent phospholipid binding	-
B cells	Lineage 1	ENSCHIG00000019072	ENSCHIG00000019072	0.00104379	2.48493	2.48493	up	MYCBP associated and testis expressed 1 [Source:NCBI gene;Acc:102170550]	-	-	-	-	-	-	-
B cells	Lineage 1	ENSCHIG00000023368	PRDM1	0.000698855	2.48226	2.48226	up	PR/SET domain 1 [Source:NCBI gene;Acc:102181213]	-	-	-	-	GO:0005634//nucleus;GO:0005737//cytoplasm;GO:0016020//membrane;GO:0016021//integral component of membrane	GO:0000977//RNA polymerase II regulatory region sequence-specific DNA binding;GO:0000978//RNA polymerase II core promoter proximal region sequence-specific DNA binding;GO:0001227//transcriptional repressor activity, RNA polymerase II transcription regulatory region sequence-specific binding;GO:0003700//transcription factor activity, sequence-specific DNA binding;GO:0005515//protein binding;GO:000…	GO:0000122//negative regulation of transcription from RNA polymerase II promoter;GO:0001701//in utero embryonic development;GO:0001763//morphogenesis of a branching structure;GO:0001822//kidney development;GO:0001892//embryonic placenta development;GO:0001893//maternal placenta development;GO:0003170//heart valve development;GO:0003279//cardiac septum development;GO:0003281//ventricular septum de…
B cells	Lineage 1	ENSCHIG00000023057	ISYNA1	0.00577447	2.47586	2.47586	up	inositol-3-phosphate synthase 1 [Source:NCBI gene;Acc:102191513]	Metabolism;Metabolism	Global and overview maps;Carbohydrate metabolism	ko01100//Metabolic pathways;ko00562//Inositol phosphate metabolism	K01858;K01858	-	GO:0004512//inositol-3-phosphate synthase activity;GO:0016853//isomerase activity	GO:0006021//inositol biosynthetic process;GO:0008654//phospholipid biosynthetic process
B cells	Lineage 1	ENSCHIG00000025331	REEP4	1.2642e-08	2.47428	2.47428	up	receptor accessory protein 4 [Source:NCBI gene;Acc:102171976]	-	-	-	-	GO:0005783//endoplasmic reticulum	-	GO:0006998//nuclear envelope organization;GO:0007084//mitotic nuclear envelope reassembly
B cells	Lineage 1	ENSCHIG00000008571	ENSCHIG00000008571	8.12448e-09	2.4708	2.4708	up	XP_013828519.2 PREDICTED: pro-interleukin-16 isoform X2 [Capra hircus]	Environmental Information Processing	Signaling molecules and interaction	ko04060//Cytokine-cytokine receptor interaction	K22628	GO:0005576//extracellular region;GO:0005615//extracellular space;GO:0005634//nucleus;GO:0005737//cytoplasm	GO:0005125//cytokine activity;GO:0005515//protein binding	GO:0006935//chemotaxis;GO:0007165//signal transduction
B cells	Lineage 1	ENSCHIG00000023722	NDE1	1.21063e-11	2.46993	2.46993	up	nudE neurodevelopment protein 1 [Source:NCBI gene;Acc:102173805]	-	-	-	-	GO:0000775//chromosome, centromeric region;GO:0000776//kinetochore;GO:0000777//condensed chromosome kinetochore;GO:0005737//cytoplasm;GO:0005813//centrosome;GO:0005815//microtubule organizing center;GO:0005819//spindle;GO:0005856//cytoskeleton;GO:0005874//microtubule;GO:0031616//spindle pole centrosome;GO:0045202//synapse	GO:0008017//microtubule binding;GO:0042802//identical protein binding	GO:0000132//establishment of mitotic spindle orientation;GO:0001764//neuron migration;GO:0007020//microtubule nucleation;GO:0007405//neuroblast proliferation;GO:0021987//cerebral cortex development;GO:0030154//cell differentiation;GO:0030900//forebrain development;GO:0031023//microtubule organizing center organization;GO:0047496//vesicle transport along microtubule;GO:0051298//centrosome duplicat…
B cells	Lineage 1	ENSCHIG00000024459	PLAAT3	1.18081e-05	2.4681	2.4681	up	HRAS-like suppressor 3 [Source:NCBI gene;Acc:102176672]	Metabolism;Environmental Information Processing;Metabolism;Metabolism;Organismal Systems;Metabolism;Metabolism;Metabolism	Global and overview maps;Signal transduction;Lipid metabolism;Lipid metabolism;Endocrine system;Lipid metabolism;Lipid metabolism;Lipid metabolism	ko01100//Metabolic pathways;ko04014//Ras signaling pathway;ko00564//Glycerophospholipid metabolism;ko00590//Arachidonic acid metabolism;ko04923//Regulation of lipolysis in adipocytes;ko00565//Ether lipid metabolism;ko00591//Linoleic acid metabolism;ko00592//alpha-Linolenic acid metabolism	K16817;K16817;K16817;K16817;K16817;K16817;K16817;K16817	GO:0005777//peroxisome;GO:0005783//endoplasmic reticulum;GO:0016020//membrane;GO:0016021//integral component of membrane;GO:0048471//perinuclear region of cytoplasm	GO:0004623//phospholipase A2 activity;GO:0008970//phosphatidylcholine 1-acylhydrolase activity;GO:0016410//N-acyltransferase activity	GO:0006641//triglyceride metabolic process;GO:0006644//phospholipid metabolic process;GO:0007031//peroxisome organization;GO:0008654//phospholipid biosynthetic process;GO:0009617//response to bacterium;GO:0016042//lipid catabolic process;GO:0046485//ether lipid metabolic process;GO:0070292//N-acylphosphatidylethanolamine metabolic process;GO:1904177//regulation of adipose tissue development
B cells	Lineage 1	ENSCHIG00000008189	SPG21	0.000185782	2.45991	2.45991	up	SPG21 abhydrolase domain containing, maspardin [Source:NCBI gene;Acc:102181782]	Cellular Processes	Transport and catabolism	ko04144//Endocytosis	K19367	GO:0005829//cytosol;GO:0030140//trans-Golgi network transport vesicle;GO:0043231//intracellular membrane-bounded organelle	GO:0042609//CD4 receptor binding	-
B cells	Lineage 1	ENSCHIG00000009368	TIMM8B	5.38711e-06	2.45973	2.45973	up	translocase of inner mitochondrial membrane 8 homolog B [Source:NCBI gene;Acc:102174859]	-	-	-	-	GO:0005739//mitochondrion;GO:0005743//mitochondrial inner membrane;GO:0005758//mitochondrial intermembrane space	-	GO:0015031//protein transport;GO:0072321//chaperone-mediated protein transport
B cells	Lineage 1	ENSCHIG00000019215	SLC39A3	0.000742468	2.4574	2.4574	up	solute carrier family 39 member 3 [Source:NCBI gene;Acc:100860948]	-	-	-	-	GO:0016020//membrane;GO:0016021//integral component of membrane	GO:0005385//zinc ion transmembrane transporter activity;GO:0046873//metal ion transmembrane transporter activity	GO:0000902//cell morphogenesis;GO:0001701//in utero embryonic development;GO:0006829//zinc II ion transport;GO:0030001//metal ion transport;GO:0043029//T cell homeostasis;GO:0048701//embryonic cranial skeleton morphogenesis;GO:0055085//transmembrane transport;GO:0060173//limb development;GO:0071577//zinc II ion transmembrane transport
B cells	Lineage 1	ENSCHIG00000014922	MYO1D	0.00205216	2.45598	2.45598	up	myosin ID [Source:NCBI gene;Acc:102177189]	Human Diseases	Infectious disease: bacterial	ko05130//Pathogenic Escherichia coli infection	K10356	GO:0005903//brush border;GO:0016459//myosin complex;GO:0030424//axon;GO:0043005//neuron projection;GO:0043025//neuronal cell body;GO:0043209//myelin sheath	GO:0000166//nucleotide binding;GO:0003774//motor activity;GO:0003779//actin binding;GO:0005515//protein binding;GO:0005524//ATP binding;GO:0019904//protein domain specific binding	GO:0010923//negative regulation of phosphatase activity;GO:0051641//cellular localization
B cells	Lineage 1	ENSCHIG00000001998	HDHD3	0.00453633	2.45141	2.45141	up	haloacid dehalogenase like hydrolase domain containing 3 [Source:NCBI gene;Acc:102172542]	-	-	-	-	GO:0005730//nucleolus;GO:0043231//intracellular membrane-bounded organelle	GO:0016787//hydrolase activity	-
B cells	Lineage 1	ENSCHIG00000017068	ANLN	2.16761e-06	2.44582	2.44582	up	anillin actin binding protein [Source:NCBI gene;Acc:102178507]	-	-	-	-	GO:0005654//nucleoplasm;GO:0005826//actomyosin contractile ring;GO:0015629//actin cytoskeleton;GO:0030496//midbody;GO:0032059//bleb;GO:0099738//cell cortex region	GO:0003779//actin binding	GO:0000281//mitotic cytokinesis;GO:0090521//glomerular visceral epithelial cell migration;GO:1904172//positive regulation of bleb assembly
B cells	Lineage 1	ENSCHIG00000022563	SMPD2	9.75938e-09	2.44568	2.44568	up	sphingomyelin phosphodiesterase 2 [Source:NCBI gene;Acc:102186017]	Metabolism;Environmental Information Processing;Metabolism	Global and overview maps;Signal transduction;Lipid metabolism	ko01100//Metabolic pathways;ko04071//Sphingolipid signaling pathway;ko00600//Sphingolipid metabolism	K12351;K12351;K12351	GO:0016020//membrane;GO:0016021//integral component of membrane	GO:0004767//sphingomyelin phosphodiesterase activity	GO:0006685//sphingomyelin catabolic process
B cells	Lineage 1	ENSCHIG00000011984	ARL4A	1.31529e-07	2.44309	2.44309	up	ADP ribosylation factor like GTPase 4A [Source:NCBI gene;Acc:102174805]	-	-	-	-	GO:0005634//nucleus;GO:0005654//nucleoplasm;GO:0005730//nucleolus;GO:0005829//cytosol;GO:0005886//plasma membrane	GO:0000166//nucleotide binding;GO:0005525//GTP binding	GO:0050873//brown fat cell differentiation
B cells	Lineage 1	ENSCHIG00000012076	ENSCHIG00000012076	1.601e-11	2.43965	2.43965	up	XP_019368021.1 PREDICTED: non-histone chromosomal protein HMG-17 [Gavialis gangeticus]	-	-	-	-	GO:0000785//chromatin;GO:0005634//nucleus	GO:0031492//nucleosomal DNA binding	-
B cells	Lineage 1	ENSCHIG00000010886	TMEM238	7.59837e-13	2.43907	2.43907	up	transmembrane protein 238 [Source:NCBI gene;Acc:108638048]	-	-	-	-	-	-	-
B cells	Lineage 1	ENSCHIG00000009511	SLAMF1	6.72027e-05	2.43797	2.43797	up	signaling lymphocytic activation molecule family member 1 [Source:NCBI gene;Acc:100861389]	Human Diseases	Infectious disease: viral	ko05162//Measles	K06536	GO:0009897//external side of plasma membrane;GO:0009986//cell surface;GO:0016020//membrane;GO:0016021//integral component of membrane;GO:0045335//phagocytic vesicle	GO:0038023//signaling receptor activity;GO:0042169//SH2 domain binding;GO:0042802//identical protein binding	GO:0001779//natural killer cell differentiation;GO:0001787//natural killer cell proliferation;GO:0002232//leukocyte chemotaxis involved in inflammatory response;GO:0002277//myeloid dendritic cell activation involved in immune response;GO:0002725//negative regulation of T cell cytokine production;GO:0010759//positive regulation of macrophage chemotaxis;GO:0031338//regulation of vesicle fusion;GO:0…
B cells	Lineage 1	ENSCHIG00000009431	NSD2	0.000876865	2.43739	2.43739	up	nuclear receptor binding SET domain protein 2 [Source:NCBI gene;Acc:102186471]	Metabolism;Human Diseases;Metabolism	Global and overview maps;Cancer: overview;Amino acid metabolism	ko01100//Metabolic pathways;ko05202//Transcriptional misregulation in cancer;ko00310//Lysine degradation	K11424;K11424;K11424	GO:0005634//nucleus;GO:0005654//nucleoplasm;GO:0005694//chromosome	GO:0003677//DNA binding;GO:0005515//protein binding;GO:0008168//methyltransferase activity;GO:0016740//transferase activity;GO:0018024//histone-lysine N-methyltransferase activity;GO:0046872//metal ion binding	GO:0006325//chromatin organization;GO:0032259//methylation;GO:0034968//histone lysine methylation
B cells	Lineage 1	ENSCHIG00000023851	IL21R	3.08753e-05	2.43691	2.43691	up	interleukin 21 receptor [Source:NCBI gene;Acc:102176844]	Environmental Information Processing;Environmental Information Processing;Organismal Systems;Human Diseases	Signaling molecules and interaction;Signal transduction;Immune system;Immune disease	ko04060//Cytokine-cytokine receptor interaction;ko04630//JAK-STAT signaling pathway;ko04659//Th17 cell differentiation;ko05321//Inflammatory bowel disease	K05075;K05075;K05075;K05075	GO:0016020//membrane;GO:0016021//integral component of membrane	GO:0004888//transmembrane signaling receptor activity;GO:0004896//cytokine receptor activity;GO:0005515//protein binding	GO:0019221//cytokine-mediated signaling pathway
B cells	Lineage 1	ENSCHIG00000017959	TMEM53	0.00301963	2.43001	2.43001	up	transmembrane protein 53 [Source:NCBI gene;Acc:102189270]	-	-	-	-	GO:0016020//membrane;GO:0016021//integral component of membrane	-	-
B cells	Lineage 1	ENSCHIG00000024873	ASRGL1	0.00109387	2.42884	2.42884	up	asparaginase and isoaspartyl peptidase 1 [Source:NCBI gene;Acc:102180733]	Metabolism;Metabolism	Global and overview maps;Amino acid metabolism	ko01100//Metabolic pathways;ko00250//Alanine, aspartate and glutamate metabolism	K13051;K13051	GO:0001917//photoreceptor inner segment;GO:0005737//cytoplasm	GO:0004067//asparaginase activity;GO:0008798//beta-aspartyl-peptidase activity;GO:0016787//hydrolase activity	GO:0006508//proteolysis;GO:0033345//asparagine catabolic process via L-aspartate
B cells	Lineage 1	ENSCHIG00000025409	NAGK	0.00195138	2.42337	2.42337	up	N-acetylglucosamine kinase [Source:NCBI gene;Acc:102187774]	Metabolism;Metabolism	Global and overview maps;Carbohydrate metabolism	ko01100//Metabolic pathways;ko00520//Amino sugar and nucleotide sugar metabolism	K00884;K00884	-	GO:0045127//N-acetylglucosamine kinase activity	GO:0046835//carbohydrate phosphorylation
B cells	Lineage 1	ENSCHIG00000008675	S1PR1	0.000257348	2.41939	2.41939	up	sphingosine-1-phosphate receptor 1 [Source:NCBI gene;Acc:102172679]	Environmental Information Processing;Environmental Information Processing;Environmental Information Processing	Signaling molecules and interaction;Signal transduction;Signal transduction	ko04080//Neuroactive ligand-receptor interaction;ko04068//FoxO signaling pathway;ko04071//Sphingolipid signaling pathway	K04288;K04288;K04288	GO:0005654//nucleoplasm;GO:0009897//external side of plasma membrane;GO:0016021//integral component of membrane;GO:0031226//intrinsic component of plasma membrane;GO:0043231//intracellular membrane-bounded organelle	GO:0001664//G-protein coupled receptor binding;GO:0004930//G-protein coupled receptor activity;GO:0038036//sphingosine-1-phosphate receptor activity	GO:0001525//angiogenesis;GO:0001955//blood vessel maturation;GO:0003245//cardiac muscle tissue growth involved in heart morphogenesis;GO:0003376//sphingosine-1-phosphate signaling pathway;GO:0006935//chemotaxis;GO:0007186//G-protein coupled receptor signaling pathway;GO:0007193//adenylate cyclase-inhibiting G-protein coupled receptor signaling pathway;GO:0007420//brain development;GO:0008284//pos…
B cells	Lineage 1	ENSCHIG00000000209	ENSCHIG00000000209	0.00557496	2.41928	2.41928	up	KAB0350321.1 hypothetical protein FD754_015178 [Muntiacus muntjak]	Genetic Information Processing	Translation	ko03010//Ribosome	K02983	-	-	-
B cells	Lineage 1	ENSCHIG00000024126	KNL1	1.84677e-06	2.418	2.418	up	kinetochore scaffold 1 [Source:HGNC Symbol;Acc:HGNC:24054]	-	-	-	-	GO:0000777//condensed chromosome kinetochore;GO:0001669//acrosomal vesicle;GO:0005634//nucleus;GO:0005654//nucleoplasm;GO:0016604//nuclear body	-	GO:0008608//attachment of spindle microtubules to kinetochore;GO:0010923//negative regulation of phosphatase activity;GO:0034501//protein localization to kinetochore;GO:0051301//cell division
B cells	Lineage 1	ENSCHIG00000026336	DHRS7	0.00413379	2.41775	2.41775	up	dehydrogenase/reductase 7 [Source:NCBI gene;Acc:102172269]	-	-	-	-	-	GO:0016491//oxidoreductase activity	GO:0055114//oxidation-reduction process
B cells	Lineage 1	ENSCHIG00000015288	LETM2	4.75054e-06	2.41459	2.41459	up	leucine zipper and EF-hand containing transmembrane protein 2 [Source:NCBI gene;Acc:102189186]	-	-	-	-	GO:0005739//mitochondrion;GO:0005743//mitochondrial inner membrane;GO:0016020//membrane;GO:0016021//integral component of membrane	GO:0043022//ribosome binding	-
B cells	Lineage 1	ENSCHIG00000014304	NUDT5	6.15826e-06	2.4142	2.4142	up	nudix hydrolase 5 [Source:NCBI gene;Acc:102174220]	Metabolism;Metabolism	Global and overview maps;Nucleotide metabolism	ko01100//Metabolic pathways;ko00230//Purine metabolism	K13987;K13987	GO:0005634//nucleus	GO:0000287//magnesium ion binding;GO:0016779//nucleotidyltransferase activity;GO:0016787//hydrolase activity;GO:0017110//nucleoside-diphosphatase activity;GO:0019144//ADP-sugar diphosphatase activity;GO:0030515//snoRNA binding;GO:0042802//identical protein binding;GO:0042803//protein homodimerization activity;GO:0044715//8-oxo-dGDP phosphatase activity;GO:0047631//ADP-ribose diphosphatase activity	GO:0006139//nucleobase-containing compound metabolic process;GO:0006338//chromatin remodeling;GO:0009191//ribonucleoside diphosphate catabolic process;GO:0019303//D-ribose catabolic process
B cells	Lineage 1	ENSCHIG00000017555	STIM1	0	2.41382	2.41382	up	stromal interaction molecule 1 [Source:NCBI gene;Acc:102189695]	Environmental Information Processing;Organismal Systems	Signal transduction;Immune system	ko04020//Calcium signaling pathway;ko04611//Platelet activation	K16059;K16059	GO:0005783//endoplasmic reticulum;GO:0005789//endoplasmic reticulum membrane;GO:0016020//membrane;GO:0016021//integral component of membrane;GO:0030176//integral component of endoplasmic reticulum membrane	GO:0005246//calcium channel regulator activity;GO:0005515//protein binding;GO:0046872//metal ion binding	GO:0006811//ion transport;GO:0006816//calcium ion transport;GO:0032237//activation of store-operated calcium channel activity;GO:0051924//regulation of calcium ion transport
B cells	Lineage 1	ENSCHIG00000019869	C17orf49	4.68838e-06	2.41321	2.41321	up	chromosome 19 C17orf49 homolog [Source:NCBI gene;Acc:102179879]	-	-	-	-	GO:0005654//nucleoplasm;GO:0005829//cytosol;GO:0016589//NURF complex;GO:0071339//MLL1 complex	GO:0042802//identical protein binding	-
B cells	Lineage 1	ENSCHIG00000021752	ENSCHIG00000021752	0.00370343	2.41002	2.41002	up	PHD finger protein 11 [Source:NCBI gene;Acc:102181051]	-	-	-	-	-	GO:0046872//metal ion binding	-
B cells	Lineage 1	ENSCHIG00000023380	RBMS1	2.43139e-14	2.40662	2.40662	up	RNA binding motif single stranded interacting protein 1 [Source:NCBI gene;Acc:100861138]	-	-	-	-	GO:0005829//cytosol;GO:1990904//ribonucleoprotein complex	GO:0003676//nucleic acid binding;GO:0003723//RNA binding	-
B cells	Lineage 1	ENSCHIG00000003444	NCAPG2	5.83078e-08	2.40213	2.40213	up	non-SMC condensin II complex subunit G2 [Source:NCBI gene;Acc:102169359]	-	-	-	-	GO:0000796//condensin complex;GO:0005634//nucleus;GO:0005654//nucleoplasm;GO:0016607//nuclear speck	GO:0035064//methylated histone binding;GO:0043425//bHLH transcription factor binding	GO:0001833//inner cell mass cell proliferation;GO:0006366//transcription from RNA polymerase II promoter;GO:0030218//erythrocyte differentiation
B cells	Lineage 1	ENSCHIG00000000579	SEMA4D	2.10254e-06	2.4012	2.4012	up	semaphorin 4D [Source:NCBI gene;Acc:102188857]	Organismal Systems	Development and regeneration	ko04360//Axon guidance	K06521	GO:0005615//extracellular space;GO:0005887//integral component of plasma membrane;GO:0016020//membrane;GO:0016021//integral component of membrane	GO:0004888//transmembrane signaling receptor activity;GO:0005102//receptor binding;GO:0005515//protein binding;GO:0030215//semaphorin receptor binding;GO:0038023//signaling receptor activity	GO:0000122//negative regulation of transcription from RNA polymerase II promoter;GO:0001934//positive regulation of protein phosphorylation;GO:0007162//negative regulation of cell adhesion;GO:0007275//multicellular organism development;GO:0007399//nervous system development;GO:0008360//regulation of cell shape;GO:0010693//negative regulation of alkaline phosphatase activity;GO:0014068//positive r…
B cells	Lineage 1	ENSCHIG00000007862	SLC25A51	3.08442e-05	2.39782	2.39782	up	solute carrier family 25 member 51 [Source:NCBI gene;Acc:102191044]	-	-	-	-	GO:0005739//mitochondrion;GO:0016020//membrane;GO:0016021//integral component of membrane	GO:0051724//NAD transporter activity	GO:1990549//mitochondrial NAD transmembrane transport
B cells	Lineage 1	ENSCHIG00000007371	EZH2	2.29171e-09	2.39769	2.39769	up	enhancer of zeste 2 polycomb repressive complex 2 subunit [Source:NCBI gene;Acc:102190101]	Metabolism;Human Diseases;Metabolism	Global and overview maps;Cancer: overview;Amino acid metabolism	ko01100//Metabolic pathways;ko05206//MicroRNAs in cancer;ko00310//Lysine degradation	K11430;K11430;K11430	GO:0000781//chromosome, telomeric region;GO:0000785//chromatin;GO:0005634//nucleus;GO:0005677//chromatin silencing complex;GO:0035098//ESC/E(Z) complex;GO:0045120//pronucleus	GO:0000978//RNA polymerase II core promoter proximal region sequence-specific DNA binding;GO:0000979//RNA polymerase II core promoter sequence-specific DNA binding;GO:0001226//RNA polymerase II transcription corepressor binding;GO:0003677//DNA binding;GO:0003682//chromatin binding;GO:0003714//transcription corepressor activity;GO:0003723//RNA binding;GO:0005515//protein binding;GO:0008168//methyl…	GO:0000122//negative regulation of transcription from RNA polymerase II promoter;GO:0001932//regulation of protein phosphorylation;GO:0006306//DNA methylation;GO:0006325//chromatin organization;GO:0006348//chromatin silencing at telomere;GO:0006357//regulation of transcription from RNA polymerase II promoter;GO:0008284//positive regulation of cell proliferation;GO:0010468//regulation of gene expr…
B cells	Lineage 1	ENSCHIG00000022312	NLRC3	4.58476e-05	2.39527	2.39527	up	NLR family CARD domain containing 3 [Source:NCBI gene;Acc:102187553]	-	-	-	-	GO:0005737//cytoplasm;GO:0005829//cytosol;GO:0034451//centriolar satellite;GO:0043231//intracellular membrane-bounded organelle;GO:0048471//perinuclear region of cytoplasm	GO:0005515//protein binding	GO:0007249//I-kappaB kinase/NF-kappaB signaling;GO:0032088//negative regulation of NF-kappaB transcription factor activity;GO:0032715//negative regulation of interleukin-6 production;GO:0032720//negative regulation of tumor necrosis factor production;GO:0042110//T cell activation;GO:0043124//negative regulation of I-kappaB kinase/NF-kappaB signaling;GO:0050728//negative regulation of inflammatory…
[truncated: 11,365 more rows]
