# Supplementary material for: Profiling cell dynamic changes of goat peripheral blood mononuclear cells after Pasteurella multocida infection with single-cell transcriptomics and histopathology
Source: Vet Res. 2026 May 5;57:61. doi: 10.1186/s13567-025-01661-2 (PMC13154703; doi:10.1186/s13567-025-01661-2)
Supplement: Supplementary file 21 — Additional file 21: Cell communication of significant ligand receptor pairs in CK and Pm Groups, respectively (P-value＜0.05). [file 13567_2025_1661_MOESM21_ESM.xlsx]

## Sheet: sheet1
Additional file 21. Cell communication of significant ligand receptor pairs in CK and Pm Groups, respectively (P-value＜0.05).
Group	Source	Target	Ligand	Receptor	Pair	Source_mean_exp	Target_mean_exp	Probability	P-value
CK	Eosinophils	Eosinophils	CEACAM6	CEACAM6	CEACAM6 - CEACAM6	0.317871	0.317871	4.39402e-06	0
CK	Monocytes	Eosinophils	CD55	ADGRE5	CD55 - ADGRE5	0.144645	0.381612	3.83495e-05	0
CK	Megakaryocytes	Megakaryocytes	CADM1	CADM1	CADM1 - CADM1	0.220203	0.220203	6.32849e-05	0
CK	Monocytes	Dendritic cells	CD55	ADGRE5	CD55 - ADGRE5	0.144645	0.316467	0.000219319	0
CK	T cells	Megakaryocytes	CADM1	CADM1	CADM1 - CADM1	0.201524	0.220203	0.00108789	0
CK	Megakaryocytes	T cells	CADM1	CADM1	CADM1 - CADM1	0.220203	0.201524	0.00108789	0
CK	T cells	T cells	CADM1	CADM1	CADM1 - CADM1	0.201524	0.201524	0.0186873	0
CK	Monocytes	NK cells	Cholesterol-LIPA	RORA	CHOLESTEROL-LIPA - RORA	0.100367	0.403846	7.58528e-05	0
CK	Dendritic cells	Eosinophils	CD55	ADGRE5	CD55 - ADGRE5	0.104686	0.381612	1.40645e-05	0
CK	Monocytes	Neutrophils	CD55	ADGRE5	CD55 - ADGRE5	0.144645	0.267129	6.43102e-05	0
CK	Monocytes	Monocytes	CD55	ADGRE5	CD55 - ADGRE5	0.144645	0.264773	0.000417722	0
CK	Eosinophils	Dendritic cells	PTPRC	MRC1	PTPRC - MRC1	0.415944	0.085998	1.3014e-05	0
CK	T cells	Dendritic cells	PTPRC	MRC1	PTPRC - MRC1	0.401261	0.085998	0.00127426	0
CK	NK cells	Dendritic cells	PTPRC	MRC1	PTPRC - MRC1	0.395733	0.085998	2.93769e-05	0
CK	Dendritic cells	Dendritic cells	CD55	ADGRE5	CD55 - ADGRE5	0.104686	0.316467	8.02144e-05	0
CK	Neutrophils	Dendritic cells	PTPRC	MRC1	PTPRC - MRC1	0.372175	0.085998	2.48684e-05	0
CK	Monocytes	NK cells	CD55	ADGRE5	CD55 - ADGRE5	0.144645	0.220827	5.30374e-05	0
CK	Megakaryocytes	Dendritic cells	PTPRC	MRC1	PTPRC - MRC1	0.367394	0.085998	6.1442e-05	0
CK	B cells	Dendritic cells	PTPRC	MRC1	PTPRC - MRC1	0.349374	0.085998	0.000580832	0
CK	Dendritic cells	Dendritic cells	PTPRC	MRC1	PTPRC - MRC1	0.348918	0.085998	7.45188e-05	0
CK	Monocytes	Eosinophils	ITGAV_ITGB1	ADGRE5	(ITGAV+ITGB1) - ADGRE5	0.0775561	0.381612	2.17511e-05	0
CK	Dendritic cells	Eosinophils	ITGAV_ITGB1	ADGRE5	(ITGAV+ITGB1) - ADGRE5	0.0747092	0.381612	9.87473e-06	0
CK	Dendritic cells	Neutrophils	CD55	ADGRE5	CD55 - ADGRE5	0.104686	0.267129	2.34827e-05	0
CK	Dendritic cells	Monocytes	CD55	ADGRE5	CD55 - ADGRE5	0.104686	0.264773	0.000152448	0
CK	Monocytes	Dendritic cells	PTPRC	MRC1	PTPRC - MRC1	0.321716	0.085998	0.000152024	0
CK	Monocytes	Dendritic cells	ITGAV_ITGB1	ADGRE5	(ITGAV+ITGB1) - ADGRE5	0.0775561	0.316467	0.000123631	0
CK	Dendritic cells	Dendritic cells	ITGAV_ITGB1	ADGRE5	(ITGAV+ITGB1) - ADGRE5	0.0747092	0.316467	5.61269e-05	0
CK	Dendritic cells	NK cells	CD55	ADGRE5	CD55 - ADGRE5	0.104686	0.220827	1.93016e-05	0
CK	Monocytes	T cells	Cholesterol-LIPA	RORA	CHOLESTEROL-LIPA - RORA	0.100367	0.229271	0.00200181	0
CK	Neutrophils	Eosinophils	CD55	ADGRE5	CD55 - ADGRE5	0.0549762	0.381612	3.35319e-06	0
CK	Monocytes	Neutrophils	ITGAV_ITGB1	ADGRE5	(ITGAV+ITGB1) - ADGRE5	0.0775561	0.267129	3.61199e-05	0
CK	Monocytes	Monocytes	ITGAV_ITGB1	ADGRE5	(ITGAV+ITGB1) - ADGRE5	0.0775561	0.264773	0.000234334	0
CK	Dendritic cells	Neutrophils	ITGAV_ITGB1	ADGRE5	(ITGAV+ITGB1) - ADGRE5	0.0747092	0.267129	1.63979e-05	0
CK	Dendritic cells	Monocytes	ITGAV_ITGB1	ADGRE5	(ITGAV+ITGB1) - ADGRE5	0.0747092	0.264773	0.000106384	0
CK	Eosinophils	Eosinophils	SEMA7A	PLXNC1	SEMA7A - PLXNC1	0.0552913	0.353989	1.15724e-06	0
CK	NK cells	Eosinophils	ITGAV_ITGB1	ADGRE5	(ITGAV+ITGB1) - ADGRE5	0.0501807	0.381612	3.69787e-06	0
CK	Eosinophils	Dendritic cells	TGFB1	TGFbR1_R2	TGFB1 - (TGFBR1+TGFBR2)	0.175099	0.104446	6.17552e-06	0
CK	Neutrophils	Dendritic cells	CD55	ADGRE5	CD55 - ADGRE5	0.0549762	0.316467	1.90654e-05	0
CK	NK cells	Dendritic cells	MIF	CD74_CD44	MIF - (CD74+CD44)	0.136427	0.126548	1.49774e-05	0
CK	Monocytes	NK cells	ITGAV_ITGB1	ADGRE5	(ITGAV+ITGB1) - ADGRE5	0.0775561	0.220827	2.95662e-05	0
CK	Eosinophils	B cells	PTPRC	CD22	PTPRC - CD22	0.415944	0.0411688	7.09617e-05	0
CK	Eosinophils	Monocytes	TGFB1	TGFbR1_R2	TGFB1 - (TGFBR1+TGFBR2)	0.175099	0.0974172	1.42683e-05	0
CK	T cells	B cells	PTPRC	CD22	PTPRC - CD22	0.401261	0.0411688	0.00694435	0
CK	Dendritic cells	NK cells	ITGAV_ITGB1	ADGRE5	(ITGAV+ITGB1) - ADGRE5	0.0747092	0.220827	1.34226e-05	0
CK	NK cells	B cells	PTPRC	CD22	PTPRC - CD22	0.395733	0.0411688	0.000160046	0
CK	NK cells	Dendritic cells	ITGAV_ITGB1	ADGRE5	(ITGAV+ITGB1) - ADGRE5	0.0501807	0.316467	2.10294e-05	0
CK	Eosinophils	Monocytes	SEMA7A	PLXNC1	SEMA7A - PLXNC1	0.0552913	0.286568	1.54255e-05	0
CK	Monocytes	Monocytes	THBS1	CD36	THBS1 - CD36	0.0475672	0.330623	0.000282772	0
CK	Monocytes	Dendritic cells	THBS1	CD36	THBS1 - CD36	0.0475672	0.327355	0.000125102	0
CK	Neutrophils	B cells	PTPRC	CD22	PTPRC - CD22	0.372175	0.0411688	0.000135235	0
CK	Megakaryocytes	B cells	PTPRC	CD22	PTPRC - CD22	0.367394	0.0411688	0.000334245	0
CK	Neutrophils	Neutrophils	CD55	ADGRE5	CD55 - ADGRE5	0.0549762	0.267129	5.57116e-06	0
CK	Neutrophils	Monocytes	CD55	ADGRE5	CD55 - ADGRE5	0.0549762	0.264773	3.61461e-05	0
CK	B cells	B cells	PTPRC	CD22	PTPRC - CD22	0.349374	0.0411688	0.00315717	0
CK	Dendritic cells	B cells	PTPRC	CD22	PTPRC - CD22	0.348918	0.0411688	0.00040507	0
CK	Monocytes	B cells	PECAM1	CD38	PECAM1 - CD38	0.115977	0.118613	0.000576594	0
CK	Monocytes	NK cells	THBS1	CD47	THBS1 - CD47	0.0475672	0.284781	3.74908e-05	0
CK	Monocytes	Monocytes	PECAM1	PECAM1	PECAM1 - PECAM1	0.115977	0.115977	0.000182174	0
CK	NK cells	Neutrophils	ITGAV_ITGB1	ADGRE5	(ITGAV+ITGB1) - ADGRE5	0.0501807	0.267129	6.14584e-06	0
CK	NK cells	Monocytes	ITGAV_ITGB1	ADGRE5	(ITGAV+ITGB1) - ADGRE5	0.0501807	0.264773	3.98763e-05	0
CK	Monocytes	B cells	PTPRC	CD22	PTPRC - CD22	0.321716	0.0411688	0.000825258	0
CK	Dendritic cells	NK cells	Cholesterol-LIPA	RORA	CHOLESTEROL-LIPA - RORA	0.0324403	0.403846	2.01644e-05	0
CK	Monocytes	Dendritic cells	PECAM1	CD38	PECAM1 - CD38	0.115977	0.106758	7.35077e-05	0
CK	Eosinophils	Dendritic cells	SEMA7A	PLXNC1	SEMA7A - PLXNC1	0.0552913	0.223443	5.3424e-06	0
CK	Neutrophils	NK cells	CD55	ADGRE5	CD55 - ADGRE5	0.0549762	0.220827	4.56208e-06	0
CK	B cells	Eosinophils	CD55	ADGRE5	CD55 - ADGRE5	0.0315089	0.381612	4.07734e-05	0
CK	Eosinophils	Monocytes	PTPRC	MRC1	PTPRC - MRC1	0.415944	0.0275634	1.37102e-05	0
CK	NK cells	Monocytes	MIF	CD74_CD44	MIF - (CD74+CD44)	0.136427	0.0839219	2.77559e-05	0
CK	NK cells	NK cells	ITGAV_ITGB1	ADGRE5	(ITGAV+ITGB1) - ADGRE5	0.0501807	0.220827	5.03392e-06	0
CK	T cells	Monocytes	PTPRC	MRC1	PTPRC - MRC1	0.401261	0.0275634	0.00134115	0
CK	Eosinophils	Neutrophils	SEMA7A	PLXNC1	SEMA7A - PLXNC1	0.0552913	0.199705	1.47767e-06	0
CK	Dendritic cells	B cells	PECAM1	CD38	PECAM1 - CD38	0.0923252	0.118613	0.000193259	0
CK	NK cells	Monocytes	PTPRC	MRC1	PTPRC - MRC1	0.395733	0.0275634	3.09023e-05	0
CK	Monocytes	Dendritic cells	PECAM1	PECAM1	PECAM1 - PECAM1	0.115977	0.0923252	6.11108e-05	0
CK	Dendritic cells	Monocytes	PECAM1	PECAM1	PECAM1 - PECAM1	0.0923252	0.115977	6.11108e-05	0
CK	Monocytes	Dendritic cells	THBS1	CD47	THBS1 - CD47	0.0475672	0.221781	8.51191e-05	0
CK	Monocytes	Monocytes	THBS1	CD47	THBS1 - CD47	0.0475672	0.21756	0.00018621	0
CK	Neutrophils	Monocytes	PTPRC	MRC1	PTPRC - MRC1	0.372175	0.0275634	2.60771e-05	0
CK	Megakaryocytes	Monocytes	PTPRC	MRC1	PTPRC - MRC1	0.367394	0.0275634	6.44686e-05	0
CK	Dendritic cells	Dendritic cells	TGFB1	TGFbR1_R2	TGFB1 - (TGFBR1+TGFBR2)	0.0967906	0.104446	2.57729e-05	0
CK	B cells	Dendritic cells	CD55	ADGRE5	CD55 - ADGRE5	0.0315089	0.316467	0.000230878	0
CK	Eosinophils	Monocytes	TGFB1	ACVR1_TGFbR	TGFB1 - (ACVR1+TGFBR1)	0.175099	0.0564971	7.62937e-06	0
CK	Dendritic cells	Dendritic cells	PECAM1	CD38	PECAM1 - CD38	0.0923252	0.106758	2.46371e-05	0
CK	Monocytes	T cells	THBS1	CD47	THBS1 - CD47	0.0475672	0.206103	0.00126554	0
CK	B cells	Monocytes	PTPRC	MRC1	PTPRC - MRC1	0.349374	0.0275634	0.000608591	0
CK	Dendritic cells	Monocytes	PTPRC	MRC1	PTPRC - MRC1	0.348918	0.0275634	7.80853e-05	0
CK	Dendritic cells	Monocytes	TGFB1	TGFbR1_R2	TGFB1 - (TGFBR1+TGFBR2)	0.0967906	0.0974172	5.9498e-05	0
CK	Monocytes	Dendritic cells	TGFB1	TGFbR1_R2	TGFB1 - (TGFBR1+TGFBR2)	0.0890059	0.104446	5.76293e-05	0
CK	Monocytes	Megakaryocytes	THBS1	CD47	THBS1 - CD47	0.0475672	0.192511	5.79754e-05	0
CK	Monocytes	Monocytes	PTPRC	MRC1	PTPRC - MRC1	0.321716	0.0275634	0.00015893	0
CK	Eosinophils	B cells	TGFB1	TGFbR1_R2	TGFB1 - (TGFBR1+TGFBR2)	0.175099	0.050276	2.78823e-05	0
CK	Monocytes	B cells	THBS1	CD47	THBS1 - CD47	0.0475672	0.184285	0.000589732	0
CK	Monocytes	Monocytes	TGFB1	TGFbR1_R2	TGFB1 - (TGFBR1+TGFBR2)	0.0890059	0.0974172	0.000133022	0
CK	Dendritic cells	Dendritic cells	PECAM1	PECAM1	PECAM1 - PECAM1	0.0923252	0.0923252	2.04585e-05	0
CK	B cells	Neutrophils	CD55	ADGRE5	CD55 - ADGRE5	0.0315089	0.267129	6.73029e-05	0
CK	Monocytes	Neutrophils	THBS1	CD47	THBS1 - CD47	0.0475672	0.176642	2.01522e-05	0
CK	B cells	Monocytes	CD55	ADGRE5	CD55 - ADGRE5	0.0315089	0.264773	0.000436323	0
CK	Monocytes	T cells	CD55	ADGRE5	CD55 - ADGRE5	0.144645	0.0574963	0.00116281	0
CK	Monocytes	Monocytes	C3	ITGAM_ITGB2	C3 - (ITGAM+ITGB2)	0.374815	0.0215642	0.000117225	0
CK	Monocytes	Megakaryocytes	CD55	ADGRE5	CD55 - ADGRE5	0.144645	0.0550656	4.72651e-05	0
CK	Dendritic cells	T cells	Cholesterol-LIPA	RORA	CHOLESTEROL-LIPA - RORA	0.0324403	0.229271	0.000525404	0
CK	Eosinophils	NK cells	TGFB1	TGFbR1_R2	TGFB1 - (TGFBR1+TGFBR2)	0.175099	0.0420264	1.08758e-06	0
CK	B cells	NK cells	CD55	ADGRE5	CD55 - ADGRE5	0.0315089	0.220827	5.48424e-05	0
CK	T cells	Dendritic cells	MIF	CD74_CD44	MIF - (CD74+CD44)	0.0508767	0.126548	0.000383655	0
CK	Megakaryocytes	Dendritic cells	MIF	CD74_CD44	MIF - (CD74+CD44)	0.0507199	0.126548	1.75279e-05	0
CK	Monocytes	Megakaryocytes	Cholesterol-LIPA	RORA	CHOLESTEROL-LIPA - RORA	0.100367	0.0624293	4.71087e-05	0
CK	NK cells	Dendritic cells	MIF	CD74_CXCR4	MIF - (CD74+CXCR4)	0.136427	0.0448478	5.73917e-06	0
CK	Dendritic cells	T cells	CD55	ADGRE5	CD55 - ADGRE5	0.104686	0.0574963	0.000420921	0
CK	NK cells	B cells	MIF	CD74_CD44	MIF - (CD74+CD44)	0.136427	0.0427894	5.78944e-05	0
CK	Dendritic cells	Megakaryocytes	CD55	ADGRE5	CD55 - ADGRE5	0.104686	0.0550656	1.70875e-05	0
CK	B cells	Dendritic cells	MIF	CD74_CD44	MIF - (CD74+CD44)	0.0447812	0.126548	0.000191312	0
CK	Dendritic cells	Monocytes	C3	ITGAM_ITGB2	C3 - (ITGAM+ITGB2)	0.26169	0.0215642	3.49949e-05	0
CK	NK cells	B cells	PECAM1	CD38	PECAM1 - CD38	0.0465325	0.118613	5.18668e-05	0
CK	Dendritic cells	Monocytes	TGFB1	ACVR1_TGFbR	TGFB1 - (ACVR1+TGFBR1)	0.0967906	0.0564971	3.16696e-05	0
CK	NK cells	Monocytes	PECAM1	PECAM1	PECAM1 - PECAM1	0.0465325	0.115977	1.641e-05	0
CK	Monocytes	NK cells	PECAM1	PECAM1	PECAM1 - PECAM1	0.115977	0.0465325	1.641e-05	0
CK	Neutrophils	Monocytes	C3	ITGAM_ITGB2	C3 - (ITGAM+ITGB2)	0.243284	0.0215642	9.81373e-06	0
CK	B cells	Dendritic cells	TGFB1	TGFbR1_R2	TGFB1 - (TGFBR1+TGFBR2)	0.0489253	0.104446	0.000178827	0
CK	Monocytes	Monocytes	TGFB1	ACVR1_TGFbR	TGFB1 - (ACVR1+TGFBR1)	0.0890059	0.0564971	6.29017e-05	0
CK	Megakaryocytes	Dendritic cells	TGFB1	TGFbR1_R2	TGFB1 - (TGFBR1+TGFBR2)	0.0480546	0.104446	1.16464e-05	0
CK	NK cells	Dendritic cells	TGFB1	TGFbR1_R2	TGFB1 - (TGFBR1+TGFBR2)	0.0478889	0.104446	7.41539e-06	0
CK	NK cells	Dendritic cells	PECAM1	CD38	PECAM1 - CD38	0.0465325	0.106758	6.61197e-06	0
CK	Dendritic cells	B cells	TGFB1	TGFbR1_R2	TGFB1 - (TGFBR1+TGFBR2)	0.0967906	0.050276	0.000115764	0
CK	B cells	Monocytes	TGFB1	TGFbR1_R2	TGFB1 - (TGFBR1+TGFBR2)	0.0489253	0.0974172	0.000412767	0
CK	Megakaryocytes	Monocytes	TGFB1	TGFbR1_R2	TGFB1 - (TGFBR1+TGFBR2)	0.0480546	0.0974172	2.68705e-05	0
CK	NK cells	Monocytes	TGFB1	TGFbR1_R2	TGFB1 - (TGFBR1+TGFBR2)	0.0478889	0.0974172	1.71146e-05	0
CK	NK cells	B cells	MIF	CD74_CXCR4	MIF - (CD74+CXCR4)	0.136427	0.0333176	4.71663e-05	0
CK	Monocytes	B cells	TGFB1	TGFbR1_R2	TGFB1 - (TGFBR1+TGFBR2)	0.0890059	0.050276	0.000258638	0
CK	Monocytes	T cells	ITGAV_ITGB1	ADGRE5	(ITGAV+ITGB1) - ADGRE5	0.0775561	0.0574963	0.000640585	0
CK	T cells	Dendritic cells	TGFB1	TGFbR1_R2	TGFB1 - (TGFBR1+TGFBR2)	0.0418204	0.104446	0.000199186	0
CK	NK cells	Dendritic cells	PECAM1	PECAM1	PECAM1 - PECAM1	0.0465325	0.0923252	5.48632e-06	0
CK	Dendritic cells	NK cells	PECAM1	PECAM1	PECAM1 - PECAM1	0.0923252	0.0465325	5.48632e-06	0
CK	Dendritic cells	T cells	ITGAV_ITGB1	ADGRE5	(ITGAV+ITGB1) - ADGRE5	0.0747092	0.0574963	0.000290814	0
CK	Monocytes	Monocytes	PECAM1	CD38	PECAM1 - CD38	0.115977	0.0368353	0.000100909	0
CK	Monocytes	Megakaryocytes	ITGAV_ITGB1	ADGRE5	(ITGAV+ITGB1) - ADGRE5	0.0775561	0.0550656	2.59645e-05	0.03
CK	T cells	Monocytes	MIF	CD74_CD44	MIF - (CD74+CD44)	0.0508767	0.0839219	0.000709471	0
CK	Megakaryocytes	Monocytes	MIF	CD74_CD44	MIF - (CD74+CD44)	0.0507199	0.0839219	3.23997e-05	0
CK	Dendritic cells	Megakaryocytes	ITGAV_ITGB1	ADGRE5	(ITGAV+ITGB1) - ADGRE5	0.0747092	0.0550656	1.17874e-05	0.03
CK	T cells	Monocytes	TGFB1	TGFbR1_R2	TGFB1 - (TGFBR1+TGFBR2)	0.0418204	0.0974172	0.000459527	0
CK	Dendritic cells	NK cells	TGFB1	TGFbR1_R2	TGFB1 - (TGFBR1+TGFBR2)	0.0967906	0.0420264	4.51128e-06	0
CK	Monocytes	B cells	CD55	ADGRE5	CD55 - ADGRE5	0.144645	0.0265033	0.000194113	0
CK	Dendritic cells	Dendritic cells	MIF	CD74_CD44	MIF - (CD74+CD44)	0.0301379	0.126548	1.74707e-05	0
CK	B cells	Monocytes	MIF	CD74_CD44	MIF - (CD74+CD44)	0.0447812	0.0839219	0.000353736	0
CK	Monocytes	NK cells	TGFB1	TGFbR1_R2	TGFB1 - (TGFBR1+TGFBR2)	0.0890059	0.0420264	1.00775e-05	0
CK	Monocytes	Dendritic cells	MIF	CD74_CD44	MIF - (CD74+CD44)	0.0287609	0.126548	3.80213e-05	0
CK	Dendritic cells	Monocytes	PECAM1	CD38	PECAM1 - CD38	0.0923252	0.0368353	3.37338e-05	0
CK	Neutrophils	T cells	CD55	ADGRE5	CD55 - ADGRE5	0.0549762	0.0574963	9.89025e-05	0
CK	Monocytes	Eosinophils	THBS1	CD47	THBS1 - CD47	0.0475672	0.0640657	5.23674e-06	0
CK	Neutrophils	Megakaryocytes	CD55	ADGRE5	CD55 - ADGRE5	0.0549762	0.0550656	4.00934e-06	0
CK	Eosinophils	NK cells	SEMA7A	PLXNC1	SEMA7A - PLXNC1	0.0552913	0.0532213	7.13668e-07	0
CK	NK cells	T cells	ITGAV_ITGB1	ADGRE5	(ITGAV+ITGB1) - ADGRE5	0.0501807	0.0574963	0.000109174	0
CK	Dendritic cells	B cells	CD55	ADGRE5	CD55 - ADGRE5	0.104686	0.0265033	7.00001e-05	0
CK	B cells	Monocytes	TGFB1	ACVR1_TGFbR	TGFB1 - (ACVR1+TGFBR1)	0.0489253	0.0564971	0.000219524	0
CK	NK cells	Megakaryocytes	ITGAV_ITGB1	ADGRE5	(ITGAV+ITGB1) - ADGRE5	0.0501807	0.0550656	4.42615e-06	0.03
CK	Megakaryocytes	Monocytes	TGFB1	ACVR1_TGFbR	TGFB1 - (ACVR1+TGFBR1)	0.0480546	0.0564971	1.42567e-05	0
CK	NK cells	Monocytes	TGFB1	ACVR1_TGFbR	TGFB1 - (ACVR1+TGFBR1)	0.0478889	0.0564971	9.09737e-06	0
CK	Dendritic cells	Eosinophils	CD48	CD244	CD48 - CD244A	0.0606345	0.0437153	1.19361e-06	0
CK	Eosinophils	NK cells	SEMA7A	ITGB1_ITGA1	SEMA7A - (ITGB1+ITGA1)	0.0552913	0.0470107	6.06426e-07	0
CK	Dendritic cells	Monocytes	MIF	CD74_CD44	MIF - (CD74+CD44)	0.0301379	0.0839219	3.2275e-05	0
CK	B cells	B cells	TGFB1	TGFbR1_R2	TGFB1 - (TGFBR1+TGFBR2)	0.0489253	0.050276	0.000802468	0
CK	Monocytes	Monocytes	MIF	CD74_CD44	MIF - (CD74+CD44)	0.0287609	0.0839219	7.0238e-05	0
CK	NK cells	B cells	TGFB1	TGFbR1_R2	TGFB1 - (TGFBR1+TGFBR2)	0.0478889	0.050276	3.32562e-05	0
CK	T cells	Monocytes	TGFB1	ACVR1_TGFbR	TGFB1 - (ACVR1+TGFBR1)	0.0418204	0.0564971	0.000243709	0
CK	T cells	Dendritic cells	MIF	CD74_CXCR4	MIF - (CD74+CXCR4)	0.0508767	0.0448478	0.000145799	0
CK	Megakaryocytes	Dendritic cells	MIF	CD74_CXCR4	MIF - (CD74+CXCR4)	0.0507199	0.0448478	6.65018e-06	0
CK	T cells	Eosinophils	CD48	CD244	CD48 - CD244A	0.0512614	0.0437153	2.36635e-05	0
CK	Megakaryocytes	Eosinophils	CD48	CD244	CD48 - CD244A	0.0506469	0.0437153	1.05428e-06	0
CK	T cells	B cells	MIF	CD74_CD44	MIF - (CD74+CD44)	0.0508767	0.0427894	0.00147297	0
CK	Megakaryocytes	B cells	MIF	CD74_CD44	MIF - (CD74+CD44)	0.0507199	0.0427894	6.72045e-05	0
CK	NK cells	NK cells	PECAM1	PECAM1	PECAM1 - PECAM1	0.0465325	0.0465325	1.46995e-06	0
CK	Eosinophils	B cells	SEMA7A	PLXNC1	SEMA7A - PLXNC1	0.0552913	0.0387775	9.46171e-06	0
CK	NK cells	Eosinophils	CD48	CD244	CD48 - CD244A	0.0478662	0.0437153	6.42147e-07	0
CK	B cells	NK cells	TGFB1	TGFbR1_R2	TGFB1 - (TGFBR1+TGFBR2)	0.0489253	0.0420264	3.12666e-05	0
CK	Monocytes	Neutrophils	CXCL2	CXCR1	CXCL2 - CXCR1	0.0229301	0.0896055	9.53475e-06	0
CK	Neutrophils	Dendritic cells	TGFB1	TGFbR1_R2	TGFB1 - (TGFBR1+TGFBR2)	0.0194402	0.104446	3.62664e-06	0.05
CK	Dendritic cells	Megakaryocytes	Cholesterol-LIPA	RORA	CHOLESTEROL-LIPA - RORA	0.0324403	0.0624293	1.22258e-05	0
CK	Dendritic cells	NK cells	CD48	CD244	CD48 - CD244A	0.0606345	0.0332816	1.87762e-06	0
CK	NK cells	NK cells	TGFB1	TGFbR1_R2	TGFB1 - (TGFBR1+TGFBR2)	0.0478889	0.0420264	1.29562e-06	0.04
CK	B cells	Dendritic cells	MIF	CD74_CXCR4	MIF - (CD74+CXCR4)	0.0447812	0.0448478	7.26667e-05	0
CK	Eosinophils	T cells	SEMA7A	PLXNC1	SEMA7A - PLXNC1	0.0552913	0.0349395	1.52045e-05	0
CK	B cells	B cells	MIF	CD74_CD44	MIF - (CD74+CD44)	0.0447812	0.0427894	0.000734197	0
CK	Neutrophils	Monocytes	TGFB1	TGFbR1_R2	TGFB1 - (TGFBR1+TGFBR2)	0.0194402	0.0974172	8.36547e-06	0.01
CK	B cells	Eosinophils	CD48	CD244	CD48 - CD244A	0.0426552	0.0437153	1.08245e-05	0
CK	B cells	T cells	CD55	ADGRE5	CD55 - ADGRE5	0.0315089	0.0574963	0.00117987	0
CK	B cells	Megakaryocytes	CD55	ADGRE5	CD55 - ADGRE5	0.0315089	0.0550656	4.77435e-05	0
CK	NK cells	Monocytes	PECAM1	CD38	PECAM1 - CD38	0.0465325	0.0368353	9.0378e-06	0
CK	B cells	NK cells	ANGPTL1	ITGA1_ITGB1	ANGPTL1 - (ITGA1+ITGB1)	0.0364529	0.0470107	2.26089e-05	0
CK	T cells	NK cells	CD48	CD244	CD48 - CD244A	0.0512614	0.0332816	3.72485e-05	0
CK	T cells	B cells	MIF	CD74_CXCR4	MIF - (CD74+CXCR4)	0.0508767	0.0333176	0.00119855	0
CK	Megakaryocytes	B cells	MIF	CD74_CXCR4	MIF - (CD74+CXCR4)	0.0507199	0.0333176	5.46707e-05	0
CK	Megakaryocytes	NK cells	CD48	CD244	CD48 - CD244A	0.0506469	0.0332816	1.65884e-06	0
CK	NK cells	Neutrophils	FASLG	FAS	FASL - FAS	0.0293602	0.0545818	7.20159e-07	0
CK	NK cells	NK cells	CD48	CD244	CD48 - CD244A	0.0478662	0.0332816	1.01123e-06	0
CK	B cells	B cells	MIF	CD74_CXCR4	MIF - (CD74+CXCR4)	0.0447812	0.0333176	0.000597368	0
CK	Neutrophils	B cells	CD55	ADGRE5	CD55 - ADGRE5	0.0549762	0.0265033	1.63794e-05	0.02
CK	B cells	NK cells	CD48	CD244	CD48 - CD244A	0.0426552	0.0332816	1.70332e-05	0
CK	Eosinophils	Monocytes	ADORA3	ENTPD1	ADORA3 - ENTPD1	0.0650199	0.0217196	2.1889e-06	0
CK	Eosinophils	Monocytes	5-HT-DOPA-DDC	HTR7	5-HT-DOPA-DDC - HTR7	0.0600075	0.0229285	1.60397e-06	0
CK	Dendritic cells	Eosinophils	CXCL12	CXCR4	CXCL12 - CXCR4	0.0249227	0.0547928	7.23659e-07	0
CK	Dendritic cells	Dendritic cells	MIF	CD74_CXCR4	MIF - (CD74+CXCR4)	0.0301379	0.0448478	6.61353e-06	0
CK	Monocytes	Dendritic cells	MIF	CD74_CXCR4	MIF - (CD74+CXCR4)	0.0287609	0.0448478	1.43915e-05	0
CK	Neutrophils	Monocytes	TGFB1	ACVR1_TGFbR	TGFB1 - (ACVR1+TGFBR1)	0.0194402	0.0564971	4.14846e-06	0
CK	Monocytes	Eosinophils	CXCL12	CXCR4	CXCL12 - CXCR4	0.0197438	0.0547928	1.04243e-06	0
CK	Monocytes	Eosinophils	CD48	CD244	CD48 - CD244A	0.0238873	0.0437153	1.51355e-06	0
CK	Dendritic cells	B cells	MIF	CD74_CXCR4	MIF - (CD74+CXCR4)	0.0301379	0.0333176	5.43734e-05	0
CK	Monocytes	B cells	MIF	CD74_CXCR4	MIF - (CD74+CXCR4)	0.0287609	0.0333176	0.000118321	0
CK	Dendritic cells	Eosinophils	PGE2-PTGES3	PTGER4	PGE2-PTGES3 - PTGER4	0.0306177	0.0293946	1.05062e-06	0
CK	B cells	Eosinophils	PGE2-PTGES3	PTGER4	PGE2-PTGES3 - PTGER4	0.0289842	0.0293946	5.3431e-06	0
CK	Monocytes	Eosinophils	PGE2-PTGES3	PTGER4	PGE2-PTGES3 - PTGER4	0.0276029	0.0293946	2.0616e-06	0
CK	Monocytes	NK cells	CD48	CD244	CD48 - CD244A	0.0238873	0.0332816	2.37885e-06	0
CK	NK cells	Monocytes	FASLG	FAS	FASL - FAS	0.0293602	0.020423	1.46859e-06	0
CK	Dendritic cells	Monocytes	ADORA3	ENTPD1	ADORA3 - ENTPD1	0.0267208	0.0217196	6.0144e-06	0
CK	Dendritic cells	B cells	CXCL12	CXCR4	CXCL12 - CXCR4	0.0249227	0.0230863	2.12546e-05	0
CK	Monocytes	B cells	CXCL12	CXCR4	CXCL12 - CXCR4	0.0197438	0.0230863	3.06e-05	0
CK	Dendritic cells	Dendritic cells	CXCL12	CXCR4	CXCL12 - CXCR4	0.0249227	0.0159728	1.57858e-06	0
CK	Monocytes	Dendritic cells	CXCL12	CXCR4	CXCL12 - CXCR4	0.0197438	0.0159728	2.27197e-06	0
CK	Dendritic cells	Eosinophils	TGFB1	TGFbR1_R2	TGFB1 - (TGFBR1+TGFBR2)	0.0967906	0	1.74435e-06	0.04
CK	Eosinophils	Eosinophils	TGFB1	TGFbR1_R2	TGFB1 - (TGFBR1+TGFBR2)	0.175099	0	4.20761e-07	0
CK	Monocytes	Eosinophils	TGFB1	TGFbR1_R2	TGFB1 - (TGFBR1+TGFBR2)	0.0890059	0	3.89628e-06	0.02
CK	Eosinophils	Megakaryocytes	TGFB1	TGFbR1_R2	TGFB1 - (TGFBR1+TGFBR2)	0.175099	0	1.51173e-06	0
CK	Eosinophils	T cells	TGFB1	TGFbR1_R2	TGFB1 - (TGFBR1+TGFBR2)	0.175099	0	3.115e-05	0
CK	B cells	Monocytes	TGFB1	ACVR1B_TGFbR2	TGFB1 - (ACVR1B+TGFBR2)	0.0489253	0	0.000187754	0
CK	Dendritic cells	Monocytes	TGFB1	ACVR1B_TGFbR2	TGFB1 - (ACVR1B+TGFBR2)	0.0967906	0	2.70945e-05	0
CK	Eosinophils	Monocytes	TGFB1	ACVR1B_TGFbR2	TGFB1 - (ACVR1B+TGFBR2)	0.175099	0	6.53786e-06	0
CK	Monocytes	Monocytes	TGFB1	ACVR1B_TGFbR2	TGFB1 - (ACVR1B+TGFBR2)	0.0890059	0	6.05164e-05	0
CK	Megakaryocytes	Monocytes	TGFB1	ACVR1B_TGFbR2	TGFB1 - (ACVR1B+TGFBR2)	0.0480546	0	1.21832e-05	0
CK	Neutrophils	Monocytes	TGFB1	ACVR1B_TGFbR2	TGFB1 - (ACVR1B+TGFBR2)	0.0194402	0	3.78649e-06	0
CK	NK cells	Monocytes	TGFB1	ACVR1B_TGFbR2	TGFB1 - (ACVR1B+TGFBR2)	0.0478889	0	7.77936e-06	0
CK	T cells	Monocytes	TGFB1	ACVR1B_TGFbR2	TGFB1 - (ACVR1B+TGFBR2)	0.0418204	0	0.000208232	0
CK	B cells	Dendritic cells	TGFB1	ACVR1_TGFbR	TGFB1 - (ACVR1+TGFBR1)	0.0489253	0	9.29449e-05	0
CK	Dendritic cells	Dendritic cells	TGFB1	ACVR1_TGFbR	TGFB1 - (ACVR1+TGFBR1)	0.0967906	0	1.34098e-05	0
CK	Eosinophils	Dendritic cells	TGFB1	ACVR1_TGFbR	TGFB1 - (ACVR1+TGFBR1)	0.175099	0	3.23199e-06	0
CK	Monocytes	Dendritic cells	TGFB1	ACVR1_TGFbR	TGFB1 - (ACVR1+TGFBR1)	0.0890059	0	2.66325e-05	0
CK	Megakaryocytes	Dendritic cells	TGFB1	ACVR1_TGFbR	TGFB1 - (ACVR1+TGFBR1)	0.0480546	0	6.03475e-06	0
CK	Neutrophils	Dendritic cells	TGFB1	ACVR1_TGFbR	TGFB1 - (ACVR1+TGFBR1)	0.0194402	0	1.75579e-06	0.04
CK	NK cells	Dendritic cells	TGFB1	ACVR1_TGFbR	TGFB1 - (ACVR1+TGFBR1)	0.0478889	0	3.85157e-06	0
CK	T cells	Dendritic cells	TGFB1	ACVR1_TGFbR	TGFB1 - (ACVR1+TGFBR1)	0.0418204	0	0.000103156	0
CK	B cells	Megakaryocytes	TGFB1	ACVR1_TGFbR	TGFB1 - (ACVR1+TGFBR1)	0.0489253	0	3.36696e-05	0.01
CK	Dendritic cells	Megakaryocytes	TGFB1	ACVR1_TGFbR	TGFB1 - (ACVR1+TGFBR1)	0.0967906	0	4.86082e-06	0
CK	Eosinophils	Megakaryocytes	TGFB1	ACVR1_TGFbR	TGFB1 - (ACVR1+TGFBR1)	0.175099	0	1.17558e-06	0
CK	Monocytes	Megakaryocytes	TGFB1	ACVR1_TGFbR	TGFB1 - (ACVR1+TGFBR1)	0.0890059	0	9.64847e-06	0.01
CK	B cells	T cells	TGFB1	ACVR1_TGFbR	TGFB1 - (ACVR1+TGFBR1)	0.0489253	0	0.000662969	0
CK	Dendritic cells	T cells	TGFB1	ACVR1_TGFbR	TGFB1 - (ACVR1+TGFBR1)	0.0967906	0	9.57099e-05	0
CK	Eosinophils	T cells	TGFB1	ACVR1_TGFbR	TGFB1 - (ACVR1+TGFBR1)	0.175099	0	2.31447e-05	0
CK	Monocytes	T cells	TGFB1	ACVR1_TGFbR	TGFB1 - (ACVR1+TGFBR1)	0.0890059	0	0.000189982	0
CK	NK cells	T cells	TGFB1	ACVR1_TGFbR	TGFB1 - (ACVR1+TGFBR1)	0.0478889	0	2.74625e-05	0.02
CK	Dendritic cells	Neutrophils	CXCL2	CXCR1	CXCL2 - CXCR1	0	0.0896055	1.31242e-06	0
CK	Dendritic cells	Monocytes	CXCL12	CXCR4	CXCL12 - CXCR4	0.0249227	0	2.3428e-06	0
CK	Monocytes	Monocytes	CXCL12	CXCR4	CXCL12 - CXCR4	0.0197438	0	3.37142e-06	0
CK	Dendritic cells	Megakaryocytes	CXCL12	CXCR4	CXCL12 - CXCR4	0.0249227	0	1.40259e-06	0
CK	Monocytes	Megakaryocytes	CXCL12	CXCR4	CXCL12 - CXCR4	0.0197438	0	2.01878e-06	0
CK	Dendritic cells	Neutrophils	CXCL12	CXCR4	CXCL12 - CXCR4	0.0249227	0	1.3341e-07	0
CK	Monocytes	Neutrophils	CXCL12	CXCR4	CXCL12 - CXCR4	0.0197438	0	1.91951e-07	0
CK	Dendritic cells	T cells	CXCL12	CXCR4	CXCL12 - CXCR4	0.0249227	0	2.98485e-05	0
CK	Monocytes	T cells	CXCL12	CXCR4	CXCL12 - CXCR4	0.0197438	0	4.29642e-05	0
CK	B cells	Monocytes	MIF	CD74_CXCR4	MIF - (CD74+CXCR4)	0.0447812	0	8.7368e-05	0
CK	NK cells	Monocytes	MIF	CD74_CXCR4	MIF - (CD74+CXCR4)	0.136427	0	6.91726e-06	0
CK	T cells	Monocytes	MIF	CD74_CXCR4	MIF - (CD74+CXCR4)	0.0508767	0	0.000175321	0
CK	Dendritic cells	Dendritic cells	IL10	IL10RA_IL10RB	IL10 - (IL10RA+IL10RB)	0	0.0503005	5.56559e-07	0
CK	Dendritic cells	Monocytes	IL10	IL10RA_IL10RB	IL10 - (IL10RA+IL10RB)	0	0.0454799	1.08394e-06	0
CK	Dendritic cells	Neutrophils	IL10	IL10RA_IL10RB	IL10 - (IL10RA+IL10RB)	0	0	3.34092e-08	0
CK	Dendritic cells	NK cells	IL10	IL10RA_IL10RB	IL10 - (IL10RA+IL10RB)	0	0	1.48381e-08	0
CK	Dendritic cells	T cells	IL10	IL10RA_IL10RB	IL10 - (IL10RA+IL10RB)	0	0	3.34998e-07	0
CK	Eosinophils	Neutrophils	IL1A	IL1R2	IL1A - IL1R2	0.0530675	0	2.39133e-08	0
CK	Neutrophils	Neutrophils	IL1A	IL1R2	IL1A - IL1R2	0	0	5.01152e-08	0
CK	Dendritic cells	Neutrophils	IL1B	IL1R2	IL1B - IL1R2	0	0	5.64544e-09	0
CK	Monocytes	Neutrophils	IL1B	IL1R2	IL1B - IL1R2	0	0	7.12695e-08	0
CK	Dendritic cells	Dendritic cells	CSF1	CSF1R	CSF1 - CSF1R	0	0.0298528	1.17861e-06	0
CK	Monocytes	Dendritic cells	CSF1	CSF1R	CSF1 - CSF1R	0	0.0298528	3.46476e-06	0
CK	Dendritic cells	Monocytes	CSF1	CSF1R	CSF1 - CSF1R	0	0.0254569	1.88175e-06	0
CK	Monocytes	Monocytes	CSF1	CSF1R	CSF1 - CSF1R	0	0.0254569	5.53222e-06	0
CK	Dendritic cells	Dendritic cells	TNF	TNFRSF1A	TNF - TNFRSF1A	0	0	2.64763e-08	0
CK	Monocytes	Dendritic cells	TNF	TNFRSF1A	TNF - TNFRSF1A	0	0	2.29041e-08	0
CK	Dendritic cells	Monocytes	TNF	TNFRSF1A	TNF - TNFRSF1A	0	0	2.88616e-07	0
CK	Monocytes	Monocytes	TNF	TNFRSF1A	TNF - TNFRSF1A	0	0	2.49688e-07	0
CK	Dendritic cells	Neutrophils	TNF	TNFRSF1A	TNF - TNFRSF1A	0	0	9.72073e-08	0
CK	Monocytes	Neutrophils	TNF	TNFRSF1A	TNF - TNFRSF1A	0	0	8.41027e-08	0
CK	Dendritic cells	B cells	TNF	TNFRSF1B	TNF - TNFRSF1B	0	0.0363923	5.41888e-06	0
CK	Monocytes	B cells	TNF	TNFRSF1B	TNF - TNFRSF1B	0	0.0363923	4.68921e-06	0
CK	Dendritic cells	Dendritic cells	TNF	TNFRSF1B	TNF - TNFRSF1B	0	0.188056	2.7517e-06	0
CK	Monocytes	Dendritic cells	TNF	TNFRSF1B	TNF - TNFRSF1B	0	0.188056	2.38346e-06	0
CK	Dendritic cells	Eosinophils	TNF	TNFRSF1B	TNF - TNFRSF1B	0	0.0626494	1.81039e-07	0
CK	Monocytes	Eosinophils	TNF	TNFRSF1B	TNF - TNFRSF1B	0	0.0626494	1.567e-07	0
CK	Dendritic cells	Monocytes	TNF	TNFRSF1B	TNF - TNFRSF1B	0	0.195947	6.49184e-06	0
CK	Monocytes	Monocytes	TNF	TNFRSF1B	TNF - TNFRSF1B	0	0.195947	5.62358e-06	0
CK	Dendritic cells	Megakaryocytes	TNF	TNFRSF1B	TNF - TNFRSF1B	0	0	1.64959e-07	0
CK	Monocytes	Megakaryocytes	TNF	TNFRSF1B	TNF - TNFRSF1B	0	0	1.42715e-07	0
CK	Dendritic cells	Neutrophils	TNF	TNFRSF1B	TNF - TNFRSF1B	0	0.0506396	3.20096e-07	0
CK	Monocytes	Neutrophils	TNF	TNFRSF1B	TNF - TNFRSF1B	0	0.0506396	2.77032e-07	0
CK	Dendritic cells	NK cells	TNF	TNFRSF1B	TNF - TNFRSF1B	0	0.0441311	3.29056e-07	0
CK	Monocytes	NK cells	TNF	TNFRSF1B	TNF - TNFRSF1B	0	0.0441311	2.8478e-07	0
CK	Dendritic cells	T cells	TNF	TNFRSF1B	TNF - TNFRSF1B	0	0	6.93297e-06	0
CK	Monocytes	T cells	TNF	TNFRSF1B	TNF - TNFRSF1B	0	0	5.99878e-06	0
CK	NK cells	Dendritic cells	FASLG	FAS	FASL - FAS	0.0293602	0	1.71384e-07	0
CK	NK cells	Eosinophils	FASLG	FAS	FASL - FAS	0.0293602	0	3.36804e-08	0
CK	NK cells	NK cells	FASLG	FAS	FASL - FAS	0.0293602	0	8.32264e-08	0
CK	NK cells	T cells	FASLG	FAS	FASL - FAS	0.0293602	0	3.81758e-06	0
CK	Megakaryocytes	NK cells	ANGPTL1	ITGA1_ITGB1	ANGPTL1 - (ITGA1+ITGB1)	0	0.0470107	1.28035e-06	0
CK	B cells	T cells	ANGPTL1	ITGA1_ITGB1	ANGPTL1 - (ITGA1+ITGB1)	0.0364529	0	0.00079862	0
CK	Megakaryocytes	T cells	ANGPTL1	ITGA1_ITGB1	ANGPTL1 - (ITGA1+ITGB1)	0	0	4.52042e-05	0
CK	Dendritic cells	Dendritic cells	C3	ITGAM_ITGB2	C3 - (ITGAM+ITGB2)	0.26169	0	1.31997e-05	0
CK	Monocytes	Dendritic cells	C3	ITGAM_ITGB2	C3 - (ITGAM+ITGB2)	0.374815	0	4.4264e-05	0
CK	Neutrophils	Dendritic cells	C3	ITGAM_ITGB2	C3 - (ITGAM+ITGB2)	0.243284	0	3.70055e-06	0
CK	NK cells	Dendritic cells	C3	ITGAM_ITGB2	C3 - (ITGAM+ITGB2)	0	0	2.08925e-07	0
CK	Dendritic cells	Eosinophils	C3	ITGAM_ITGB2	C3 - (ITGAM+ITGB2)	0.26169	0	3.07935e-06	0
CK	Monocytes	Eosinophils	C3	ITGAM_ITGB2	C3 - (ITGAM+ITGB2)	0.374815	0	1.02955e-05	0
CK	Neutrophils	Eosinophils	C3	ITGAM_ITGB2	C3 - (ITGAM+ITGB2)	0.243284	0	8.63997e-07	0
CK	NK cells	Eosinophils	C3	ITGAM_ITGB2	C3 - (ITGAM+ITGB2)	0	0	4.90078e-08	0
CK	NK cells	Monocytes	C3	ITGAM_ITGB2	C3 - (ITGAM+ITGB2)	0	0.0215642	5.55001e-07	0
CK	Dendritic cells	Dendritic cells	C3	ITGAX_ITGB2	C3 - (ITGAX+ITGB2)	0.26169	0	9.03879e-06	0
CK	Monocytes	Dendritic cells	C3	ITGAX_ITGB2	C3 - (ITGAX+ITGB2)	0.374815	0	3.03617e-05	0
CK	Neutrophils	Dendritic cells	C3	ITGAX_ITGB2	C3 - (ITGAX+ITGB2)	0.243284	0	2.53288e-06	0
CK	NK cells	Dendritic cells	C3	ITGAX_ITGB2	C3 - (ITGAX+ITGB2)	0	0	1.42628e-07	0
CK	Dendritic cells	Eosinophils	C3	ITGAX_ITGB2	C3 - (ITGAX+ITGB2)	0.26169	0	2.22109e-06	0
CK	Monocytes	Eosinophils	C3	ITGAX_ITGB2	C3 - (ITGAX+ITGB2)	0.374815	0	7.44319e-06	0
CK	Neutrophils	Eosinophils	C3	ITGAX_ITGB2	C3 - (ITGAX+ITGB2)	0.243284	0	6.22797e-07	0
CK	NK cells	Eosinophils	C3	ITGAX_ITGB2	C3 - (ITGAX+ITGB2)	0	0	3.51987e-08	0
CK	Dendritic cells	Monocytes	C3	ITGAX_ITGB2	C3 - (ITGAX+ITGB2)	0.26169	0	9.48612e-06	0
CK	Monocytes	Monocytes	C3	ITGAX_ITGB2	C3 - (ITGAX+ITGB2)	0.374815	0	3.19254e-05	0
CK	Neutrophils	Monocytes	C3	ITGAX_ITGB2	C3 - (ITGAX+ITGB2)	0.243284	0	2.65687e-06	0
CK	NK cells	Monocytes	C3	ITGAX_ITGB2	C3 - (ITGAX+ITGB2)	0	0	1.49168e-07	0
CK	NK cells	Megakaryocytes	GZMA	F2R	GZMA - F2R	0	0	2.30142e-07	0
CK	NK cells	NK cells	GZMA	F2R	GZMA - F2R	0	0	6.41729e-08	0
CK	NK cells	T cells	GZMA	F2R	GZMA - F2R	0	0	7.41943e-06	0
CK	Dendritic cells	Dendritic cells	FLT3LG	FLT3	FLT3L - FLT3	0.0182212	0	4.15691e-07	0
CK	Monocytes	Dendritic cells	FLT3LG	FLT3	FLT3L - FLT3	0	0	5.26432e-07	0
CK	Megakaryocytes	Dendritic cells	FLT3LG	FLT3	FLT3L - FLT3	0	0	7.6942e-08	0
CK	NK cells	Dendritic cells	FLT3LG	FLT3	FLT3L - FLT3	0.0405487	0	3.76906e-07	0
CK	T cells	Dendritic cells	FLT3LG	FLT3	FLT3L - FLT3	0	0	5.96919e-06	0
CK	B cells	NK cells	GRN	SORT1	GRN - SORT1	0	0	1.0911e-06	0
CK	Dendritic cells	NK cells	GRN	SORT1	GRN - SORT1	0.203462	0	5.08005e-06	0
CK	Monocytes	NK cells	GRN	SORT1	GRN - SORT1	0.208283	0	1.16059e-05	0
CK	Neutrophils	NK cells	GRN	SORT1	GRN - SORT1	0	0	1.77474e-07	0
CK	Dendritic cells	B cells	LGALS9	PTPRC	LGALS9 - CD45	0	0.349374	8.55455e-05	0
CK	Monocytes	B cells	LGALS9	PTPRC	LGALS9 - CD45	0	0.349374	0.000195637	0
CK	Dendritic cells	Dendritic cells	LGALS9	PTPRC	LGALS9 - CD45	0	0.348918	1.09764e-05	0
CK	Monocytes	Dendritic cells	LGALS9	PTPRC	LGALS9 - CD45	0	0.348918	2.51023e-05	0
CK	Dendritic cells	Eosinophils	LGALS9	PTPRC	LGALS9 - CD45	0	0.415944	1.93375e-06	0
CK	Monocytes	Eosinophils	LGALS9	PTPRC	LGALS9 - CD45	0	0.415944	4.42211e-06	0
CK	Dendritic cells	Monocytes	LGALS9	PTPRC	LGALS9 - CD45	0	0.321716	2.23081e-05	0
CK	Monocytes	Monocytes	LGALS9	PTPRC	LGALS9 - CD45	0	0.321716	5.10186e-05	0
CK	Dendritic cells	Megakaryocytes	LGALS9	PTPRC	LGALS9 - CD45	0	0.367394	9.06989e-06	0
CK	Monocytes	Megakaryocytes	LGALS9	PTPRC	LGALS9 - CD45	0	0.367394	2.0742e-05	0
CK	Dendritic cells	Neutrophils	LGALS9	PTPRC	LGALS9 - CD45	0	0.372175	3.66725e-06	0
CK	Monocytes	Neutrophils	LGALS9	PTPRC	LGALS9 - CD45	0	0.372175	8.38672e-06	0
CK	Dendritic cells	NK cells	LGALS9	PTPRC	LGALS9 - CD45	0	0.395733	4.3545e-06	0
CK	Monocytes	NK cells	LGALS9	PTPRC	LGALS9 - CD45	0	0.395733	9.95805e-06	0
CK	Dendritic cells	T cells	LGALS9	PTPRC	LGALS9 - CD45	0	0.401261	0.000189047	0
CK	Monocytes	T cells	LGALS9	PTPRC	LGALS9 - CD45	0	0.401261	0.000432319	0
CK	B cells	Eosinophils	BAG6	NCR3	BAG6 - NCR3-PS	0	0	7.74193e-07	0
CK	Dendritic cells	Eosinophils	BAG6	NCR3	BAG6 - NCR3-PS	0.0242995	0	2.33183e-07	0
CK	Eosinophils	Eosinophils	BAG6	NCR3	BAG6 - NCR3-PS	0	0	1.08652e-08	0
CK	Monocytes	Eosinophils	BAG6	NCR3	BAG6 - NCR3-PS	0.0233805	0	4.94699e-07	0
CK	Megakaryocytes	Eosinophils	BAG6	NCR3	BAG6 - NCR3-PS	0	0	5.26743e-08	0
CK	NK cells	Eosinophils	BAG6	NCR3	BAG6 - NCR3-PS	0	0	1.78433e-08	0
CK	T cells	Eosinophils	BAG6	NCR3	BAG6 - NCR3-PS	0	0	6.5604e-07	0
CK	B cells	NK cells	BAG6	NCR3	BAG6 - NCR3-PS	0	0	2.99697e-06	0
CK	Dendritic cells	NK cells	BAG6	NCR3	BAG6 - NCR3-PS	0.0242995	0	9.02272e-07	0
CK	Eosinophils	NK cells	BAG6	NCR3	BAG6 - NCR3-PS	0	0	4.20638e-08	0
CK	Monocytes	NK cells	BAG6	NCR3	BAG6 - NCR3-PS	0.0233805	0	1.91423e-06	0
CK	Megakaryocytes	NK cells	BAG6	NCR3	BAG6 - NCR3-PS	0	0	2.03929e-07	0
CK	Neutrophils	NK cells	BAG6	NCR3	BAG6 - NCR3-PS	0	0	1.34604e-08	0
CK	NK cells	NK cells	BAG6	NCR3	BAG6 - NCR3-PS	0	0	6.90842e-08	0
CK	T cells	NK cells	BAG6	NCR3	BAG6 - NCR3-PS	0	0	2.54006e-06	0
CK	Dendritic cells	B cells	LGALS9	HAVCR2	LGALS9 - HAVCR2	0	0	2.06394e-06	0
CK	Monocytes	B cells	LGALS9	HAVCR2	LGALS9 - HAVCR2	0	0	4.7216e-06	0
CK	Dendritic cells	Dendritic cells	LGALS9	HAVCR2	LGALS9 - HAVCR2	0	0.0335494	1.92672e-06	0
CK	Monocytes	Dendritic cells	LGALS9	HAVCR2	LGALS9 - HAVCR2	0	0.0335494	4.40748e-06	0
CK	Dendritic cells	Monocytes	LGALS9	HAVCR2	LGALS9 - HAVCR2	0	0.0273867	3.22527e-06	0
CK	Monocytes	Monocytes	LGALS9	HAVCR2	LGALS9 - HAVCR2	0	0.0273867	7.37809e-06	0
CK	Dendritic cells	Megakaryocytes	LGALS9	HAVCR2	LGALS9 - HAVCR2	0	0	2.8292e-07	0
CK	Monocytes	Megakaryocytes	LGALS9	HAVCR2	LGALS9 - HAVCR2	0	0	6.47224e-07	0
CK	Dendritic cells	NK cells	LGALS9	HAVCR2	LGALS9 - HAVCR2	0	0.0313555	4.08999e-07	0
CK	Monocytes	NK cells	LGALS9	HAVCR2	LGALS9 - HAVCR2	0	0.0313555	9.3563e-07	0
CK	Dendritic cells	T cells	LGALS9	HAVCR2	LGALS9 - HAVCR2	0	0	8.68205e-06	0
CK	Monocytes	T cells	LGALS9	HAVCR2	LGALS9 - HAVCR2	0	0	1.98615e-05	0
CK	Dendritic cells	B cells	LGALS9	CD44	LGALS9 - CD44	0	0.0380784	1.20047e-05	0
CK	Monocytes	B cells	LGALS9	CD44	LGALS9 - CD44	0	0.0380784	2.74617e-05	0
CK	Dendritic cells	Dendritic cells	LGALS9	CD44	LGALS9 - CD44	0	0.127178	4.16195e-06	0
CK	Monocytes	Dendritic cells	LGALS9	CD44	LGALS9 - CD44	0	0.127178	9.52005e-06	0
CK	Dendritic cells	Eosinophils	LGALS9	CD44	LGALS9 - CD44	0	0.224716	1.06433e-06	0
CK	Monocytes	Eosinophils	LGALS9	CD44	LGALS9 - CD44	0	0.224716	2.43433e-06	0
CK	Dendritic cells	Monocytes	LGALS9	CD44	LGALS9 - CD44	0	0.213103	1.45808e-05	0
CK	Monocytes	Monocytes	LGALS9	CD44	LGALS9 - CD44	0	0.213103	3.33498e-05	0
CK	Dendritic cells	Megakaryocytes	LGALS9	CD44	LGALS9 - CD44	0	0.052408	1.67247e-06	0
CK	Monocytes	Megakaryocytes	LGALS9	CD44	LGALS9 - CD44	0	0.052408	3.82585e-06	0
CK	Dendritic cells	Neutrophils	LGALS9	CD44	LGALS9 - CD44	0	0.147817	1.60824e-06	0
CK	Monocytes	Neutrophils	LGALS9	CD44	LGALS9 - CD44	0	0.147817	3.6786e-06	0
CK	Dendritic cells	NK cells	LGALS9	CD44	LGALS9 - CD44	0	0.0618478	1.26591e-06	0
CK	Monocytes	NK cells	LGALS9	CD44	LGALS9 - CD44	0	0.0618478	2.8957e-06	0
CK	Dendritic cells	T cells	LGALS9	CD44	LGALS9 - CD44	0	0.135571	5.7358e-05	0
CK	Monocytes	T cells	LGALS9	CD44	LGALS9 - CD44	0	0.135571	0.000131202	0
CK	Dendritic cells	Dendritic cells	LGALS9	P4HB	LGALS9 - P4HB	0	0	3.05636e-07	0
CK	Monocytes	Dendritic cells	LGALS9	P4HB	LGALS9 - P4HB	0	0	6.99194e-07	0
CK	Dendritic cells	Monocytes	LGALS9	P4HB	LGALS9 - P4HB	0	0.0169272	1.20406e-06	0
CK	Monocytes	Monocytes	LGALS9	P4HB	LGALS9 - P4HB	0	0.0169272	2.75446e-06	0
CK	Dendritic cells	Dendritic cells	PLAU	PLAUR	PLAU - PLAUR	0	0.0220328	1.30289e-07	0
CK	Dendritic cells	Monocytes	PLAU	PLAUR	PLAU - PLAUR	0	0.025368	4.63587e-07	0
CK	Dendritic cells	Neutrophils	PLAU	PLAUR	PLAU - PLAUR	0	0.0837146	2.15475e-07	0
CK	B cells	NK cells	LAMB2	ITGA1_ITGB1	LAMB2 - (ITGA1+ITGB1)	0	0.0470107	3.51148e-06	0
CK	B cells	T cells	LAMB2	ITGA1_ITGB1	LAMB2 - (ITGA1+ITGB1)	0	0	0.000123922	0
CK	B cells	B cells	LAMB2	ITGA6_ITGB1	LAMB2 - (ITGA6+ITGB1)	0	0	1.14299e-05	0
CK	B cells	Megakaryocytes	LAMB2	ITGA6_ITGB1	LAMB2 - (ITGA6+ITGB1)	0	0	7.94889e-06	0
CK	B cells	NK cells	LAMB2	ITGA6_ITGB1	LAMB2 - (ITGA6+ITGB1)	0	0.0446922	2.92331e-06	0
CK	B cells	T cells	LAMB2	ITGA6_ITGB1	LAMB2 - (ITGA6+ITGB1)	0	0.0956093	0.000232275	0
CK	B cells	Dendritic cells	LAMB2	ITGA9_ITGB1	LAMB2 - (ITGA9+ITGB1)	0	0.0511429	9.13453e-06	0
CK	B cells	Monocytes	LAMB2	ITGA9_ITGB1	LAMB2 - (ITGA9+ITGB1)	0	0.0750371	2.21966e-05	0
CK	B cells	Neutrophils	LAMB2	ITGA9_ITGB1	LAMB2 - (ITGA9+ITGB1)	0	0	2.70605e-07	0
CK	B cells	B cells	LAMB2	CD44	LAMB2 - CD44	0	0.0380784	5.51425e-05	0
CK	B cells	Dendritic cells	LAMB2	CD44	LAMB2 - CD44	0	0.127178	1.91334e-05	0
CK	B cells	Eosinophils	LAMB2	CD44	LAMB2 - CD44	0	0.224716	4.89751e-06	0
CK	B cells	Monocytes	LAMB2	CD44	LAMB2 - CD44	0	0.213103	6.70833e-05	0
CK	B cells	Megakaryocytes	LAMB2	CD44	LAMB2 - CD44	0	0.052408	7.68376e-06	0
CK	B cells	Neutrophils	LAMB2	CD44	LAMB2 - CD44	0	0.147817	7.39519e-06	0
CK	B cells	NK cells	LAMB2	CD44	LAMB2 - CD44	0	0.0618478	5.81865e-06	0
CK	B cells	T cells	LAMB2	CD44	LAMB2 - CD44	0	0.135571	0.000263658	0
CK	B cells	T cells	LAMB2	SV2A	LAMB2 - SV2A	0	0	1.27079e-05	0
CK	Neutrophils	Dendritic cells	THBS1	CD36	THBS1 - CD36	0	0.327355	9.77736e-06	0
CK	Neutrophils	Monocytes	THBS1	CD36	THBS1 - CD36	0	0.330623	2.21128e-05	0
CK	Monocytes	Neutrophils	THBS1	CD36	THBS1 - CD36	0.0475672	0	1.49515e-06	0
CK	Neutrophils	Neutrophils	THBS1	CD36	THBS1 - CD36	0	0	1.14487e-07	0
CK	Neutrophils	B cells	THBS1	CD47	THBS1 - CD47	0	0.184285	4.5702e-05	0
CK	Neutrophils	Dendritic cells	THBS1	CD47	THBS1 - CD47	0	0.221781	6.6072e-06	0
CK	Neutrophils	Eosinophils	THBS1	CD47	THBS1 - CD47	0	0.0640657	4.03054e-07	0
CK	Neutrophils	Monocytes	THBS1	CD47	THBS1 - CD47	0	0.21756	1.44529e-05	0
CK	Neutrophils	Megakaryocytes	THBS1	CD47	THBS1 - CD47	0	0.192511	4.49117e-06	0
CK	Neutrophils	Neutrophils	THBS1	CD47	THBS1 - CD47	0	0.176642	1.55807e-06	0
CK	Neutrophils	NK cells	THBS1	CD47	THBS1 - CD47	0	0.284781	2.9209e-06	0
CK	Neutrophils	T cells	THBS1	CD47	THBS1 - CD47	0	0.206103	9.82216e-05	0
CK	Dendritic cells	Dendritic cells	LTB4-LTA4H	LTB4R	LTB4-LTA4H - LTB4R	0	0	2.03128e-08	0
CK	Eosinophils	Dendritic cells	LTB4-LTA4H	LTB4R	LTB4-LTA4H - LTB4R	0.230232	0	1.19954e-07	0
CK	Monocytes	Dendritic cells	LTB4-LTA4H	LTB4R	LTB4-LTA4H - LTB4R	0	0	9.70189e-08	0
CK	Neutrophils	Dendritic cells	LTB4-LTA4H	LTB4R	LTB4-LTA4H - LTB4R	0	0	1.19305e-08	0
CK	Dendritic cells	Monocytes	LTB4-LTA4H	LTB4R	LTB4-LTA4H - LTB4R	0	0	1.9819e-07	0
CK	Eosinophils	Monocytes	LTB4-LTA4H	LTB4R	LTB4-LTA4H - LTB4R	0.230232	0	1.16799e-06	0
CK	Monocytes	Monocytes	LTB4-LTA4H	LTB4R	LTB4-LTA4H - LTB4R	0	0	9.46549e-07	0
CK	Neutrophils	Monocytes	LTB4-LTA4H	LTB4R	LTB4-LTA4H - LTB4R	0	0	1.164e-07	0
CK	B cells	Eosinophils	PGE2-PTGES3	PTGER2	PGE2-PTGES3 - PTGER2	0.0289842	0	2.86832e-06	0
CK	Dendritic cells	Eosinophils	PGE2-PTGES3	PTGER2	PGE2-PTGES3 - PTGER2	0.0306177	0	5.64494e-07	0
CK	Eosinophils	Eosinophils	PGE2-PTGES3	PTGER2	PGE2-PTGES3 - PTGER2	0	0	8.59513e-09	0
CK	Monocytes	Eosinophils	PGE2-PTGES3	PTGER2	PGE2-PTGES3 - PTGER2	0.0276029	0	1.10739e-06	0
CK	Megakaryocytes	Eosinophils	PGE2-PTGES3	PTGER2	PGE2-PTGES3 - PTGER2	0	0	8.56762e-08	0
CK	NK cells	Eosinophils	PGE2-PTGES3	PTGER2	PGE2-PTGES3 - PTGER2	0	0	4.77535e-08	0
CK	T cells	Eosinophils	PGE2-PTGES3	PTGER2	PGE2-PTGES3 - PTGER2	0	0	2.91584e-06	0
CK	B cells	Monocytes	PGE2-PTGES3	PTGER2	PGE2-PTGES3 - PTGER2	0.0289842	0	8.62115e-06	0
CK	Dendritic cells	Monocytes	PGE2-PTGES3	PTGER2	PGE2-PTGES3 - PTGER2	0.0306177	0	1.69803e-06	0
CK	Eosinophils	Monocytes	PGE2-PTGES3	PTGER2	PGE2-PTGES3 - PTGER2	0	0	2.58013e-08	0
CK	Monocytes	Monocytes	PGE2-PTGES3	PTGER2	PGE2-PTGES3 - PTGER2	0.0276029	0	3.33025e-06	0
CK	Megakaryocytes	Monocytes	PGE2-PTGES3	PTGER2	PGE2-PTGES3 - PTGER2	0	0	2.5724e-07	0
CK	NK cells	Monocytes	PGE2-PTGES3	PTGER2	PGE2-PTGES3 - PTGER2	0	0	1.43395e-07	0
CK	T cells	Monocytes	PGE2-PTGES3	PTGER2	PGE2-PTGES3 - PTGER2	0	0	8.75781e-06	0
CK	B cells	Neutrophils	PGE2-PTGES3	PTGER2	PGE2-PTGES3 - PTGER2	0.0289842	0	1.98312e-06	0
CK	Dendritic cells	Neutrophils	PGE2-PTGES3	PTGER2	PGE2-PTGES3 - PTGER2	0.0306177	0	3.90555e-07	0
CK	Eosinophils	Neutrophils	PGE2-PTGES3	PTGER2	PGE2-PTGES3 - PTGER2	0	0	5.93613e-09	0
CK	Monocytes	Neutrophils	PGE2-PTGES3	PTGER2	PGE2-PTGES3 - PTGER2	0.0276029	0	7.65999e-07	0
CK	Megakaryocytes	Neutrophils	PGE2-PTGES3	PTGER2	PGE2-PTGES3 - PTGER2	0	0	5.91819e-08	0
CK	NK cells	Neutrophils	PGE2-PTGES3	PTGER2	PGE2-PTGES3 - PTGER2	0	0	3.29895e-08	0
CK	T cells	Neutrophils	PGE2-PTGES3	PTGER2	PGE2-PTGES3 - PTGER2	0	0	2.01476e-06	0
CK	B cells	Dendritic cells	PGE2-PTGES3	PTGER4	PGE2-PTGES3 - PTGER4	0.0289842	0	8.43574e-06	0
CK	Dendritic cells	Dendritic cells	PGE2-PTGES3	PTGER4	PGE2-PTGES3 - PTGER4	0.0306177	0	1.66112e-06	0
CK	Eosinophils	Dendritic cells	PGE2-PTGES3	PTGER4	PGE2-PTGES3 - PTGER4	0	0	2.52558e-08	0
CK	Monocytes	Dendritic cells	PGE2-PTGES3	PTGER4	PGE2-PTGES3 - PTGER4	0.0276029	0	3.2581e-06	0
CK	Megakaryocytes	Dendritic cells	PGE2-PTGES3	PTGER4	PGE2-PTGES3 - PTGER4	0	0	2.51787e-07	0
CK	NK cells	Dendritic cells	PGE2-PTGES3	PTGER4	PGE2-PTGES3 - PTGER4	0	0	1.4035e-07	0
CK	T cells	Dendritic cells	PGE2-PTGES3	PTGER4	PGE2-PTGES3 - PTGER4	0	0	8.57124e-06	0
CK	Eosinophils	Eosinophils	PGE2-PTGES3	PTGER4	PGE2-PTGES3 - PTGER4	0	0.0293946	1.60329e-08	0
CK	Megakaryocytes	Eosinophils	PGE2-PTGES3	PTGER4	PGE2-PTGES3 - PTGER4	0	0.0293946	1.5978e-07	0
CK	NK cells	Eosinophils	PGE2-PTGES3	PTGER4	PGE2-PTGES3 - PTGER4	0	0.0293946	8.90462e-08	0
CK	T cells	Eosinophils	PGE2-PTGES3	PTGER4	PGE2-PTGES3 - PTGER4	0	0.0293946	5.43579e-06	0
CK	B cells	Monocytes	PGE2-PTGES3	PTGER4	PGE2-PTGES3 - PTGER4	0.0289842	0	1.58315e-05	0
CK	Dendritic cells	Monocytes	PGE2-PTGES3	PTGER4	PGE2-PTGES3 - PTGER4	0.0306177	0	3.11766e-06	0
CK	Eosinophils	Monocytes	PGE2-PTGES3	PTGER4	PGE2-PTGES3 - PTGER4	0	0	4.73932e-08	0
CK	Monocytes	Monocytes	PGE2-PTGES3	PTGER4	PGE2-PTGES3 - PTGER4	0.0276029	0	6.11481e-06	0
CK	Megakaryocytes	Monocytes	PGE2-PTGES3	PTGER4	PGE2-PTGES3 - PTGER4	0	0	4.72492e-07	0
CK	NK cells	Monocytes	PGE2-PTGES3	PTGER4	PGE2-PTGES3 - PTGER4	0	0	2.63377e-07	0
CK	T cells	Monocytes	PGE2-PTGES3	PTGER4	PGE2-PTGES3 - PTGER4	0	0	1.60849e-05	0
CK	Dendritic cells	Dendritic cells	12oxoLTB4-PTGR1	LTB4R	12oxoLTB4-PTGR1 - LTB4R	0	0	4.26935e-08	0
CK	Eosinophils	Dendritic cells	12oxoLTB4-PTGR1	LTB4R	12oxoLTB4-PTGR1 - LTB4R	0	0	1.09572e-09	0
CK	Monocytes	Dendritic cells	12oxoLTB4-PTGR1	LTB4R	12oxoLTB4-PTGR1 - LTB4R	0	0	1.11475e-07	0
CK	NK cells	Dendritic cells	12oxoLTB4-PTGR1	LTB4R	12oxoLTB4-PTGR1 - LTB4R	0	0	6.97933e-09	0
CK	T cells	Dendritic cells	12oxoLTB4-PTGR1	LTB4R	12oxoLTB4-PTGR1 - LTB4R	0	0	1.30531e-07	0
CK	Dendritic cells	Monocytes	12oxoLTB4-PTGR1	LTB4R	12oxoLTB4-PTGR1 - LTB4R	0	0	4.16534e-07	0
CK	Eosinophils	Monocytes	12oxoLTB4-PTGR1	LTB4R	12oxoLTB4-PTGR1 - LTB4R	0	0	1.06912e-08	0
CK	Monocytes	Monocytes	12oxoLTB4-PTGR1	LTB4R	12oxoLTB4-PTGR1 - LTB4R	0	0	1.08757e-06	0
CK	NK cells	Monocytes	12oxoLTB4-PTGR1	LTB4R	12oxoLTB4-PTGR1 - LTB4R	0	0	6.8097e-08	0
CK	T cells	Monocytes	12oxoLTB4-PTGR1	LTB4R	12oxoLTB4-PTGR1 - LTB4R	0	0	1.27362e-06	0
CK	Dendritic cells	B cells	Cholesterol-LIPA	RORA	CHOLESTEROL-LIPA - RORA	0.0324403	0	1.32905e-05	0
CK	Monocytes	B cells	Cholesterol-LIPA	RORA	CHOLESTEROL-LIPA - RORA	0.100367	0	5.1623e-05	0
CK	Neutrophils	Megakaryocytes	Cholesterol-LIPA	RORA	CHOLESTEROL-LIPA - RORA	0	0.0624293	9.42204e-07	0
CK	Dendritic cells	Neutrophils	Cholesterol-LIPA	RORA	CHOLESTEROL-LIPA - RORA	0.0324403	0	4.61855e-07	0
CK	Monocytes	Neutrophils	Cholesterol-LIPA	RORA	CHOLESTEROL-LIPA - RORA	0.100367	0	1.79423e-06	0
CK	Neutrophils	NK cells	Cholesterol-LIPA	RORA	CHOLESTEROL-LIPA - RORA	0	0.403846	1.59349e-06	0
CK	Neutrophils	T cells	Cholesterol-LIPA	RORA	CHOLESTEROL-LIPA - RORA	0	0.229271	4.09641e-05	0
CK	Eosinophils	B cells	DHEA-STS	ESR1	DHEA-STS - ESR1	0.187598	0	4.91958e-06	0
CK	NK cells	B cells	DHEA-STS	ESR1	DHEA-STS - ESR1	0.169698	0	1.21013e-05	0
CK	T cells	B cells	DHEA-STS	ESR1	DHEA-STS - ESR1	0.0604748	0	0.000301908	0
CK	Eosinophils	Megakaryocytes	DHEA-STS	ESR1	DHEA-STS - ESR1	0.187598	0	7.49316e-07	0
CK	NK cells	Megakaryocytes	DHEA-STS	ESR1	DHEA-STS - ESR1	0.169698	0	1.84304e-06	0
CK	T cells	Megakaryocytes	DHEA-STS	ESR1	DHEA-STS - ESR1	0.0604748	0	4.60137e-05	0
CK	Eosinophils	NK cells	DHEA-STS	ESR1	DHEA-STS - ESR1	0.187598	0	5.03206e-07	0
CK	Megakaryocytes	NK cells	DHEA-STS	ESR1	DHEA-STS - ESR1	0.046022	0	7.92918e-07	0.01
CK	NK cells	NK cells	DHEA-STS	ESR1	DHEA-STS - ESR1	0.169698	0	1.23756e-06	0
CK	T cells	NK cells	DHEA-STS	ESR1	DHEA-STS - ESR1	0.0604748	0	3.09307e-05	0
CK	Eosinophils	T cells	DHEA-STS	ESR1	DHEA-STS - ESR1	0.187598	0	1.05718e-05	0
CK	Megakaryocytes	T cells	DHEA-STS	ESR1	DHEA-STS - ESR1	0.046022	0	1.66145e-05	0.02
CK	NK cells	T cells	DHEA-STS	ESR1	DHEA-STS - ESR1	0.169698	0	2.60042e-05	0
CK	T cells	T cells	DHEA-STS	ESR1	DHEA-STS - ESR1	0.0604748	0	0.000648873	0
CK	Dendritic cells	Dendritic cells	DHEAS-SULT2B	PPARD	DHEAS-SULT2B - PPARD	0.09477	0	9.02364e-07	0
CK	Monocytes	Dendritic cells	DHEAS-SULT2B	PPARD	DHEAS-SULT2B - PPARD	0.1139	0	2.55286e-06	0
CK	Dendritic cells	Monocytes	DHEAS-SULT2B	PPARD	DHEAS-SULT2B - PPARD	0.09477	0	3.11746e-06	0
CK	Monocytes	Monocytes	DHEAS-SULT2B	PPARD	DHEAS-SULT2B - PPARD	0.1139	0	8.81856e-06	0
CK	Eosinophils	Dendritic cells	5-HT-DOPA-DDC	HTR7	5-HT-DOPA-DDC - HTR7	0.0600075	0	3.66774e-07	0
CK	B cells	B cells	APP	CD74	APP - CD74	0	0.0480832	0.000391009	0
CK	Dendritic cells	B cells	APP	CD74	APP - CD74	0	0.0480832	2.92862e-05	0
CK	Monocytes	B cells	APP	CD74	APP - CD74	0	0.0480832	3.74407e-05	0
CK	Megakaryocytes	B cells	APP	CD74	APP - CD74	0	0.0480832	2.54107e-05	0
CK	NK cells	B cells	APP	CD74	APP - CD74	0	0.0480832	5.70743e-06	0
CK	T cells	B cells	APP	CD74	APP - CD74	0	0.0480832	0.00030753	0
CK	B cells	Dendritic cells	APP	CD74	APP - CD74	0	0.125922	7.77022e-05	0
CK	Dendritic cells	Dendritic cells	APP	CD74	APP - CD74	0	0.125922	5.8264e-06	0
CK	Monocytes	Dendritic cells	APP	CD74	APP - CD74	0	0.125922	7.45369e-06	0
CK	Megakaryocytes	Dendritic cells	APP	CD74	APP - CD74	0	0.125922	5.0546e-06	0
CK	NK cells	Dendritic cells	APP	CD74	APP - CD74	0	0.125922	1.13628e-06	0
CK	T cells	Dendritic cells	APP	CD74	APP - CD74	0	0.125922	6.12115e-05	0
CK	B cells	Monocytes	APP	CD74	APP - CD74	0	0.0330493	7.55445e-05	0
CK	Dendritic cells	Monocytes	APP	CD74	APP - CD74	0	0.0330493	5.65458e-06	0
CK	Monocytes	Monocytes	APP	CD74	APP - CD74	0	0.0330493	7.22631e-06	0
CK	Megakaryocytes	Monocytes	APP	CD74	APP - CD74	0	0.0330493	4.90673e-06	0
CK	T cells	Monocytes	APP	CD74	APP - CD74	0	0.0330493	5.93618e-05	0
CK	B cells	Dendritic cells	FCER2	ITGAM_ITGB2	FCER2A - (ITGAM+ITGB2)	0	0	2.71463e-06	0
CK	Megakaryocytes	Dendritic cells	FCER2	ITGAM_ITGB2	FCER2A - (ITGAM+ITGB2)	0	0	4.42162e-07	0
CK	T cells	Dendritic cells	FCER2	ITGAM_ITGB2	FCER2A - (ITGAM+ITGB2)	0	0	4.54189e-07	0
CK	B cells	Eosinophils	FCER2	ITGAM_ITGB2	FCER2A - (ITGAM+ITGB2)	0	0	6.36843e-07	0
CK	Megakaryocytes	Eosinophils	FCER2	ITGAM_ITGB2	FCER2A - (ITGAM+ITGB2)	0	0	1.0372e-07	0
CK	T cells	Eosinophils	FCER2	ITGAM_ITGB2	FCER2A - (ITGAM+ITGB2)	0	0	1.06566e-07	0
CK	B cells	Monocytes	FCER2	ITGAM_ITGB2	FCER2A - (ITGAM+ITGB2)	0	0.0215642	7.21159e-06	0
CK	Megakaryocytes	Monocytes	FCER2	ITGAM_ITGB2	FCER2A - (ITGAM+ITGB2)	0	0.0215642	1.17459e-06	0
CK	T cells	Monocytes	FCER2	ITGAM_ITGB2	FCER2A - (ITGAM+ITGB2)	0	0.0215642	1.20664e-06	0
CK	B cells	Dendritic cells	FCER2	ITGAX_ITGB2	FCER2A - (ITGAX+ITGB2)	0	0	1.85311e-06	0
CK	Megakaryocytes	Dendritic cells	FCER2	ITGAX_ITGB2	FCER2A - (ITGAX+ITGB2)	0	0	3.01851e-07	0
CK	T cells	Dendritic cells	FCER2	ITGAX_ITGB2	FCER2A - (ITGAX+ITGB2)	0	0	3.10022e-07	0
CK	B cells	Eosinophils	FCER2	ITGAX_ITGB2	FCER2A - (ITGAX+ITGB2)	0	0	4.57359e-07	0
CK	Megakaryocytes	Eosinophils	FCER2	ITGAX_ITGB2	FCER2A - (ITGAX+ITGB2)	0	0	7.44935e-08	0
CK	T cells	Eosinophils	FCER2	ITGAX_ITGB2	FCER2A - (ITGAX+ITGB2)	0	0	7.65238e-08	0
CK	B cells	Monocytes	FCER2	ITGAX_ITGB2	FCER2A - (ITGAX+ITGB2)	0	0	1.93795e-06	0
CK	Megakaryocytes	Monocytes	FCER2	ITGAX_ITGB2	FCER2A - (ITGAX+ITGB2)	0	0	3.15689e-07	0
CK	T cells	Monocytes	FCER2	ITGAX_ITGB2	FCER2A - (ITGAX+ITGB2)	0	0	3.24188e-07	0
CK	Eosinophils	Dendritic cells	PTPRC	CD22	PTPRC - CD22	0.415944	0	1.4554e-06	0.04
CK	B cells	B cells	PTPRC	MRC1	PTPRC - MRC1	0.349374	0	0.000792006	0
CK	Dendritic cells	B cells	PTPRC	MRC1	PTPRC - MRC1	0.348918	0	0.000101622	0
CK	Eosinophils	B cells	PTPRC	MRC1	PTPRC - MRC1	0.415944	0	1.78982e-05	0
CK	Monocytes	B cells	PTPRC	MRC1	PTPRC - MRC1	0.321716	0	0.00020656	0
CK	Megakaryocytes	B cells	PTPRC	MRC1	PTPRC - MRC1	0.367394	0	8.39656e-05	0
CK	Neutrophils	B cells	PTPRC	MRC1	PTPRC - MRC1	0.372175	0	3.39512e-05	0
CK	NK cells	B cells	PTPRC	MRC1	PTPRC - MRC1	0.395733	0	4.0307e-05	0
CK	T cells	B cells	PTPRC	MRC1	PTPRC - MRC1	0.401261	0	0.00174985	0
CK	B cells	Dendritic cells	CD46	JAG1	CD46 - JAG1	0.0424779	0	4.49917e-07	0
CK	Dendritic cells	Dendritic cells	CD46	JAG1	CD46 - JAG1	0.0994576	0	9.5142e-08	0
CK	Eosinophils	Dendritic cells	CD46	JAG1	CD46 - JAG1	0.0509029	0	8.05787e-09	0
CK	Monocytes	Dendritic cells	CD46	JAG1	CD46 - JAG1	0.108929	0	2.40061e-07	0
CK	Megakaryocytes	Dendritic cells	CD46	JAG1	CD46 - JAG1	0	0	2.63328e-08	0
CK	Neutrophils	Dendritic cells	CD46	JAG1	CD46 - JAG1	0.0850866	0	4.18403e-08	0
CK	NK cells	Dendritic cells	CD46	JAG1	CD46 - JAG1	0	0	7.34621e-09	0
CK	T cells	Dendritic cells	CD46	JAG1	CD46 - JAG1	0	0	4.57633e-07	0
CK	B cells	Dendritic cells	CD48	CD244	CD48 - CD244A	0.0426552	0	4.34387e-06	0
CK	Dendritic cells	Dendritic cells	CD48	CD244	CD48 - CD244A	0.0606345	0	4.78548e-07	0
CK	Eosinophils	Dendritic cells	CD48	CD244	CD48 - CD244A	0	0	4.69164e-08	0
CK	Monocytes	Dendritic cells	CD48	CD244	CD48 - CD244A	0.0238873	0	6.05337e-07	0
CK	Megakaryocytes	Dendritic cells	CD48	CD244	CD48 - CD244A	0.0506469	0	4.22973e-07	0
CK	Neutrophils	Dendritic cells	CD48	CD244	CD48 - CD244A	0	0	1.16712e-08	0
CK	NK cells	Dendritic cells	CD48	CD244	CD48 - CD244A	0.0478662	0	2.58246e-07	0
CK	T cells	Dendritic cells	CD48	CD244	CD48 - CD244A	0.0512614	0	9.50491e-06	0
CK	Eosinophils	Eosinophils	CD48	CD244	CD48 - CD244A	0	0.0437153	1.17252e-07	0
CK	Neutrophils	Eosinophils	CD48	CD244	CD48 - CD244A	0	0.0437153	2.92661e-08	0
CK	B cells	Monocytes	CD48	CD244	CD48 - CD244A	0.0426552	0	4.00684e-05	0
CK	Dendritic cells	Monocytes	CD48	CD244	CD48 - CD244A	0.0606345	0	4.41501e-06	0
CK	Eosinophils	Monocytes	CD48	CD244	CD48 - CD244A	0	0	4.33018e-07	0
CK	Monocytes	Monocytes	CD48	CD244	CD48 - CD244A	0.0238873	0	5.58753e-06	0
CK	Megakaryocytes	Monocytes	CD48	CD244	CD48 - CD244A	0.0506469	0	3.90176e-06	0
CK	Neutrophils	Monocytes	CD48	CD244	CD48 - CD244A	0	0	1.07793e-07	0
CK	NK cells	Monocytes	CD48	CD244	CD48 - CD244A	0.0478662	0	2.38105e-06	0
CK	T cells	Monocytes	CD48	CD244	CD48 - CD244A	0.0512614	0	8.7658e-05	0
CK	B cells	Neutrophils	CD48	CD244	CD48 - CD244A	0.0426552	0	2.77968e-06	0
CK	Dendritic cells	Neutrophils	CD48	CD244	CD48 - CD244A	0.0606345	0	3.06244e-07	0
CK	Eosinophils	Neutrophils	CD48	CD244	CD48 - CD244A	0	0	3.00276e-08	0
CK	Monocytes	Neutrophils	CD48	CD244	CD48 - CD244A	0.0238873	0	3.8744e-07	0
CK	Megakaryocytes	Neutrophils	CD48	CD244	CD48 - CD244A	0.0506469	0	2.70669e-07	0
CK	Neutrophils	Neutrophils	CD48	CD244	CD48 - CD244A	0	0	7.47135e-09	0
CK	NK cells	Neutrophils	CD48	CD244	CD48 - CD244A	0.0478662	0	1.65232e-07	0
CK	T cells	Neutrophils	CD48	CD244	CD48 - CD244A	0.0512614	0	6.08194e-06	0
CK	Eosinophils	NK cells	CD48	CD244	CD48 - CD244A	0	0.0332816	1.84316e-07	0
CK	Neutrophils	NK cells	CD48	CD244	CD48 - CD244A	0	0.0332816	4.59509e-08	0
CK	NK cells	B cells	CD6	ALCAM	CD6 - ALCAM	0	0.0325741	6.52384e-06	0
CK	T cells	B cells	CD6	ALCAM	CD6 - ALCAM	0	0.0325741	0.000154117	0
CK	NK cells	Dendritic cells	CD6	ALCAM	CD6 - ALCAM	0	0.101564	1.98452e-06	0
CK	T cells	Dendritic cells	CD6	ALCAM	CD6 - ALCAM	0	0.101564	4.69343e-05	0
CK	T cells	Eosinophils	CD6	ALCAM	CD6 - ALCAM	0	0	3.51503e-07	0
CK	NK cells	Monocytes	CD6	ALCAM	CD6 - ALCAM	0	0.0925482	4.0239e-06	0
CK	T cells	Monocytes	CD6	ALCAM	CD6 - ALCAM	0	0.0925482	9.51513e-05	0
CK	NK cells	Megakaryocytes	CD6	ALCAM	CD6 - ALCAM	0	0	2.77579e-07	0
CK	T cells	Megakaryocytes	CD6	ALCAM	CD6 - ALCAM	0	0	6.55435e-06	0
CK	NK cells	Neutrophils	CD6	ALCAM	CD6 - ALCAM	0	0	9.53605e-08	0
CK	T cells	Neutrophils	CD6	ALCAM	CD6 - ALCAM	0	0	2.25158e-06	0
CK	NK cells	NK cells	CD6	ALCAM	CD6 - ALCAM	0	0.0669577	8.13514e-07	0
CK	T cells	NK cells	CD6	ALCAM	CD6 - ALCAM	0	0.0669577	1.9246e-05	0
CK	NK cells	T cells	CD6	ALCAM	CD6 - ALCAM	0	0	7.46741e-06	0
CK	T cells	T cells	CD6	ALCAM	CD6 - ALCAM	0	0	0.00017635	0
CK	B cells	NK cells	CLEC2D	KLRB1	CLEC2D - KLRB1	0.0266777	0	1.25339e-06	0
CK	Dendritic cells	NK cells	CLEC2D	KLRB1	CLEC2D - KLRB1	0.0806602	0	3.58486e-07	0
CK	Eosinophils	NK cells	CLEC2D	KLRB1	CLEC2D - KLRB1	0	0	1.62218e-08	0
CK	Monocytes	NK cells	CLEC2D	KLRB1	CLEC2D - KLRB1	0.0914542	0	9.78567e-07	0
CK	Megakaryocytes	NK cells	CLEC2D	KLRB1	CLEC2D - KLRB1	0.0564734	0	3.02692e-07	0
CK	Neutrophils	NK cells	CLEC2D	KLRB1	CLEC2D - KLRB1	0.0660394	0	1.52136e-07	0
CK	NK cells	NK cells	CLEC2D	KLRB1	CLEC2D - KLRB1	0.0428432	0	1.04108e-07	0
CK	T cells	NK cells	CLEC2D	KLRB1	CLEC2D - KLRB1	0.0532387	0	6.0536e-06	0
CK	B cells	NK cells	CLEC2A	KLRB1	CLEC2A - KLRB1	0	0	9.4905e-08	0
CK	Dendritic cells	NK cells	CLEC2A	KLRB1	CLEC2A - KLRB1	0.0257329	0	1.87063e-07	0
CK	Monocytes	NK cells	CLEC2A	KLRB1	CLEC2A - KLRB1	0.0286291	0	5.49422e-07	0
CK	Megakaryocytes	NK cells	CLEC2A	KLRB1	CLEC2A - KLRB1	0	0	5.68835e-09	0
CK	Neutrophils	NK cells	CLEC2A	KLRB1	CLEC2A - KLRB1	0	0	1.61416e-09	0
CK	NK cells	NK cells	CLEC2A	KLRB1	CLEC2A - KLRB1	0	0	1.87536e-09	0
CK	T cells	NK cells	CLEC2A	KLRB1	CLEC2A - KLRB1	0	0	6.47437e-07	0
CK	Dendritic cells	Dendritic cells	ICAM1	ITGAX_ITGB2	ICAM1 - (ITGAX+ITGB2)	0	0	3.1729e-07	0
CK	Monocytes	Dendritic cells	ICAM1	ITGAX_ITGB2	ICAM1 - (ITGAX+ITGB2)	0	0	6.23299e-07	0
CK	Dendritic cells	Eosinophils	ICAM1	ITGAX_ITGB2	ICAM1 - (ITGAX+ITGB2)	0	0	7.8306e-08	0
CK	Monocytes	Eosinophils	ICAM1	ITGAX_ITGB2	ICAM1 - (ITGAX+ITGB2)	0	0	1.53831e-07	0
CK	Dendritic cells	Monocytes	ICAM1	ITGAX_ITGB2	ICAM1 - (ITGAX+ITGB2)	0	0	3.31827e-07	0
CK	Monocytes	Monocytes	ICAM1	ITGAX_ITGB2	ICAM1 - (ITGAX+ITGB2)	0	0	6.51847e-07	0
CK	Dendritic cells	Dendritic cells	ICAM1	ITGAL_ITGB2	ICAM1 - (ITGAL+ITGB2)	0	0.0779889	2.01904e-06	0
CK	Monocytes	Dendritic cells	ICAM1	ITGAL_ITGB2	ICAM1 - (ITGAL+ITGB2)	0	0.0779889	3.96686e-06	0
CK	Dendritic cells	Eosinophils	ICAM1	ITGAL_ITGB2	ICAM1 - (ITGAL+ITGB2)	0	0	8.75258e-08	0
CK	Monocytes	Eosinophils	ICAM1	ITGAL_ITGB2	ICAM1 - (ITGAL+ITGB2)	0	0	1.71944e-07	0
CK	Dendritic cells	Monocytes	ICAM1	ITGAL_ITGB2	ICAM1 - (ITGAL+ITGB2)	0	0.0599342	3.09893e-06	0
CK	Monocytes	Monocytes	ICAM1	ITGAL_ITGB2	ICAM1 - (ITGAL+ITGB2)	0	0.0599342	6.08823e-06	0
CK	Dendritic cells	NK cells	ICAM1	ITGAL_ITGB2	ICAM1 - (ITGAL+ITGB2)	0	0	5.95369e-07	0
CK	Monocytes	NK cells	ICAM1	ITGAL_ITGB2	ICAM1 - (ITGAL+ITGB2)	0	0	1.16971e-06	0
CK	Dendritic cells	Dendritic cells	ICAM1	ITGAM_ITGB2	ICAM1 - (ITGAM+ITGB2)	0	0	4.64787e-07	0
CK	Monocytes	Dendritic cells	ICAM1	ITGAM_ITGB2	ICAM1 - (ITGAM+ITGB2)	0	0	9.13061e-07	0
CK	Dendritic cells	Eosinophils	ICAM1	ITGAM_ITGB2	ICAM1 - (ITGAM+ITGB2)	0	0	1.09032e-07	0
CK	Monocytes	Eosinophils	ICAM1	ITGAM_ITGB2	ICAM1 - (ITGAM+ITGB2)	0	0	2.14195e-07	0
CK	Dendritic cells	Monocytes	ICAM1	ITGAM_ITGB2	ICAM1 - (ITGAM+ITGB2)	0	0.0215642	1.23471e-06	0
CK	Monocytes	Monocytes	ICAM1	ITGAM_ITGB2	ICAM1 - (ITGAM+ITGB2)	0	0.0215642	2.42558e-06	0
CK	Dendritic cells	B cells	ICAM1	ITGAL	ICAM1 - ITGAL	0	0.0323517	6.8489e-06	0
CK	Monocytes	B cells	ICAM1	ITGAL	ICAM1 - ITGAL	0	0.0323517	1.34549e-05	0
CK	Dendritic cells	Dendritic cells	ICAM1	ITGAL	ICAM1 - ITGAL	0	0.250378	5.2993e-06	0
CK	Monocytes	Dendritic cells	ICAM1	ITGAL	ICAM1 - ITGAL	0	0.250378	1.04145e-05	0
CK	Dendritic cells	Eosinophils	ICAM1	ITGAL	ICAM1 - ITGAL	0	0.0600075	2.43277e-07	0
CK	Monocytes	Eosinophils	ICAM1	ITGAL	ICAM1 - ITGAL	0	0.0600075	4.77957e-07	0
CK	Dendritic cells	Monocytes	ICAM1	ITGAL	ICAM1 - ITGAL	0	0.164822	7.51787e-06	0
CK	Monocytes	Monocytes	ICAM1	ITGAL	ICAM1 - ITGAL	0	0.164822	1.47722e-05	0
CK	Dendritic cells	Megakaryocytes	ICAM1	ITGAL	ICAM1 - ITGAL	0	0.0499714	1.0814e-06	0
CK	Monocytes	Megakaryocytes	ICAM1	ITGAL	ICAM1 - ITGAL	0	0.0499714	2.12453e-06	0
CK	Dendritic cells	Neutrophils	ICAM1	ITGAL	ICAM1 - ITGAL	0	0.0639763	6.29123e-07	0
CK	Monocytes	Neutrophils	ICAM1	ITGAL	ICAM1 - ITGAL	0	0.0639763	1.23604e-06	0
CK	Dendritic cells	NK cells	ICAM1	ITGAL	ICAM1 - ITGAL	0	0.271165	1.99867e-06	0
CK	Monocytes	NK cells	ICAM1	ITGAL	ICAM1 - ITGAL	0	0.271165	3.92802e-06	0
CK	Dendritic cells	T cells	ICAM1	ITGAL	ICAM1 - ITGAL	0	0.055503	3.14539e-05	0
CK	Monocytes	T cells	ICAM1	ITGAL	ICAM1 - ITGAL	0	0.055503	6.17986e-05	0
CK	B cells	T cells	HLA-DQA1	CD4	HLA-DQA1 - CD4	0.294127	0	0.00242064	0
CK	Dendritic cells	T cells	HLA-DQA1	CD4	HLA-DQA1 - CD4	0.268183	0	0.000281343	0
CK	Monocytes	T cells	HLA-DQA1	CD4	HLA-DQA1 - CD4	0.0789685	0	0.000193176	0
CK	Megakaryocytes	T cells	HLA-DQA1	CD4	HLA-DQA1 - CD4	0.0455092	0	4.7596e-05	0
CK	NK cells	T cells	HLA-DQA1	CD4	HLA-DQA1 - CD4	0	0	9.89737e-06	0
CK	Dendritic cells	T cells	HLA-DMA	CD4	HLA-DMA - CD4	0	0	1.21593e-05	0
CK	Monocytes	T cells	HLA-DMA	CD4	HLA-DMA - CD4	0	0	1.38329e-05	0
CK	B cells	T cells	HLA-DMB	CD4	HLA-DMB - CD4	0.129876	0	0.00103403	0
CK	Dendritic cells	T cells	HLA-DMB	CD4	HLA-DMB - CD4	0.277872	0	0.000294216	0
CK	Eosinophils	T cells	HLA-DMB	CD4	HLA-DMB - CD4	0.00915168	0	6.84564e-06	0
CK	Monocytes	T cells	HLA-DMB	CD4	HLA-DMB - CD4	0.246677	0	0.000577685	0
CK	Neutrophils	T cells	HLA-DMB	CD4	HLA-DMB - CD4	0.029042	0	1.49237e-05	0
CK	B cells	T cells	HLA-DOB	CD4	HLA-DOB - CD4	0.03881	0	0.000434806	0
CK	Dendritic cells	T cells	HLA-DOB	CD4	HLA-DOB - CD4	0	0	1.1028e-06	0.03
CK	Megakaryocytes	T cells	HLA-DOB	CD4	HLA-DOB - CD4	0	0	1.81354e-06	0
CK	B cells	T cells	HLA-DRA	CD4	HLA-DRA - CD4	0.276771	0	0.00226798	0
CK	Dendritic cells	T cells	HLA-DRA	CD4	HLA-DRA - CD4	0.309099	0	0.000332419	0
CK	Monocytes	T cells	HLA-DRA	CD4	HLA-DRA - CD4	0.14852	0	0.000375064	0
CK	Megakaryocytes	T cells	HLA-DRA	CD4	HLA-DRA - CD4	0.0363956	0	4.1126e-05	0
CK	B cells	B cells	MPZL1	MPZL1	MPZL1 - MPZL1	0	0	2.44759e-05	0
CK	Monocytes	B cells	MPZL1	MPZL1	MPZL1 - MPZL1	0	0	1.54751e-06	0
CK	B cells	Monocytes	MPZL1	MPZL1	MPZL1 - MPZL1	0	0	1.54751e-06	0
CK	Monocytes	Monocytes	MPZL1	MPZL1	MPZL1 - MPZL1	0	0	9.78246e-08	0
CK	Dendritic cells	Dendritic cells	JAG1	NOTCH1	JAG1 - NOTCH1	0	0	4.18179e-10	0
CK	Dendritic cells	Monocytes	JAG1	NOTCH1	JAG1 - NOTCH1	0	0	6.08023e-09	0
CK	Dendritic cells	B cells	JAG1	NOTCH2	JAG1 - NOTCH2	0	0.296972	2.14999e-06	0
CK	Dendritic cells	Dendritic cells	JAG1	NOTCH2	JAG1 - NOTCH2	0	0.235196	2.17005e-07	0
CK	Dendritic cells	Eosinophils	JAG1	NOTCH2	JAG1 - NOTCH2	0	0.329867	4.28851e-08	0
CK	Dendritic cells	Monocytes	JAG1	NOTCH2	JAG1 - NOTCH2	0	0.233731	4.93686e-07	0
CK	Dendritic cells	Megakaryocytes	JAG1	NOTCH2	JAG1 - NOTCH2	0	0.0653852	8.38175e-08	0
CK	Dendritic cells	Neutrophils	JAG1	NOTCH2	JAG1 - NOTCH2	0	0.26543	8.61478e-08	0
CK	Dendritic cells	NK cells	JAG1	NOTCH2	JAG1 - NOTCH2	0	0.0469194	2.41117e-08	0
CK	Dendritic cells	T cells	JAG1	NOTCH2	JAG1 - NOTCH2	0	0.0463561	8.17987e-07	0
CK	Dendritic cells	B cells	PECAM1	PECAM1	PECAM1 - PECAM1	0.0923252	0	3.14476e-05	0
CK	Monocytes	B cells	PECAM1	PECAM1	PECAM1 - PECAM1	0.115977	0	9.43653e-05	0
CK	Neutrophils	B cells	PECAM1	PECAM1	PECAM1 - PECAM1	0	0	3.36096e-06	0.01
CK	NK cells	B cells	PECAM1	PECAM1	PECAM1 - PECAM1	0.0465325	0	8.40787e-06	0
CK	B cells	Dendritic cells	PECAM1	PECAM1	PECAM1 - PECAM1	0	0.0923252	3.14476e-05	0
CK	Neutrophils	Dendritic cells	PECAM1	PECAM1	PECAM1 - PECAM1	0	0.0923252	2.20518e-06	0
CK	B cells	Monocytes	PECAM1	PECAM1	PECAM1 - PECAM1	0	0.115977	9.43653e-05	0
CK	Neutrophils	Monocytes	PECAM1	PECAM1	PECAM1 - PECAM1	0	0.115977	6.61208e-06	0
CK	B cells	Neutrophils	PECAM1	PECAM1	PECAM1 - PECAM1	0	0	3.36096e-06	0.01
CK	Dendritic cells	Neutrophils	PECAM1	PECAM1	PECAM1 - PECAM1	0.0923252	0	2.20518e-06	0
CK	Monocytes	Neutrophils	PECAM1	PECAM1	PECAM1 - PECAM1	0.115977	0	6.61208e-06	0
CK	Neutrophils	Neutrophils	PECAM1	PECAM1	PECAM1 - PECAM1	0	0	2.3601e-07	0.01
CK	NK cells	Neutrophils	PECAM1	PECAM1	PECAM1 - PECAM1	0.0465325	0	5.89873e-07	0
CK	B cells	NK cells	PECAM1	PECAM1	PECAM1 - PECAM1	0	0.0465325	8.40787e-06	0
CK	Neutrophils	NK cells	PECAM1	PECAM1	PECAM1 - PECAM1	0	0.0465325	5.89873e-07	0
CK	Eosinophils	T cells	SEMA7A	ITGB1_ITGA1	SEMA7A - (ITGB1+ITGA1)	0.0552913	0	2.14304e-05	0
CK	Eosinophils	Megakaryocytes	SEMA7A	PLXNC1	SEMA7A - PLXNC1	0.0552913	0	2.85003e-07	0
CK	Dendritic cells	B cells	LPAR1	ADGRE5	LPAR1 - ADGRE5	0	0.0265033	2.48314e-06	0
CK	Dendritic cells	Dendritic cells	LPAR1	ADGRE5	LPAR1 - ADGRE5	0	0.316467	3.00434e-06	0
CK	Dendritic cells	Eosinophils	LPAR1	ADGRE5	LPAR1 - ADGRE5	0	0.381612	5.32586e-07	0
CK	Dendritic cells	Monocytes	LPAR1	ADGRE5	LPAR1 - ADGRE5	0	0.264773	5.66107e-06	0
CK	Dendritic cells	Megakaryocytes	LPAR1	ADGRE5	LPAR1 - ADGRE5	0	0.0550656	6.11888e-07	0
CK	Dendritic cells	Neutrophils	LPAR1	ADGRE5	LPAR1 - ADGRE5	0	0.267129	8.73851e-07	0
CK	Dendritic cells	NK cells	LPAR1	ADGRE5	LPAR1 - ADGRE5	0	0.220827	7.0888e-07	0
CK	Dendritic cells	T cells	LPAR1	ADGRE5	LPAR1 - ADGRE5	0	0.0574963	1.51459e-05	0
CK	T cells	Dendritic cells	ITGAV_ITGB1	ADGRE5	(ITGAV+ITGB1) - ADGRE5	0	0.316467	0.000568694	0
CK	B cells	Eosinophils	ITGAV_ITGB1	ADGRE5	(ITGAV+ITGB1) - ADGRE5	0	0.381612	1.92124e-05	0.04
CK	Megakaryocytes	Eosinophils	ITGAV_ITGB1	ADGRE5	(ITGAV+ITGB1) - ADGRE5	0	0.381612	2.03002e-06	0.03
CK	T cells	Eosinophils	ITGAV_ITGB1	ADGRE5	(ITGAV+ITGB1) - ADGRE5	0	0.381612	0.000100313	0
CK	T cells	Monocytes	ITGAV_ITGB1	ADGRE5	(ITGAV+ITGB1) - ADGRE5	0	0.264773	0.00107574	0
CK	T cells	Neutrophils	ITGAV_ITGB1	ADGRE5	(ITGAV+ITGB1) - ADGRE5	0	0.267129	0.000165895	0
CK	T cells	NK cells	ITGAV_ITGB1	ADGRE5	(ITGAV+ITGB1) - ADGRE5	0	0.220827	0.000135372	0
CK	B cells	Dendritic cells	APP	SORL1	APP - SORL1	0	0.167603	9.24321e-05	0
CK	Megakaryocytes	Dendritic cells	APP	SORL1	APP - SORL1	0	0.167603	6.01592e-06	0.02
CK	B cells	Eosinophils	APP	SORL1	APP - SORL1	0	0.445289	3.78709e-05	0
CK	Dendritic cells	Eosinophils	APP	SORL1	APP - SORL1	0	0.445289	2.86025e-06	0
CK	Monocytes	Eosinophils	APP	SORL1	APP - SORL1	0	0.445289	3.67484e-06	0
CK	Megakaryocytes	Eosinophils	APP	SORL1	APP - SORL1	0	0.445289	2.47891e-06	0
CK	NK cells	Eosinophils	APP	SORL1	APP - SORL1	0	0.445289	5.60361e-07	0.02
CK	T cells	Eosinophils	APP	SORL1	APP - SORL1	0	0.445289	3.01419e-05	0
CK	B cells	Monocytes	APP	SORL1	APP - SORL1	0	0.231516	0.000294302	0
CK	Dendritic cells	Monocytes	APP	SORL1	APP - SORL1	0	0.231516	2.21184e-05	0
CK	Megakaryocytes	Monocytes	APP	SORL1	APP - SORL1	0	0.231516	1.91825e-05	0
CK	T cells	Monocytes	APP	SORL1	APP - SORL1	0	0.231516	0.000232599	0
CK	B cells	Megakaryocytes	APP	SORL1	APP - SORL1	0	0.0631182	5.36862e-05	0
CK	B cells	Neutrophils	APP	SORL1	APP - SORL1	0	0.40182	7.32716e-05	0
CK	Dendritic cells	Neutrophils	APP	SORL1	APP - SORL1	0	0.40182	5.52732e-06	0
CK	Monocytes	Neutrophils	APP	SORL1	APP - SORL1	0	0.40182	7.09642e-06	0
CK	Megakaryocytes	Neutrophils	APP	SORL1	APP - SORL1	0	0.40182	4.79119e-06	0
CK	NK cells	Neutrophils	APP	SORL1	APP - SORL1	0	0.40182	1.08205e-06	0.02
CK	T cells	Neutrophils	APP	SORL1	APP - SORL1	0	0.40182	5.82183e-05	0
CK	B cells	NK cells	APP	SORL1	APP - SORL1	0	0.218554	4.16892e-05	0
CK	Dendritic cells	NK cells	APP	SORL1	APP - SORL1	0	0.218554	3.13125e-06	0
CK	Megakaryocytes	NK cells	APP	SORL1	APP - SORL1	0	0.218554	2.71585e-06	0
CK	T cells	NK cells	APP	SORL1	APP - SORL1	0	0.218554	3.292e-05	0.02
CK	B cells	T cells	APP	SORL1	APP - SORL1	0	0.167746	0.00137877	0
CK	Megakaryocytes	T cells	APP	SORL1	APP - SORL1	0	0.167746	8.97351e-05	0.04
CK	B cells	Dendritic cells	APP	TNFRSF21	APP - TNFRSF21	0	0.0867117	5.06969e-05	0
CK	Dendritic cells	Dendritic cells	APP	TNFRSF21	APP - TNFRSF21	0	0.0867117	3.79726e-06	0
CK	Monocytes	Dendritic cells	APP	TNFRSF21	APP - TNFRSF21	0	0.0867117	4.85464e-06	0
CK	Megakaryocytes	Dendritic cells	APP	TNFRSF21	APP - TNFRSF21	0	0.0867117	3.29474e-06	0
CK	NK cells	Dendritic cells	APP	TNFRSF21	APP - TNFRSF21	0	0.0867117	7.40038e-07	0
CK	T cells	Dendritic cells	APP	TNFRSF21	APP - TNFRSF21	0	0.0867117	3.98749e-05	0
CK	B cells	Monocytes	APP	TNFRSF21	APP - TNFRSF21	0	0.0285713	5.86924e-05	0
CK	Dendritic cells	Monocytes	APP	TNFRSF21	APP - TNFRSF21	0	0.0285713	4.39182e-06	0
CK	Monocytes	Monocytes	APP	TNFRSF21	APP - TNFRSF21	0	0.0285713	5.61152e-06	0
CK	Megakaryocytes	Monocytes	APP	TNFRSF21	APP - TNFRSF21	0	0.0285713	3.81114e-06	0
CK	NK cells	Monocytes	APP	TNFRSF21	APP - TNFRSF21	0	0.0285713	8.55384e-07	0
CK	T cells	Monocytes	APP	TNFRSF21	APP - TNFRSF21	0	0.0285713	4.60992e-05	0
CK	B cells	Dendritic cells	APP	TREM2_TYROBP	APP - (TREM2+TYROBP)	0	0	2.54622e-05	0
CK	Dendritic cells	Dendritic cells	APP	TREM2_TYROBP	APP - (TREM2+TYROBP)	0	0	1.90518e-06	0
CK	Monocytes	Dendritic cells	APP	TREM2_TYROBP	APP - (TREM2+TYROBP)	0	0	2.43422e-06	0
CK	Megakaryocytes	Dendritic cells	APP	TREM2_TYROBP	APP - (TREM2+TYROBP)	0	0	1.65329e-06	0
CK	NK cells	Dendritic cells	APP	TREM2_TYROBP	APP - (TREM2+TYROBP)	0	0	3.71057e-07	0
CK	T cells	Dendritic cells	APP	TREM2_TYROBP	APP - (TREM2+TYROBP)	0	0	1.99975e-05	0
CK	B cells	Monocytes	APP	TREM2_TYROBP	APP - (TREM2+TYROBP)	0	0	9.84517e-05	0
CK	Dendritic cells	Monocytes	APP	TREM2_TYROBP	APP - (TREM2+TYROBP)	0	0	7.37235e-06	0
CK	Monocytes	Monocytes	APP	TREM2_TYROBP	APP - (TREM2+TYROBP)	0	0	9.42389e-06	0
CK	Megakaryocytes	Monocytes	APP	TREM2_TYROBP	APP - (TREM2+TYROBP)	0	0	6.39694e-06	0
CK	NK cells	Monocytes	APP	TREM2_TYROBP	APP - (TREM2+TYROBP)	0	0	1.43656e-06	0
CK	T cells	Monocytes	APP	TREM2_TYROBP	APP - (TREM2+TYROBP)	0	0	7.74087e-05	0
CK	Dendritic cells	Dendritic cells	ADORA3	ENTPD1	ADORA3 - ENTPD1	0.0267208	0	3.29562e-07	0
CK	Eosinophils	Dendritic cells	ADORA3	ENTPD1	ADORA3 - ENTPD1	0.0650199	0	1.20259e-07	0
CK	Monocytes	Dendritic cells	ADORA3	ENTPD1	ADORA3 - ENTPD1	0	0	1.80086e-08	0
CK	Monocytes	Monocytes	ADORA3	ENTPD1	ADORA3 - ENTPD1	0	0.0217196	3.29241e-07	0
CK	Dendritic cells	Neutrophils	ADORA3	ENTPD1	ADORA3 - ENTPD1	0.0267208	0	3.64917e-07	0
CK	Eosinophils	Neutrophils	ADORA3	ENTPD1	ADORA3 - ENTPD1	0.0650199	0	1.33045e-07	0
CK	Monocytes	Neutrophils	ADORA3	ENTPD1	ADORA3 - ENTPD1	0	0	1.99523e-08	0
CK	Dendritic cells	Dendritic cells	CEACAM6	CEACAM6	CEACAM6 - CEACAM6	0	0	8.49123e-07	0
CK	Eosinophils	Dendritic cells	CEACAM6	CEACAM6	CEACAM6 - CEACAM6	0.317871	0	2.07413e-06	0
CK	Dendritic cells	Eosinophils	CEACAM6	CEACAM6	CEACAM6 - CEACAM6	0	0.317871	2.07413e-06	0
CK	B cells	B cells	PECAM1	CD38	PECAM1 - CD38	0	0.118613	0.000297863	0
CK	Neutrophils	B cells	PECAM1	CD38	PECAM1 - CD38	0	0.118613	2.08775e-05	0
CK	B cells	Dendritic cells	PECAM1	CD38	PECAM1 - CD38	0	0.106758	3.79697e-05	0
CK	Neutrophils	Dendritic cells	PECAM1	CD38	PECAM1 - CD38	0	0.106758	2.66137e-06	0
CK	B cells	Monocytes	PECAM1	CD38	PECAM1 - CD38	0	0.0368353	5.16881e-05	0
CK	Neutrophils	Monocytes	PECAM1	CD38	PECAM1 - CD38	0	0.0368353	3.62641e-06	0
CK	Dendritic cells	Megakaryocytes	PECAM1	CD38	PECAM1 - CD38	0.0923252	0	3.12927e-06	0
CK	Monocytes	Megakaryocytes	PECAM1	CD38	PECAM1 - CD38	0.115977	0	9.39022e-06	0
CK	NK cells	Megakaryocytes	PECAM1	CD38	PECAM1 - CD38	0.0465325	0	8.36634e-07	0
CK	Dendritic cells	NK cells	PECAM1	CD38	PECAM1 - CD38	0.0923252	0	1.96909e-06	0
CK	Monocytes	NK cells	PECAM1	CD38	PECAM1 - CD38	0.115977	0	5.90607e-06	0
CK	NK cells	NK cells	PECAM1	CD38	PECAM1 - CD38	0.0465325	0	5.2661e-07	0
Pm	Eosinophils	Eosinophils	CEACAM6	CEACAM6	CEACAM6 - CEACAM6	0.432794	0.432794	2.69675e-06	0
Pm	Monocytes	Dendritic cells	CD55	ADGRE5	CD55 - ADGRE5	0.184204	0.444874	0.000510461	0
Pm	Monocytes	Eosinophils	CD55	ADGRE5	CD55 - ADGRE5	0.184204	0.443188	4.04564e-05	0
Pm	Monocytes	Neutrophils	CD55	ADGRE5	CD55 - ADGRE5	0.184204	0.407003	0.000167555	0
Pm	Monocytes	NK cells	Cholesterol-LIPA	RORA	CHOLESTEROL-LIPA - RORA	0.12005	0.574312	0.00011067	0
Pm	Dendritic cells	Dendritic cells	CD55	ADGRE5	CD55 - ADGRE5	0.151843	0.444874	0.000197911	0
Pm	Dendritic cells	Eosinophils	CD55	ADGRE5	CD55 - ADGRE5	0.151843	0.443188	1.56776e-05	0
Pm	Monocytes	Dendritic cells	THBS1	CD36	THBS1 - CD36	0.155975	0.417124	0.000492887	0
Pm	Monocytes	Monocytes	CD55	ADGRE5	CD55 - ADGRE5	0.184204	0.339808	0.000982199	0
Pm	Dendritic cells	Neutrophils	CD55	ADGRE5	CD55 - ADGRE5	0.151843	0.407003	6.48997e-05	0
Pm	Monocytes	Monocytes	THBS1	CD36	THBS1 - CD36	0.155975	0.393823	0.00113952	0
Pm	Monocytes	NK cells	CD55	ADGRE5	CD55 - ADGRE5	0.184204	0.31291	8.35494e-05	0
Pm	NK cells	Dendritic cells	PTPRC	MRC1	PTPRC - MRC1	0.500544	0.105352	3.37965e-05	0
Pm	T cells	Dendritic cells	PTPRC	MRC1	PTPRC - MRC1	0.495674	0.105352	0.00167584	0
Pm	Dendritic cells	Monocytes	CD55	ADGRE5	CD55 - ADGRE5	0.151843	0.339808	0.000380152	0
Pm	Dendritic cells	NK cells	Cholesterol-LIPA	RORA	CHOLESTEROL-LIPA - RORA	0.0892128	0.574312	3.13079e-05	0
Pm	Dendritic cells	NK cells	CD55	ADGRE5	CD55 - ADGRE5	0.151843	0.31291	3.23116e-05	0
Pm	Eosinophils	Dendritic cells	PTPRC	MRC1	PTPRC - MRC1	0.443115	0.105352	9.83857e-06	0
Pm	Monocytes	NK cells	THBS1	CD47	THBS1 - CD47	0.155975	0.294658	8.21653e-05	0
Pm	Megakaryocytes	Dendritic cells	PTPRC	MRC1	PTPRC - MRC1	0.435243	0.105352	3.22842e-05	0
Pm	B cells	Dendritic cells	PTPRC	MRC1	PTPRC - MRC1	0.41866	0.105352	0.00108165	0
Pm	Dendritic cells	Dendritic cells	PTPRC	MRC1	PTPRC - MRC1	0.418284	0.105352	0.00012203	0
Pm	T cells	T cells	CADM1	CADM1	CADM1 - CADM1	0.204388	0.204388	0.0163519	0
Pm	Monocytes	Monocytes	PECAM1	PECAM1	PECAM1 - PECAM1	0.202486	0.202486	0.000640682	0
Pm	Monocytes	Dendritic cells	PTPRC	MRC1	PTPRC - MRC1	0.382925	0.105352	0.000272911	0
Pm	Monocytes	Dendritic cells	ITGAV_ITGB1	ADGRE5	(ITGAV+ITGB1) - ADGRE5	0.089733	0.444874	0.000261618	0
Pm	Monocytes	Eosinophils	ITGAV_ITGB1	ADGRE5	(ITGAV+ITGB1) - ADGRE5	0.089733	0.443188	2.06404e-05	0
Pm	Monocytes	T cells	Cholesterol-LIPA	RORA	CHOLESTEROL-LIPA - RORA	0.12005	0.324985	0.00349965	0
Pm	Monocytes	Dendritic cells	THBS1	CD47	THBS1 - CD47	0.155975	0.24854	0.000300854	0
Pm	Monocytes	T cells	THBS1	CD47	THBS1 - CD47	0.155975	0.234335	0.00334508	0
Pm	Monocytes	Neutrophils	ITGAV_ITGB1	ADGRE5	(ITGAV+ITGB1) - ADGRE5	0.089733	0.407003	8.5115e-05	0
Pm	Monocytes	Monocytes	THBS1	CD47	THBS1 - CD47	0.155975	0.233718	0.000692734	0
Pm	Neutrophils	Dendritic cells	PTPRC	MRC1	PTPRC - MRC1	0.345387	0.105352	3.85017e-05	0
Pm	NK cells	Dendritic cells	MIF	CD74_CD44	MIF - (CD74+CD44)	0.185232	0.189586	2.38935e-05	0
Pm	Monocytes	Megakaryocytes	THBS1	CD47	THBS1 - CD47	0.155975	0.219134	6.43773e-05	0
Pm	T cells	Dendritic cells	MIF	CD74_CD44	MIF - (CD74+CD44)	0.170906	0.189586	0.0010027	0
Pm	NK cells	Monocytes	MIF	CD74_CD44	MIF - (CD74+CD44)	0.185232	0.172406	5.12646e-05	0
Pm	Monocytes	B cells	THBS1	CD47	THBS1 - CD47	0.155975	0.20426	0.00230551	0
Pm	Monocytes	Dendritic cells	PECAM1	CD38	PECAM1 - CD38	0.202486	0.154191	0.000216271	0
Pm	Dendritic cells	Dendritic cells	ITGAV_ITGB1	ADGRE5	(ITGAV+ITGB1) - ADGRE5	0.0699565	0.444874	0.000120992	0
Pm	Dendritic cells	Eosinophils	ITGAV_ITGB1	ADGRE5	(ITGAV+ITGB1) - ADGRE5	0.0699565	0.443188	9.55159e-06	0
Pm	Monocytes	Monocytes	ITGAV_ITGB1	ADGRE5	(ITGAV+ITGB1) - ADGRE5	0.089733	0.339808	0.000495547	0
Pm	T cells	Monocytes	MIF	CD74_CD44	MIF - (CD74+CD44)	0.170906	0.172406	0.00214844	0
Pm	Monocytes	Dendritic cells	PECAM1	PECAM1	PECAM1 - PECAM1	0.202486	0.143942	0.000211163	0
Pm	Dendritic cells	Monocytes	PECAM1	PECAM1	PECAM1 - PECAM1	0.143942	0.202486	0.000211163	0
Pm	Dendritic cells	T cells	Cholesterol-LIPA	RORA	CHOLESTEROL-LIPA - RORA	0.0892128	0.324985	0.000974656	0
Pm	Dendritic cells	Neutrophils	ITGAV_ITGB1	ADGRE5	(ITGAV+ITGB1) - ADGRE5	0.0699565	0.407003	3.94111e-05	0
Pm	Neutrophils	Dendritic cells	CD55	ADGRE5	CD55 - ADGRE5	0.0639271	0.444874	4.11993e-05	0
Pm	Neutrophils	Eosinophils	CD55	ADGRE5	CD55 - ADGRE5	0.0639271	0.443188	3.25092e-06	0
Pm	Monocytes	NK cells	ITGAV_ITGB1	ADGRE5	(ITGAV+ITGB1) - ADGRE5	0.089733	0.31291	4.18554e-05	0
Pm	NK cells	B cells	MIF	CD74_CXCR4	MIF - (CD74+CXCR4)	0.185232	0.14802	0.000162762	0
Pm	NK cells	Dendritic cells	ITGAV_ITGB1	ADGRE5	(ITGAV+ITGB1) - ADGRE5	0.0591923	0.444874	3.0114e-05	0
Pm	NK cells	Eosinophils	ITGAV_ITGB1	ADGRE5	(ITGAV+ITGB1) - ADGRE5	0.0591923	0.443188	2.37797e-06	0
Pm	Monocytes	B cells	PECAM1	CD38	PECAM1 - CD38	0.202486	0.129402	0.00153352	0
Pm	Neutrophils	Neutrophils	CD55	ADGRE5	CD55 - ADGRE5	0.0639271	0.407003	1.34078e-05	0
Pm	NK cells	B cells	PTPRC	CD22	PTPRC - CD22	0.500544	0.0516259	0.000239592	0
Pm	T cells	B cells	PTPRC	CD22	PTPRC - CD22	0.495674	0.0516259	0.0118779	0
Pm	T cells	B cells	MIF	CD74_CXCR4	MIF - (CD74+CXCR4)	0.170906	0.14802	0.0068123	0
Pm	B cells	Dendritic cells	MIF	CD74_CD44	MIF - (CD74+CD44)	0.12867	0.189586	0.000602552	0
Pm	Monocytes	Neutrophils	CXCL2	CXCR1	CXCL2 - CXCR1	0.0740874	0.327955	9.83099e-05	0
Pm	NK cells	Neutrophils	ITGAV_ITGB1	ADGRE5	(ITGAV+ITGB1) - ADGRE5	0.0591923	0.407003	9.81438e-06	0
Pm	Dendritic cells	Monocytes	ITGAV_ITGB1	ADGRE5	(ITGAV+ITGB1) - ADGRE5	0.0699565	0.339808	0.000229666	0
Pm	Eosinophils	B cells	PTPRC	CD22	PTPRC - CD22	0.443115	0.0516259	6.94851e-05	0
Pm	Megakaryocytes	B cells	PTPRC	CD22	PTPRC - CD22	0.435243	0.0516259	0.000228292	0
Pm	Dendritic cells	Dendritic cells	PECAM1	CD38	PECAM1 - CD38	0.143942	0.154191	7.11025e-05	0
Pm	B cells	Monocytes	MIF	CD74_CD44	MIF - (CD74+CD44)	0.12867	0.172406	0.00128925	0
Pm	Dendritic cells	NK cells	ITGAV_ITGB1	ADGRE5	(ITGAV+ITGB1) - ADGRE5	0.0699565	0.31291	1.94166e-05	0
Pm	Neutrophils	Monocytes	CD55	ADGRE5	CD55 - ADGRE5	0.0639271	0.339808	7.80787e-05	0
Pm	B cells	B cells	PTPRC	CD22	PTPRC - CD22	0.41866	0.0516259	0.00764398	0
Pm	Dendritic cells	B cells	PTPRC	CD22	PTPRC - CD22	0.418284	0.0516259	0.000862519	0
Pm	T cells	Megakaryocytes	CADM1	CADM1	CADM1 - CADM1	0.204388	0.105004	0.00030319	0
Pm	Megakaryocytes	T cells	CADM1	CADM1	CADM1 - CADM1	0.105004	0.204388	0.00030319	0
Pm	Dendritic cells	Dendritic cells	PECAM1	PECAM1	PECAM1 - PECAM1	0.143942	0.143942	6.94038e-05	0
Pm	B cells	Dendritic cells	CD55	ADGRE5	CD55 - ADGRE5	0.0453105	0.444874	0.000658291	0
Pm	NK cells	Monocytes	ITGAV_ITGB1	ADGRE5	(ITGAV+ITGB1) - ADGRE5	0.0591923	0.339808	5.72161e-05	0
Pm	B cells	Eosinophils	CD55	ADGRE5	CD55 - ADGRE5	0.0453105	0.443188	5.18586e-05	0
Pm	Neutrophils	NK cells	CD55	ADGRE5	CD55 - ADGRE5	0.0639271	0.31291	6.59628e-06	0
Pm	Monocytes	B cells	PTPRC	CD22	PTPRC - CD22	0.382925	0.0516259	0.0019261	0
Pm	B cells	B cells	MIF	CD74_CXCR4	MIF - (CD74+CXCR4)	0.12867	0.14802	0.00408243	0
Pm	Dendritic cells	B cells	PECAM1	CD38	PECAM1 - CD38	0.143942	0.129402	0.000502943	0
Pm	NK cells	NK cells	ITGAV_ITGB1	ADGRE5	(ITGAV+ITGB1) - ADGRE5	0.0591923	0.31291	4.83928e-06	0
Pm	B cells	Neutrophils	CD55	ADGRE5	CD55 - ADGRE5	0.0453105	0.407003	0.000213548	0
Pm	Neutrophils	B cells	PTPRC	CD22	PTPRC - CD22	0.345387	0.0516259	0.000271399	0
Pm	NK cells	B cells	MIF	CD74_CD44	MIF - (CD74+CD44)	0.185232	0.0922043	0.000118854	0
Pm	Monocytes	Neutrophils	THBS1	CD47	THBS1 - CD47	0.155975	0.101647	7.65444e-05	0
Pm	T cells	B cells	MIF	CD74_CD44	MIF - (CD74+CD44)	0.170906	0.0922043	0.00496328	0
Pm	Monocytes	Dendritic cells	C3	ITGAM_ITGB2	C3 - (ITGAM+ITGB2)	0.50169	0.0313336	0.000160209	0
Pm	Monocytes	Dendritic cells	MIF	CD74_CD44	MIF - (CD74+CD44)	0.0815726	0.189586	0.00010635	0
Pm	B cells	Monocytes	CD55	ADGRE5	CD55 - ADGRE5	0.0453105	0.339808	0.00124055	0
Pm	Dendritic cells	Dendritic cells	TGFB1	TGFbR1_R2	TGFB1 - (TGFBR1+TGFBR2)	0.129003	0.112658	4.61618e-05	0
Pm	B cells	NK cells	CD55	ADGRE5	CD55 - ADGRE5	0.0453105	0.31291	0.000104543	0
Pm	NK cells	Dendritic cells	TGFB1	TGFbR1_R2	TGFB1 - (TGFBR1+TGFBR2)	0.125791	0.112658	8.94934e-06	0
Pm	Monocytes	Monocytes	MIF	CD74_CD44	MIF - (CD74+CD44)	0.0815726	0.172406	0.000227106	0
Pm	NK cells	Dendritic cells	MIF	CD74_CXCR4	MIF - (CD74+CXCR4)	0.185232	0.0758323	1.07302e-05	0
Pm	Dendritic cells	Eosinophils	CXCL12	CXCR4	CXCL12 - CXCR4	0.0423186	0.328765	5.71672e-06	0
Pm	Monocytes	T cells	CD55	ADGRE5	CD55 - ADGRE5	0.184204	0.0739172	0.00202147	0
Pm	Monocytes	Monocytes	C3	ITGAM_ITGB2	C3 - (ITGAM+ITGB2)	0.50169	0.0265541	0.000298118	0
Pm	Monocytes	Dendritic cells	TGFB1	TGFbR1_R2	TGFB1 - (TGFBR1+TGFBR2)	0.115346	0.112658	0.000122724	0
Pm	T cells	Dendritic cells	MIF	CD74_CXCR4	MIF - (CD74+CXCR4)	0.170906	0.0758323	0.000447555	0
Pm	Megakaryocytes	Dendritic cells	MIF	CD74_CD44	MIF - (CD74+CD44)	0.0676463	0.189586	1.57039e-05	0
Pm	Dendritic cells	NK cells	GRN	SORT1	GRN - SORT1	0.323433	0.0382912	9.97368e-06	0
Pm	T cells	Dendritic cells	CADM1	CADM1	CADM1 - CADM1	0.204388	0.0600859	0.000752431	0
Pm	Dendritic cells	T cells	CADM1	CADM1	CADM1 - CADM1	0.0600859	0.204388	0.000752431	0
Pm	Monocytes	B cells	MIF	CD74_CXCR4	MIF - (CD74+CXCR4)	0.0815726	0.14802	0.000717794	0
Pm	Dendritic cells	Dendritic cells	C3	ITGAM_ITGB2	C3 - (ITGAM+ITGB2)	0.381625	0.0313336	4.84123e-05	0
Pm	Monocytes	NK cells	GRN	SORT1	GRN - SORT1	0.310241	0.0382912	2.31599e-05	0
Pm	NK cells	Monocytes	PECAM1	PECAM1	PECAM1 - PECAM1	0.0586221	0.202486	3.29976e-05	0
Pm	Monocytes	NK cells	PECAM1	PECAM1	PECAM1 - PECAM1	0.202486	0.0586221	3.29976e-05	0
Pm	B cells	B cells	MIF	CD74_CD44	MIF - (CD74+CD44)	0.12867	0.0922043	0.00296735	0
Pm	Megakaryocytes	Monocytes	MIF	CD74_CD44	MIF - (CD74+CD44)	0.0676463	0.172406	3.35828e-05	0
Pm	Dendritic cells	T cells	CD55	ADGRE5	CD55 - ADGRE5	0.151843	0.0739172	0.000779514	0
Pm	Megakaryocytes	Megakaryocytes	CADM1	CADM1	CADM1 - CADM1	0.105004	0.105004	5.61195e-06	0
Pm	Dendritic cells	Dendritic cells	ICAM1	ITGAL	ICAM1 - ITGAL	0.032356	0.3326	4.59289e-05	0
Pm	Dendritic cells	NK cells	ICAM1	ITGAL	ICAM1 - ITGAL	0.032356	0.332134	1.07996e-05	0
Pm	NK cells	Monocytes	PTPRC	MRC1	PTPRC - MRC1	0.500544	0.021185	2.44899e-05	0
Pm	Eosinophils	Dendritic cells	TGFB1	TGFbR1_R2	TGFB1 - (TGFBR1+TGFBR2)	0.0940389	0.112658	4.96133e-06	0
Pm	NK cells	Megakaryocytes	MIF	CD74_CXCR4	MIF - (CD74+CXCR4)	0.185232	0.0571857	2.74705e-06	0
Pm	T cells	Monocytes	PTPRC	MRC1	PTPRC - MRC1	0.495674	0.021185	0.00121349	0
Pm	Dendritic cells	Monocytes	C3	ITGAM_ITGB2	C3 - (ITGAM+ITGB2)	0.381625	0.0265541	8.98425e-05	0
Pm	Megakaryocytes	B cells	MIF	CD74_CXCR4	MIF - (CD74+CXCR4)	0.0676463	0.14802	0.000106287	0
Pm	Monocytes	Megakaryocytes	Cholesterol-LIPA	RORA	CHOLESTEROL-LIPA - RORA	0.12005	0.083377	2.67958e-05	0
Pm	Dendritic cells	Neutrophils	CXCL2	CXCR1	CXCL2 - CXCR1	0.0298255	0.327955	1.63451e-05	0
Pm	T cells	Megakaryocytes	MIF	CD74_CXCR4	MIF - (CD74+CXCR4)	0.170906	0.0571857	0.000114575	0
Pm	Eosinophils	Monocytes	PTPRC	MRC1	PTPRC - MRC1	0.443115	0.021185	7.03888e-06	0
Pm	Monocytes	Megakaryocytes	PECAM1	CD38	PECAM1 - CD38	0.202486	0.0457352	2.01808e-05	0
Pm	Megakaryocytes	Monocytes	PTPRC	MRC1	PTPRC - MRC1	0.435243	0.021185	2.31942e-05	0
Pm	Monocytes	Dendritic cells	ICAM1	ITGAL	ICAM1 - ITGAL	0.0273946	0.3326	8.41472e-05	0
Pm	Monocytes	NK cells	ICAM1	ITGAL	ICAM1 - ITGAL	0.0273946	0.332134	1.97851e-05	0
Pm	NK cells	Dendritic cells	PECAM1	CD38	PECAM1 - CD38	0.0586221	0.154191	1.1072e-05	0
Pm	Monocytes	Monocytes	PECAM1	CD38	PECAM1 - CD38	0.202486	0.0444742	0.000273703	0
Pm	B cells	Monocytes	PTPRC	MRC1	PTPRC - MRC1	0.41866	0.021185	0.000775497	0
Pm	Dendritic cells	Monocytes	PTPRC	MRC1	PTPRC - MRC1	0.418284	0.021185	8.75369e-05	0
Pm	Monocytes	Megakaryocytes	CD55	ADGRE5	CD55 - ADGRE5	0.184204	0.0479608	1.95103e-05	0
Pm	Dendritic cells	Monocytes	TGFB1	TGFbR1_R2	TGFB1 - (TGFBR1+TGFBR2)	0.129003	0.0657974	0.000105222	0
Pm	NK cells	Dendritic cells	PECAM1	PECAM1	PECAM1 - PECAM1	0.0586221	0.143942	1.08033e-05	0
Pm	Dendritic cells	NK cells	PECAM1	PECAM1	PECAM1 - PECAM1	0.143942	0.0586221	1.08033e-05	0
Pm	Monocytes	Eosinophils	CXCL12	CXCR4	CXCL12 - CXCR4	0.0256526	0.328765	6.3115e-06	0
Pm	NK cells	Monocytes	TGFB1	TGFbR1_R2	TGFB1 - (TGFBR1+TGFBR2)	0.125791	0.0657974	2.03704e-05	0
Pm	Monocytes	Monocytes	PTPRC	MRC1	PTPRC - MRC1	0.382925	0.021185	0.000194797	0
Pm	Monocytes	Monocytes	TGFB1	TGFbR1_R2	TGFB1 - (TGFBR1+TGFBR2)	0.115346	0.0657974	0.000279441	0
Pm	NK cells	B cells	PECAM1	CD38	PECAM1 - CD38	0.0586221	0.129402	7.80536e-05	0
Pm	Dendritic cells	Megakaryocytes	Cholesterol-LIPA	RORA	CHOLESTEROL-LIPA - RORA	0.0892128	0.083377	7.33633e-06	0
Pm	Monocytes	B cells	CD55	ADGRE5	CD55 - ADGRE5	0.184204	0.0399535	0.000556557	0
Pm	Neutrophils	Dendritic cells	C3	ITGAM_ITGB2	C3 - (ITGAM+ITGB2)	0.23384	0.0313336	1.1255e-05	0
Pm	Neutrophils	Monocytes	PTPRC	MRC1	PTPRC - MRC1	0.345387	0.021185	2.73693e-05	0
Pm	Dendritic cells	Dendritic cells	MIF	CD74_CD44	MIF - (CD74+CD44)	0.0385835	0.189586	4.01376e-05	0
Pm	Dendritic cells	Megakaryocytes	CD55	ADGRE5	CD55 - ADGRE5	0.151843	0.0479608	7.51222e-06	0
Pm	Monocytes	T cells	ITGAV_ITGB1	ADGRE5	(ITGAV+ITGB1) - ADGRE5	0.089733	0.0739172	0.000986959	0
Pm	Dendritic cells	Megakaryocytes	PECAM1	CD38	PECAM1 - CD38	0.143942	0.0457352	6.58534e-06	0
Pm	Dendritic cells	Monocytes	ICAM1	ITGAL	ICAM1 - ITGAL	0.032356	0.201204	6.68147e-05	0
Pm	Megakaryocytes	Dendritic cells	TGFB1	TGFbR1_R2	TGFB1 - (TGFBR1+TGFBR2)	0.0576231	0.112658	6.83463e-06	0
Pm	Dendritic cells	Monocytes	PECAM1	CD38	PECAM1 - CD38	0.143942	0.0444742	8.94776e-05	0
Pm	Megakaryocytes	Dendritic cells	CADM1	CADM1	CADM1 - CADM1	0.105004	0.0600859	1.38774e-05	0
Pm	Dendritic cells	Megakaryocytes	CADM1	CADM1	CADM1 - CADM1	0.0600859	0.105004	1.38774e-05	0
Pm	B cells	Dendritic cells	TGFB1	TGFbR1_R2	TGFB1 - (TGFBR1+TGFBR2)	0.0554428	0.112658	0.000292624	0
Pm	Neutrophils	Monocytes	C3	ITGAM_ITGB2	C3 - (ITGAM+ITGB2)	0.23384	0.0265541	2.08271e-05	0
Pm	Eosinophils	Monocytes	TGFB1	TGFbR1_R2	TGFB1 - (TGFBR1+TGFBR2)	0.0940389	0.0657974	1.13332e-05	0
Pm	Dendritic cells	NK cells	TGFB1	TGFbR1_R2	TGFB1 - (TGFBR1+TGFBR2)	0.129003	0.0471559	5.61917e-06	0
Pm	Dendritic cells	B cells	CD55	ADGRE5	CD55 - ADGRE5	0.151843	0.0399535	0.00021425	0
Pm	Dendritic cells	B cells	CXCL12	CXCR4	CXCL12 - CXCR4	0.0423186	0.140454	0.000275305	0
Pm	NK cells	NK cells	TGFB1	TGFbR1_R2	TGFB1 - (TGFBR1+TGFBR2)	0.125791	0.0471559	1.08651e-06	0.05
Pm	Monocytes	NK cells	PECAM1	CD38	PECAM1 - CD38	0.202486	0.0292735	1.4576e-05	0
Pm	T cells	Dendritic cells	TGFB1	TGFbR1_R2	TGFB1 - (TGFBR1+TGFBR2)	0.0514445	0.112658	0.000238666	0
Pm	Dendritic cells	Monocytes	TGFB1	ACVR1_TGFbR	TGFB1 - (ACVR1+TGFBR1)	0.129003	0.043508	5.40284e-05	0
Pm	NK cells	Neutrophils	FASLG	FAS	FASL - FAS	0.0592937	0.0931544	2.88233e-06	0
Pm	Monocytes	Monocytes	ICAM1	ITGAL	ICAM1 - ITGAL	0.0273946	0.201204	0.000122042	0
Pm	NK cells	Monocytes	TGFB1	ACVR1_TGFbR	TGFB1 - (ACVR1+TGFBR1)	0.125791	0.043508	1.04553e-05	0
Pm	Monocytes	NK cells	TGFB1	TGFbR1_R2	TGFB1 - (TGFBR1+TGFBR2)	0.115346	0.0471559	1.49092e-05	0
Pm	Dendritic cells	T cells	ITGAV_ITGB1	ADGRE5	(ITGAV+ITGB1) - ADGRE5	0.0699565	0.0739172	0.000459405	0
Pm	Dendritic cells	B cells	TGFB1	TGFbR1_R2	TGFB1 - (TGFBR1+TGFBR2)	0.129003	0.0398713	0.000233275	0
Pm	Monocytes	Monocytes	TGFB1	ACVR1_TGFbR	TGFB1 - (ACVR1+TGFBR1)	0.115346	0.043508	0.00011373	0
Pm	NK cells	B cells	TGFB1	TGFbR1_R2	TGFB1 - (TGFBR1+TGFBR2)	0.125791	0.0398713	4.51181e-05	0
Pm	Neutrophils	Neutrophils	IL1A	IL1R2	IL1A - IL1R2	0.103976	0.0471993	4.25789e-06	0
Pm	Neutrophils	T cells	CD55	ADGRE5	CD55 - ADGRE5	0.0639271	0.0739172	0.00015567	0
Pm	Monocytes	B cells	TGFB1	TGFbR1_R2	TGFB1 - (TGFBR1+TGFBR2)	0.115346	0.0398713	0.000619073	0
Pm	Eosinophils	NK cells	TGFB1	TGFbR1_R2	TGFB1 - (TGFBR1+TGFBR2)	0.0940389	0.0471559	6.06368e-07	0
Pm	Eosinophils	Neutrophils	IL1A	IL1R2	IL1A - IL1R2	0.0934625	0.0471993	9.3088e-07	0
Pm	NK cells	T cells	ITGAV_ITGB1	ADGRE5	(ITGAV+ITGB1) - ADGRE5	0.0591923	0.0739172	0.000114673	0
Pm	Dendritic cells	NK cells	PECAM1	CD38	PECAM1 - CD38	0.143942	0.0292735	4.75214e-06	0
Pm	Eosinophils	Monocytes	TGFB1	ACVR1_TGFbR	TGFB1 - (ACVR1+TGFBR1)	0.0940389	0.043508	5.8377e-06	0
Pm	Megakaryocytes	Monocytes	TGFB1	TGFbR1_R2	TGFB1 - (TGFBR1+TGFBR2)	0.0576231	0.0657974	1.55273e-05	0
Pm	Eosinophils	B cells	TGFB1	TGFbR1_R2	TGFB1 - (TGFBR1+TGFBR2)	0.0940389	0.0398713	2.51621e-05	0
Pm	Megakaryocytes	Eosinophils	PGE2-PTGES3	PTGER4	PGE2-PTGES3 - PTGER4	0.0482324	0.0756887	3.25381e-07	0
Pm	B cells	Monocytes	TGFB1	TGFbR1_R2	TGFB1 - (TGFBR1+TGFBR2)	0.0554428	0.0657974	0.000665498	0
Pm	Dendritic cells	Dendritic cells	CADM1	CADM1	CADM1 - CADM1	0.0600859	0.0600859	3.40635e-05	0.03
Pm	Monocytes	B cells	CXCL12	CXCR4	CXCL12 - CXCR4	0.0256526	0.140454	0.000299919	0
Pm	Dendritic cells	Dendritic cells	ICAM1	ITGAL_ITGB2	ICAM1 - (ITGAL+ITGB2)	0.032356	0.107184	1.94742e-05	0
Pm	NK cells	NK cells	PECAM1	PECAM1	PECAM1 - PECAM1	0.0586221	0.0586221	1.67258e-06	0
Pm	T cells	Monocytes	TGFB1	TGFbR1_R2	TGFB1 - (TGFBR1+TGFBR2)	0.0514445	0.0657974	0.000541629	0
Pm	B cells	T cells	CD55	ADGRE5	CD55 - ADGRE5	0.0453105	0.0739172	0.00244531	0
Pm	B cells	Eosinophils	PGE2-PTGES3	PTGER4	PGE2-PTGES3 - PTGER4	0.0430304	0.0756887	1.07237e-05	0
Pm	Dendritic cells	Megakaryocytes	CXCL12	CXCR4	CXCL12 - CXCR4	0.0423186	0.0746538	7.17085e-06	0
Pm	Dendritic cells	T cells	CXCL12	CXCR4	CXCL12 - CXCR4	0.0423186	0.0745142	0.0003444	0
Pm	Dendritic cells	Neutrophils	ICAM1	ITGAL	ICAM1 - ITGAL	0.032356	0.0922574	6.26062e-06	0
Pm	Dendritic cells	Eosinophils	ICAM1	ITGAL	ICAM1 - ITGAL	0.032356	0.0909063	1.84939e-06	0
Pm	Monocytes	Dendritic cells	ICAM1	ITGAL_ITGB2	ICAM1 - (ITGAL+ITGB2)	0.0273946	0.107184	3.55255e-05	0
Pm	NK cells	Megakaryocytes	PECAM1	CD38	PECAM1 - CD38	0.0586221	0.0457352	1.01493e-06	0
Pm	Dendritic cells	Eosinophils	PGE2-PTGES3	PTGER4	PGE2-PTGES3 - PTGER4	0.0354156	0.0756887	1.34021e-06	0
Pm	NK cells	Monocytes	PECAM1	CD38	PECAM1 - CD38	0.0586221	0.0444742	1.38249e-05	0
Pm	Monocytes	Neutrophils	ICAM1	ITGAL	ICAM1 - ITGAL	0.0273946	0.0922574	1.14159e-05	0
Pm	Megakaryocytes	Monocytes	TGFB1	ACVR1_TGFbR	TGFB1 - (ACVR1+TGFBR1)	0.0576231	0.043508	7.9543e-06	0
Pm	Monocytes	Eosinophils	ICAM1	ITGAL	ICAM1 - ITGAL	0.0273946	0.0909063	3.37505e-06	0
Pm	Monocytes	Eosinophils	PGE2-PTGES3	PTGER4	PGE2-PTGES3 - PTGER4	0.0320547	0.0756887	2.79134e-06	0
Pm	Dendritic cells	Monocytes	ICAM1	ITGAL_ITGB2	ICAM1 - (ITGAL+ITGB2)	0.032356	0.0747674	2.94698e-05	0
Pm	B cells	Monocytes	TGFB1	ACVR1_TGFbR	TGFB1 - (ACVR1+TGFBR1)	0.0554428	0.043508	0.000341279	0
Pm	Dendritic cells	NK cells	CXCL12	CXCR4	CXCL12 - CXCR4	0.0423186	0.0539014	3.3747e-06	0
Pm	T cells	Monocytes	TGFB1	ACVR1_TGFbR	TGFB1 - (ACVR1+TGFBR1)	0.0514445	0.043508	0.000277168	0
Pm	Dendritic cells	T cells	ICAM1	ITGAL	ICAM1 - ITGAL	0.032356	0.0686662	0.00018912	0
Pm	B cells	B cells	TGFB1	TGFbR1_R2	TGFB1 - (TGFBR1+TGFBR2)	0.0554428	0.0398713	0.00147315	0
Pm	Monocytes	Monocytes	ICAM1	ITGAL_ITGB2	ICAM1 - (ITGAL+ITGB2)	0.0273946	0.0747674	5.36951e-05	0
Pm	Monocytes	Megakaryocytes	CXCL12	CXCR4	CXCL12 - CXCR4	0.0256526	0.0746538	7.80362e-06	0
Pm	Monocytes	T cells	CXCL12	CXCR4	CXCL12 - CXCR4	0.0256526	0.0745142	0.000374955	0
Pm	Monocytes	T cells	ICAM1	ITGAL	ICAM1 - ITGAL	0.0273946	0.0686662	0.000344802	0
Pm	NK cells	NK cells	PECAM1	CD38	PECAM1 - CD38	0.0586221	0.0292735	7.31496e-07	0
Pm	Dendritic cells	Megakaryocytes	ICAM1	ITGAL	ICAM1 - ITGAL	0.032356	0.0488913	2.20595e-06	0
Pm	Monocytes	Neutrophils	IL1B	IL1R2	IL1B - IL1R2	0.0303027	0.0471993	9.44229e-06	0
Pm	Dendritic cells	NK cells	BAG6	NCR3	BAG6 - NCR3-PS	0.0338739	0.0415742	1.91772e-06	0
Pm	Monocytes	NK cells	CXCL12	CXCR4	CXCL12 - CXCR4	0.0256526	0.0539014	3.65474e-06	0
Pm	Monocytes	NK cells	BAG6	NCR3	BAG6 - NCR3-PS	0.0330828	0.0415742	4.60844e-06	0
Pm	Monocytes	Megakaryocytes	ICAM1	ITGAL	ICAM1 - ITGAL	0.0273946	0.0488913	4.01704e-06	0
Pm	Dendritic cells	Dendritic cells	CXCL12	CXCR4	CXCL12 - CXCR4	0.0423186	0.0290212	8.07569e-06	0
Pm	Dendritic cells	Monocytes	ADORA3	ENTPD1	ADORA3 - ENTPD1	0.0415597	0.0287012	2.02222e-05	0
Pm	Dendritic cells	B cells	ICAM1	ITGAL	ICAM1 - ITGAL	0.032356	0.0353743	5.49175e-05	0
Pm	Megakaryocytes	Dendritic cells	PGE2-PTGES3	PTGER4	PGE2-PTGES3 - PTGER4	0.0482324	0.0210984	1.14927e-06	0
Pm	Dendritic cells	Dendritic cells	ICAM1	ITGAM_ITGB2	ICAM1 - (ITGAM+ITGB2)	0.032356	0.0313336	6.37356e-06	0
Pm	Monocytes	B cells	ICAM1	ITGAL	ICAM1 - ITGAL	0.0273946	0.0353743	9.99655e-05	0
Pm	B cells	Dendritic cells	PGE2-PTGES3	PTGER4	PGE2-PTGES3 - PTGER4	0.0430304	0.0210984	3.78641e-05	0
Pm	Dendritic cells	Monocytes	ICAM1	ITGAM_ITGB2	ICAM1 - (ITGAM+ITGB2)	0.032356	0.0265541	1.17502e-05	0
Pm	Monocytes	Dendritic cells	ICAM1	ITGAM_ITGB2	ICAM1 - (ITGAM+ITGB2)	0.0273946	0.0313336	1.16021e-05	0
Pm	Dendritic cells	Dendritic cells	PGE2-PTGES3	PTGER4	PGE2-PTGES3 - PTGER4	0.0354156	0.0210984	4.73569e-06	0
Pm	Monocytes	Dendritic cells	CXCL12	CXCR4	CXCL12 - CXCR4	0.0256526	0.0290212	8.72661e-06	0
Pm	Monocytes	Monocytes	ICAM1	ITGAM_ITGB2	ICAM1 - (ITGAM+ITGB2)	0.0273946	0.0265541	2.13841e-05	0
Pm	Monocytes	Dendritic cells	PGE2-PTGES3	PTGER4	PGE2-PTGES3 - PTGER4	0.0320547	0.0210984	9.85296e-06	0
Pm	Megakaryocytes	Eosinophils	PGE2-PTGES3	PTGER2	PGE2-PTGES3 - PTGER2	0.0482324	0.0123764	2.44587e-07	0
Pm	B cells	Eosinophils	PGE2-PTGES3	PTGER2	PGE2-PTGES3 - PTGER2	0.0430304	0.0123764	8.05998e-06	0
Pm	Eosinophils	Monocytes	ADORA3	ENTPD1	ADORA3 - ENTPD1	0.0167726	0.0287012	1.49313e-06	0
Pm	Dendritic cells	Eosinophils	PGE2-PTGES3	PTGER2	PGE2-PTGES3 - PTGER2	0.0354156	0.0123764	1.00758e-06	0
Pm	Monocytes	Eosinophils	PGE2-PTGES3	PTGER2	PGE2-PTGES3 - PTGER2	0.0320547	0.0123764	2.09776e-06	0
Pm	Eosinophils	Megakaryocytes	TGFB1	TGFbR1_R2	TGFB1 - (TGFBR1+TGFBR2)	0.0940389	0	4.47449e-07	0.02
Pm	Monocytes	Megakaryocytes	TGFB1	TGFbR1_R2	TGFB1 - (TGFBR1+TGFBR2)	0.115346	0	1.09791e-05	0.01
Pm	Dendritic cells	T cells	TGFB1	TGFbR1_R2	TGFB1 - (TGFBR1+TGFBR2)	0.129003	0	0.000172116	0.01
Pm	Eosinophils	T cells	TGFB1	TGFbR1_R2	TGFB1 - (TGFBR1+TGFBR2)	0.0940389	0	1.86041e-05	0.04
Pm	Monocytes	T cells	TGFB1	TGFbR1_R2	TGFB1 - (TGFBR1+TGFBR2)	0.115346	0	0.000456299	0
Pm	B cells	Dendritic cells	TGFB1	ACVR1B_TGFbR2	TGFB1 - (ACVR1B+TGFBR2)	0.0554428	0	6.99261e-05	0
Pm	Dendritic cells	Dendritic cells	TGFB1	ACVR1B_TGFbR2	TGFB1 - (ACVR1B+TGFBR2)	0.129003	0	1.11043e-05	0
Pm	Eosinophils	Dendritic cells	TGFB1	ACVR1B_TGFbR2	TGFB1 - (ACVR1B+TGFBR2)	0.0940389	0	1.201e-06	0
Pm	Monocytes	Dendritic cells	TGFB1	ACVR1B_TGFbR2	TGFB1 - (ACVR1B+TGFBR2)	0.115346	0	2.94297e-05	0
Pm	Megakaryocytes	Dendritic cells	TGFB1	ACVR1B_TGFbR2	TGFB1 - (ACVR1B+TGFBR2)	0.0576231	0	1.62823e-06	0
Pm	Neutrophils	Dendritic cells	TGFB1	ACVR1B_TGFbR2	TGFB1 - (ACVR1B+TGFBR2)	0	0	4.21953e-07	0
Pm	NK cells	Dendritic cells	TGFB1	ACVR1B_TGFbR2	TGFB1 - (ACVR1B+TGFBR2)	0.125791	0	2.14392e-06	0
Pm	T cells	Dendritic cells	TGFB1	ACVR1B_TGFbR2	TGFB1 - (ACVR1B+TGFBR2)	0.0514445	0	5.66799e-05	0
Pm	B cells	Monocytes	TGFB1	ACVR1B_TGFbR2	TGFB1 - (ACVR1B+TGFBR2)	0.0554428	0	0.000325416	0
Pm	Dendritic cells	Monocytes	TGFB1	ACVR1B_TGFbR2	TGFB1 - (ACVR1B+TGFBR2)	0.129003	0	5.1621e-05	0
Pm	Eosinophils	Monocytes	TGFB1	ACVR1B_TGFbR2	TGFB1 - (ACVR1B+TGFBR2)	0.0940389	0	5.57746e-06	0
Pm	Monocytes	Monocytes	TGFB1	ACVR1B_TGFbR2	TGFB1 - (ACVR1B+TGFBR2)	0.115346	0	0.00013688	0
Pm	Megakaryocytes	Monocytes	TGFB1	ACVR1B_TGFbR2	TGFB1 - (ACVR1B+TGFBR2)	0.0576231	0	7.58104e-06	0
Pm	Neutrophils	Monocytes	TGFB1	ACVR1B_TGFbR2	TGFB1 - (ACVR1B+TGFBR2)	0	0	1.96795e-06	0
Pm	NK cells	Monocytes	TGFB1	ACVR1B_TGFbR2	TGFB1 - (ACVR1B+TGFBR2)	0.125791	0	9.97316e-06	0
Pm	T cells	Monocytes	TGFB1	ACVR1B_TGFbR2	TGFB1 - (ACVR1B+TGFBR2)	0.0514445	0	0.000264035	0
Pm	B cells	Dendritic cells	TGFB1	ACVR1_TGFbR	TGFB1 - (ACVR1+TGFBR1)	0.0554428	0	0.000163684	0
Pm	Dendritic cells	Dendritic cells	TGFB1	ACVR1_TGFbR	TGFB1 - (ACVR1+TGFBR1)	0.129003	0	2.58946e-05	0
Pm	Eosinophils	Dendritic cells	TGFB1	ACVR1_TGFbR	TGFB1 - (ACVR1+TGFBR1)	0.0940389	0	2.79598e-06	0
Pm	Monocytes	Dendritic cells	TGFB1	ACVR1_TGFbR	TGFB1 - (ACVR1+TGFBR1)	0.115346	0	5.45265e-05	0
Pm	Megakaryocytes	Dendritic cells	TGFB1	ACVR1_TGFbR	TGFB1 - (ACVR1+TGFBR1)	0.0576231	0	3.81629e-06	0
Pm	NK cells	Dendritic cells	TGFB1	ACVR1_TGFbR	TGFB1 - (ACVR1+TGFBR1)	0.125791	0	5.01321e-06	0
Pm	T cells	Dendritic cells	TGFB1	ACVR1_TGFbR	TGFB1 - (ACVR1+TGFBR1)	0.0514445	0	0.000133024	0
Pm	Dendritic cells	Megakaryocytes	TGFB1	ACVR1_TGFbR	TGFB1 - (ACVR1+TGFBR1)	0.129003	0	1.83949e-06	0.02
Pm	Eosinophils	Megakaryocytes	TGFB1	ACVR1_TGFbR	TGFB1 - (ACVR1+TGFBR1)	0.0940389	0	1.99294e-07	0.02
Pm	B cells	T cells	TGFB1	ACVR1_TGFbR	TGFB1 - (ACVR1+TGFBR1)	0.0554428	0	0.000687687	0
Pm	Dendritic cells	T cells	TGFB1	ACVR1_TGFbR	TGFB1 - (ACVR1+TGFBR1)	0.129003	0	0.000109135	0
Pm	Eosinophils	T cells	TGFB1	ACVR1_TGFbR	TGFB1 - (ACVR1+TGFBR1)	0.0940389	0	1.18195e-05	0
Pm	Monocytes	T cells	TGFB1	ACVR1_TGFbR	TGFB1 - (ACVR1+TGFBR1)	0.115346	0	0.000229466	0
Pm	Megakaryocytes	T cells	TGFB1	ACVR1_TGFbR	TGFB1 - (ACVR1+TGFBR1)	0.0576231	0	1.60101e-05	0
Pm	NK cells	T cells	TGFB1	ACVR1_TGFbR	TGFB1 - (ACVR1+TGFBR1)	0.125791	0	2.10871e-05	0
Pm	T cells	T cells	TGFB1	ACVR1_TGFbR	TGFB1 - (ACVR1+TGFBR1)	0.0514445	0	0.000557234	0.03
Pm	Dendritic cells	Monocytes	CCL4	CCR5	CCL4 - CCR5	0.0407755	0	7.22566e-07	0
Pm	Monocytes	Monocytes	CCL4	CCR5	CCL4 - CCR5	0.0340124	0	1.46955e-06	0
Pm	Dendritic cells	Monocytes	CCL3	CCR5	CCL3 - CCR5	0.0334701	0	5.50611e-07	0
Pm	Dendritic cells	Monocytes	CXCL12	CXCR4	CXCL12 - CXCR4	0.0423186	0	8.11732e-06	0
Pm	Monocytes	Monocytes	CXCL12	CXCR4	CXCL12 - CXCR4	0.0256526	0	8.75679e-06	0
Pm	Dendritic cells	Neutrophils	CXCL12	CXCR4	CXCL12 - CXCR4	0.0423186	0	2.2026e-06	0
Pm	Monocytes	Neutrophils	CXCL12	CXCR4	CXCL12 - CXCR4	0.0256526	0	2.3783e-06	0
Pm	Dendritic cells	Megakaryocytes	IL27 complex	IL27RA_IL6ST	EBI3 - (IL27RA+IL6ST)	0	0	3.2191e-08	0
Pm	Dendritic cells	NK cells	IL27 complex	IL27RA_IL6ST	EBI3 - (IL27RA+IL6ST)	0	0	3.9575e-08	0
Pm	Dendritic cells	T cells	IL27 complex	IL27RA_IL6ST	EBI3 - (IL27RA+IL6ST)	0	0.044323	6.04315e-06	0
Pm	Dendritic cells	Dendritic cells	IL10	IL10RA_IL10RB	IL10 - (IL10RA+IL10RB)	0	0.0774562	3.55505e-06	0
Pm	Monocytes	Dendritic cells	IL10	IL10RA_IL10RB	IL10 - (IL10RA+IL10RB)	0	0.0774562	6.99125e-06	0
Pm	Dendritic cells	Monocytes	IL10	IL10RA_IL10RB	IL10 - (IL10RA+IL10RB)	0	0.0615573	7.13262e-06	0
Pm	Monocytes	Monocytes	IL10	IL10RA_IL10RB	IL10 - (IL10RA+IL10RB)	0	0.0615573	1.40257e-05	0
Pm	Dendritic cells	Neutrophils	IL10	IL10RA_IL10RB	IL10 - (IL10RA+IL10RB)	0	0	9.8351e-08	0
Pm	Monocytes	Neutrophils	IL10	IL10RA_IL10RB	IL10 - (IL10RA+IL10RB)	0	0	1.93335e-07	0
Pm	Dendritic cells	T cells	IL10	IL10RA_IL10RB	IL10 - (IL10RA+IL10RB)	0	0	1.12386e-06	0
Pm	Monocytes	T cells	IL10	IL10RA_IL10RB	IL10 - (IL10RA+IL10RB)	0	0	2.2092e-06	0
Pm	Monocytes	Neutrophils	IL1A	IL1R2	IL1A - IL1R2	0	0.0471993	1.305e-06	0
Pm	Dendritic cells	Neutrophils	IL1B	IL1R2	IL1B - IL1R2	0	0.0471993	8.15631e-07	0
Pm	Dendritic cells	Dendritic cells	CSF1	CSF1R	CSF1 - CSF1R	0	0.103209	2.62356e-06	0
Pm	Monocytes	Dendritic cells	CSF1	CSF1R	CSF1 - CSF1R	0	0.103209	7.98342e-06	0
Pm	Dendritic cells	Monocytes	CSF1	CSF1R	CSF1 - CSF1R	0	0.0328199	3.47674e-06	0
Pm	Monocytes	Monocytes	CSF1	CSF1R	CSF1 - CSF1R	0	0.0328199	1.05816e-05	0
Pm	Dendritic cells	Dendritic cells	TNF	TNFRSF1A	TNF - TNFRSF1A	0	0	4.77533e-09	0
Pm	Dendritic cells	Eosinophils	TNF	TNFRSF1A	TNF - TNFRSF1A	0	0	9.29613e-10	0
Pm	Dendritic cells	Monocytes	TNF	TNFRSF1A	TNF - TNFRSF1A	0	0	3.46993e-08	0
Pm	Dendritic cells	Neutrophils	TNF	TNFRSF1A	TNF - TNFRSF1A	0	0	2.06339e-08	0
Pm	Dendritic cells	B cells	TNF	TNFRSF1B	TNF - TNFRSF1B	0	0.0484	6.08069e-07	0
Pm	Dendritic cells	Dendritic cells	TNF	TNFRSF1B	TNF - TNFRSF1B	0	0.27851	2.86151e-07	0
Pm	Dendritic cells	Eosinophils	TNF	TNFRSF1B	TNF - TNFRSF1B	0	0.0877844	9.42804e-09	0
Pm	Dendritic cells	Monocytes	TNF	TNFRSF1B	TNF - TNFRSF1B	0	0.260286	6.44144e-07	0
Pm	Dendritic cells	Megakaryocytes	TNF	TNFRSF1B	TNF - TNFRSF1B	0	0.0508949	1.52481e-08	0
Pm	Dendritic cells	Neutrophils	TNF	TNFRSF1B	TNF - TNFRSF1B	0	0.0513716	2.83215e-08	0
Pm	Dendritic cells	NK cells	TNF	TNFRSF1B	TNF - TNFRSF1B	0	0.0640337	2.83675e-08	0
Pm	Dendritic cells	T cells	TNF	TNFRSF1B	TNF - TNFRSF1B	0	0.0556012	8.08547e-07	0
Pm	NK cells	Dendritic cells	FASLG	FAS	FASL - FAS	0.0592937	0	6.10135e-07	0
Pm	T cells	Dendritic cells	FASLG	FAS	FASL - FAS	0	0	3.53562e-06	0
Pm	NK cells	Monocytes	FASLG	FAS	FASL - FAS	0.0592937	0	3.73297e-06	0
Pm	T cells	Monocytes	FASLG	FAS	FASL - FAS	0	0	2.16792e-05	0
Pm	T cells	Neutrophils	FASLG	FAS	FASL - FAS	0	0.0931544	1.699e-05	0
Pm	NK cells	NK cells	FASLG	FAS	FASL - FAS	0.0592937	0	4.24468e-08	0
Pm	T cells	NK cells	FASLG	FAS	FASL - FAS	0	0	2.4572e-07	0
Pm	NK cells	T cells	FASLG	FAS	FASL - FAS	0.0592937	0	7.71405e-06	0
Pm	T cells	T cells	FASLG	FAS	FASL - FAS	0	0	4.47058e-05	0
Pm	B cells	NK cells	ANGPTL1	ITGA1_ITGB1	ANGPTL1 - (ITGA1+ITGB1)	0.0439976	0	1.23354e-05	0
Pm	Megakaryocytes	NK cells	ANGPTL1	ITGA1_ITGB1	ANGPTL1 - (ITGA1+ITGB1)	0	0	1.53679e-07	0.01
Pm	B cells	T cells	ANGPTL1	ITGA1_ITGB1	ANGPTL1 - (ITGA1+ITGB1)	0.0439976	0	0.0013289	0
Pm	Megakaryocytes	T cells	ANGPTL1	ITGA1_ITGB1	ANGPTL1 - (ITGA1+ITGB1)	0	0	1.6596e-05	0
Pm	B cells	Dendritic cells	C3	ITGAM_ITGB2	C3 - (ITGAM+ITGB2)	0	0.0313336	1.47731e-06	0.02
Pm	NK cells	Dendritic cells	C3	ITGAM_ITGB2	C3 - (ITGAM+ITGB2)	0	0.0313336	8.47731e-07	0
Pm	B cells	Monocytes	C3	ITGAM_ITGB2	C3 - (ITGAM+ITGB2)	0	0.0265541	2.72091e-06	0
Pm	NK cells	Monocytes	C3	ITGAM_ITGB2	C3 - (ITGAM+ITGB2)	0	0.0265541	1.56218e-06	0
Pm	B cells	Dendritic cells	C3	ITGAX_ITGB2	C3 - (ITGAX+ITGB2)	0	0	3.29393e-07	0
Pm	Dendritic cells	Dendritic cells	C3	ITGAX_ITGB2	C3 - (ITGAX+ITGB2)	0.381625	0	1.10577e-05	0
Pm	Monocytes	Dendritic cells	C3	ITGAX_ITGB2	C3 - (ITGAX+ITGB2)	0.50169	0	3.69137e-05	0
Pm	Neutrophils	Dendritic cells	C3	ITGAX_ITGB2	C3 - (ITGAX+ITGB2)	0.23384	0	2.54725e-06	0
Pm	NK cells	Dendritic cells	C3	ITGAX_ITGB2	C3 - (ITGAX+ITGB2)	0	0	1.89336e-07	0
Pm	NK cells	NK cells	GZMA	F2R	GZMA - F2R	0	0	4.22867e-08	0
Pm	NK cells	T cells	GZMA	F2R	GZMA - F2R	0	0	6.86389e-06	0
Pm	B cells	NK cells	GRN	SORT1	GRN - SORT1	0	0.0382912	3.34724e-06	0
Pm	Neutrophils	NK cells	GRN	SORT1	GRN - SORT1	0	0.0382912	3.92267e-07	0
Pm	Dendritic cells	B cells	LGALS9	PTPRC	LGALS9 - CD45	0	0.41866	0.000101802	0
Pm	Monocytes	B cells	LGALS9	PTPRC	LGALS9 - CD45	0	0.41866	0.000399132	0
Pm	Dendritic cells	Dendritic cells	LGALS9	PTPRC	LGALS9 - CD45	0	0.418284	1.1493e-05	0
Pm	Monocytes	Dendritic cells	LGALS9	PTPRC	LGALS9 - CD45	0	0.418284	4.50583e-05	0
Pm	Dendritic cells	Eosinophils	LGALS9	PTPRC	LGALS9 - CD45	0	0.443115	9.23464e-07	0
Pm	Monocytes	Eosinophils	LGALS9	PTPRC	LGALS9 - CD45	0	0.443115	3.62121e-06	0
Pm	Dendritic cells	Monocytes	LGALS9	PTPRC	LGALS9 - CD45	0	0.382925	2.55396e-05	0
Pm	Monocytes	Monocytes	LGALS9	PTPRC	LGALS9 - CD45	0	0.382925	0.000100168	0
Pm	Dendritic cells	Megakaryocytes	LGALS9	PTPRC	LGALS9 - CD45	0	0.435243	3.04656e-06	0
Pm	Monocytes	Megakaryocytes	LGALS9	PTPRC	LGALS9 - CD45	0	0.435243	1.19426e-05	0
Pm	Dendritic cells	Neutrophils	LGALS9	PTPRC	LGALS9 - CD45	0	0.345387	3.58425e-06	0
Pm	Monocytes	Neutrophils	LGALS9	PTPRC	LGALS9 - CD45	0	0.345387	1.40623e-05	0
Pm	Dendritic cells	NK cells	LGALS9	PTPRC	LGALS9 - CD45	0	0.500544	3.22461e-06	0
Pm	Monocytes	NK cells	LGALS9	PTPRC	LGALS9 - CD45	0	0.500544	1.26317e-05	0
Pm	Dendritic cells	T cells	LGALS9	PTPRC	LGALS9 - CD45	0	0.495674	0.000159748	0
Pm	Monocytes	T cells	LGALS9	PTPRC	LGALS9 - CD45	0	0.495674	0.000625815	0
Pm	B cells	Eosinophils	BAG6	NCR3	BAG6 - NCR3-PS	0	0	1.56514e-06	0
Pm	Dendritic cells	Eosinophils	BAG6	NCR3	BAG6 - NCR3-PS	0.0338739	0	4.0639e-07	0
Pm	Eosinophils	Eosinophils	BAG6	NCR3	BAG6 - NCR3-PS	0	0	1.0468e-08	0
Pm	Monocytes	Eosinophils	BAG6	NCR3	BAG6 - NCR3-PS	0.0330828	0	9.76557e-07	0
Pm	Megakaryocytes	Eosinophils	BAG6	NCR3	BAG6 - NCR3-PS	0	0	1.73264e-08	0.01
Pm	NK cells	Eosinophils	BAG6	NCR3	BAG6 - NCR3-PS	0	0	3.34719e-08	0
Pm	T cells	Eosinophils	BAG6	NCR3	BAG6 - NCR3-PS	0	0	1.01774e-06	0
Pm	B cells	NK cells	BAG6	NCR3	BAG6 - NCR3-PS	0	0.0415742	7.39457e-06	0
Pm	Eosinophils	NK cells	BAG6	NCR3	BAG6 - NCR3-PS	0	0.0415742	4.94696e-08	0
Pm	Megakaryocytes	NK cells	BAG6	NCR3	BAG6 - NCR3-PS	0	0.0415742	8.19047e-08	0
Pm	Neutrophils	NK cells	BAG6	NCR3	BAG6 - NCR3-PS	0	0.0415742	5.06965e-09	0.01
Pm	NK cells	NK cells	BAG6	NCR3	BAG6 - NCR3-PS	0	0.0415742	1.58166e-07	0
Pm	T cells	NK cells	BAG6	NCR3	BAG6 - NCR3-PS	0	0.0415742	4.81056e-06	0
Pm	B cells	T cells	BAG6	NCR3	BAG6 - NCR3-PS	0	0	9.4389e-06	0
Pm	Dendritic cells	T cells	BAG6	NCR3	BAG6 - NCR3-PS	0.0338739	0	2.45491e-06	0
Pm	Eosinophils	T cells	BAG6	NCR3	BAG6 - NCR3-PS	0	0	6.31064e-08	0
Pm	Monocytes	T cells	BAG6	NCR3	BAG6 - NCR3-PS	0.0330828	0	5.89889e-06	0
Pm	Megakaryocytes	T cells	BAG6	NCR3	BAG6 - NCR3-PS	0	0	1.04409e-07	0
Pm	Neutrophils	T cells	BAG6	NCR3	BAG6 - NCR3-PS	0	0	6.45748e-09	0
Pm	NK cells	T cells	BAG6	NCR3	BAG6 - NCR3-PS	0	0	2.0181e-07	0
Pm	T cells	T cells	BAG6	NCR3	BAG6 - NCR3-PS	0	0	6.13373e-06	0
Pm	Dendritic cells	B cells	LGALS9	HAVCR2	LGALS9 - HAVCR2	0	0	1.96993e-06	0
Pm	Monocytes	B cells	LGALS9	HAVCR2	LGALS9 - HAVCR2	0	0	7.75697e-06	0
Pm	Dendritic cells	Dendritic cells	LGALS9	HAVCR2	LGALS9 - HAVCR2	0	0.0385835	1.91948e-06	0
Pm	Monocytes	Dendritic cells	LGALS9	HAVCR2	LGALS9 - HAVCR2	0	0.0385835	7.55335e-06	0
Pm	Dendritic cells	Monocytes	LGALS9	HAVCR2	LGALS9 - HAVCR2	0	0.0300406	2.813e-06	0
Pm	Monocytes	Monocytes	LGALS9	HAVCR2	LGALS9 - HAVCR2	0	0.0300406	1.10727e-05	0
Pm	Dendritic cells	Megakaryocytes	LGALS9	HAVCR2	LGALS9 - HAVCR2	0	0	3.89743e-08	0
Pm	Monocytes	Megakaryocytes	LGALS9	HAVCR2	LGALS9 - HAVCR2	0	0	1.53473e-07	0
Pm	Dendritic cells	NK cells	LGALS9	HAVCR2	LGALS9 - HAVCR2	0	0	1.80574e-07	0
Pm	Monocytes	NK cells	LGALS9	HAVCR2	LGALS9 - HAVCR2	0	0	7.10893e-07	0
Pm	Dendritic cells	T cells	LGALS9	HAVCR2	LGALS9 - HAVCR2	0	0	5.81638e-06	0
Pm	Monocytes	T cells	LGALS9	HAVCR2	LGALS9 - HAVCR2	0	0	2.29007e-05	0
Pm	Dendritic cells	B cells	LGALS9	CD44	LGALS9 - CD44	0	0.0545001	1.79841e-05	0
Pm	Monocytes	B cells	LGALS9	CD44	LGALS9 - CD44	0	0.0545001	7.07664e-05	0
Pm	Dendritic cells	Dendritic cells	LGALS9	CD44	LGALS9 - CD44	0	0.181392	5.33961e-06	0
Pm	Monocytes	Dendritic cells	LGALS9	CD44	LGALS9 - CD44	0	0.181392	2.0984e-05	0
Pm	Dendritic cells	Eosinophils	LGALS9	CD44	LGALS9 - CD44	0	0.106355	4.35008e-07	0
Pm	Monocytes	Eosinophils	LGALS9	CD44	LGALS9 - CD44	0	0.106355	1.70964e-06	0
Pm	Dendritic cells	Monocytes	LGALS9	CD44	LGALS9 - CD44	0	0.324688	2.15573e-05	0
Pm	Monocytes	Monocytes	LGALS9	CD44	LGALS9 - CD44	0	0.324688	8.46026e-05	0
Pm	Dendritic cells	Megakaryocytes	LGALS9	CD44	LGALS9 - CD44	0	0.0710423	6.34681e-07	0
Pm	Monocytes	Megakaryocytes	LGALS9	CD44	LGALS9 - CD44	0	0.0710423	2.497e-06	0
Pm	Dendritic cells	Neutrophils	LGALS9	CD44	LGALS9 - CD44	0	0.102799	1.63421e-06	0
Pm	Monocytes	Neutrophils	LGALS9	CD44	LGALS9 - CD44	0	0.102799	6.4246e-06	0
Pm	Dendritic cells	NK cells	LGALS9	CD44	LGALS9 - CD44	0	0.0836179	9.37706e-07	0
Pm	Monocytes	NK cells	LGALS9	CD44	LGALS9 - CD44	0	0.0836179	3.68703e-06	0
Pm	Dendritic cells	T cells	LGALS9	CD44	LGALS9 - CD44	0	0.207977	6.06759e-05	0
Pm	Monocytes	T cells	LGALS9	CD44	LGALS9 - CD44	0	0.207977	0.000238469	0
Pm	Dendritic cells	Dendritic cells	LGALS9	P4HB	LGALS9 - P4HB	0	0	4.71902e-07	0
Pm	Monocytes	Dendritic cells	LGALS9	P4HB	LGALS9 - P4HB	0	0	1.85802e-06	0
Pm	Dendritic cells	Monocytes	LGALS9	P4HB	LGALS9 - P4HB	0	0.0204479	1.43608e-06	0
Pm	Monocytes	Monocytes	LGALS9	P4HB	LGALS9 - P4HB	0	0.0204479	5.65402e-06	0
Pm	Dendritic cells	Dendritic cells	PLAU	PLAUR	PLAU - PLAUR	0	0.0345299	1.06979e-06	0
Pm	Eosinophils	Dendritic cells	PLAU	PLAUR	PLAU - PLAUR	0	0.0345299	2.28754e-07	0
Pm	Dendritic cells	Monocytes	PLAU	PLAUR	PLAU - PLAUR	0	0.0386491	3.2032e-06	0
Pm	Eosinophils	Monocytes	PLAU	PLAUR	PLAU - PLAUR	0	0.0386491	6.84781e-07	0
Pm	Dendritic cells	Neutrophils	PLAU	PLAUR	PLAU - PLAUR	0	0.273381	1.70353e-06	0
Pm	Eosinophils	Neutrophils	PLAU	PLAUR	PLAU - PLAUR	0	0.273381	3.63029e-07	0
Pm	B cells	NK cells	LAMB2	ITGA1_ITGB1	LAMB2 - (ITGA1+ITGB1)	0	0	4.33072e-06	0
Pm	B cells	T cells	LAMB2	ITGA1_ITGB1	LAMB2 - (ITGA1+ITGB1)	0	0	0.000467845	0
Pm	B cells	B cells	LAMB2	ITGA6_ITGB1	LAMB2 - (ITGA6+ITGB1)	0	0	3.50377e-05	0
Pm	B cells	Megakaryocytes	LAMB2	ITGA6_ITGB1	LAMB2 - (ITGA6+ITGB1)	0	0	4.97254e-06	0
Pm	B cells	NK cells	LAMB2	ITGA6_ITGB1	LAMB2 - (ITGA6+ITGB1)	0	0.046714	9.12603e-06	0
Pm	B cells	T cells	LAMB2	ITGA6_ITGB1	LAMB2 - (ITGA6+ITGB1)	0	0.115655	0.000778442	0
Pm	B cells	Dendritic cells	LAMB2	ITGA9_ITGB1	LAMB2 - (ITGA9+ITGB1)	0	0.0783187	5.64875e-05	0
Pm	B cells	Eosinophils	LAMB2	ITGA9_ITGB1	LAMB2 - (ITGA9+ITGB1)	0	0	3.36083e-07	0
Pm	B cells	Monocytes	LAMB2	ITGA9_ITGB1	LAMB2 - (ITGA9+ITGB1)	0	0.114588	0.000145961	0
Pm	B cells	B cells	LAMB2	CD44	LAMB2 - CD44	0	0.0545001	0.000353008	0
Pm	B cells	Dendritic cells	LAMB2	CD44	LAMB2 - CD44	0	0.181392	0.000104547	0
Pm	B cells	Eosinophils	LAMB2	CD44	LAMB2 - CD44	0	0.106355	8.5184e-06	0
Pm	B cells	Monocytes	LAMB2	CD44	LAMB2 - CD44	0	0.324688	0.000420967	0
Pm	B cells	Megakaryocytes	LAMB2	CD44	LAMB2 - CD44	0	0.0710423	1.24539e-05	0
Pm	B cells	Neutrophils	LAMB2	CD44	LAMB2 - CD44	0	0.102799	3.20201e-05	0
Pm	B cells	NK cells	LAMB2	CD44	LAMB2 - CD44	0	0.0836179	1.8379e-05	0
Pm	B cells	T cells	LAMB2	CD44	LAMB2 - CD44	0	0.207977	0.0011882	0
Pm	B cells	Megakaryocytes	LAMB2	SV2A	LAMB2 - SV2A	0	0	1.19899e-07	0
Pm	B cells	NK cells	LAMB2	SV2A	LAMB2 - SV2A	0	0	1.0522e-06	0
Pm	B cells	T cells	LAMB2	SV2A	LAMB2 - SV2A	0	0	1.28244e-05	0
Pm	Dendritic cells	Dendritic cells	THBS1	CD36	THBS1 - CD36	0	0.417124	6.50818e-07	0
Pm	Dendritic cells	Monocytes	THBS1	CD36	THBS1 - CD36	0	0.393823	1.49298e-06	0
Pm	Dendritic cells	B cells	THBS1	CD47	THBS1 - CD47	0	0.20426	2.84531e-06	0
Pm	Dendritic cells	Dendritic cells	THBS1	CD47	THBS1 - CD47	0	0.24854	3.75793e-07	0
Pm	Dendritic cells	Eosinophils	THBS1	CD47	THBS1 - CD47	0	0	6.64026e-09	0.01
Pm	Monocytes	Eosinophils	THBS1	CD47	THBS1 - CD47	0.155975	0	5.66561e-06	0
Pm	Dendritic cells	Monocytes	THBS1	CD47	THBS1 - CD47	0	0.233718	8.61127e-07	0
Pm	Dendritic cells	Megakaryocytes	THBS1	CD47	THBS1 - CD47	0	0.219134	7.92704e-08	0
Pm	Dendritic cells	Neutrophils	THBS1	CD47	THBS1 - CD47	0	0.101647	9.31087e-08	0
Pm	Dendritic cells	NK cells	THBS1	CD47	THBS1 - CD47	0	0.294658	1.03981e-07	0
Pm	Dendritic cells	T cells	THBS1	CD47	THBS1 - CD47	0	0.234335	4.15621e-06	0
Pm	Dendritic cells	Dendritic cells	LTB4-LTA4H	LTB4R	LTB4-LTA4H - LTB4R	0	0	2.36769e-07	0
Pm	Eosinophils	Dendritic cells	LTB4-LTA4H	LTB4R	LTB4-LTA4H - LTB4R	0.0912681	0	2.32421e-07	0
Pm	Monocytes	Dendritic cells	LTB4-LTA4H	LTB4R	LTB4-LTA4H - LTB4R	0	0	7.99979e-07	0
Pm	Neutrophils	Dendritic cells	LTB4-LTA4H	LTB4R	LTB4-LTA4H - LTB4R	0	0	4.77183e-08	0
Pm	Dendritic cells	Monocytes	LTB4-LTA4H	LTB4R	LTB4-LTA4H - LTB4R	0	0	9.94567e-07	0
Pm	Eosinophils	Monocytes	LTB4-LTA4H	LTB4R	LTB4-LTA4H - LTB4R	0.0912681	0	9.75182e-07	0
Pm	Monocytes	Monocytes	LTB4-LTA4H	LTB4R	LTB4-LTA4H - LTB4R	0	0	3.36024e-06	0
Pm	Neutrophils	Monocytes	LTB4-LTA4H	LTB4R	LTB4-LTA4H - LTB4R	0	0	2.00455e-07	0
Pm	B cells	Dendritic cells	PGE2-PTGES3	PTGER2	PGE2-PTGES3 - PTGER2	0.0430304	0	4.84184e-06	0
Pm	Dendritic cells	Dendritic cells	PGE2-PTGES3	PTGER2	PGE2-PTGES3 - PTGER2	0.0354156	0	6.05742e-07	0
Pm	Eosinophils	Dendritic cells	PGE2-PTGES3	PTGER2	PGE2-PTGES3 - PTGER2	0	0	7.66986e-09	0
Pm	Monocytes	Dendritic cells	PGE2-PTGES3	PTGER2	PGE2-PTGES3 - PTGER2	0.0320547	0	1.2598e-06	0
Pm	Megakaryocytes	Dendritic cells	PGE2-PTGES3	PTGER2	PGE2-PTGES3 - PTGER2	0.0482324	0	1.4698e-07	0
Pm	NK cells	Dendritic cells	PGE2-PTGES3	PTGER2	PGE2-PTGES3 - PTGER2	0	0	5.93688e-08	0
Pm	T cells	Dendritic cells	PGE2-PTGES3	PTGER2	PGE2-PTGES3 - PTGER2	0	0	3.7899e-06	0
Pm	Eosinophils	Eosinophils	PGE2-PTGES3	PTGER2	PGE2-PTGES3 - PTGER2	0	0.0123764	1.28364e-08	0
Pm	NK cells	Eosinophils	PGE2-PTGES3	PTGER2	PGE2-PTGES3 - PTGER2	0	0.0123764	9.91712e-08	0
Pm	T cells	Eosinophils	PGE2-PTGES3	PTGER2	PGE2-PTGES3 - PTGER2	0	0.0123764	6.32555e-06	0
Pm	B cells	Monocytes	PGE2-PTGES3	PTGER2	PGE2-PTGES3 - PTGER2	0.0430304	0	3.6488e-05	0
Pm	Dendritic cells	Monocytes	PGE2-PTGES3	PTGER2	PGE2-PTGES3 - PTGER2	0.0354156	0	4.56446e-06	0
Pm	Eosinophils	Monocytes	PGE2-PTGES3	PTGER2	PGE2-PTGES3 - PTGER2	0	0	5.78343e-08	0
Pm	Monocytes	Monocytes	PGE2-PTGES3	PTGER2	PGE2-PTGES3 - PTGER2	0.0320547	0	9.49414e-06	0
Pm	Megakaryocytes	Monocytes	PGE2-PTGES3	PTGER2	PGE2-PTGES3 - PTGER2	0.0482324	0	1.10759e-06	0
Pm	NK cells	Monocytes	PGE2-PTGES3	PTGER2	PGE2-PTGES3 - PTGER2	0	0	4.47574e-07	0
Pm	T cells	Monocytes	PGE2-PTGES3	PTGER2	PGE2-PTGES3 - PTGER2	0	0	2.85689e-05	0
Pm	B cells	Neutrophils	PGE2-PTGES3	PTGER2	PGE2-PTGES3 - PTGER2	0.0430304	0	2.99371e-06	0
Pm	Dendritic cells	Neutrophils	PGE2-PTGES3	PTGER2	PGE2-PTGES3 - PTGER2	0.0354156	0	3.7452e-07	0
Pm	Eosinophils	Neutrophils	PGE2-PTGES3	PTGER2	PGE2-PTGES3 - PTGER2	0	0	4.74316e-09	0
Pm	Monocytes	Neutrophils	PGE2-PTGES3	PTGER2	PGE2-PTGES3 - PTGER2	0.0320547	0	7.78943e-07	0
Pm	Megakaryocytes	Neutrophils	PGE2-PTGES3	PTGER2	PGE2-PTGES3 - PTGER2	0.0482324	0	9.08765e-08	0
Pm	NK cells	Neutrophils	PGE2-PTGES3	PTGER2	PGE2-PTGES3 - PTGER2	0	0	3.67122e-08	0
Pm	T cells	Neutrophils	PGE2-PTGES3	PTGER2	PGE2-PTGES3 - PTGER2	0	0	2.34351e-06	0
Pm	Eosinophils	Dendritic cells	PGE2-PTGES3	PTGER4	PGE2-PTGES3 - PTGER4	0	0.0210984	6.0097e-08	0.01
Pm	NK cells	Dendritic cells	PGE2-PTGES3	PTGER4	PGE2-PTGES3 - PTGER4	0	0.0210984	4.6486e-07	0
Pm	T cells	Dendritic cells	PGE2-PTGES3	PTGER4	PGE2-PTGES3 - PTGER4	0	0.0210984	2.96662e-05	0
Pm	Eosinophils	Eosinophils	PGE2-PTGES3	PTGER4	PGE2-PTGES3 - PTGER4	0	0.0756887	1.71107e-08	0.04
Pm	NK cells	Eosinophils	PGE2-PTGES3	PTGER4	PGE2-PTGES3 - PTGER4	0	0.0756887	1.32105e-07	0
Pm	T cells	Eosinophils	PGE2-PTGES3	PTGER4	PGE2-PTGES3 - PTGER4	0	0.0756887	8.4238e-06	0
Pm	B cells	Monocytes	PGE2-PTGES3	PTGER4	PGE2-PTGES3 - PTGER4	0.0430304	0	4.99487e-05	0
Pm	Dendritic cells	Monocytes	PGE2-PTGES3	PTGER4	PGE2-PTGES3 - PTGER4	0.0354156	0	6.24804e-06	0
Pm	Eosinophils	Monocytes	PGE2-PTGES3	PTGER4	PGE2-PTGES3 - PTGER4	0	0	7.91958e-08	0.01
Pm	Monocytes	Monocytes	PGE2-PTGES3	PTGER4	PGE2-PTGES3 - PTGER4	0.0320547	0	1.29969e-05	0
Pm	Megakaryocytes	Monocytes	PGE2-PTGES3	PTGER4	PGE2-PTGES3 - PTGER4	0.0482324	0	1.51616e-06	0
Pm	NK cells	Monocytes	PGE2-PTGES3	PTGER4	PGE2-PTGES3 - PTGER4	0	0	6.12817e-07	0
Pm	T cells	Monocytes	PGE2-PTGES3	PTGER4	PGE2-PTGES3 - PTGER4	0	0	3.91145e-05	0
Pm	B cells	NK cells	PGE2-PTGES3	PTGER4	PGE2-PTGES3 - PTGER4	0.0430304	0	4.90614e-06	0
Pm	Dendritic cells	NK cells	PGE2-PTGES3	PTGER4	PGE2-PTGES3 - PTGER4	0.0354156	0	6.13704e-07	0
Pm	Monocytes	NK cells	PGE2-PTGES3	PTGER4	PGE2-PTGES3 - PTGER4	0.0320547	0	1.2766e-06	0
Pm	Megakaryocytes	NK cells	PGE2-PTGES3	PTGER4	PGE2-PTGES3 - PTGER4	0.0482324	0	1.48923e-07	0
Pm	NK cells	NK cells	PGE2-PTGES3	PTGER4	PGE2-PTGES3 - PTGER4	0	0	6.01937e-08	0.01
Pm	T cells	NK cells	PGE2-PTGES3	PTGER4	PGE2-PTGES3 - PTGER4	0	0	3.842e-06	0
Pm	B cells	T cells	PGE2-PTGES3	PTGER4	PGE2-PTGES3 - PTGER4	0.0430304	0	3.26748e-05	0
Pm	Dendritic cells	T cells	PGE2-PTGES3	PTGER4	PGE2-PTGES3 - PTGER4	0.0354156	0	4.08787e-06	0
Pm	Monocytes	T cells	PGE2-PTGES3	PTGER4	PGE2-PTGES3 - PTGER4	0.0320547	0	8.50161e-06	0
Pm	Megakaryocytes	T cells	PGE2-PTGES3	PTGER4	PGE2-PTGES3 - PTGER4	0.0482324	0	9.9189e-07	0
Pm	NK cells	T cells	PGE2-PTGES3	PTGER4	PGE2-PTGES3 - PTGER4	0	0	4.00614e-07	0
Pm	T cells	T cells	PGE2-PTGES3	PTGER4	PGE2-PTGES3 - PTGER4	0	0	2.55743e-05	0
Pm	B cells	Dendritic cells	12oxoLTB4-PTGR1	LTB4R	12oxoLTB4-PTGR1 - LTB4R	0	0	5.53174e-08	0
Pm	Dendritic cells	Dendritic cells	12oxoLTB4-PTGR1	LTB4R	12oxoLTB4-PTGR1 - LTB4R	0.0290388	0	7.41829e-07	0
Pm	Eosinophils	Dendritic cells	12oxoLTB4-PTGR1	LTB4R	12oxoLTB4-PTGR1 - LTB4R	0	0	6.44011e-08	0
Pm	Monocytes	Dendritic cells	12oxoLTB4-PTGR1	LTB4R	12oxoLTB4-PTGR1 - LTB4R	0.0266176	0	1.6728e-06	0
Pm	Megakaryocytes	Dendritic cells	12oxoLTB4-PTGR1	LTB4R	12oxoLTB4-PTGR1 - LTB4R	0	0	1.60519e-08	0
Pm	NK cells	Dendritic cells	12oxoLTB4-PTGR1	LTB4R	12oxoLTB4-PTGR1 - LTB4R	0	0	8.52836e-09	0
Pm	T cells	Dendritic cells	12oxoLTB4-PTGR1	LTB4R	12oxoLTB4-PTGR1 - LTB4R	0	0	1.84721e-06	0
Pm	B cells	Monocytes	12oxoLTB4-PTGR1	LTB4R	12oxoLTB4-PTGR1 - LTB4R	0	0	2.3239e-07	0
Pm	Dendritic cells	Monocytes	12oxoLTB4-PTGR1	LTB4R	12oxoLTB4-PTGR1 - LTB4R	0.0290388	0	3.1154e-06	0
Pm	Eosinophils	Monocytes	12oxoLTB4-PTGR1	LTB4R	12oxoLTB4-PTGR1 - LTB4R	0	0	2.70457e-07	0
Pm	Monocytes	Monocytes	12oxoLTB4-PTGR1	LTB4R	12oxoLTB4-PTGR1 - LTB4R	0.0266176	0	7.0253e-06	0
Pm	Megakaryocytes	Monocytes	12oxoLTB4-PTGR1	LTB4R	12oxoLTB4-PTGR1 - LTB4R	0	0	6.74329e-08	0
Pm	NK cells	Monocytes	12oxoLTB4-PTGR1	LTB4R	12oxoLTB4-PTGR1 - LTB4R	0	0	3.58274e-08	0
Pm	T cells	Monocytes	12oxoLTB4-PTGR1	LTB4R	12oxoLTB4-PTGR1 - LTB4R	0	0	7.75964e-06	0
Pm	Dendritic cells	B cells	Cholesterol-LIPA	RORA	CHOLESTEROL-LIPA - RORA	0.0892128	0	2.44763e-05	0
Pm	Monocytes	B cells	Cholesterol-LIPA	RORA	CHOLESTEROL-LIPA - RORA	0.12005	0	9.01423e-05	0
Pm	Dendritic cells	Eosinophils	Cholesterol-LIPA	RORA	CHOLESTEROL-LIPA - RORA	0.0892128	0	4.74723e-07	0
Pm	Monocytes	Eosinophils	Cholesterol-LIPA	RORA	CHOLESTEROL-LIPA - RORA	0.12005	0	1.7467e-06	0
Pm	Dendritic cells	NK cells	Cholesterol-LIPA	RORC	CHOLESTEROL-LIPA - RORC	0.0892128	0	1.68741e-07	0
Pm	Monocytes	NK cells	Cholesterol-LIPA	RORC	CHOLESTEROL-LIPA - RORC	0.12005	0	6.21853e-07	0
Pm	Neutrophils	NK cells	Cholesterol-LIPA	RORC	CHOLESTEROL-LIPA - RORC	0	0	1.2158e-09	0
Pm	Dendritic cells	B cells	DHEA-STS	ESR1	DHEA-STS - ESR1	0.0324148	0	9.27702e-06	0
Pm	Eosinophils	B cells	DHEA-STS	ESR1	DHEA-STS - ESR1	0.104955	0	2.92849e-06	0
Pm	Monocytes	B cells	DHEA-STS	ESR1	DHEA-STS - ESR1	0.0277774	0	1.75427e-05	0
Pm	Megakaryocytes	B cells	DHEA-STS	ESR1	DHEA-STS - ESR1	0	0	1.85589e-06	0.02
Pm	NK cells	B cells	DHEA-STS	ESR1	DHEA-STS - ESR1	0.19022	0	9.45739e-06	0
Pm	T cells	B cells	DHEA-STS	ESR1	DHEA-STS - ESR1	0.0721539	0	0.000279748	0
Pm	Eosinophils	Megakaryocytes	DHEA-STS	ESR1	DHEA-STS - ESR1	0.104955	0	9.90193e-08	0.01
Pm	NK cells	Megakaryocytes	DHEA-STS	ESR1	DHEA-STS - ESR1	0.19022	0	3.19756e-07	0
Pm	T cells	Megakaryocytes	DHEA-STS	ESR1	DHEA-STS - ESR1	0.0721539	0	9.46022e-06	0.01
Pm	Eosinophils	NK cells	DHEA-STS	ESR1	DHEA-STS - ESR1	0.104955	0	1.17863e-07	0
Pm	NK cells	NK cells	DHEA-STS	ESR1	DHEA-STS - ESR1	0.19022	0	3.80557e-07	0
Pm	T cells	NK cells	DHEA-STS	ESR1	DHEA-STS - ESR1	0.0721539	0	1.12636e-05	0
Pm	Dendritic cells	T cells	DHEA-STS	ESR1	DHEA-STS - ESR1	0.0324148	0	1.0416e-05	0
Pm	Eosinophils	T cells	DHEA-STS	ESR1	DHEA-STS - ESR1	0.104955	0	3.28894e-06	0
Pm	Monocytes	T cells	DHEA-STS	ESR1	DHEA-STS - ESR1	0.0277774	0	1.9696e-05	0.01
Pm	NK cells	T cells	DHEA-STS	ESR1	DHEA-STS - ESR1	0.19022	0	1.06221e-05	0
Pm	T cells	T cells	DHEA-STS	ESR1	DHEA-STS - ESR1	0.0721539	0	0.000314142	0
Pm	Dendritic cells	Dendritic cells	DHEAS-SULT2B	PPARD	DHEAS-SULT2B - PPARD	0.207419	0	4.46512e-06	0
Pm	Monocytes	Dendritic cells	DHEAS-SULT2B	PPARD	DHEAS-SULT2B - PPARD	0.210203	0	1.10458e-05	0
Pm	Dendritic cells	Monocytes	DHEAS-SULT2B	PPARD	DHEAS-SULT2B - PPARD	0.207419	0	1.03348e-05	0
Pm	Monocytes	Monocytes	DHEAS-SULT2B	PPARD	DHEAS-SULT2B - PPARD	0.210203	0	2.55664e-05	0
Pm	Eosinophils	Dendritic cells	5-HT-DOPA-DDC	HTR7	5-HT-DOPA-DDC - HTR7	0	0	2.59837e-07	0
Pm	Eosinophils	Monocytes	5-HT-DOPA-DDC	HTR7	5-HT-DOPA-DDC - HTR7	0	0.0359817	1.52524e-06	0
Pm	B cells	B cells	APP	CD74	APP - CD74	0	0.155993	0.00110189	0
Pm	Dendritic cells	B cells	APP	CD74	APP - CD74	0	0.155993	5.51529e-05	0
Pm	Monocytes	B cells	APP	CD74	APP - CD74	0	0.155993	9.46405e-05	0
Pm	Megakaryocytes	B cells	APP	CD74	APP - CD74	0	0.155993	2.54147e-05	0
Pm	T cells	B cells	APP	CD74	APP - CD74	0	0.155993	0.000323369	0
Pm	B cells	Dendritic cells	APP	CD74	APP - CD74	0	0.198149	0.000158498	0
Pm	Dendritic cells	Dendritic cells	APP	CD74	APP - CD74	0	0.198149	7.94442e-06	0
Pm	Monocytes	Dendritic cells	APP	CD74	APP - CD74	0	0.198149	1.36369e-05	0
Pm	Megakaryocytes	Dendritic cells	APP	CD74	APP - CD74	0	0.198149	3.65755e-06	0
Pm	T cells	Dendritic cells	APP	CD74	APP - CD74	0	0.198149	4.66059e-05	0
Pm	B cells	Monocytes	APP	CD74	APP - CD74	0	0.0915458	0.000178451	0
Pm	Dendritic cells	Monocytes	APP	CD74	APP - CD74	0	0.0915458	8.91433e-06	0.01
Pm	Megakaryocytes	Monocytes	APP	CD74	APP - CD74	0	0.0915458	4.11295e-06	0
Pm	B cells	Megakaryocytes	APP	CD74	APP - CD74	0	0.0438049	1.16407e-05	0
Pm	B cells	Dendritic cells	FCER2	ITGAM_ITGB2	FCER2A - (ITGAM+ITGB2)	0	0.0313336	2.85964e-06	0
Pm	Megakaryocytes	Dendritic cells	FCER2	ITGAM_ITGB2	FCER2A - (ITGAM+ITGB2)	0	0.0313336	1.59671e-07	0
Pm	B cells	Monocytes	FCER2	ITGAM_ITGB2	FCER2A - (ITGAM+ITGB2)	0	0.0265541	5.26701e-06	0
Pm	Megakaryocytes	Monocytes	FCER2	ITGAM_ITGB2	FCER2A - (ITGAM+ITGB2)	0	0.0265541	2.94103e-07	0
Pm	B cells	Dendritic cells	FCER2	ITGAX_ITGB2	FCER2A - (ITGAX+ITGB2)	0	0	6.37655e-07	0
Pm	Megakaryocytes	Dendritic cells	FCER2	ITGAX_ITGB2	FCER2A - (ITGAX+ITGB2)	0	0	3.56095e-08	0
Pm	B cells	Megakaryocytes	PTPRC	CD22	PTPRC - CD22	0.41866	0	7.86639e-05	0.05
Pm	Dendritic cells	Megakaryocytes	PTPRC	CD22	PTPRC - CD22	0.418284	0	8.87954e-06	0.05
Pm	Megakaryocytes	Megakaryocytes	PTPRC	CD22	PTPRC - CD22	0.435243	0	2.35283e-06	0.05
Pm	NK cells	Megakaryocytes	PTPRC	CD22	PTPRC - CD22	0.500544	0	2.48461e-06	0.02
Pm	T cells	Megakaryocytes	PTPRC	CD22	PTPRC - CD22	0.495674	0	0.000123112	0.02
Pm	B cells	B cells	PTPRC	MRC1	PTPRC - MRC1	0.41866	0	0.00126771	0
Pm	Dendritic cells	B cells	PTPRC	MRC1	PTPRC - MRC1	0.418284	0	0.000143115	0
Pm	Eosinophils	B cells	PTPRC	MRC1	PTPRC - MRC1	0.443115	0	1.15009e-05	0
Pm	Monocytes	B cells	PTPRC	MRC1	PTPRC - MRC1	0.382925	0	0.000318111	0
Pm	Megakaryocytes	B cells	PTPRC	MRC1	PTPRC - MRC1	0.435243	0	3.79338e-05	0
Pm	Neutrophils	B cells	PTPRC	MRC1	PTPRC - MRC1	0.345387	0	4.46534e-05	0
Pm	NK cells	B cells	PTPRC	MRC1	PTPRC - MRC1	0.500544	0	4.01326e-05	0
Pm	T cells	B cells	PTPRC	MRC1	PTPRC - MRC1	0.495674	0	0.00198826	0
Pm	B cells	Dendritic cells	CD46	JAG1	CD46 - JAG1	0.0539879	0	4.08999e-05	0
Pm	Dendritic cells	Dendritic cells	CD46	JAG1	CD46 - JAG1	0.125016	0	7.16434e-06	0
Pm	Eosinophils	Dendritic cells	CD46	JAG1	CD46 - JAG1	0.0702181	0	3.93794e-07	0
Pm	Monocytes	Dendritic cells	CD46	JAG1	CD46 - JAG1	0.144378	0	2.10226e-05	0
Pm	Megakaryocytes	Dendritic cells	CD46	JAG1	CD46 - JAG1	0.0460818	0	7.48943e-07	0
Pm	Neutrophils	Dendritic cells	CD46	JAG1	CD46 - JAG1	0.100403	0	3.15921e-06	0
Pm	NK cells	Dendritic cells	CD46	JAG1	CD46 - JAG1	0	0	4.78258e-07	0
Pm	T cells	Dendritic cells	CD46	JAG1	CD46 - JAG1	0.0378364	0	3.31386e-05	0
Pm	B cells	Monocytes	CD46	JAG1	CD46 - JAG1	0.0539879	0	3.98624e-05	0
Pm	Dendritic cells	Monocytes	CD46	JAG1	CD46 - JAG1	0.125016	0	6.98954e-06	0
Pm	Eosinophils	Monocytes	CD46	JAG1	CD46 - JAG1	0.0702181	0	3.83818e-07	0
Pm	Monocytes	Monocytes	CD46	JAG1	CD46 - JAG1	0.144378	0	2.0521e-05	0
Pm	Megakaryocytes	Monocytes	CD46	JAG1	CD46 - JAG1	0.0460818	0	7.29478e-07	0
Pm	Neutrophils	Monocytes	CD46	JAG1	CD46 - JAG1	0.100403	0	3.08367e-06	0
Pm	NK cells	Monocytes	CD46	JAG1	CD46 - JAG1	0	0	4.6567e-07	0
Pm	T cells	Monocytes	CD46	JAG1	CD46 - JAG1	0.0378364	0	3.2276e-05	0
Pm	B cells	Dendritic cells	CD48	CD244	CD48 - CD244A	0.0532571	0	2.69871e-07	0
Pm	Dendritic cells	Dendritic cells	CD48	CD244	CD48 - CD244A	0.0923893	0	2.9342e-08	0
Pm	Eosinophils	Dendritic cells	CD48	CD244	CD48 - CD244A	0	0	1.33901e-09	0
Pm	Monocytes	Dendritic cells	CD48	CD244	CD48 - CD244A	0.0329921	0	4.43112e-08	0
Pm	Megakaryocytes	Dendritic cells	CD48	CD244	CD48 - CD244A	0.0648395	0	8.46136e-09	0
Pm	Neutrophils	Dendritic cells	CD48	CD244	CD48 - CD244A	0	0	3.45096e-09	0
Pm	NK cells	Dendritic cells	CD48	CD244	CD48 - CD244A	0.0564353	0	8.02984e-09	0
Pm	T cells	Dendritic cells	CD48	CD244	CD48 - CD244A	0.0646807	0	3.9211e-07	0
Pm	B cells	Eosinophils	CD48	CD244	CD48 - CD244A	0.0532571	0	9.57144e-07	0
Pm	Dendritic cells	Eosinophils	CD48	CD244	CD48 - CD244A	0.0923893	0	1.04069e-07	0
Pm	Eosinophils	Eosinophils	CD48	CD244	CD48 - CD244A	0	0	4.75079e-09	0.01
Pm	Monocytes	Eosinophils	CD48	CD244	CD48 - CD244A	0.0329921	0	1.57207e-07	0.01
Pm	Megakaryocytes	Eosinophils	CD48	CD244	CD48 - CD244A	0.0648395	0	3.00076e-08	0
Pm	Neutrophils	Eosinophils	CD48	CD244	CD48 - CD244A	0	0	1.22461e-08	0.01
Pm	NK cells	Eosinophils	CD48	CD244	CD48 - CD244A	0.0564353	0	2.84764e-08	0
Pm	T cells	Eosinophils	CD48	CD244	CD48 - CD244A	0.0646807	0	1.39058e-06	0
Pm	B cells	Monocytes	CD48	CD244	CD48 - CD244A	0.0532571	0	2.17111e-05	0
Pm	Dendritic cells	Monocytes	CD48	CD244	CD48 - CD244A	0.0923893	0	2.36061e-06	0
Pm	Eosinophils	Monocytes	CD48	CD244	CD48 - CD244A	0	0	1.07755e-07	0
Pm	Monocytes	Monocytes	CD48	CD244	CD48 - CD244A	0.0329921	0	3.56571e-06	0
Pm	Megakaryocytes	Monocytes	CD48	CD244	CD48 - CD244A	0.0648395	0	6.8068e-07	0
Pm	Neutrophils	Monocytes	CD48	CD244	CD48 - CD244A	0	0	2.77748e-07	0
Pm	NK cells	Monocytes	CD48	CD244	CD48 - CD244A	0.0564353	0	6.45952e-07	0
Pm	T cells	Monocytes	CD48	CD244	CD48 - CD244A	0.0646807	0	3.15434e-05	0
Pm	B cells	NK cells	CD48	CD244	CD48 - CD244A	0.0532571	0	4.84323e-06	0
Pm	Dendritic cells	NK cells	CD48	CD244	CD48 - CD244A	0.0923893	0	5.26606e-07	0
Pm	Eosinophils	NK cells	CD48	CD244	CD48 - CD244A	0	0	2.40468e-08	0
Pm	Monocytes	NK cells	CD48	CD244	CD48 - CD244A	0.0329921	0	7.95684e-07	0
Pm	Megakaryocytes	NK cells	CD48	CD244	CD48 - CD244A	0.0648395	0	1.51832e-07	0
Pm	Neutrophils	NK cells	CD48	CD244	CD48 - CD244A	0	0	6.19941e-08	0
Pm	NK cells	NK cells	CD48	CD244	CD48 - CD244A	0.0564353	0	1.44082e-07	0
Pm	T cells	NK cells	CD48	CD244	CD48 - CD244A	0.0646807	0	7.03602e-06	0
Pm	NK cells	B cells	CD6	ALCAM	CD6 - ALCAM	0	0	7.97843e-06	0
Pm	T cells	B cells	CD6	ALCAM	CD6 - ALCAM	0	0	8.81295e-05	0
Pm	NK cells	Dendritic cells	CD6	ALCAM	CD6 - ALCAM	0	0.17319	4.50286e-06	0
Pm	T cells	Dendritic cells	CD6	ALCAM	CD6 - ALCAM	0	0.17319	5.01177e-05	0
Pm	NK cells	Monocytes	CD6	ALCAM	CD6 - ALCAM	0	0.132388	8.43695e-06	0
Pm	T cells	Monocytes	CD6	ALCAM	CD6 - ALCAM	0	0.132388	9.36976e-05	0
Pm	NK cells	Megakaryocytes	CD6	ALCAM	CD6 - ALCAM	0	0	4.01583e-08	0.01
Pm	T cells	Megakaryocytes	CD6	ALCAM	CD6 - ALCAM	0	0	4.42904e-07	0
Pm	NK cells	Neutrophils	CD6	ALCAM	CD6 - ALCAM	0	0	9.39013e-08	0
Pm	T cells	Neutrophils	CD6	ALCAM	CD6 - ALCAM	0	0	1.03584e-06	0
Pm	NK cells	NK cells	CD6	ALCAM	CD6 - ALCAM	0	0.0590627	5.23163e-07	0
Pm	T cells	NK cells	CD6	ALCAM	CD6 - ALCAM	0	0.0590627	5.79483e-06	0
Pm	NK cells	T cells	CD6	ALCAM	CD6 - ALCAM	0	0	6.49285e-06	0
Pm	T cells	T cells	CD6	ALCAM	CD6 - ALCAM	0	0	7.16681e-05	0
Pm	B cells	NK cells	CLEC2D	KLRB1	CLEC2D - KLRB1	0	0	8.88957e-07	0
Pm	Dendritic cells	NK cells	CLEC2D	KLRB1	CLEC2D - KLRB1	0.0350245	0	3.54168e-07	0
Pm	Monocytes	NK cells	CLEC2D	KLRB1	CLEC2D - KLRB1	0.0350086	0	8.8585e-07	0
Pm	Megakaryocytes	NK cells	CLEC2D	KLRB1	CLEC2D - KLRB1	0	0	4.08384e-08	0
Pm	Neutrophils	NK cells	CLEC2D	KLRB1	CLEC2D - KLRB1	0.0300738	0	1.47755e-07	0
Pm	NK cells	NK cells	CLEC2D	KLRB1	CLEC2D - KLRB1	0.0441959	0	7.73244e-08	0
Pm	T cells	NK cells	CLEC2D	KLRB1	CLEC2D - KLRB1	0.0497525	0	3.84161e-06	0
Pm	B cells	NK cells	CLEC2A	KLRB1	CLEC2A - KLRB1	0	0	5.76056e-08	0
Pm	Dendritic cells	NK cells	CLEC2A	KLRB1	CLEC2A - KLRB1	0.0351229	0	3.61757e-07	0
Pm	Monocytes	NK cells	CLEC2A	KLRB1	CLEC2A - KLRB1	0.0366514	0	9.67747e-07	0
Pm	NK cells	NK cells	CLEC2A	KLRB1	CLEC2A - KLRB1	0	0	1.14995e-09	0
Pm	T cells	NK cells	CLEC2A	KLRB1	CLEC2A - KLRB1	0	0	1.17874e-06	0
Pm	Dendritic cells	Dendritic cells	ICAM1	ITGAX_ITGB2	ICAM1 - (ITGAX+ITGB2)	0.032356	0	1.42547e-06	0
Pm	Monocytes	Dendritic cells	ICAM1	ITGAX_ITGB2	ICAM1 - (ITGAX+ITGB2)	0.0273946	0	2.59277e-06	0
Pm	Dendritic cells	NK cells	ICAM1	ITGAL_ITGB2	ICAM1 - (ITGAL+ITGB2)	0.032356	0	2.54899e-06	0
Pm	Monocytes	NK cells	ICAM1	ITGAL_ITGB2	ICAM1 - (ITGAL+ITGB2)	0.0273946	0	4.64338e-06	0
Pm	B cells	T cells	HLA-DQA1	CD4	HLA-DQA1 - CD4	0.426304	0	0.00587087	0
Pm	Dendritic cells	T cells	HLA-DQA1	CD4	HLA-DQA1 - CD4	0.349846	0	0.00053499	0
Pm	Monocytes	T cells	HLA-DQA1	CD4	HLA-DQA1 - CD4	0.131664	0	0.000516572	0
Pm	Megakaryocytes	T cells	HLA-DQA1	CD4	HLA-DQA1 - CD4	0.109493	0	8.0667e-05	0
Pm	Dendritic cells	T cells	HLA-DMA	CD4	HLA-DMA - CD4	0	0	3.07433e-05	0
Pm	Monocytes	T cells	HLA-DMA	CD4	HLA-DMA - CD4	0	0	3.70908e-05	0
Pm	B cells	T cells	HLA-DMB	CD4	HLA-DMB - CD4	0.179197	0	0.00247497	0
Pm	Dendritic cells	T cells	HLA-DMB	CD4	HLA-DMB - CD4	0.350738	0	0.000537496	0
Pm	Monocytes	T cells	HLA-DMB	CD4	HLA-DMB - CD4	0.31016	0	0.00113819	0
Pm	Megakaryocytes	T cells	HLA-DMB	CD4	HLA-DMB - CD4	0.0545887	0	2.63868e-05	0
Pm	Neutrophils	T cells	HLA-DMB	CD4	HLA-DMB - CD4	0.0506752	0	4.29276e-05	0
Pm	B cells	T cells	HLA-DOB	CD4	HLA-DOB - CD4	0.0493306	0	0.000974361	0
Pm	Megakaryocytes	T cells	HLA-DOB	CD4	HLA-DOB - CD4	0	0	6.98761e-06	0
Pm	B cells	T cells	HLA-DRA	CD4	HLA-DRA - CD4	0.380774	0	0.00524477	0
Pm	Dendritic cells	T cells	HLA-DRA	CD4	HLA-DRA - CD4	0.385318	0	0.000594881	0
Pm	Monocytes	T cells	HLA-DRA	CD4	HLA-DRA - CD4	0.196997	0	0.000788995	0
Pm	Megakaryocytes	T cells	HLA-DRA	CD4	HLA-DRA - CD4	0.0945563	0	6.44854e-05	0
Pm	B cells	B cells	MPZL1	MPZL1	MPZL1 - MPZL1	0	0	2.86947e-05	0
Pm	Monocytes	B cells	MPZL1	MPZL1	MPZL1 - MPZL1	0	0	1.57547e-06	0
Pm	B cells	Monocytes	MPZL1	MPZL1	MPZL1 - MPZL1	0	0	1.57547e-06	0
Pm	Monocytes	Monocytes	MPZL1	MPZL1	MPZL1 - MPZL1	0	0	8.64884e-08	0
Pm	Dendritic cells	Dendritic cells	JAG1	NOTCH1	JAG1 - NOTCH1	0	0	1.61532e-07	0
Pm	Monocytes	Dendritic cells	JAG1	NOTCH1	JAG1 - NOTCH1	0	0	1.57169e-07	0
Pm	Dendritic cells	Monocytes	JAG1	NOTCH1	JAG1 - NOTCH1	0	0	8.22726e-08	0
Pm	Monocytes	Monocytes	JAG1	NOTCH1	JAG1 - NOTCH1	0	0	8.00465e-08	0
Pm	Dendritic cells	B cells	JAG1	NOTCH2	JAG1 - NOTCH2	0	0.341439	0.000166426	0
Pm	Monocytes	B cells	JAG1	NOTCH2	JAG1 - NOTCH2	0	0.341439	0.00016308	0
Pm	Dendritic cells	Dendritic cells	JAG1	NOTCH2	JAG1 - NOTCH2	0	0.278861	1.57936e-05	0
Pm	Monocytes	Dendritic cells	JAG1	NOTCH2	JAG1 - NOTCH2	0	0.278861	1.54594e-05	0
Pm	Dendritic cells	Eosinophils	JAG1	NOTCH2	JAG1 - NOTCH2	0	0.473452	2.1277e-06	0
Pm	Monocytes	Eosinophils	JAG1	NOTCH2	JAG1 - NOTCH2	0	0.473452	2.09024e-06	0
Pm	Dendritic cells	Monocytes	JAG1	NOTCH2	JAG1 - NOTCH2	0	0.290333	4.03098e-05	0
Pm	Monocytes	Monocytes	JAG1	NOTCH2	JAG1 - NOTCH2	0	0.290333	3.94675e-05	0
Pm	Dendritic cells	Megakaryocytes	JAG1	NOTCH2	JAG1 - NOTCH2	0	0.20344	2.69938e-06	0
Pm	Monocytes	Megakaryocytes	JAG1	NOTCH2	JAG1 - NOTCH2	0	0.20344	2.63685e-06	0
Pm	Dendritic cells	Neutrophils	JAG1	NOTCH2	JAG1 - NOTCH2	0	0.414365	8.32046e-06	0
Pm	Monocytes	Neutrophils	JAG1	NOTCH2	JAG1 - NOTCH2	0	0.414365	8.16484e-06	0
Pm	Dendritic cells	NK cells	JAG1	NOTCH2	JAG1 - NOTCH2	0	0.04266	7.27027e-07	0
Pm	Monocytes	NK cells	JAG1	NOTCH2	JAG1 - NOTCH2	0	0.04266	7.08176e-07	0
Pm	Dendritic cells	T cells	JAG1	NOTCH2	JAG1 - NOTCH2	0	0.0460175	3.53462e-05	0
Pm	Monocytes	T cells	JAG1	NOTCH2	JAG1 - NOTCH2	0	0.0460175	3.44286e-05	0
Pm	Dendritic cells	B cells	PECAM1	PECAM1	PECAM1 - PECAM1	0.143942	0	7.62769e-05	0
Pm	Monocytes	B cells	PECAM1	PECAM1	PECAM1 - PECAM1	0.202486	0	0.000234406	0
Pm	NK cells	B cells	PECAM1	PECAM1	PECAM1 - PECAM1	0.0586221	0	1.17109e-05	0
Pm	B cells	Dendritic cells	PECAM1	PECAM1	PECAM1 - PECAM1	0	0.143942	7.62769e-05	0
Pm	Neutrophils	Dendritic cells	PECAM1	PECAM1	PECAM1 - PECAM1	0	0.143942	7.57941e-06	0
Pm	B cells	Monocytes	PECAM1	PECAM1	PECAM1 - PECAM1	0	0.202486	0.000234406	0
Pm	Neutrophils	Monocytes	PECAM1	PECAM1	PECAM1 - PECAM1	0	0.202486	2.3247e-05	0
Pm	Dendritic cells	Neutrophils	PECAM1	PECAM1	PECAM1 - PECAM1	0.143942	0	7.57941e-06	0
Pm	Monocytes	Neutrophils	PECAM1	PECAM1	PECAM1 - PECAM1	0.202486	0	2.3247e-05	0
Pm	NK cells	Neutrophils	PECAM1	PECAM1	PECAM1 - PECAM1	0.0586221	0	1.16677e-06	0
Pm	B cells	NK cells	PECAM1	PECAM1	PECAM1 - PECAM1	0	0.0586221	1.17109e-05	0
Pm	Neutrophils	NK cells	PECAM1	PECAM1	PECAM1 - PECAM1	0	0.0586221	1.16677e-06	0
Pm	Dendritic cells	NK cells	PVR	CD226	PVR - CD226	0	0.0592459	1.79852e-08	0
Pm	Dendritic cells	T cells	PVR	CD226	PVR - CD226	0	0	1.22195e-08	0
Pm	Eosinophils	NK cells	SEMA7A	ITGB1_ITGA1	SEMA7A - (ITGB1+ITGA1)	0	0	8.31118e-08	0
Pm	Eosinophils	T cells	SEMA7A	ITGB1_ITGA1	SEMA7A - (ITGB1+ITGA1)	0	0	8.96458e-06	0
Pm	Eosinophils	B cells	SEMA7A	PLXNC1	SEMA7A - PLXNC1	0	0.0462748	5.37282e-06	0
Pm	Eosinophils	Dendritic cells	SEMA7A	PLXNC1	SEMA7A - PLXNC1	0	0.257761	2.55291e-06	0
Pm	Eosinophils	Eosinophils	SEMA7A	PLXNC1	SEMA7A - PLXNC1	0	0.323465	2.67417e-07	0
Pm	Eosinophils	Monocytes	SEMA7A	PLXNC1	SEMA7A - PLXNC1	0	0.327459	8.13864e-06	0
Pm	Eosinophils	Megakaryocytes	SEMA7A	PLXNC1	SEMA7A - PLXNC1	0	0	7.11821e-08	0
Pm	Eosinophils	Neutrophils	SEMA7A	PLXNC1	SEMA7A - PLXNC1	0	0.110183	6.36769e-07	0
Pm	Eosinophils	NK cells	SEMA7A	PLXNC1	SEMA7A - PLXNC1	0	0.0634385	2.64809e-07	0
Pm	Eosinophils	T cells	SEMA7A	PLXNC1	SEMA7A - PLXNC1	0	0	5.08577e-06	0
Pm	NK cells	NK cells	PCDHB15	PCDHB15	PCDHB15 - PCDHB15	0	0	1.18399e-09	0
Pm	Megakaryocytes	Dendritic cells	CD55	ADGRE5	CD55 - ADGRE5	0	0.444874	8.00409e-06	0
Pm	Megakaryocytes	Eosinophils	CD55	ADGRE5	CD55 - ADGRE5	0	0.443188	6.29353e-07	0
Pm	Megakaryocytes	Monocytes	CD55	ADGRE5	CD55 - ADGRE5	0	0.339808	1.49867e-05	0
Pm	Megakaryocytes	Neutrophils	CD55	ADGRE5	CD55 - ADGRE5	0	0.407003	2.58698e-06	0
Pm	Megakaryocytes	NK cells	CD55	ADGRE5	CD55 - ADGRE5	0	0.31291	1.25936e-06	0.01
Pm	Dendritic cells	B cells	LPAR1	ADGRE5	LPAR1 - ADGRE5	0	0.0399535	1.14312e-05	0
Pm	Dendritic cells	Dendritic cells	LPAR1	ADGRE5	LPAR1 - ADGRE5	0	0.444874	1.18142e-05	0
Pm	Dendritic cells	Eosinophils	LPAR1	ADGRE5	LPAR1 - ADGRE5	0	0.443188	9.28146e-07	0
Pm	Dendritic cells	Monocytes	LPAR1	ADGRE5	LPAR1 - ADGRE5	0	0.339808	2.20566e-05	0
Pm	Dendritic cells	Megakaryocytes	LPAR1	ADGRE5	LPAR1 - ADGRE5	0	0.0479608	4.02082e-07	0
Pm	Dendritic cells	Neutrophils	LPAR1	ADGRE5	LPAR1 - ADGRE5	0	0.407003	3.81212e-06	0
Pm	Dendritic cells	NK cells	LPAR1	ADGRE5	LPAR1 - ADGRE5	0	0.31291	1.85111e-06	0
Pm	Dendritic cells	T cells	LPAR1	ADGRE5	LPAR1 - ADGRE5	0	0.0739172	4.26785e-05	0
Pm	T cells	Dendritic cells	ITGAV_ITGB1	ADGRE5	(ITGAV+ITGB1) - ADGRE5	0	0.444874	0.000884668	0
Pm	T cells	Eosinophils	ITGAV_ITGB1	ADGRE5	(ITGAV+ITGB1) - ADGRE5	0	0.443188	6.96951e-05	0
Pm	T cells	Monocytes	ITGAV_ITGB1	ADGRE5	(ITGAV+ITGB1) - ADGRE5	0	0.339808	0.00166741	0
Pm	T cells	Neutrophils	ITGAV_ITGB1	ADGRE5	(ITGAV+ITGB1) - ADGRE5	0	0.407003	0.000287008	0
Pm	T cells	NK cells	ITGAV_ITGB1	ADGRE5	(ITGAV+ITGB1) - ADGRE5	0	0.31291	0.000140524	0
Pm	T cells	T cells	ITGAV_ITGB1	ADGRE5	(ITGAV+ITGB1) - ADGRE5	0	0.0739172	0.00328767	0
Pm	B cells	Dendritic cells	APP	SORL1	APP - SORL1	0	0.231409	0.000191044	0
Pm	Dendritic cells	Dendritic cells	APP	SORL1	APP - SORL1	0	0.231409	9.58806e-06	0.02
Pm	Megakaryocytes	Dendritic cells	APP	SORL1	APP - SORL1	0	0.231409	4.41064e-06	0
Pm	B cells	Eosinophils	APP	SORL1	APP - SORL1	0	0.58967	3.99775e-05	0
Pm	Dendritic cells	Eosinophils	APP	SORL1	APP - SORL1	0	0.58967	2.02913e-06	0
Pm	Monocytes	Eosinophils	APP	SORL1	APP - SORL1	0	0.58967	3.49376e-06	0
Pm	Megakaryocytes	Eosinophils	APP	SORL1	APP - SORL1	0	0.58967	9.26723e-07	0
Pm	T cells	Eosinophils	APP	SORL1	APP - SORL1	0	0.58967	1.1966e-05	0
Pm	B cells	Monocytes	APP	SORL1	APP - SORL1	0	0.279239	0.00057104	0
Pm	Dendritic cells	Monocytes	APP	SORL1	APP - SORL1	0	0.279239	2.8708e-05	0
Pm	Monocytes	Monocytes	APP	SORL1	APP - SORL1	0	0.279239	4.93142e-05	0.04
Pm	Megakaryocytes	Monocytes	APP	SORL1	APP - SORL1	0	0.279239	1.31918e-05	0
Pm	B cells	Megakaryocytes	APP	SORL1	APP - SORL1	0	0.0713447	2.73752e-05	0
Pm	B cells	Neutrophils	APP	SORL1	APP - SORL1	0	0.559011	0.000169608	0
Pm	Dendritic cells	Neutrophils	APP	SORL1	APP - SORL1	0	0.559011	8.60234e-06	0
Pm	Monocytes	Neutrophils	APP	SORL1	APP - SORL1	0	0.559011	1.48088e-05	0
Pm	Megakaryocytes	Neutrophils	APP	SORL1	APP - SORL1	0	0.559011	3.93066e-06	0
Pm	T cells	Neutrophils	APP	SORL1	APP - SORL1	0	0.559011	5.07133e-05	0
Pm	B cells	NK cells	APP	SORL1	APP - SORL1	0	0.214955	4.56873e-05	0
Pm	Dendritic cells	NK cells	APP	SORL1	APP - SORL1	0	0.214955	2.29312e-06	0.03
Pm	Megakaryocytes	NK cells	APP	SORL1	APP - SORL1	0	0.214955	1.05482e-06	0
Pm	B cells	T cells	APP	SORL1	APP - SORL1	0	0.210021	0.00193441	0
Pm	Megakaryocytes	T cells	APP	SORL1	APP - SORL1	0	0.210021	4.4642e-05	0.02
Pm	B cells	Dendritic cells	APP	TNFRSF21	APP - TNFRSF21	0	0.130151	0.000116111	0
Pm	Dendritic cells	Dendritic cells	APP	TNFRSF21	APP - TNFRSF21	0	0.130151	5.81007e-06	0
Pm	Monocytes	Dendritic cells	APP	TNFRSF21	APP - TNFRSF21	0	0.130151	9.9692e-06	0
Pm	Megakaryocytes	Dendritic cells	APP	TNFRSF21	APP - TNFRSF21	0	0.130151	2.67778e-06	0
Pm	NK cells	Dendritic cells	APP	TNFRSF21	APP - TNFRSF21	0	0.130151	4.78003e-07	0
Pm	T cells	Dendritic cells	APP	TNFRSF21	APP - TNFRSF21	0	0.130151	3.40613e-05	0
Pm	B cells	Monocytes	APP	TNFRSF21	APP - TNFRSF21	0	0.0324369	9.99939e-05	0
Pm	Dendritic cells	Monocytes	APP	TNFRSF21	APP - TNFRSF21	0	0.0324369	4.98877e-06	0
Pm	Monocytes	Monocytes	APP	TNFRSF21	APP - TNFRSF21	0	0.0324369	8.55386e-06	0
Pm	Megakaryocytes	Monocytes	APP	TNFRSF21	APP - TNFRSF21	0	0.0324369	2.30361e-06	0
Pm	NK cells	Monocytes	APP	TNFRSF21	APP - TNFRSF21	0	0.0324369	4.09791e-07	0
Pm	T cells	Monocytes	APP	TNFRSF21	APP - TNFRSF21	0	0.0324369	2.9211e-05	0
Pm	B cells	Dendritic cells	APP	TREM2_TYROBP	APP - (TREM2+TYROBP)	0	0.108469	0.000101915	0
Pm	Dendritic cells	Dendritic cells	APP	TREM2_TYROBP	APP - (TREM2+TYROBP)	0	0.108469	5.09687e-06	0
Pm	Monocytes	Dendritic cells	APP	TREM2_TYROBP	APP - (TREM2+TYROBP)	0	0.108469	8.74427e-06	0
Pm	Megakaryocytes	Dendritic cells	APP	TREM2_TYROBP	APP - (TREM2+TYROBP)	0	0.108469	2.34992e-06	0
Pm	NK cells	Dendritic cells	APP	TREM2_TYROBP	APP - (TREM2+TYROBP)	0	0.108469	4.19202e-07	0
Pm	T cells	Dendritic cells	APP	TREM2_TYROBP	APP - (TREM2+TYROBP)	0	0.108469	2.98733e-05	0
Pm	B cells	Monocytes	APP	TREM2_TYROBP	APP - (TREM2+TYROBP)	0	0.129781	0.000307577	0
Pm	Dendritic cells	Monocytes	APP	TREM2_TYROBP	APP - (TREM2+TYROBP)	0	0.129781	1.53968e-05	0
Pm	Monocytes	Monocytes	APP	TREM2_TYROBP	APP - (TREM2+TYROBP)	0	0.129781	2.64212e-05	0
Pm	Megakaryocytes	Monocytes	APP	TREM2_TYROBP	APP - (TREM2+TYROBP)	0	0.129781	7.09443e-06	0
Pm	NK cells	Monocytes	APP	TREM2_TYROBP	APP - (TREM2+TYROBP)	0	0.129781	1.26698e-06	0
Pm	T cells	Monocytes	APP	TREM2_TYROBP	APP - (TREM2+TYROBP)	0	0.129781	9.02779e-05	0
Pm	Dendritic cells	Dendritic cells	ADORA3	ENTPD1	ADORA3 - ENTPD1	0.0415597	0	1.34224e-06	0
Pm	Eosinophils	Dendritic cells	ADORA3	ENTPD1	ADORA3 - ENTPD1	0.0167726	0	9.90516e-08	0
Pm	Monocytes	Dendritic cells	ADORA3	ENTPD1	ADORA3 - ENTPD1	0	0	4.01686e-07	0
Pm	Monocytes	Monocytes	ADORA3	ENTPD1	ADORA3 - ENTPD1	0	0.0287012	6.07529e-06	0
Pm	Dendritic cells	Neutrophils	ADORA3	ENTPD1	ADORA3 - ENTPD1	0.0415597	0	1.45603e-06	0
Pm	Eosinophils	Neutrophils	ADORA3	ENTPD1	ADORA3 - ENTPD1	0.0167726	0	1.0747e-07	0
Pm	Monocytes	Neutrophils	ADORA3	ENTPD1	ADORA3 - ENTPD1	0	0	4.36361e-07	0
Pm	Dendritic cells	Dendritic cells	CEACAM6	CEACAM6	CEACAM6 - CEACAM6	0	0	3.13585e-06	0
Pm	Eosinophils	Dendritic cells	CEACAM6	CEACAM6	CEACAM6 - CEACAM6	0.432794	0	3.25805e-06	0
Pm	Dendritic cells	Eosinophils	CEACAM6	CEACAM6	CEACAM6 - CEACAM6	0	0.432794	3.25805e-06	0
Pm	B cells	B cells	PECAM1	CD38	PECAM1 - CD38	0	0.129402	0.00054854	0
Pm	Neutrophils	B cells	PECAM1	CD38	PECAM1 - CD38	0	0.129402	5.45874e-05	0
Pm	B cells	Dendritic cells	PECAM1	CD38	PECAM1 - CD38	0	0.154191	7.82213e-05	0
Pm	Neutrophils	Dendritic cells	PECAM1	CD38	PECAM1 - CD38	0	0.154191	7.77113e-06	0
Pm	Neutrophils	Monocytes	PECAM1	CD38	PECAM1 - CD38	0	0.0444742	9.62351e-06	0
Pm	Neutrophils	Megakaryocytes	PECAM1	CD38	PECAM1 - CD38	0	0.0457352	7.04647e-07	0.05
CK	CD24+ B cells	VCAN+ B cells	CD55	ADGRE5	CD55 - ADGRE5	0.140405	0.289197	0.00127276	0
CK	VCAN+ B cells	VCAN+ B cells	CD55	ADGRE5	CD55 - ADGRE5	0.108404	0.289197	0.000145102	0
CK	PAX5+ B cells	BACH2+ B cells	PTPRC	CD22	PTPRC - CD22	0.459639	0.0640213	0.00107587	0.01
CK	PAX5+ B cells	PAX5+ B cells	CADM1	CADM1	CADM1 - CADM1	0.160315	0.160315	0.000241753	0
CK	JCHAIN+ B cells	VCAN+ B cells	MIF	CD74_CD44	MIF - (CD74+CD44)	0.254616	0.0979297	0.000122259	0
CK	PAX5+ B cells	CD24+ B cells	PTPRC	CD22	PTPRC - CD22	0.459639	0.0539559	0.00210973	0
CK	AGO2+ B cells	CD24+ B cells	PTPRC	CD22	PTPRC - CD22	0.45562	0.0539559	0.000190207	0
CK	PAX5+ B cells	RUNX1T1+ B cells	PTPRC	CD22	PTPRC - CD22	0.459639	0.0522856	0.000519582	0
CK	VCAN+ B cells	BACH2+ B cells	PECAM1	CD38	PECAM1 - CD38	0.108251	0.221669	0.000474001	0
CK	AGO2+ B cells	RUNX1T1+ B cells	PTPRC	CD22	PTPRC - CD22	0.45562	0.0522856	4.68291e-05	0.04
CK	CD24+ B cells	CD24+ B cells	PTPRC	CD22	PTPRC - CD22	0.43903	0.0539559	0.0105212	0
CK	BACH2+ B cells	CD24+ B cells	PTPRC	CD22	PTPRC - CD22	0.438195	0.0539559	0.00634444	0
CK	VCAN+ B cells	CD24+ B cells	PTPRC	CD22	PTPRC - CD22	0.428628	0.0539559	0.00142455	0
CK	CD24+ B cells	RUNX1T1+ B cells	PTPRC	CD22	PTPRC - CD22	0.43903	0.0522856	0.0025907	0.01
CK	BACH2+ B cells	RUNX1T1+ B cells	PTPRC	CD22	PTPRC - CD22	0.438195	0.0522856	0.00156222	0.01
CK	JCHAIN+ B cells	DUSP4+ B cells	MIF	CD74_CD44	MIF - (CD74+CD44)	0.254616	0.0899198	0.000275505	0
CK	RUNX1T1+ B cells	CD24+ B cells	PTPRC	CD22	PTPRC - CD22	0.423157	0.0539559	0.00261687	0
CK	VCAN+ B cells	RUNX1T1+ B cells	PTPRC	CD22	PTPRC - CD22	0.428628	0.0522856	0.000350757	0.03
CK	RUNX1T1+ B cells	RUNX1T1+ B cells	PTPRC	CD22	PTPRC - CD22	0.423157	0.0522856	0.000644285	0.03
CK	JCHAIN+ B cells	VCAN+ B cells	ITGAV_ITGB1	ADGRE5	(ITGAV+ITGB1) - ADGRE5	0.0762875	0.289197	0.000102197	0
CK	DUSP4+ B cells	CD24+ B cells	PTPRC	CD22	PTPRC - CD22	0.399084	0.0539559	0.00324171	0
CK	JCHAIN+ B cells	CD24+ B cells	PTPRC	CD22	PTPRC - CD22	0.398798	0.0539559	0.00104596	0
CK	JCHAIN+ B cells	RUNX1T1+ B cells	MIF	CD74_CD44	MIF - (CD74+CD44)	0.254616	0.0801229	0.000162653	0
CK	VCAN+ B cells	VCAN+ B cells	ITGAV_ITGB1	ADGRE5	(ITGAV+ITGB1) - ADGRE5	0.0685664	0.289197	0.000121166	0
CK	VCAN+ B cells	DUSP4+ B cells	PECAM1	CD38	PECAM1 - CD38	0.108251	0.171198	0.000222823	0
CK	JCHAIN+ B cells	RUNX1T1+ B cells	MIF	CD74_CXCR4	MIF - (CD74+CXCR4)	0.254616	0.0713338	0.00013796	0
CK	JCHAIN+ B cells	BACH2+ B cells	MIF	CD74_CXCR4	MIF - (CD74+CXCR4)	0.254616	0.0705099	0.000479191	0
CK	BACH2+ B cells	VCAN+ B cells	APP	SORL1	APP - SORL1	0.0653018	0.25723	0.000422744	0
CK	JCHAIN+ B cells	DUSP4+ B cells	MIF	CD74_CXCR4	MIF - (CD74+CXCR4)	0.254616	0.0624688	0.000163465	0
CK	JCHAIN+ B cells	BACH2+ B cells	MIF	CD74_CD44	MIF - (CD74+CD44)	0.254616	0.0619761	0.000363707	0
CK	RUNX1T1+ B cells	VCAN+ B cells	APP	SORL1	APP - SORL1	0.061333	0.25723	0.00021918	0
CK	VCAN+ B cells	RUNX1T1+ B cells	PECAM1	CD38	PECAM1 - CD38	0.108251	0.145201	0.000132831	0
CK	PAX5+ B cells	CD24+ B cells	PTPRC	MRC1	PTPRC - MRC1	0.459639	0.0320638	0.000892759	0
CK	AGO2+ B cells	CD24+ B cells	PTPRC	MRC1	PTPRC - MRC1	0.45562	0.0320638	8.0166e-05	0
CK	CD24+ B cells	CD24+ B cells	PTPRC	MRC1	PTPRC - MRC1	0.43903	0.0320638	0.00444257	0
CK	VCAN+ B cells	CD24+ B cells	PECAM1	CD38	PECAM1 - CD38	0.108251	0.129967	0.000470494	0
CK	BACH2+ B cells	CD24+ B cells	PTPRC	MRC1	PTPRC - MRC1	0.438195	0.0320638	0.00267863	0
CK	VCAN+ B cells	CD24+ B cells	PTPRC	MRC1	PTPRC - MRC1	0.428628	0.0320638	0.000601095	0
CK	CD24+ B cells	JCHAIN+ B cells	CD55	ADGRE5	CD55 - ADGRE5	0.140405	0.0966713	0.000416883	0
CK	RUNX1T1+ B cells	CD24+ B cells	PTPRC	MRC1	PTPRC - MRC1	0.423157	0.0320638	0.00110313	0
CK	PAX5+ B cells	VCAN+ B cells	PTPRC	MRC1	PTPRC - MRC1	0.459639	0.029259	0.000138198	0
CK	AGO2+ B cells	VCAN+ B cells	PTPRC	MRC1	PTPRC - MRC1	0.45562	0.029259	1.24142e-05	0
CK	CD24+ B cells	VCAN+ B cells	PTPRC	MRC1	PTPRC - MRC1	0.43903	0.029259	0.000687841	0
CK	BACH2+ B cells	VCAN+ B cells	PTPRC	MRC1	PTPRC - MRC1	0.438195	0.029259	0.000414737	0
CK	DUSP4+ B cells	CD24+ B cells	PTPRC	MRC1	PTPRC - MRC1	0.399084	0.0320638	0.00136329	0
CK	JCHAIN+ B cells	CD24+ B cells	PTPRC	MRC1	PTPRC - MRC1	0.398798	0.0320638	0.000439586	0
CK	JCHAIN+ B cells	PAX5+ B cells	MIF	CD74_CD44	MIF - (CD74+CD44)	0.254616	0.0498671	0.000110917	0
CK	VCAN+ B cells	VCAN+ B cells	PTPRC	MRC1	PTPRC - MRC1	0.428628	0.029259	9.30734e-05	0
CK	RUNX1T1+ B cells	VCAN+ B cells	PTPRC	MRC1	PTPRC - MRC1	0.423157	0.029259	0.000170824	0
CK	DUSP4+ B cells	VCAN+ B cells	MIF	CD74_CD44	MIF - (CD74+CD44)	0.12286	0.0979297	0.000179896	0
CK	VCAN+ B cells	VCAN+ B cells	PECAM1	PECAM1	PECAM1 - PECAM1	0.108251	0.108251	5.82271e-05	0
CK	DUSP4+ B cells	VCAN+ B cells	PTPRC	MRC1	PTPRC - MRC1	0.399084	0.029259	0.000211157	0
CK	JCHAIN+ B cells	VCAN+ B cells	PTPRC	MRC1	PTPRC - MRC1	0.398798	0.029259	6.80903e-05	0
CK	JCHAIN+ B cells	PAX5+ B cells	MIF	CD74_CXCR4	MIF - (CD74+CXCR4)	0.254616	0.0448911	8.47585e-05	0
CK	PAX5+ B cells	VCAN+ B cells	APP	SORL1	APP - SORL1	0.0434107	0.25723	9.23502e-05	0
CK	VCAN+ B cells	PAX5+ B cells	CADM1	CADM1	CADM1 - CADM1	0.068947	0.160315	0.000122583	0
CK	PAX5+ B cells	VCAN+ B cells	CADM1	CADM1	CADM1 - CADM1	0.160315	0.068947	0.000122583	0
CK	DUSP4+ B cells	DUSP4+ B cells	MIF	CD74_CD44	MIF - (CD74+CD44)	0.12286	0.0899198	0.000404347	0
CK	CD24+ B cells	RUNX1T1+ B cells	TGFB1	TGFbR1_R2	TGFB1 - (TGFBR1+TGFBR2)	0.144296	0.0756258	0.000763798	0
CK	CD24+ B cells	VCAN+ B cells	TGFB1	TGFbR1_R2	TGFB1 - (TGFBR1+TGFBR2)	0.144296	0.075333	0.000480966	0
CK	CD24+ B cells	CD24+ B cells	TGFB1	TGFbR1_R2	TGFB1 - (TGFBR1+TGFBR2)	0.144296	0.0737658	0.00297822	0
CK	CD24+ B cells	PAX5+ B cells	TGFB1	TGFbR1_R2	TGFB1 - (TGFBR1+TGFBR2)	0.144296	0.0734568	0.00056077	0
CK	VCAN+ B cells	JCHAIN+ B cells	CD55	ADGRE5	CD55 - ADGRE5	0.108404	0.0966713	4.71928e-05	0
CK	RUNX1T1+ B cells	RUNX1T1+ B cells	TGFB1	TGFbR1_R2	TGFB1 - (TGFBR1+TGFBR2)	0.133167	0.0756258	0.000189806	0
CK	RUNX1T1+ B cells	VCAN+ B cells	TGFB1	TGFbR1_R2	TGFB1 - (TGFBR1+TGFBR2)	0.133167	0.075333	0.000119534	0
CK	DUSP4+ B cells	RUNX1T1+ B cells	MIF	CD74_CD44	MIF - (CD74+CD44)	0.12286	0.0801229	0.000237178	0
CK	RUNX1T1+ B cells	CD24+ B cells	TGFB1	TGFbR1_R2	TGFB1 - (TGFBR1+TGFBR2)	0.133167	0.0737658	0.000740097	0
CK	RUNX1T1+ B cells	PAX5+ B cells	TGFB1	TGFbR1_R2	TGFB1 - (TGFBR1+TGFBR2)	0.133167	0.0734568	0.000139351	0
CK	BACH2+ B cells	PAX5+ B cells	APP	SORL1	APP - SORL1	0.0653018	0.138823	0.000306037	0
CK	DUSP4+ B cells	RUNX1T1+ B cells	MIF	CD74_CXCR4	MIF - (CD74+CXCR4)	0.12286	0.0713338	0.000200505	0
CK	VCAN+ B cells	RUNX1T1+ B cells	TGFB1	TGFbR1_R2	TGFB1 - (TGFBR1+TGFBR2)	0.115647	0.0756258	9.74938e-05	0
CK	DUSP4+ B cells	VCAN+ B cells	TGFB1	TGFbR1_R2	TGFB1 - (TGFBR1+TGFBR2)	0.116022	0.075333	0.000138504	0
CK	VCAN+ B cells	JCHAIN+ B cells	Cholesterol-LIPA	RORA	CHOLESTEROL-LIPA - RORA	0.0386232	0.225726	6.08315e-05	0
CK	VCAN+ B cells	VCAN+ B cells	TGFB1	TGFbR1_R2	TGFB1 - (TGFBR1+TGFBR2)	0.115647	0.075333	6.14114e-05	0
CK	VCAN+ B cells	VCAN+ B cells	MIF	CD74_CD44	MIF - (CD74+CD44)	0.0885372	0.0979297	5.36329e-05	0
CK	DUSP4+ B cells	BACH2+ B cells	MIF	CD74_CXCR4	MIF - (CD74+CXCR4)	0.12286	0.0705099	0.000702712	0
CK	BACH2+ B cells	CD24+ B cells	APP	CD74	APP - CD74	0.0653018	0.131599	0.00151026	0
CK	DUSP4+ B cells	CD24+ B cells	TGFB1	TGFbR1_R2	TGFB1 - (TGFBR1+TGFBR2)	0.116022	0.0737658	0.000857283	0
CK	VCAN+ B cells	CD24+ B cells	TGFB1	TGFbR1_R2	TGFB1 - (TGFBR1+TGFBR2)	0.115647	0.0737658	0.000380155	0
CK	RUNX1T1+ B cells	PAX5+ B cells	APP	SORL1	APP - SORL1	0.061333	0.138823	0.000159285	0
CK	VCAN+ B cells	PAX5+ B cells	TGFB1	TGFbR1_R2	TGFB1 - (TGFBR1+TGFBR2)	0.115647	0.0734568	7.15767e-05	0.01
CK	JCHAIN+ B cells	VCAN+ B cells	MIF	CD74_CXCR4	MIF - (CD74+CXCR4)	0.254616	0.032916	5.08164e-05	0
CK	BACH2+ B cells	DUSP4+ B cells	APP	CD74	APP - CD74	0.0653018	0.127992	0.000522359	0
CK	BACH2+ B cells	RUNX1T1+ B cells	APP	CD74	APP - CD74	0.0653018	0.123783	0.000366028	0
CK	RUNX1T1+ B cells	CD24+ B cells	APP	CD74	APP - CD74	0.061333	0.131599	0.000786233	0
CK	VCAN+ B cells	AGO2+ B cells	PECAM1	CD38	PECAM1 - CD38	0.108251	0.0744931	6.78181e-06	0
CK	VCAN+ B cells	DUSP4+ B cells	MIF	CD74_CD44	MIF - (CD74+CD44)	0.0885372	0.0899198	0.000120472	0.01
CK	RUNX1T1+ B cells	DUSP4+ B cells	APP	CD74	APP - CD74	0.061333	0.127992	0.00027191	0
CK	DUSP4+ B cells	DUSP4+ B cells	MIF	CD74_CXCR4	MIF - (CD74+CXCR4)	0.12286	0.0624688	0.000237158	0
CK	DUSP4+ B cells	BACH2+ B cells	MIF	CD74_CD44	MIF - (CD74+CD44)	0.12286	0.0619761	0.000529823	0
CK	RUNX1T1+ B cells	RUNX1T1+ B cells	APP	CD74	APP - CD74	0.061333	0.123783	0.000190597	0
CK	JCHAIN+ B cells	JCHAIN+ B cells	ITGAV_ITGB1	ADGRE5	(ITGAV+ITGB1) - ADGRE5	0.0762875	0.0966713	3.30971e-05	0
CK	CD24+ B cells	VCAN+ B cells	TGFB1	ACVR1_TGFbR	TGFB1 - (ACVR1+TGFBR1)	0.144296	0.0468334	0.000291385	0
CK	VCAN+ B cells	JCHAIN+ B cells	ITGAV_ITGB1	ADGRE5	(ITGAV+ITGB1) - ADGRE5	0.0685664	0.0966713	3.91869e-05	0
CK	CD24+ B cells	PAX5+ B cells	CD55	ADGRE5	CD55 - ADGRE5	0.140405	0.0463591	0.000463849	0
CK	VCAN+ B cells	VCAN+ B cells	APP	SORL1	APP - SORL1	0.0248365	0.25723	3.91609e-05	0
CK	PAX5+ B cells	JCHAIN+ B cells	CADM1	CADM1	CADM1 - CADM1	0.160315	0.039829	5.65869e-05	0
CK	JCHAIN+ B cells	PAX5+ B cells	CADM1	CADM1	CADM1 - CADM1	0.039829	0.160315	5.65869e-05	0
CK	VCAN+ B cells	BACH2+ B cells	MIF	CD74_CXCR4	MIF - (CD74+CXCR4)	0.0885372	0.0705099	0.000209325	0
CK	RUNX1T1+ B cells	VCAN+ B cells	TGFB1	ACVR1_TGFbR	TGFB1 - (ACVR1+TGFBR1)	0.133167	0.0468334	7.23936e-05	0
CK	VCAN+ B cells	PAX5+ B cells	Cholesterol-LIPA	RORA	CHOLESTEROL-LIPA - RORA	0.0386232	0.161121	7.50486e-05	0
CK	DUSP4+ B cells	PAX5+ B cells	MIF	CD74_CD44	MIF - (CD74+CD44)	0.12286	0.0498671	0.000161448	0
CK	PAX5+ B cells	PAX5+ B cells	APP	SORL1	APP - SORL1	0.0434107	0.138823	6.64848e-05	0
CK	PAX5+ B cells	CD24+ B cells	APP	CD74	APP - CD74	0.0434107	0.131599	0.000327989	0
CK	CD24+ B cells	CD24+ B cells	CD55	ADGRE5	CD55 - ADGRE5	0.140405	0.0402204	0.00167793	0
CK	VCAN+ B cells	PAX5+ B cells	PECAM1	CD38	PECAM1 - CD38	0.108251	0.0516965	6.56006e-05	0
CK	PAX5+ B cells	DUSP4+ B cells	APP	CD74	APP - CD74	0.0434107	0.127992	0.000113458	0
CK	DUSP4+ B cells	PAX5+ B cells	MIF	CD74_CXCR4	MIF - (CD74+CXCR4)	0.12286	0.0448911	0.000122791	0
CK	CD24+ B cells	VCAN+ B cells	MIF	CD74_CD44	MIF - (CD74+CD44)	0.0555714	0.0979297	0.000463087	0
CK	DUSP4+ B cells	VCAN+ B cells	TGFB1	ACVR1_TGFbR	TGFB1 - (ACVR1+TGFBR1)	0.116022	0.0468334	8.3799e-05	0
CK	VCAN+ B cells	VCAN+ B cells	TGFB1	ACVR1_TGFbR	TGFB1 - (ACVR1+TGFBR1)	0.115647	0.0468334	3.57447e-05	0
CK	PAX5+ B cells	RUNX1T1+ B cells	APP	CD74	APP - CD74	0.0434107	0.123783	7.94642e-05	0
CK	PAX5+ B cells	VCAN+ B cells	MIF	CD74_CD44	MIF - (CD74+CD44)	0.0546159	0.0979297	8.7826e-05	0
CK	VCAN+ B cells	VCAN+ B cells	PECAM1	CD38	PECAM1 - CD38	0.108251	0.0480135	4.49114e-05	0
CK	RUNX1T1+ B cells	VCAN+ B cells	MIF	CD74_CD44	MIF - (CD74+CD44)	0.051666	0.0979297	0.000102703	0
CK	VCAN+ B cells	PAX5+ B cells	CD55	ADGRE5	CD55 - ADGRE5	0.108404	0.0463591	5.2419e-05	0
CK	CD24+ B cells	DUSP4+ B cells	MIF	CD74_CD44	MIF - (CD74+CD44)	0.0555714	0.0899198	0.00104054	0
CK	PAX5+ B cells	DUSP4+ B cells	CADM1	CADM1	CADM1 - CADM1	0.160315	0.0309245	0.000117124	0
CK	DUSP4+ B cells	PAX5+ B cells	CADM1	CADM1	CADM1 - CADM1	0.0309245	0.160315	0.000117124	0
CK	PAX5+ B cells	DUSP4+ B cells	MIF	CD74_CD44	MIF - (CD74+CD44)	0.0546159	0.0899198	0.000197339	0
CK	VCAN+ B cells	VCAN+ B cells	CADM1	CADM1	CADM1 - CADM1	0.068947	0.068947	6.18971e-05	0
CK	VCAN+ B cells	JCHAIN+ B cells	PECAM1	CD38	PECAM1 - CD38	0.108251	0.0434807	3.00274e-05	0
CK	BACH2+ B cells	BACH2+ B cells	APP	CD74	APP - CD74	0.0653018	0.0714381	0.000955641	0
CK	RUNX1T1+ B cells	DUSP4+ B cells	MIF	CD74_CD44	MIF - (CD74+CD44)	0.051666	0.0899198	0.000230704	0
CK	BACH2+ B cells	BACH2+ B cells	APP	SORL1	APP - SORL1	0.0653018	0.0690569	0.000811194	0
CK	CD24+ B cells	RUNX1T1+ B cells	MIF	CD74_CD44	MIF - (CD74+CD44)	0.0555714	0.0801229	0.000609873	0
CK	RUNX1T1+ B cells	BACH2+ B cells	APP	CD74	APP - CD74	0.061333	0.0714381	0.000497409	0
CK	PAX5+ B cells	RUNX1T1+ B cells	MIF	CD74_CD44	MIF - (CD74+CD44)	0.0546159	0.0801229	0.000115656	0.03
CK	VCAN+ B cells	CD24+ B cells	CD55	ADGRE5	CD55 - ADGRE5	0.108404	0.0402204	0.00018944	0
CK	RUNX1T1+ B cells	BACH2+ B cells	APP	SORL1	APP - SORL1	0.061333	0.0690569	0.000422488	0
CK	CD24+ B cells	RUNX1T1+ B cells	MIF	CD74_CXCR4	MIF - (CD74+CXCR4)	0.0555714	0.0713338	0.000515367	0.01
CK	CD24+ B cells	BACH2+ B cells	MIF	CD74_CXCR4	MIF - (CD74+CXCR4)	0.0555714	0.0705099	0.00180817	0
CK	PAX5+ B cells	RUNX1T1+ B cells	MIF	CD74_CXCR4	MIF - (CD74+CXCR4)	0.0546159	0.0713338	9.77311e-05	0.03
CK	PAX5+ B cells	BACH2+ B cells	MIF	CD74_CXCR4	MIF - (CD74+CXCR4)	0.0546159	0.0705099	0.000342917	0
CK	RUNX1T1+ B cells	BACH2+ B cells	MIF	CD74_CXCR4	MIF - (CD74+CXCR4)	0.051666	0.0705099	0.000400862	0
CK	JCHAIN+ B cells	PAX5+ B cells	ITGAV_ITGB1	ADGRE5	(ITGAV+ITGB1) - ADGRE5	0.0762875	0.0463591	3.67243e-05	0
CK	BACH2+ B cells	JCHAIN+ B cells	APP	SORL1	APP - SORL1	0.0653018	0.0535134	0.000118815	0
CK	VCAN+ B cells	PAX5+ B cells	APP	SORL1	APP - SORL1	0.0248365	0.138823	2.80518e-05	0
CK	CD24+ B cells	BACH2+ B cells	MIF	CD74_CD44	MIF - (CD74+CD44)	0.0555714	0.0619761	0.00136221	0
CK	RUNX1T1+ B cells	JCHAIN+ B cells	APP	SORL1	APP - SORL1	0.061333	0.0535134	6.19249e-05	0
CK	VCAN+ B cells	PAX5+ B cells	ITGAV_ITGB1	ADGRE5	(ITGAV+ITGB1) - ADGRE5	0.0685664	0.0463591	4.34672e-05	0
CK	PAX5+ B cells	BACH2+ B cells	APP	CD74	APP - CD74	0.0434107	0.0714381	0.000207595	0
CK	JCHAIN+ B cells	CD24+ B cells	ITGAV_ITGB1	ADGRE5	(ITGAV+ITGB1) - ADGRE5	0.0762875	0.0402204	0.000132645	0
CK	BACH2+ B cells	PAX5+ B cells	APP	CD74	APP - CD74	0.0653018	0.0459361	0.00016361	0
CK	PAX5+ B cells	BACH2+ B cells	APP	SORL1	APP - SORL1	0.0434107	0.0690569	0.000176059	0
CK	BACH2+ B cells	VCAN+ B cells	TGFB1	ACVR1_TGFbR	TGFB1 - (ACVR1+TGFBR1)	0.0628059	0.0468334	0.00010172	0
CK	RUNX1T1+ B cells	PAX5+ B cells	APP	CD74	APP - CD74	0.061333	0.0459361	8.53207e-05	0
CK	VCAN+ B cells	CD24+ B cells	ITGAV_ITGB1	ADGRE5	(ITGAV+ITGB1) - ADGRE5	0.0685664	0.0402204	0.000156971	0
CK	VCAN+ B cells	JCHAIN+ B cells	CADM1	CADM1	CADM1 - CADM1	0.068947	0.039829	2.84508e-05	0
CK	JCHAIN+ B cells	VCAN+ B cells	CADM1	CADM1	CADM1 - CADM1	0.039829	0.068947	2.84508e-05	0
CK	BACH2+ B cells	VCAN+ B cells	APP	CD74	APP - CD74	0.0653018	0.0415687	0.000127966	0
CK	BACH2+ B cells	RUNX1T1+ B cells	APP	SORL1	APP - SORL1	0.0653018	0.0414243	0.000167785	0
CK	RUNX1T1+ B cells	VCAN+ B cells	APP	CD74	APP - CD74	0.061333	0.0415687	6.67194e-05	0
CK	RUNX1T1+ B cells	RUNX1T1+ B cells	APP	SORL1	APP - SORL1	0.061333	0.0414243	8.75445e-05	0
CK	VCAN+ B cells	VCAN+ B cells	Cholesterol-LIPA	RORA	CHOLESTEROL-LIPA - RORA	0.0386232	0.0657768	3.64872e-05	0
CK	PAX5+ B cells	VCAN+ B cells	TGFB1	ACVR1_TGFbR	TGFB1 - (ACVR1+TGFBR1)	0.0525353	0.0468334	4.18035e-05	0
CK	PAX5+ B cells	JCHAIN+ B cells	APP	SORL1	APP - SORL1	0.0434107	0.0535134	2.57613e-05	0
CK	VCAN+ B cells	DUSP4+ B cells	CADM1	CADM1	CADM1 - CADM1	0.068947	0.0309245	5.87789e-05	0
CK	DUSP4+ B cells	VCAN+ B cells	CADM1	CADM1	CADM1 - CADM1	0.0309245	0.068947	5.87789e-05	0
CK	PAX5+ B cells	RUNX1T1+ B cells	APP	SORL1	APP - SORL1	0.0434107	0.0414243	3.63213e-05	0.01
CK	VCAN+ B cells	BACH2+ B cells	APP	SORL1	APP - SORL1	0.0248365	0.0690569	7.42204e-05	0
CK	JCHAIN+ B cells	VCAN+ B cells	TGFB1	ACVR1_TGFbR	TGFB1 - (ACVR1+TGFBR1)	0.0352597	0.0468334	1.45398e-05	0
CK	BACH2+ B cells	VCAN+ B cells	APP	TNFRSF21	APP - TNFRSF21	0.0653018	0.0250895	5.60946e-05	0
CK	JCHAIN+ B cells	JCHAIN+ B cells	CADM1	CADM1	CADM1 - CADM1	0.039829	0.039829	1.30205e-05	0
CK	RUNX1T1+ B cells	VCAN+ B cells	APP	TNFRSF21	APP - TNFRSF21	0.061333	0.0250895	2.92869e-05	0
CK	VCAN+ B cells	JCHAIN+ B cells	APP	SORL1	APP - SORL1	0.0248365	0.0535134	1.08503e-05	0.04
CK	PAX5+ B cells	PAX5+ B cells	DHEA-STS	ESR1	DHEA-STS - ESR1	0.052433	0.0244565	2.68509e-05	0
CK	JCHAIN+ B cells	DUSP4+ B cells	CADM1	CADM1	CADM1 - CADM1	0.039829	0.0309245	2.68501e-05	0
CK	DUSP4+ B cells	JCHAIN+ B cells	CADM1	CADM1	CADM1 - CADM1	0.0309245	0.039829	2.68501e-05	0
CK	PAX5+ B cells	VCAN+ B cells	APP	TNFRSF21	APP - TNFRSF21	0.0434107	0.0250895	1.21321e-05	0
CK	VCAN+ B cells	PAX5+ B cells	DHEA-STS	ESR1	DHEA-STS - ESR1	0.043086	0.0244565	1.80904e-05	0
CK	CD24+ B cells	CD24+ B cells	MPZL1	MPZL1	MPZL1 - MPZL1	0.0310027	0.0310027	0.000403958	0
CK	DUSP4+ B cells	DUSP4+ B cells	CADM1	CADM1	CADM1 - CADM1	0.0309245	0.0309245	5.53247e-05	0
CK	JCHAIN+ B cells	PAX5+ B cells	DHEA-STS	ESR1	DHEA-STS - ESR1	0.027142	0.0244565	8.62674e-06	0
CK	VCAN+ B cells	VCAN+ B cells	APP	TNFRSF21	APP - TNFRSF21	0.0248365	0.0250895	5.09858e-06	0
CK	AGO2+ B cells	VCAN+ B cells	TGFB1	ACVR1_TGFbR	TGFB1 - (ACVR1+TGFBR1)	0.0103091	0.0468334	2.17433e-06	0
CK	AGO2+ B cells	VCAN+ B cells	TGFB1	ACVR1B_TGFbR2	TGFB1 - (ACVR1B+TGFBR2)	0.0103091	0	1.44877e-06	0
CK	BACH2+ B cells	VCAN+ B cells	TGFB1	ACVR1B_TGFbR2	TGFB1 - (ACVR1B+TGFBR2)	0.0628059	0	6.78435e-05	0
CK	CD24+ B cells	VCAN+ B cells	TGFB1	ACVR1B_TGFbR2	TGFB1 - (ACVR1B+TGFBR2)	0.144296	0	0.000194788	0
CK	DUSP4+ B cells	VCAN+ B cells	TGFB1	ACVR1B_TGFbR2	TGFB1 - (ACVR1B+TGFBR2)	0.116022	0	5.59739e-05	0
CK	JCHAIN+ B cells	VCAN+ B cells	TGFB1	ACVR1B_TGFbR2	TGFB1 - (ACVR1B+TGFBR2)	0.0352597	0	9.69086e-06	0
CK	PAX5+ B cells	VCAN+ B cells	TGFB1	ACVR1B_TGFbR2	TGFB1 - (ACVR1B+TGFBR2)	0.0525353	0	2.79072e-05	0
CK	RUNX1T1+ B cells	VCAN+ B cells	TGFB1	ACVR1B_TGFbR2	TGFB1 - (ACVR1B+TGFBR2)	0.133167	0	4.83848e-05	0
CK	VCAN+ B cells	VCAN+ B cells	TGFB1	ACVR1B_TGFbR2	TGFB1 - (ACVR1B+TGFBR2)	0.115647	0	2.48328e-05	0
CK	AGO2+ B cells	PAX5+ B cells	TGFB1	ACVR1_TGFbR	TGFB1 - (ACVR1+TGFBR1)	0.0103091	0	1.30372e-06	0
CK	BACH2+ B cells	PAX5+ B cells	TGFB1	ACVR1_TGFbR	TGFB1 - (ACVR1+TGFBR1)	0.0628059	0	6.1086e-05	0
CK	CD24+ B cells	PAX5+ B cells	TGFB1	ACVR1_TGFbR	TGFB1 - (ACVR1+TGFBR1)	0.144296	0	0.000175623	0
CK	DUSP4+ B cells	PAX5+ B cells	TGFB1	ACVR1_TGFbR	TGFB1 - (ACVR1+TGFBR1)	0.116022	0	5.04428e-05	0
CK	JCHAIN+ B cells	PAX5+ B cells	TGFB1	ACVR1_TGFbR	TGFB1 - (ACVR1+TGFBR1)	0.0352597	0	8.7221e-06	0
CK	PAX5+ B cells	PAX5+ B cells	TGFB1	ACVR1_TGFbR	TGFB1 - (ACVR1+TGFBR1)	0.0525353	0	2.51413e-05	0
CK	RUNX1T1+ B cells	PAX5+ B cells	TGFB1	ACVR1_TGFbR	TGFB1 - (ACVR1+TGFBR1)	0.133167	0	4.36191e-05	0
CK	VCAN+ B cells	PAX5+ B cells	TGFB1	ACVR1_TGFbR	TGFB1 - (ACVR1+TGFBR1)	0.115647	0	2.1524e-05	0
CK	VCAN+ B cells	BACH2+ B cells	CXCL12	CXCR4	CXCL12 - CXCR4	0	0.0695938	1.69774e-05	0
CK	VCAN+ B cells	CD24+ B cells	CXCL12	CXCR4	CXCL12 - CXCR4	0	0	3.27289e-06	0
CK	VCAN+ B cells	DUSP4+ B cells	CXCL12	CXCR4	CXCL12 - CXCR4	0	0.030489	3.47342e-06	0
CK	VCAN+ B cells	JCHAIN+ B cells	CXCL12	CXCR4	CXCL12 - CXCR4	0	0.0181427	7.43954e-07	0
CK	VCAN+ B cells	PAX5+ B cells	CXCL12	CXCR4	CXCL12 - CXCR4	0	0.0438699	2.98874e-06	0
CK	VCAN+ B cells	RUNX1T1+ B cells	CXCL12	CXCR4	CXCL12 - CXCR4	0	0.0411084	3.55919e-06	0
CK	VCAN+ B cells	VCAN+ B cells	CXCL12	CXCR4	CXCL12 - CXCR4	0	0.0260645	1.35968e-06	0
CK	JCHAIN+ B cells	CD24+ B cells	MIF	CD74_CXCR4	MIF - (CD74+CXCR4)	0.254616	0	0.000273447	0
CK	JCHAIN+ B cells	CD24+ B cells	MIF	CD74_CD44	MIF - (CD74+CD44)	0.254616	0	0.000285047	0
CK	JCHAIN+ B cells	JCHAIN+ B cells	MIF	CD74_CD44	MIF - (CD74+CD44)	0.254616	0	2.94561e-05	0.04
CK	VCAN+ B cells	JCHAIN+ B cells	IL10	IL10RA_IL10RB	IL10 - (IL10RA+IL10RB)	0	0	7.55816e-08	0
CK	VCAN+ B cells	VCAN+ B cells	IL10	IL10RA_IL10RB	IL10 - (IL10RA+IL10RB)	0	0.0464984	5.55294e-07	0
CK	VCAN+ B cells	VCAN+ B cells	CSF1	CSF1R	CSF1 - CSF1R	0	0.0206377	2.47279e-07	0
CK	VCAN+ B cells	VCAN+ B cells	TNF	TNFRSF1A	TNF - TNFRSF1A	0	0	3.06421e-08	0
CK	VCAN+ B cells	AGO2+ B cells	TNF	TNFRSF1B	TNF - TNFRSF1B	0	0	5.23807e-08	0
CK	VCAN+ B cells	BACH2+ B cells	TNF	TNFRSF1B	TNF - TNFRSF1B	0	0	1.06557e-06	0
CK	VCAN+ B cells	CD24+ B cells	TNF	TNFRSF1B	TNF - TNFRSF1B	0	0.0523162	6.92821e-06	0
CK	VCAN+ B cells	DUSP4+ B cells	TNF	TNFRSF1B	TNF - TNFRSF1B	0	0.0290438	1.15908e-06	0
CK	VCAN+ B cells	JCHAIN+ B cells	TNF	TNFRSF1B	TNF - TNFRSF1B	0	0.0307526	4.12046e-07	0
CK	VCAN+ B cells	PAX5+ B cells	TNF	TNFRSF1B	TNF - TNFRSF1B	0	0.0435086	1.00037e-06	0
CK	VCAN+ B cells	RUNX1T1+ B cells	TNF	TNFRSF1B	TNF - TNFRSF1B	0	0.0373261	9.65982e-07	0
CK	VCAN+ B cells	VCAN+ B cells	TNF	TNFRSF1B	TNF - TNFRSF1B	0	0.172679	2.18958e-06	0
CK	AGO2+ B cells	JCHAIN+ B cells	ANGPTL1	ITGA1_ITGB1	ANGPTL1 - (ITGA1+ITGB1)	0.0855406	0	1.00552e-06	0
CK	BACH2+ B cells	JCHAIN+ B cells	ANGPTL1	ITGA1_ITGB1	ANGPTL1 - (ITGA1+ITGB1)	0.0638047	0	2.20607e-05	0
CK	CD24+ B cells	JCHAIN+ B cells	ANGPTL1	ITGA1_ITGB1	ANGPTL1 - (ITGA1+ITGB1)	0.0450134	0	2.7186e-05	0
CK	DUSP4+ B cells	JCHAIN+ B cells	ANGPTL1	ITGA1_ITGB1	ANGPTL1 - (ITGA1+ITGB1)	0.0556811	0	1.49218e-05	0
CK	JCHAIN+ B cells	JCHAIN+ B cells	ANGPTL1	ITGA1_ITGB1	ANGPTL1 - (ITGA1+ITGB1)	0	0	5.62883e-07	0
CK	PAX5+ B cells	JCHAIN+ B cells	ANGPTL1	ITGA1_ITGB1	ANGPTL1 - (ITGA1+ITGB1)	0.0296052	0	3.32663e-06	0
CK	RUNX1T1+ B cells	JCHAIN+ B cells	ANGPTL1	ITGA1_ITGB1	ANGPTL1 - (ITGA1+ITGB1)	0.0445268	0	7.43071e-06	0
CK	AGO2+ B cells	PAX5+ B cells	ANGPTL1	ITGA1_ITGB1	ANGPTL1 - (ITGA1+ITGB1)	0.0855406	0	4.80191e-06	0
CK	BACH2+ B cells	PAX5+ B cells	ANGPTL1	ITGA1_ITGB1	ANGPTL1 - (ITGA1+ITGB1)	0.0638047	0	0.000105553	0
CK	CD24+ B cells	PAX5+ B cells	ANGPTL1	ITGA1_ITGB1	ANGPTL1 - (ITGA1+ITGB1)	0.0450134	0	0.000130213	0
CK	DUSP4+ B cells	PAX5+ B cells	ANGPTL1	ITGA1_ITGB1	ANGPTL1 - (ITGA1+ITGB1)	0.0556811	0	7.13339e-05	0
CK	JCHAIN+ B cells	PAX5+ B cells	ANGPTL1	ITGA1_ITGB1	ANGPTL1 - (ITGA1+ITGB1)	0	0	2.70279e-06	0
CK	PAX5+ B cells	PAX5+ B cells	ANGPTL1	ITGA1_ITGB1	ANGPTL1 - (ITGA1+ITGB1)	0.0296052	0	1.59512e-05	0
CK	RUNX1T1+ B cells	PAX5+ B cells	ANGPTL1	ITGA1_ITGB1	ANGPTL1 - (ITGA1+ITGB1)	0.0445268	0	3.55843e-05	0
CK	AGO2+ B cells	VCAN+ B cells	ANGPTL1	ITGA1_ITGB1	ANGPTL1 - (ITGA1+ITGB1)	0.0855406	0	1.3184e-06	0
CK	BACH2+ B cells	VCAN+ B cells	ANGPTL1	ITGA1_ITGB1	ANGPTL1 - (ITGA1+ITGB1)	0.0638047	0	2.89269e-05	0
CK	CD24+ B cells	VCAN+ B cells	ANGPTL1	ITGA1_ITGB1	ANGPTL1 - (ITGA1+ITGB1)	0.0450134	0	3.56486e-05	0
CK	DUSP4+ B cells	VCAN+ B cells	ANGPTL1	ITGA1_ITGB1	ANGPTL1 - (ITGA1+ITGB1)	0.0556811	0	1.95656e-05	0
CK	JCHAIN+ B cells	VCAN+ B cells	ANGPTL1	ITGA1_ITGB1	ANGPTL1 - (ITGA1+ITGB1)	0	0	7.38157e-07	0
CK	PAX5+ B cells	VCAN+ B cells	ANGPTL1	ITGA1_ITGB1	ANGPTL1 - (ITGA1+ITGB1)	0.0296052	0	4.3623e-06	0
CK	RUNX1T1+ B cells	VCAN+ B cells	ANGPTL1	ITGA1_ITGB1	ANGPTL1 - (ITGA1+ITGB1)	0.0445268	0	9.74371e-06	0
CK	JCHAIN+ B cells	BACH2+ B cells	C3	CR2	C3 - CR2	0	0	1.34358e-06	0
CK	VCAN+ B cells	BACH2+ B cells	C3	CR2	C3 - CR2	0.269527	0	4.21168e-05	0
CK	JCHAIN+ B cells	CD24+ B cells	C3	ITGAM_ITGB2	C3 - (ITGAM+ITGB2)	0	0	2.30194e-06	0
CK	VCAN+ B cells	CD24+ B cells	C3	ITGAM_ITGB2	C3 - (ITGAM+ITGB2)	0.269527	0	7.21495e-05	0
CK	JCHAIN+ B cells	VCAN+ B cells	C3	ITGAM_ITGB2	C3 - (ITGAM+ITGB2)	0	0	8.81828e-07	0
CK	VCAN+ B cells	VCAN+ B cells	C3	ITGAM_ITGB2	C3 - (ITGAM+ITGB2)	0.269527	0	2.74642e-05	0
CK	JCHAIN+ B cells	CD24+ B cells	C3	ITGAX_ITGB2	C3 - (ITGAX+ITGB2)	0	0	8.09249e-07	0
CK	VCAN+ B cells	CD24+ B cells	C3	ITGAX_ITGB2	C3 - (ITGAX+ITGB2)	0.269527	0	2.54229e-05	0
CK	VCAN+ B cells	AGO2+ B cells	LGALS9	PTPRC	LGALS9 - CD45	0	0.45562	1.53885e-06	0
CK	VCAN+ B cells	BACH2+ B cells	LGALS9	PTPRC	LGALS9 - CD45	0	0.438195	5.14748e-05	0
CK	VCAN+ B cells	CD24+ B cells	LGALS9	PTPRC	LGALS9 - CD45	0	0.43903	8.53782e-05	0
CK	VCAN+ B cells	DUSP4+ B cells	LGALS9	PTPRC	LGALS9 - CD45	0	0.399084	2.61337e-05	0
CK	VCAN+ B cells	JCHAIN+ B cells	LGALS9	PTPRC	LGALS9 - CD45	0	0.398798	8.42322e-06	0
CK	VCAN+ B cells	PAX5+ B cells	LGALS9	PTPRC	LGALS9 - CD45	0	0.459639	1.71806e-05	0
CK	VCAN+ B cells	RUNX1T1+ B cells	LGALS9	PTPRC	LGALS9 - CD45	0	0.423157	2.1178e-05	0
CK	VCAN+ B cells	VCAN+ B cells	LGALS9	PTPRC	LGALS9 - CD45	0	0.428628	1.15469e-05	0
CK	CD24+ B cells	JCHAIN+ B cells	BAG6	NCR3	BAG6 - NCR3-PS	0	0	5.95462e-07	0
CK	DUSP4+ B cells	JCHAIN+ B cells	BAG6	NCR3	BAG6 - NCR3-PS	0	0	1.91195e-07	0
CK	JCHAIN+ B cells	JCHAIN+ B cells	BAG6	NCR3	BAG6 - NCR3-PS	0.0245	0	1.14742e-07	0
CK	PAX5+ B cells	JCHAIN+ B cells	BAG6	NCR3	BAG6 - NCR3-PS	0	0	1.33301e-07	0
CK	RUNX1T1+ B cells	JCHAIN+ B cells	BAG6	NCR3	BAG6 - NCR3-PS	0	0	1.43593e-07	0
CK	VCAN+ B cells	JCHAIN+ B cells	BAG6	NCR3	BAG6 - NCR3-PS	0.0254123	0	1.20212e-07	0
CK	VCAN+ B cells	CD24+ B cells	LGALS9	HAVCR2	LGALS9 - HAVCR2	0	0	1.23336e-06	0
CK	VCAN+ B cells	DUSP4+ B cells	LGALS9	HAVCR2	LGALS9 - HAVCR2	0	0	1.18004e-06	0
CK	VCAN+ B cells	JCHAIN+ B cells	LGALS9	HAVCR2	LGALS9 - HAVCR2	0	0.0213828	5.87886e-07	0
CK	VCAN+ B cells	PAX5+ B cells	LGALS9	HAVCR2	LGALS9 - HAVCR2	0	0	8.0877e-07	0
CK	VCAN+ B cells	RUNX1T1+ B cells	LGALS9	HAVCR2	LGALS9 - HAVCR2	0	0	7.23521e-07	0
CK	VCAN+ B cells	VCAN+ B cells	LGALS9	HAVCR2	LGALS9 - HAVCR2	0	0.0278832	1.27209e-06	0
CK	VCAN+ B cells	AGO2+ B cells	LGALS9	CD44	LGALS9 - CD44	0	0	6.05501e-08	0
CK	VCAN+ B cells	BACH2+ B cells	LGALS9	CD44	LGALS9 - CD44	0	0.0537674	6.66389e-06	0
CK	VCAN+ B cells	CD24+ B cells	LGALS9	CD44	LGALS9 - CD44	0	0	2.48756e-06	0
CK	VCAN+ B cells	DUSP4+ B cells	LGALS9	CD44	LGALS9 - CD44	0	0.0631725	7.19812e-06	0
CK	VCAN+ B cells	JCHAIN+ B cells	LGALS9	CD44	LGALS9 - CD44	0	0.161834	3.45949e-06	0
CK	VCAN+ B cells	PAX5+ B cells	LGALS9	CD44	LGALS9 - CD44	0	0.0541345	3.63879e-06	0
CK	VCAN+ B cells	RUNX1T1+ B cells	LGALS9	CD44	LGALS9 - CD44	0	0.0518625	3.49923e-06	0
CK	VCAN+ B cells	VCAN+ B cells	LGALS9	CD44	LGALS9 - CD44	0	0.230708	5.88019e-06	0
CK	VCAN+ B cells	JCHAIN+ B cells	LGALS9	P4HB	LGALS9 - P4HB	0	0	3.16028e-07	0
CK	VCAN+ B cells	VCAN+ B cells	LGALS9	P4HB	LGALS9 - P4HB	0	0	2.72647e-07	0
CK	BACH2+ B cells	JCHAIN+ B cells	LAMB2	ITGA1_ITGB1	LAMB2 - (ITGA1+ITGB1)	0	0	1.24112e-06	0
CK	CD24+ B cells	JCHAIN+ B cells	LAMB2	ITGA1_ITGB1	LAMB2 - (ITGA1+ITGB1)	0	0	9.63695e-06	0
CK	PAX5+ B cells	JCHAIN+ B cells	LAMB2	ITGA1_ITGB1	LAMB2 - (ITGA1+ITGB1)	0	0	4.64673e-07	0
CK	RUNX1T1+ B cells	JCHAIN+ B cells	LAMB2	ITGA1_ITGB1	LAMB2 - (ITGA1+ITGB1)	0	0	3.255e-06	0
CK	BACH2+ B cells	PAX5+ B cells	LAMB2	ITGA1_ITGB1	LAMB2 - (ITGA1+ITGB1)	0	0	5.96154e-06	0
CK	CD24+ B cells	PAX5+ B cells	LAMB2	ITGA1_ITGB1	LAMB2 - (ITGA1+ITGB1)	0	0	4.62497e-05	0
CK	PAX5+ B cells	PAX5+ B cells	LAMB2	ITGA1_ITGB1	LAMB2 - (ITGA1+ITGB1)	0	0	2.23189e-06	0
CK	RUNX1T1+ B cells	PAX5+ B cells	LAMB2	ITGA1_ITGB1	LAMB2 - (ITGA1+ITGB1)	0	0	1.56162e-05	0
CK	BACH2+ B cells	VCAN+ B cells	LAMB2	ITGA1_ITGB1	LAMB2 - (ITGA1+ITGB1)	0	0	1.62761e-06	0
CK	CD24+ B cells	VCAN+ B cells	LAMB2	ITGA1_ITGB1	LAMB2 - (ITGA1+ITGB1)	0	0	1.26376e-05	0
CK	PAX5+ B cells	VCAN+ B cells	LAMB2	ITGA1_ITGB1	LAMB2 - (ITGA1+ITGB1)	0	0	6.09372e-07	0
CK	RUNX1T1+ B cells	VCAN+ B cells	LAMB2	ITGA1_ITGB1	LAMB2 - (ITGA1+ITGB1)	0	0	4.26846e-06	0
CK	AGO2+ B cells	JCHAIN+ B cells	LAMC1	ITGA1_ITGB1	LAMC1 - (ITGA1+ITGB1)	0	0	4.67173e-08	0
CK	AGO2+ B cells	PAX5+ B cells	LAMC1	ITGA1_ITGB1	LAMC1 - (ITGA1+ITGB1)	0	0	2.24388e-07	0
CK	AGO2+ B cells	VCAN+ B cells	LAMC1	ITGA1_ITGB1	LAMC1 - (ITGA1+ITGB1)	0	0	6.1265e-08	0
CK	BACH2+ B cells	DUSP4+ B cells	LAMB2	ITGA6_ITGB1	LAMB2 - (ITGA6+ITGB1)	0	0	1.32676e-05	0
CK	CD24+ B cells	DUSP4+ B cells	LAMB2	ITGA6_ITGB1	LAMB2 - (ITGA6+ITGB1)	0	0	0.000102894	0
CK	PAX5+ B cells	DUSP4+ B cells	LAMB2	ITGA6_ITGB1	LAMB2 - (ITGA6+ITGB1)	0	0	4.96704e-06	0.01
CK	RUNX1T1+ B cells	DUSP4+ B cells	LAMB2	ITGA6_ITGB1	LAMB2 - (ITGA6+ITGB1)	0	0	3.47372e-05	0
CK	BACH2+ B cells	JCHAIN+ B cells	LAMB2	ITGA6_ITGB1	LAMB2 - (ITGA6+ITGB1)	0	0.064053	6.29905e-06	0
CK	CD24+ B cells	JCHAIN+ B cells	LAMB2	ITGA6_ITGB1	LAMB2 - (ITGA6+ITGB1)	0	0.064053	4.88138e-05	0
CK	PAX5+ B cells	JCHAIN+ B cells	LAMB2	ITGA6_ITGB1	LAMB2 - (ITGA6+ITGB1)	0	0.064053	2.35812e-06	0.01
CK	RUNX1T1+ B cells	JCHAIN+ B cells	LAMB2	ITGA6_ITGB1	LAMB2 - (ITGA6+ITGB1)	0	0.064053	1.64747e-05	0
CK	BACH2+ B cells	PAX5+ B cells	LAMB2	ITGA6_ITGB1	LAMB2 - (ITGA6+ITGB1)	0	0.0524672	1.09642e-05	0
CK	CD24+ B cells	PAX5+ B cells	LAMB2	ITGA6_ITGB1	LAMB2 - (ITGA6+ITGB1)	0	0.0524672	8.49647e-05	0
CK	PAX5+ B cells	PAX5+ B cells	LAMB2	ITGA6_ITGB1	LAMB2 - (ITGA6+ITGB1)	0	0.0524672	4.10456e-06	0
CK	RUNX1T1+ B cells	PAX5+ B cells	LAMB2	ITGA6_ITGB1	LAMB2 - (ITGA6+ITGB1)	0	0.0524672	2.86756e-05	0
CK	BACH2+ B cells	VCAN+ B cells	LAMB2	ITGA6_ITGB1	LAMB2 - (ITGA6+ITGB1)	0	0.0540215	5.90735e-06	0.01
CK	CD24+ B cells	VCAN+ B cells	LAMB2	ITGA6_ITGB1	LAMB2 - (ITGA6+ITGB1)	0	0.0540215	4.58059e-05	0
CK	PAX5+ B cells	VCAN+ B cells	LAMB2	ITGA6_ITGB1	LAMB2 - (ITGA6+ITGB1)	0	0.0540215	2.21154e-06	0.01
CK	RUNX1T1+ B cells	VCAN+ B cells	LAMB2	ITGA6_ITGB1	LAMB2 - (ITGA6+ITGB1)	0	0.0540215	1.54632e-05	0
CK	AGO2+ B cells	DUSP4+ B cells	LAMC1	ITGA6_ITGB1	LAMC1 - (ITGA6+ITGB1)	0	0	4.99372e-07	0
CK	AGO2+ B cells	JCHAIN+ B cells	LAMC1	ITGA6_ITGB1	LAMC1 - (ITGA6+ITGB1)	0	0.064053	2.37077e-07	0
CK	AGO2+ B cells	PAX5+ B cells	LAMC1	ITGA6_ITGB1	LAMC1 - (ITGA6+ITGB1)	0	0.0524672	4.12658e-07	0
CK	AGO2+ B cells	VCAN+ B cells	LAMC1	ITGA6_ITGB1	LAMC1 - (ITGA6+ITGB1)	0	0.0540215	2.22342e-07	0
CK	JCHAIN+ B cells	VCAN+ B cells	TNXB	ITGA9_ITGB1	TNXB - (ITGA9+ITGB1)	0	0.0648133	9.37231e-07	0
CK	BACH2+ B cells	VCAN+ B cells	LAMB2	ITGA9_ITGB1	LAMB2 - (ITGA9+ITGB1)	0	0.0648133	7.93107e-06	0
CK	CD24+ B cells	VCAN+ B cells	LAMB2	ITGA9_ITGB1	LAMB2 - (ITGA9+ITGB1)	0	0.0648133	6.14589e-05	0
CK	PAX5+ B cells	VCAN+ B cells	LAMB2	ITGA9_ITGB1	LAMB2 - (ITGA9+ITGB1)	0	0.0648133	2.96908e-06	0
CK	RUNX1T1+ B cells	VCAN+ B cells	LAMB2	ITGA9_ITGB1	LAMB2 - (ITGA9+ITGB1)	0	0.0648133	2.07422e-05	0
CK	AGO2+ B cells	VCAN+ B cells	LAMC1	ITGA9_ITGB1	LAMC1 - (ITGA9+ITGB1)	0	0.0648133	2.985e-07	0
CK	CD24+ B cells	BACH2+ B cells	LAMB2	CD44	LAMB2 - CD44	0	0.0537674	0.000191707	0
CK	RUNX1T1+ B cells	BACH2+ B cells	LAMB2	CD44	LAMB2 - CD44	0	0.0537674	6.47191e-05	0
CK	CD24+ B cells	DUSP4+ B cells	LAMB2	CD44	LAMB2 - CD44	0	0.0631725	0.000206752	0
CK	RUNX1T1+ B cells	DUSP4+ B cells	LAMB2	CD44	LAMB2 - CD44	0	0.0631725	6.97532e-05	0
CK	CD24+ B cells	JCHAIN+ B cells	LAMB2	CD44	LAMB2 - CD44	0	0.161834	9.92175e-05	0
CK	RUNX1T1+ B cells	JCHAIN+ B cells	LAMB2	CD44	LAMB2 - CD44	0	0.161834	3.34528e-05	0
CK	CD24+ B cells	PAX5+ B cells	LAMB2	CD44	LAMB2 - CD44	0	0.0541345	0.000104554	0
CK	RUNX1T1+ B cells	PAX5+ B cells	LAMB2	CD44	LAMB2 - CD44	0	0.0541345	3.52792e-05	0
CK	CD24+ B cells	RUNX1T1+ B cells	LAMB2	CD44	LAMB2 - CD44	0	0.0518625	0.000100627	0
CK	RUNX1T1+ B cells	RUNX1T1+ B cells	LAMB2	CD44	LAMB2 - CD44	0	0.0518625	3.39656e-05	0
CK	BACH2+ B cells	VCAN+ B cells	LAMB2	CD44	LAMB2 - CD44	0	0.230708	2.18195e-05	0
CK	CD24+ B cells	VCAN+ B cells	LAMB2	CD44	LAMB2 - CD44	0	0.230708	0.000168349	0
CK	PAX5+ B cells	VCAN+ B cells	LAMB2	CD44	LAMB2 - CD44	0	0.230708	8.16662e-06	0.04
CK	RUNX1T1+ B cells	VCAN+ B cells	LAMB2	CD44	LAMB2 - CD44	0	0.230708	5.67211e-05	0
CK	AGO2+ B cells	JCHAIN+ B cells	LAMC1	CD44	LAMC1 - CD44	0	0.161834	4.83033e-07	0.03
CK	AGO2+ B cells	VCAN+ B cells	LAMC1	CD44	LAMC1 - CD44	0	0.230708	8.21016e-07	0
CK	BACH2+ B cells	PAX5+ B cells	LAMB2	SV2A	LAMB2 - SV2A	0	0	5.43917e-07	0
CK	CD24+ B cells	PAX5+ B cells	LAMB2	SV2A	LAMB2 - SV2A	0	0	4.22488e-06	0
CK	PAX5+ B cells	PAX5+ B cells	LAMB2	SV2A	LAMB2 - SV2A	0	0	2.03645e-07	0
CK	RUNX1T1+ B cells	PAX5+ B cells	LAMB2	SV2A	LAMB2 - SV2A	0	0	1.42721e-06	0
CK	BACH2+ B cells	VCAN+ B cells	LAMB2	SV2A	LAMB2 - SV2A	0	0	2.29235e-07	0
CK	CD24+ B cells	VCAN+ B cells	LAMB2	SV2A	LAMB2 - SV2A	0	0	1.78067e-06	0
CK	PAX5+ B cells	VCAN+ B cells	LAMB2	SV2A	LAMB2 - SV2A	0	0	8.58267e-08	0
CK	RUNX1T1+ B cells	VCAN+ B cells	LAMB2	SV2A	LAMB2 - SV2A	0	0	6.01543e-07	0
CK	AGO2+ B cells	PAX5+ B cells	LAMC1	SV2A	LAMC1 - SV2A	0	0	2.04741e-08	0
CK	AGO2+ B cells	VCAN+ B cells	LAMC1	SV2A	LAMC1 - SV2A	0	0	8.62885e-09	0
CK	VCAN+ B cells	VCAN+ B cells	THBS1	CD36	THBS1 - CD36	0	0.262481	2.96092e-05	0
CK	VCAN+ B cells	AGO2+ B cells	THBS1	CD47	THBS1 - CD47	0	0.111283	2.86451e-06	0
CK	VCAN+ B cells	BACH2+ B cells	THBS1	CD47	THBS1 - CD47	0	0.262824	0.000129333	0
CK	VCAN+ B cells	CD24+ B cells	THBS1	CD47	THBS1 - CD47	0	0.207527	0.000167199	0
CK	VCAN+ B cells	DUSP4+ B cells	THBS1	CD47	THBS1 - CD47	0	0.257294	6.51873e-05	0
CK	VCAN+ B cells	JCHAIN+ B cells	THBS1	CD47	THBS1 - CD47	0	0.184219	1.68553e-05	0
CK	VCAN+ B cells	PAX5+ B cells	THBS1	CD47	THBS1 - CD47	0	0.2723	3.87927e-05	0
CK	VCAN+ B cells	RUNX1T1+ B cells	THBS1	CD47	THBS1 - CD47	0	0.226058	4.92291e-05	0
CK	VCAN+ B cells	VCAN+ B cells	THBS1	CD47	THBS1 - CD47	0	0.275047	2.85344e-05	0
CK	BACH2+ B cells	JCHAIN+ B cells	PGE2-PTGES3	PTGER2	PGE2-PTGES3 - PTGER2	0	0	1.12274e-06	0
CK	CD24+ B cells	JCHAIN+ B cells	PGE2-PTGES3	PTGER2	PGE2-PTGES3 - PTGER2	0.0437636	0	5.80193e-06	0
CK	DUSP4+ B cells	JCHAIN+ B cells	PGE2-PTGES3	PTGER2	PGE2-PTGES3 - PTGER2	0.0377083	0	1.67024e-06	0
CK	JCHAIN+ B cells	JCHAIN+ B cells	PGE2-PTGES3	PTGER2	PGE2-PTGES3 - PTGER2	0.0755594	0	8.41471e-07	0
CK	PAX5+ B cells	JCHAIN+ B cells	PGE2-PTGES3	PTGER2	PGE2-PTGES3 - PTGER2	0.0359971	0	8.62904e-07	0
CK	RUNX1T1+ B cells	JCHAIN+ B cells	PGE2-PTGES3	PTGER2	PGE2-PTGES3 - PTGER2	0.0408762	0	1.39135e-06	0
CK	VCAN+ B cells	JCHAIN+ B cells	PGE2-PTGES3	PTGER2	PGE2-PTGES3 - PTGER2	0.0315372	0	7.13449e-07	0
CK	BACH2+ B cells	VCAN+ B cells	PGE2-PTGES3	PTGER2	PGE2-PTGES3 - PTGER2	0	0	3.79432e-07	0
CK	CD24+ B cells	VCAN+ B cells	PGE2-PTGES3	PTGER2	PGE2-PTGES3 - PTGER2	0.0437636	0	1.96113e-06	0
CK	DUSP4+ B cells	VCAN+ B cells	PGE2-PTGES3	PTGER2	PGE2-PTGES3 - PTGER2	0.0377083	0	5.6454e-07	0
CK	JCHAIN+ B cells	VCAN+ B cells	PGE2-PTGES3	PTGER2	PGE2-PTGES3 - PTGER2	0.0755594	0	2.84452e-07	0
CK	PAX5+ B cells	VCAN+ B cells	PGE2-PTGES3	PTGER2	PGE2-PTGES3 - PTGER2	0.0359971	0	2.91655e-07	0
CK	RUNX1T1+ B cells	VCAN+ B cells	PGE2-PTGES3	PTGER2	PGE2-PTGES3 - PTGER2	0.0408762	0	4.70286e-07	0
CK	VCAN+ B cells	VCAN+ B cells	PGE2-PTGES3	PTGER2	PGE2-PTGES3 - PTGER2	0.0315372	0	2.41148e-07	0
CK	BACH2+ B cells	VCAN+ B cells	PGE2-PTGES3	PTGER4	PGE2-PTGES3 - PTGER4	0	0	4.06392e-06	0
CK	CD24+ B cells	VCAN+ B cells	PGE2-PTGES3	PTGER4	PGE2-PTGES3 - PTGER4	0.0437636	0	2.09907e-05	0
CK	DUSP4+ B cells	VCAN+ B cells	PGE2-PTGES3	PTGER4	PGE2-PTGES3 - PTGER4	0.0377083	0	6.04337e-06	0
CK	JCHAIN+ B cells	VCAN+ B cells	PGE2-PTGES3	PTGER4	PGE2-PTGES3 - PTGER4	0.0755594	0	3.04367e-06	0
CK	PAX5+ B cells	VCAN+ B cells	PGE2-PTGES3	PTGER4	PGE2-PTGES3 - PTGER4	0.0359971	0	3.12238e-06	0
CK	RUNX1T1+ B cells	VCAN+ B cells	PGE2-PTGES3	PTGER4	PGE2-PTGES3 - PTGER4	0.0408762	0	5.03401e-06	0
CK	VCAN+ B cells	VCAN+ B cells	PGE2-PTGES3	PTGER4	PGE2-PTGES3 - PTGER4	0.0315372	0	2.58137e-06	0
CK	JCHAIN+ B cells	DUSP4+ B cells	Cholesterol-DHCR24	RORA	CHOLESTEROL-DHCR24 - RORA	0	0	5.41965e-07	0
CK	JCHAIN+ B cells	JCHAIN+ B cells	Cholesterol-DHCR24	RORA	CHOLESTEROL-DHCR24 - RORA	0	0.225726	3.02215e-06	0
CK	JCHAIN+ B cells	PAX5+ B cells	Cholesterol-DHCR24	RORA	CHOLESTEROL-DHCR24 - RORA	0	0.161121	3.69942e-06	0
CK	JCHAIN+ B cells	VCAN+ B cells	Cholesterol-DHCR24	RORA	CHOLESTEROL-DHCR24 - RORA	0	0.0657768	1.78747e-06	0
CK	VCAN+ B cells	DUSP4+ B cells	Cholesterol-LIPA	RORA	CHOLESTEROL-LIPA - RORA	0.0386232	0	1.11888e-05	0
CK	JCHAIN+ B cells	AGO2+ B cells	DHEA-STS	ESR1	DHEA-STS - ESR1	0.027142	0	2.22512e-07	0.01
CK	PAX5+ B cells	AGO2+ B cells	DHEA-STS	ESR1	DHEA-STS - ESR1	0.052433	0	6.9375e-07	0
CK	VCAN+ B cells	AGO2+ B cells	DHEA-STS	ESR1	DHEA-STS - ESR1	0.043086	0	4.67295e-07	0
CK	JCHAIN+ B cells	BACH2+ B cells	DHEA-STS	ESR1	DHEA-STS - ESR1	0.027142	0	1.82368e-05	0
CK	PAX5+ B cells	BACH2+ B cells	DHEA-STS	ESR1	DHEA-STS - ESR1	0.052433	0	5.68058e-05	0
CK	VCAN+ B cells	BACH2+ B cells	DHEA-STS	ESR1	DHEA-STS - ESR1	0.043086	0	3.82681e-05	0
CK	PAX5+ B cells	CD24+ B cells	DHEA-STS	ESR1	DHEA-STS - ESR1	0.052433	0	1.10336e-05	0
CK	VCAN+ B cells	CD24+ B cells	DHEA-STS	ESR1	DHEA-STS - ESR1	0.043086	0	7.43155e-06	0
CK	JCHAIN+ B cells	DUSP4+ B cells	DHEA-STS	ESR1	DHEA-STS - ESR1	0.027142	0	8.87476e-06	0
CK	PAX5+ B cells	DUSP4+ B cells	DHEA-STS	ESR1	DHEA-STS - ESR1	0.052433	0	2.76494e-05	0
CK	VCAN+ B cells	DUSP4+ B cells	DHEA-STS	ESR1	DHEA-STS - ESR1	0.043086	0	1.86259e-05	0
CK	JCHAIN+ B cells	JCHAIN+ B cells	DHEA-STS	ESR1	DHEA-STS - ESR1	0.027142	0	1.642e-06	0
CK	PAX5+ B cells	JCHAIN+ B cells	DHEA-STS	ESR1	DHEA-STS - ESR1	0.052433	0	5.11864e-06	0
CK	VCAN+ B cells	JCHAIN+ B cells	DHEA-STS	ESR1	DHEA-STS - ESR1	0.043086	0	3.44788e-06	0
CK	JCHAIN+ B cells	RUNX1T1+ B cells	DHEA-STS	ESR1	DHEA-STS - ESR1	0.027142	0	5.50512e-06	0
CK	PAX5+ B cells	RUNX1T1+ B cells	DHEA-STS	ESR1	DHEA-STS - ESR1	0.052433	0	1.71556e-05	0
CK	VCAN+ B cells	RUNX1T1+ B cells	DHEA-STS	ESR1	DHEA-STS - ESR1	0.043086	0	1.15564e-05	0
CK	JCHAIN+ B cells	VCAN+ B cells	DHEA-STS	ESR1	DHEA-STS - ESR1	0.027142	0	7.36617e-07	0.01
CK	PAX5+ B cells	VCAN+ B cells	DHEA-STS	ESR1	DHEA-STS - ESR1	0.052433	0	2.29739e-06	0
CK	VCAN+ B cells	VCAN+ B cells	DHEA-STS	ESR1	DHEA-STS - ESR1	0.043086	0	1.5474e-06	0
CK	VCAN+ B cells	VCAN+ B cells	DHEAS-SULT2B	PPARD	DHEAS-SULT2B - PPARD	0.0883045	0	1.30649e-06	0
CK	PAX5+ B cells	CD24+ B cells	CADM1	CADM1	CADM1 - CADM1	0.160315	0	4.44203e-05	0
CK	VCAN+ B cells	CD24+ B cells	CADM1	CADM1	CADM1 - CADM1	0.068947	0	2.22169e-05	0.01
CK	CD24+ B cells	PAX5+ B cells	CADM1	CADM1	CADM1 - CADM1	0	0.160315	4.44203e-05	0
CK	CD24+ B cells	VCAN+ B cells	CADM1	CADM1	CADM1 - CADM1	0	0.068947	2.22169e-05	0.01
CK	BACH2+ B cells	CD24+ B cells	FCER2	ITGAM_ITGB2	FCER2A - (ITGAM+ITGB2)	0	0	4.5053e-05	0
[truncated: 1,440 more rows]
