# Supplementary material for: Profiling cell dynamic changes of goat peripheral blood mononuclear cells after Pasteurella multocida infection with single-cell transcriptomics and histopathology
Source: Vet Res. 2026 May 5;57:61. doi: 10.1186/s13567-025-01661-2 (PMC13154703; doi:10.1186/s13567-025-01661-2)
Supplement: Supplementary file 22 — Additional file 22: Differential ligand–receptor pairs between CK and Pm group (P-value＜0.05). [file 13567_2025_1661_MOESM22_ESM.xlsx]

## Sheet: sheet1
Additional file 22. Differential ligand-receptor pairs between CK and Pm group (P-value＜0.05).
Source	Target	Ligand	Receptor	Pair	Pathway_Name	Annotation	Prob_CK	Prob_Pm	Select	P-value_CK	P-value_Pm
Dendritic cells	Dendritic cells	ITGAV_ITGB1	ADGRE5	(ITGAV+ITGB1) - ADGRE5	ADGRE	Cell-Cell Contact	5.61269e-05	0.000120992	Increased	0	0
Monocytes	Dendritic cells	ITGAV_ITGB1	ADGRE5	(ITGAV+ITGB1) - ADGRE5	ADGRE	Cell-Cell Contact	0.000123631	0.000261618	Increased	0	0
NK cells	Dendritic cells	ITGAV_ITGB1	ADGRE5	(ITGAV+ITGB1) - ADGRE5	ADGRE	Cell-Cell Contact	2.10294e-05	3.0114e-05	Increased	0	0
T cells	Dendritic cells	ITGAV_ITGB1	ADGRE5	(ITGAV+ITGB1) - ADGRE5	ADGRE	Cell-Cell Contact	0.000568694	0.000884668	Increased	0	0
Dendritic cells	Monocytes	ITGAV_ITGB1	ADGRE5	(ITGAV+ITGB1) - ADGRE5	ADGRE	Cell-Cell Contact	0.000106384	0.000229666	Increased	0	0
Monocytes	Monocytes	ITGAV_ITGB1	ADGRE5	(ITGAV+ITGB1) - ADGRE5	ADGRE	Cell-Cell Contact	0.000234334	0.000495547	Increased	0	0
NK cells	Monocytes	ITGAV_ITGB1	ADGRE5	(ITGAV+ITGB1) - ADGRE5	ADGRE	Cell-Cell Contact	3.98763e-05	5.72161e-05	Increased	0	0
T cells	Monocytes	ITGAV_ITGB1	ADGRE5	(ITGAV+ITGB1) - ADGRE5	ADGRE	Cell-Cell Contact	0.00107574	0.00166741	Increased	0	0
Dendritic cells	Neutrophils	ITGAV_ITGB1	ADGRE5	(ITGAV+ITGB1) - ADGRE5	ADGRE	Cell-Cell Contact	1.63979e-05	3.94111e-05	Increased	0	0
Monocytes	Neutrophils	ITGAV_ITGB1	ADGRE5	(ITGAV+ITGB1) - ADGRE5	ADGRE	Cell-Cell Contact	3.61199e-05	8.5115e-05	Increased	0	0
NK cells	Neutrophils	ITGAV_ITGB1	ADGRE5	(ITGAV+ITGB1) - ADGRE5	ADGRE	Cell-Cell Contact	6.14584e-06	9.81438e-06	Increased	0	0
T cells	Neutrophils	ITGAV_ITGB1	ADGRE5	(ITGAV+ITGB1) - ADGRE5	ADGRE	Cell-Cell Contact	0.000165895	0.000287008	Increased	0	0
Dendritic cells	NK cells	ITGAV_ITGB1	ADGRE5	(ITGAV+ITGB1) - ADGRE5	ADGRE	Cell-Cell Contact	1.34226e-05	1.94166e-05	Increased	0	0
Monocytes	NK cells	ITGAV_ITGB1	ADGRE5	(ITGAV+ITGB1) - ADGRE5	ADGRE	Cell-Cell Contact	2.95662e-05	4.18554e-05	Increased	0	0
T cells	NK cells	ITGAV_ITGB1	ADGRE5	(ITGAV+ITGB1) - ADGRE5	ADGRE	Cell-Cell Contact	0.000135372	0.000140524	Increased	0	0
Dendritic cells	T cells	ITGAV_ITGB1	ADGRE5	(ITGAV+ITGB1) - ADGRE5	ADGRE	Cell-Cell Contact	0.000290814	0.000459405	Increased	0	0
Monocytes	T cells	ITGAV_ITGB1	ADGRE5	(ITGAV+ITGB1) - ADGRE5	ADGRE	Cell-Cell Contact	0.000640585	0.000986959	Increased	0	0
NK cells	T cells	ITGAV_ITGB1	ADGRE5	(ITGAV+ITGB1) - ADGRE5	ADGRE	Cell-Cell Contact	0.000109174	0.000114673	Increased	0	0
T cells	T cells	ITGAV_ITGB1	ADGRE5	(ITGAV+ITGB1) - ADGRE5	ADGRE	Cell-Cell Contact	0	0.00328767	Increased	1	0
Dendritic cells	Dendritic cells	12oxoLTB4-PTGR1	LTB4R	12oxoLTB4-PTGR1 - LTB4R	12oxoLTB4	Non-protein Signaling	4.26935e-08	7.41829e-07	Increased	0	0
Eosinophils	Dendritic cells	12oxoLTB4-PTGR1	LTB4R	12oxoLTB4-PTGR1 - LTB4R	12oxoLTB4	Non-protein Signaling	1.09572e-09	6.44011e-08	Increased	0	0
Monocytes	Dendritic cells	12oxoLTB4-PTGR1	LTB4R	12oxoLTB4-PTGR1 - LTB4R	12oxoLTB4	Non-protein Signaling	1.11475e-07	1.6728e-06	Increased	0	0
NK cells	Dendritic cells	12oxoLTB4-PTGR1	LTB4R	12oxoLTB4-PTGR1 - LTB4R	12oxoLTB4	Non-protein Signaling	6.97933e-09	8.52836e-09	Increased	0	0
T cells	Dendritic cells	12oxoLTB4-PTGR1	LTB4R	12oxoLTB4-PTGR1 - LTB4R	12oxoLTB4	Non-protein Signaling	1.30531e-07	1.84721e-06	Increased	0	0
Dendritic cells	Monocytes	12oxoLTB4-PTGR1	LTB4R	12oxoLTB4-PTGR1 - LTB4R	12oxoLTB4	Non-protein Signaling	4.16534e-07	3.1154e-06	Increased	0	0
Eosinophils	Monocytes	12oxoLTB4-PTGR1	LTB4R	12oxoLTB4-PTGR1 - LTB4R	12oxoLTB4	Non-protein Signaling	1.06912e-08	2.70457e-07	Increased	0	0
Monocytes	Monocytes	12oxoLTB4-PTGR1	LTB4R	12oxoLTB4-PTGR1 - LTB4R	12oxoLTB4	Non-protein Signaling	1.08757e-06	7.0253e-06	Increased	0	0
T cells	Monocytes	12oxoLTB4-PTGR1	LTB4R	12oxoLTB4-PTGR1 - LTB4R	12oxoLTB4	Non-protein Signaling	1.27362e-06	7.75964e-06	Increased	0	0
B cells	Dendritic cells	12oxoLTB4-PTGR1	LTB4R	12oxoLTB4-PTGR1 - LTB4R	12oxoLTB4	Non-protein Signaling	0	5.53174e-08	Increased	1	0
Megakaryocytes	Dendritic cells	12oxoLTB4-PTGR1	LTB4R	12oxoLTB4-PTGR1 - LTB4R	12oxoLTB4	Non-protein Signaling	0	1.60519e-08	Increased	1	0
B cells	Monocytes	12oxoLTB4-PTGR1	LTB4R	12oxoLTB4-PTGR1 - LTB4R	12oxoLTB4	Non-protein Signaling	0	2.3239e-07	Increased	1	0
Megakaryocytes	Monocytes	12oxoLTB4-PTGR1	LTB4R	12oxoLTB4-PTGR1 - LTB4R	12oxoLTB4	Non-protein Signaling	0	6.74329e-08	Increased	1	0
Dendritic cells	Dendritic cells	ADORA3	ENTPD1	ADORA3 - ENTPD1	CD39	Cell-Cell Contact	3.29562e-07	1.34224e-06	Increased	0	0
Monocytes	Dendritic cells	ADORA3	ENTPD1	ADORA3 - ENTPD1	CD39	Cell-Cell Contact	1.80086e-08	4.01686e-07	Increased	0	0
Dendritic cells	Monocytes	ADORA3	ENTPD1	ADORA3 - ENTPD1	CD39	Cell-Cell Contact	6.0144e-06	2.02222e-05	Increased	0	0
Monocytes	Monocytes	ADORA3	ENTPD1	ADORA3 - ENTPD1	CD39	Cell-Cell Contact	3.29241e-07	6.07529e-06	Increased	0	0
Dendritic cells	Neutrophils	ADORA3	ENTPD1	ADORA3 - ENTPD1	CD39	Cell-Cell Contact	3.64917e-07	1.45603e-06	Increased	0	0
Monocytes	Neutrophils	ADORA3	ENTPD1	ADORA3 - ENTPD1	CD39	Cell-Cell Contact	1.99523e-08	4.36361e-07	Increased	0	0
B cells	T cells	ANGPTL1	ITGA1_ITGB1	ANGPTL1 - (ITGA1+ITGB1)	ANGPTL	Secreted Signaling	0.00079862	0.0013289	Increased	0	0
B cells	Dendritic cells	APP	TREM2_TYROBP	APP - (TREM2+TYROBP)	APP	Cell-Cell Contact	2.54622e-05	0.000101915	Increased	0	0
Dendritic cells	Dendritic cells	APP	TREM2_TYROBP	APP - (TREM2+TYROBP)	APP	Cell-Cell Contact	1.90518e-06	5.09687e-06	Increased	0	0
Monocytes	Dendritic cells	APP	TREM2_TYROBP	APP - (TREM2+TYROBP)	APP	Cell-Cell Contact	2.43422e-06	8.74427e-06	Increased	0	0
Megakaryocytes	Dendritic cells	APP	TREM2_TYROBP	APP - (TREM2+TYROBP)	APP	Cell-Cell Contact	1.65329e-06	2.34992e-06	Increased	0	0
NK cells	Dendritic cells	APP	TREM2_TYROBP	APP - (TREM2+TYROBP)	APP	Cell-Cell Contact	3.71057e-07	4.19202e-07	Increased	0	0
T cells	Dendritic cells	APP	TREM2_TYROBP	APP - (TREM2+TYROBP)	APP	Cell-Cell Contact	1.99975e-05	2.98733e-05	Increased	0	0
B cells	Monocytes	APP	TREM2_TYROBP	APP - (TREM2+TYROBP)	APP	Cell-Cell Contact	9.84517e-05	0.000307577	Increased	0	0
Dendritic cells	Monocytes	APP	TREM2_TYROBP	APP - (TREM2+TYROBP)	APP	Cell-Cell Contact	7.37235e-06	1.53968e-05	Increased	0	0
Monocytes	Monocytes	APP	TREM2_TYROBP	APP - (TREM2+TYROBP)	APP	Cell-Cell Contact	9.42389e-06	2.64212e-05	Increased	0	0
Megakaryocytes	Monocytes	APP	TREM2_TYROBP	APP - (TREM2+TYROBP)	APP	Cell-Cell Contact	6.39694e-06	7.09443e-06	Increased	0	0
T cells	Monocytes	APP	TREM2_TYROBP	APP - (TREM2+TYROBP)	APP	Cell-Cell Contact	7.74087e-05	9.02779e-05	Increased	0	0
B cells	B cells	APP	CD74	APP - CD74	APP	Cell-Cell Contact	0.000391009	0.00110189	Increased	0	0
Dendritic cells	B cells	APP	CD74	APP - CD74	APP	Cell-Cell Contact	2.92862e-05	5.51529e-05	Increased	0	0
Monocytes	B cells	APP	CD74	APP - CD74	APP	Cell-Cell Contact	3.74407e-05	9.46405e-05	Increased	0	0
Megakaryocytes	B cells	APP	CD74	APP - CD74	APP	Cell-Cell Contact	2.54107e-05	2.54147e-05	Increased	0	0
T cells	B cells	APP	CD74	APP - CD74	APP	Cell-Cell Contact	0.00030753	0.000323369	Increased	0	0
B cells	Dendritic cells	APP	CD74	APP - CD74	APP	Cell-Cell Contact	7.77022e-05	0.000158498	Increased	0	0
Dendritic cells	Dendritic cells	APP	CD74	APP - CD74	APP	Cell-Cell Contact	5.8264e-06	7.94442e-06	Increased	0	0
Monocytes	Dendritic cells	APP	CD74	APP - CD74	APP	Cell-Cell Contact	7.45369e-06	1.36369e-05	Increased	0	0
B cells	Monocytes	APP	CD74	APP - CD74	APP	Cell-Cell Contact	7.55445e-05	0.000178451	Increased	0	0
Dendritic cells	Monocytes	APP	CD74	APP - CD74	APP	Cell-Cell Contact	5.65458e-06	8.91433e-06	Increased	0	0.01
B cells	Megakaryocytes	APP	CD74	APP - CD74	APP	Cell-Cell Contact	0	1.16407e-05	Increased	1	0
B cells	Dendritic cells	APP	SORL1	APP - SORL1	APP	Cell-Cell Contact	9.24321e-05	0.000191044	Increased	0	0
B cells	Eosinophils	APP	SORL1	APP - SORL1	APP	Cell-Cell Contact	3.78709e-05	3.99775e-05	Increased	0	0
B cells	Monocytes	APP	SORL1	APP - SORL1	APP	Cell-Cell Contact	0.000294302	0.00057104	Increased	0	0
Dendritic cells	Monocytes	APP	SORL1	APP - SORL1	APP	Cell-Cell Contact	2.21184e-05	2.8708e-05	Increased	0	0
B cells	Neutrophils	APP	SORL1	APP - SORL1	APP	Cell-Cell Contact	7.32716e-05	0.000169608	Increased	0	0
Dendritic cells	Neutrophils	APP	SORL1	APP - SORL1	APP	Cell-Cell Contact	5.52732e-06	8.60234e-06	Increased	0	0
Monocytes	Neutrophils	APP	SORL1	APP - SORL1	APP	Cell-Cell Contact	7.09642e-06	1.48088e-05	Increased	0	0
B cells	NK cells	APP	SORL1	APP - SORL1	APP	Cell-Cell Contact	4.16892e-05	4.56873e-05	Increased	0	0
B cells	T cells	APP	SORL1	APP - SORL1	APP	Cell-Cell Contact	0.00137877	0.00193441	Increased	0	0
Dendritic cells	Dendritic cells	APP	SORL1	APP - SORL1	APP	Cell-Cell Contact	0	9.58806e-06	Increased	1	0.02
Monocytes	Monocytes	APP	SORL1	APP - SORL1	APP	Cell-Cell Contact	0	4.93142e-05	Increased	1	0.04
B cells	Dendritic cells	APP	TNFRSF21	APP - TNFRSF21	APP	Cell-Cell Contact	5.06969e-05	0.000116111	Increased	0	0
Dendritic cells	Dendritic cells	APP	TNFRSF21	APP - TNFRSF21	APP	Cell-Cell Contact	3.79726e-06	5.81007e-06	Increased	0	0
Monocytes	Dendritic cells	APP	TNFRSF21	APP - TNFRSF21	APP	Cell-Cell Contact	4.85464e-06	9.9692e-06	Increased	0	0
B cells	Monocytes	APP	TNFRSF21	APP - TNFRSF21	APP	Cell-Cell Contact	5.86924e-05	9.99939e-05	Increased	0	0
Dendritic cells	Monocytes	APP	TNFRSF21	APP - TNFRSF21	APP	Cell-Cell Contact	4.39182e-06	4.98877e-06	Increased	0	0
Monocytes	Monocytes	APP	TNFRSF21	APP - TNFRSF21	APP	Cell-Cell Contact	5.61152e-06	8.55386e-06	Increased	0	0
B cells	Eosinophils	BAG6	NCR3	BAG6 - NCR3-PS	BAG	Secreted Signaling	7.74193e-07	1.56514e-06	Increased	0	0
Dendritic cells	Eosinophils	BAG6	NCR3	BAG6 - NCR3-PS	BAG	Secreted Signaling	2.33183e-07	4.0639e-07	Increased	0	0
Monocytes	Eosinophils	BAG6	NCR3	BAG6 - NCR3-PS	BAG	Secreted Signaling	4.94699e-07	9.76557e-07	Increased	0	0
NK cells	Eosinophils	BAG6	NCR3	BAG6 - NCR3-PS	BAG	Secreted Signaling	1.78433e-08	3.34719e-08	Increased	0	0
T cells	Eosinophils	BAG6	NCR3	BAG6 - NCR3-PS	BAG	Secreted Signaling	6.5604e-07	1.01774e-06	Increased	0	0
B cells	NK cells	BAG6	NCR3	BAG6 - NCR3-PS	BAG	Secreted Signaling	2.99697e-06	7.39457e-06	Increased	0	0
Dendritic cells	NK cells	BAG6	NCR3	BAG6 - NCR3-PS	BAG	Secreted Signaling	9.02272e-07	1.91772e-06	Increased	0	0
Eosinophils	NK cells	BAG6	NCR3	BAG6 - NCR3-PS	BAG	Secreted Signaling	4.20638e-08	4.94696e-08	Increased	0	0
Monocytes	NK cells	BAG6	NCR3	BAG6 - NCR3-PS	BAG	Secreted Signaling	1.91423e-06	4.60844e-06	Increased	0	0
NK cells	NK cells	BAG6	NCR3	BAG6 - NCR3-PS	BAG	Secreted Signaling	6.90842e-08	1.58166e-07	Increased	0	0
T cells	NK cells	BAG6	NCR3	BAG6 - NCR3-PS	BAG	Secreted Signaling	2.54006e-06	4.81056e-06	Increased	0	0
B cells	T cells	BAG6	NCR3	BAG6 - NCR3-PS	BAG	Secreted Signaling	0	9.4389e-06	Increased	1	0
Dendritic cells	T cells	BAG6	NCR3	BAG6 - NCR3-PS	BAG	Secreted Signaling	0	2.45491e-06	Increased	1	0
Eosinophils	T cells	BAG6	NCR3	BAG6 - NCR3-PS	BAG	Secreted Signaling	0	6.31064e-08	Increased	1	0
Monocytes	T cells	BAG6	NCR3	BAG6 - NCR3-PS	BAG	Secreted Signaling	0	5.89889e-06	Increased	1	0
Megakaryocytes	T cells	BAG6	NCR3	BAG6 - NCR3-PS	BAG	Secreted Signaling	0	1.04409e-07	Increased	1	0
Neutrophils	T cells	BAG6	NCR3	BAG6 - NCR3-PS	BAG	Secreted Signaling	0	6.45748e-09	Increased	1	0
NK cells	T cells	BAG6	NCR3	BAG6 - NCR3-PS	BAG	Secreted Signaling	0	2.0181e-07	Increased	1	0
T cells	T cells	BAG6	NCR3	BAG6 - NCR3-PS	BAG	Secreted Signaling	0	6.13373e-06	Increased	1	0
Dendritic cells	Dendritic cells	C3	ITGAM_ITGB2	C3 - (ITGAM+ITGB2)	COMPLEMENT	Secreted Signaling	1.31997e-05	4.84123e-05	Increased	0	0
Monocytes	Dendritic cells	C3	ITGAM_ITGB2	C3 - (ITGAM+ITGB2)	COMPLEMENT	Secreted Signaling	4.4264e-05	0.000160209	Increased	0	0
Neutrophils	Dendritic cells	C3	ITGAM_ITGB2	C3 - (ITGAM+ITGB2)	COMPLEMENT	Secreted Signaling	3.70055e-06	1.1255e-05	Increased	0	0
NK cells	Dendritic cells	C3	ITGAM_ITGB2	C3 - (ITGAM+ITGB2)	COMPLEMENT	Secreted Signaling	2.08925e-07	8.47731e-07	Increased	0	0
Dendritic cells	Monocytes	C3	ITGAM_ITGB2	C3 - (ITGAM+ITGB2)	COMPLEMENT	Secreted Signaling	3.49949e-05	8.98425e-05	Increased	0	0
Monocytes	Monocytes	C3	ITGAM_ITGB2	C3 - (ITGAM+ITGB2)	COMPLEMENT	Secreted Signaling	0.000117225	0.000298118	Increased	0	0
Neutrophils	Monocytes	C3	ITGAM_ITGB2	C3 - (ITGAM+ITGB2)	COMPLEMENT	Secreted Signaling	9.81373e-06	2.08271e-05	Increased	0	0
NK cells	Monocytes	C3	ITGAM_ITGB2	C3 - (ITGAM+ITGB2)	COMPLEMENT	Secreted Signaling	5.55001e-07	1.56218e-06	Increased	0	0
B cells	Dendritic cells	C3	ITGAM_ITGB2	C3 - (ITGAM+ITGB2)	COMPLEMENT	Secreted Signaling	0	1.47731e-06	Increased	1	0.02
B cells	Monocytes	C3	ITGAM_ITGB2	C3 - (ITGAM+ITGB2)	COMPLEMENT	Secreted Signaling	0	2.72091e-06	Increased	1	0
Dendritic cells	Dendritic cells	C3	ITGAX_ITGB2	C3 - (ITGAX+ITGB2)	COMPLEMENT	Secreted Signaling	9.03879e-06	1.10577e-05	Increased	0	0
Monocytes	Dendritic cells	C3	ITGAX_ITGB2	C3 - (ITGAX+ITGB2)	COMPLEMENT	Secreted Signaling	3.03617e-05	3.69137e-05	Increased	0	0
Neutrophils	Dendritic cells	C3	ITGAX_ITGB2	C3 - (ITGAX+ITGB2)	COMPLEMENT	Secreted Signaling	2.53288e-06	2.54725e-06	Increased	0	0
NK cells	Dendritic cells	C3	ITGAX_ITGB2	C3 - (ITGAX+ITGB2)	COMPLEMENT	Secreted Signaling	1.42628e-07	1.89336e-07	Increased	0	0
B cells	Dendritic cells	C3	ITGAX_ITGB2	C3 - (ITGAX+ITGB2)	COMPLEMENT	Secreted Signaling	0	3.29393e-07	Increased	1	0
Dendritic cells	Dendritic cells	CADM1	CADM1	CADM1 - CADM1	CADM	Cell-Cell Contact	0	3.40635e-05	Increased	1	0.03
Megakaryocytes	Dendritic cells	CADM1	CADM1	CADM1 - CADM1	CADM	Cell-Cell Contact	0	1.38774e-05	Increased	1	0
T cells	Dendritic cells	CADM1	CADM1	CADM1 - CADM1	CADM	Cell-Cell Contact	0	0.000752431	Increased	1	0
Dendritic cells	Megakaryocytes	CADM1	CADM1	CADM1 - CADM1	CADM	Cell-Cell Contact	0	1.38774e-05	Increased	1	0
Dendritic cells	T cells	CADM1	CADM1	CADM1 - CADM1	CADM	Cell-Cell Contact	0	0.000752431	Increased	1	0
Dendritic cells	Monocytes	CCL3	CCR5	CCL3 - CCR5	CCL	Secreted Signaling	0	5.50611e-07	Increased	1	0
Dendritic cells	Monocytes	CCL4	CCR5	CCL4 - CCR5	CCL	Secreted Signaling	0	7.22566e-07	Increased	1	0
Monocytes	Monocytes	CCL4	CCR5	CCL4 - CCR5	CCL	Secreted Signaling	0	1.46955e-06	Increased	1	0
B cells	Dendritic cells	CD46	JAG1	CD46 - JAG1	CD46	Cell-Cell Contact	4.49917e-07	4.08999e-05	Increased	0	0
Dendritic cells	Dendritic cells	CD46	JAG1	CD46 - JAG1	CD46	Cell-Cell Contact	9.5142e-08	7.16434e-06	Increased	0	0
Eosinophils	Dendritic cells	CD46	JAG1	CD46 - JAG1	CD46	Cell-Cell Contact	8.05787e-09	3.93794e-07	Increased	0	0
Monocytes	Dendritic cells	CD46	JAG1	CD46 - JAG1	CD46	Cell-Cell Contact	2.40061e-07	2.10226e-05	Increased	0	0
Megakaryocytes	Dendritic cells	CD46	JAG1	CD46 - JAG1	CD46	Cell-Cell Contact	2.63328e-08	7.48943e-07	Increased	0	0
Neutrophils	Dendritic cells	CD46	JAG1	CD46 - JAG1	CD46	Cell-Cell Contact	4.18403e-08	3.15921e-06	Increased	0	0
NK cells	Dendritic cells	CD46	JAG1	CD46 - JAG1	CD46	Cell-Cell Contact	7.34621e-09	4.78258e-07	Increased	0	0
T cells	Dendritic cells	CD46	JAG1	CD46 - JAG1	CD46	Cell-Cell Contact	4.57633e-07	3.31386e-05	Increased	0	0
B cells	Monocytes	CD46	JAG1	CD46 - JAG1	CD46	Cell-Cell Contact	0	3.98624e-05	Increased	1	0
Dendritic cells	Monocytes	CD46	JAG1	CD46 - JAG1	CD46	Cell-Cell Contact	0	6.98954e-06	Increased	1	0
Eosinophils	Monocytes	CD46	JAG1	CD46 - JAG1	CD46	Cell-Cell Contact	0	3.83818e-07	Increased	1	0
Monocytes	Monocytes	CD46	JAG1	CD46 - JAG1	CD46	Cell-Cell Contact	0	2.0521e-05	Increased	1	0
Megakaryocytes	Monocytes	CD46	JAG1	CD46 - JAG1	CD46	Cell-Cell Contact	0	7.29478e-07	Increased	1	0
Neutrophils	Monocytes	CD46	JAG1	CD46 - JAG1	CD46	Cell-Cell Contact	0	3.08367e-06	Increased	1	0
NK cells	Monocytes	CD46	JAG1	CD46 - JAG1	CD46	Cell-Cell Contact	0	4.6567e-07	Increased	1	0
T cells	Monocytes	CD46	JAG1	CD46 - JAG1	CD46	Cell-Cell Contact	0	3.2276e-05	Increased	1	0
Neutrophils	Monocytes	CD48	CD244	CD48 - CD244A	CD48	Cell-Cell Contact	1.07793e-07	2.77748e-07	Increased	0	0
Neutrophils	NK cells	CD48	CD244	CD48 - CD244A	CD48	Cell-Cell Contact	4.59509e-08	6.19941e-08	Increased	0	0
Dendritic cells	B cells	CD55	ADGRE5	CD55 - ADGRE5	ADGRE	Cell-Cell Contact	7.00001e-05	0.00021425	Increased	0	0
Monocytes	B cells	CD55	ADGRE5	CD55 - ADGRE5	ADGRE	Cell-Cell Contact	0.000194113	0.000556557	Increased	0	0
B cells	Dendritic cells	CD55	ADGRE5	CD55 - ADGRE5	ADGRE	Cell-Cell Contact	0.000230878	0.000658291	Increased	0	0
Dendritic cells	Dendritic cells	CD55	ADGRE5	CD55 - ADGRE5	ADGRE	Cell-Cell Contact	8.02144e-05	0.000197911	Increased	0	0
Monocytes	Dendritic cells	CD55	ADGRE5	CD55 - ADGRE5	ADGRE	Cell-Cell Contact	0.000219319	0.000510461	Increased	0	0
Neutrophils	Dendritic cells	CD55	ADGRE5	CD55 - ADGRE5	ADGRE	Cell-Cell Contact	1.90654e-05	4.11993e-05	Increased	0	0
B cells	Eosinophils	CD55	ADGRE5	CD55 - ADGRE5	ADGRE	Cell-Cell Contact	4.07734e-05	5.18586e-05	Increased	0	0
Dendritic cells	Eosinophils	CD55	ADGRE5	CD55 - ADGRE5	ADGRE	Cell-Cell Contact	1.40645e-05	1.56776e-05	Increased	0	0
Monocytes	Eosinophils	CD55	ADGRE5	CD55 - ADGRE5	ADGRE	Cell-Cell Contact	3.83495e-05	4.04564e-05	Increased	0	0
B cells	Monocytes	CD55	ADGRE5	CD55 - ADGRE5	ADGRE	Cell-Cell Contact	0.000436323	0.00124055	Increased	0	0
Dendritic cells	Monocytes	CD55	ADGRE5	CD55 - ADGRE5	ADGRE	Cell-Cell Contact	0.000152448	0.000380152	Increased	0	0
Monocytes	Monocytes	CD55	ADGRE5	CD55 - ADGRE5	ADGRE	Cell-Cell Contact	0.000417722	0.000982199	Increased	0	0
Neutrophils	Monocytes	CD55	ADGRE5	CD55 - ADGRE5	ADGRE	Cell-Cell Contact	3.61461e-05	7.80787e-05	Increased	0	0
B cells	Neutrophils	CD55	ADGRE5	CD55 - ADGRE5	ADGRE	Cell-Cell Contact	6.73029e-05	0.000213548	Increased	0	0
Dendritic cells	Neutrophils	CD55	ADGRE5	CD55 - ADGRE5	ADGRE	Cell-Cell Contact	2.34827e-05	6.48997e-05	Increased	0	0
Monocytes	Neutrophils	CD55	ADGRE5	CD55 - ADGRE5	ADGRE	Cell-Cell Contact	6.43102e-05	0.000167555	Increased	0	0
Neutrophils	Neutrophils	CD55	ADGRE5	CD55 - ADGRE5	ADGRE	Cell-Cell Contact	5.57116e-06	1.34078e-05	Increased	0	0
B cells	NK cells	CD55	ADGRE5	CD55 - ADGRE5	ADGRE	Cell-Cell Contact	5.48424e-05	0.000104543	Increased	0	0
Dendritic cells	NK cells	CD55	ADGRE5	CD55 - ADGRE5	ADGRE	Cell-Cell Contact	1.93016e-05	3.23116e-05	Increased	0	0
Monocytes	NK cells	CD55	ADGRE5	CD55 - ADGRE5	ADGRE	Cell-Cell Contact	5.30374e-05	8.35494e-05	Increased	0	0
Neutrophils	NK cells	CD55	ADGRE5	CD55 - ADGRE5	ADGRE	Cell-Cell Contact	4.56208e-06	6.59628e-06	Increased	0	0
B cells	T cells	CD55	ADGRE5	CD55 - ADGRE5	ADGRE	Cell-Cell Contact	0.00117987	0.00244531	Increased	0	0
Dendritic cells	T cells	CD55	ADGRE5	CD55 - ADGRE5	ADGRE	Cell-Cell Contact	0.000420921	0.000779514	Increased	0	0
Monocytes	T cells	CD55	ADGRE5	CD55 - ADGRE5	ADGRE	Cell-Cell Contact	0.00116281	0.00202147	Increased	0	0
Neutrophils	T cells	CD55	ADGRE5	CD55 - ADGRE5	ADGRE	Cell-Cell Contact	9.89025e-05	0.00015567	Increased	0	0
Megakaryocytes	Dendritic cells	CD55	ADGRE5	CD55 - ADGRE5	ADGRE	Cell-Cell Contact	0	8.00409e-06	Increased	1	0
Megakaryocytes	Eosinophils	CD55	ADGRE5	CD55 - ADGRE5	ADGRE	Cell-Cell Contact	0	6.29353e-07	Increased	1	0
Megakaryocytes	Monocytes	CD55	ADGRE5	CD55 - ADGRE5	ADGRE	Cell-Cell Contact	0	1.49867e-05	Increased	1	0
Megakaryocytes	Neutrophils	CD55	ADGRE5	CD55 - ADGRE5	ADGRE	Cell-Cell Contact	0	2.58698e-06	Increased	1	0
Megakaryocytes	NK cells	CD55	ADGRE5	CD55 - ADGRE5	ADGRE	Cell-Cell Contact	0	1.25936e-06	Increased	1	0.01
NK cells	B cells	CD6	ALCAM	CD6 - ALCAM	CD6	Cell-Cell Contact	6.52384e-06	7.97843e-06	Increased	0	0
NK cells	Dendritic cells	CD6	ALCAM	CD6 - ALCAM	CD6	Cell-Cell Contact	1.98452e-06	4.50286e-06	Increased	0	0
T cells	Dendritic cells	CD6	ALCAM	CD6 - ALCAM	CD6	Cell-Cell Contact	4.69343e-05	5.01177e-05	Increased	0	0
NK cells	Monocytes	CD6	ALCAM	CD6 - ALCAM	CD6	Cell-Cell Contact	4.0239e-06	8.43695e-06	Increased	0	0
Dendritic cells	Dendritic cells	CEACAM6	CEACAM6	CEACAM6 - CEACAM6	CEACAM	Cell-Cell Contact	8.49123e-07	3.13585e-06	Increased	0	0
Eosinophils	Dendritic cells	CEACAM6	CEACAM6	CEACAM6 - CEACAM6	CEACAM	Cell-Cell Contact	2.07413e-06	3.25805e-06	Increased	0	0
Dendritic cells	Eosinophils	CEACAM6	CEACAM6	CEACAM6 - CEACAM6	CEACAM	Cell-Cell Contact	2.07413e-06	3.25805e-06	Increased	0	0
Dendritic cells	B cells	Cholesterol-LIPA	RORA	CHOLESTEROL-LIPA - RORA	Cholesterol	Non-protein Signaling	1.32905e-05	2.44763e-05	Increased	0	0
Monocytes	B cells	Cholesterol-LIPA	RORA	CHOLESTEROL-LIPA - RORA	Cholesterol	Non-protein Signaling	5.1623e-05	9.01423e-05	Increased	0	0
Dendritic cells	NK cells	Cholesterol-LIPA	RORA	CHOLESTEROL-LIPA - RORA	Cholesterol	Non-protein Signaling	2.01644e-05	3.13079e-05	Increased	0	0
Monocytes	NK cells	Cholesterol-LIPA	RORA	CHOLESTEROL-LIPA - RORA	Cholesterol	Non-protein Signaling	7.58528e-05	0.00011067	Increased	0	0
Dendritic cells	T cells	Cholesterol-LIPA	RORA	CHOLESTEROL-LIPA - RORA	Cholesterol	Non-protein Signaling	0.000525404	0.000974656	Increased	0	0
Monocytes	T cells	Cholesterol-LIPA	RORA	CHOLESTEROL-LIPA - RORA	Cholesterol	Non-protein Signaling	0.00200181	0.00349965	Increased	0	0
Dendritic cells	Eosinophils	Cholesterol-LIPA	RORA	CHOLESTEROL-LIPA - RORA	Cholesterol	Non-protein Signaling	0	4.74723e-07	Increased	1	0
Monocytes	Eosinophils	Cholesterol-LIPA	RORA	CHOLESTEROL-LIPA - RORA	Cholesterol	Non-protein Signaling	0	1.7467e-06	Increased	1	0
Dendritic cells	NK cells	Cholesterol-LIPA	RORC	CHOLESTEROL-LIPA - RORC	Cholesterol	Non-protein Signaling	0	1.68741e-07	Increased	1	0
Monocytes	NK cells	Cholesterol-LIPA	RORC	CHOLESTEROL-LIPA - RORC	Cholesterol	Non-protein Signaling	0	6.21853e-07	Increased	1	0
Neutrophils	NK cells	Cholesterol-LIPA	RORC	CHOLESTEROL-LIPA - RORC	Cholesterol	Non-protein Signaling	0	1.2158e-09	Increased	1	0
Dendritic cells	NK cells	CLEC2A	KLRB1	CLEC2A - KLRB1	CLEC	Cell-Cell Contact	1.87063e-07	3.61757e-07	Increased	0	0
Monocytes	NK cells	CLEC2A	KLRB1	CLEC2A - KLRB1	CLEC	Cell-Cell Contact	5.49422e-07	9.67747e-07	Increased	0	0
T cells	NK cells	CLEC2A	KLRB1	CLEC2A - KLRB1	CLEC	Cell-Cell Contact	6.47437e-07	1.17874e-06	Increased	0	0
Dendritic cells	Dendritic cells	CSF1	CSF1R	CSF1 - CSF1R	CSF	Secreted Signaling	1.17861e-06	2.62356e-06	Increased	0	0
Monocytes	Dendritic cells	CSF1	CSF1R	CSF1 - CSF1R	CSF	Secreted Signaling	3.46476e-06	7.98342e-06	Increased	0	0
Dendritic cells	Monocytes	CSF1	CSF1R	CSF1 - CSF1R	CSF	Secreted Signaling	1.88175e-06	3.47674e-06	Increased	0	0
Monocytes	Monocytes	CSF1	CSF1R	CSF1 - CSF1R	CSF	Secreted Signaling	5.53222e-06	1.05816e-05	Increased	0	0
Dendritic cells	B cells	CXCL12	CXCR4	CXCL12 - CXCR4	CXCL	Secreted Signaling	2.12546e-05	0.000275305	Increased	0	0
Monocytes	B cells	CXCL12	CXCR4	CXCL12 - CXCR4	CXCL	Secreted Signaling	3.06e-05	0.000299919	Increased	0	0
Dendritic cells	Dendritic cells	CXCL12	CXCR4	CXCL12 - CXCR4	CXCL	Secreted Signaling	1.57858e-06	8.07569e-06	Increased	0	0
Monocytes	Dendritic cells	CXCL12	CXCR4	CXCL12 - CXCR4	CXCL	Secreted Signaling	2.27197e-06	8.72661e-06	Increased	0	0
Dendritic cells	Eosinophils	CXCL12	CXCR4	CXCL12 - CXCR4	CXCL	Secreted Signaling	7.23659e-07	5.71672e-06	Increased	0	0
Monocytes	Eosinophils	CXCL12	CXCR4	CXCL12 - CXCR4	CXCL	Secreted Signaling	1.04243e-06	6.3115e-06	Increased	0	0
Dendritic cells	Monocytes	CXCL12	CXCR4	CXCL12 - CXCR4	CXCL	Secreted Signaling	2.3428e-06	8.11732e-06	Increased	0	0
Monocytes	Monocytes	CXCL12	CXCR4	CXCL12 - CXCR4	CXCL	Secreted Signaling	3.37142e-06	8.75679e-06	Increased	0	0
Dendritic cells	Megakaryocytes	CXCL12	CXCR4	CXCL12 - CXCR4	CXCL	Secreted Signaling	1.40259e-06	7.17085e-06	Increased	0	0
Monocytes	Megakaryocytes	CXCL12	CXCR4	CXCL12 - CXCR4	CXCL	Secreted Signaling	2.01878e-06	7.80362e-06	Increased	0	0
Dendritic cells	Neutrophils	CXCL12	CXCR4	CXCL12 - CXCR4	CXCL	Secreted Signaling	1.3341e-07	2.2026e-06	Increased	0	0
Monocytes	Neutrophils	CXCL12	CXCR4	CXCL12 - CXCR4	CXCL	Secreted Signaling	1.91951e-07	2.3783e-06	Increased	0	0
Dendritic cells	T cells	CXCL12	CXCR4	CXCL12 - CXCR4	CXCL	Secreted Signaling	2.98485e-05	0.0003444	Increased	0	0
Monocytes	T cells	CXCL12	CXCR4	CXCL12 - CXCR4	CXCL	Secreted Signaling	4.29642e-05	0.000374955	Increased	0	0
Dendritic cells	NK cells	CXCL12	CXCR4	CXCL12 - CXCR4	CXCL	Secreted Signaling	0	3.3747e-06	Increased	1	0
Monocytes	NK cells	CXCL12	CXCR4	CXCL12 - CXCR4	CXCL	Secreted Signaling	0	3.65474e-06	Increased	1	0
Dendritic cells	Neutrophils	CXCL2	CXCR1	CXCL2 - CXCR1	CXCL	Secreted Signaling	1.31242e-06	1.63451e-05	Increased	0	0
Monocytes	Neutrophils	CXCL2	CXCR1	CXCL2 - CXCR1	CXCL	Secreted Signaling	9.53475e-06	9.83099e-05	Increased	0	0
Dendritic cells	B cells	DHEA-STS	ESR1	DHEA-STS - ESR1	DHEA	Non-protein Signaling	0	9.27702e-06	Increased	1	0
Monocytes	B cells	DHEA-STS	ESR1	DHEA-STS - ESR1	DHEA	Non-protein Signaling	0	1.75427e-05	Increased	1	0
Megakaryocytes	B cells	DHEA-STS	ESR1	DHEA-STS - ESR1	DHEA	Non-protein Signaling	0	1.85589e-06	Increased	1	0.02
Dendritic cells	T cells	DHEA-STS	ESR1	DHEA-STS - ESR1	DHEA	Non-protein Signaling	0	1.0416e-05	Increased	1	0
Monocytes	T cells	DHEA-STS	ESR1	DHEA-STS - ESR1	DHEA	Non-protein Signaling	0	1.9696e-05	Increased	1	0.01
Dendritic cells	Dendritic cells	DHEAS-SULT2B	PPARD	DHEAS-SULT2B - PPARD	DHEAS	Non-protein Signaling	9.02364e-07	4.46512e-06	Increased	0	0
Monocytes	Dendritic cells	DHEAS-SULT2B	PPARD	DHEAS-SULT2B - PPARD	DHEAS	Non-protein Signaling	2.55286e-06	1.10458e-05	Increased	0	0
Dendritic cells	Monocytes	DHEAS-SULT2B	PPARD	DHEAS-SULT2B - PPARD	DHEAS	Non-protein Signaling	3.11746e-06	1.03348e-05	Increased	0	0
Monocytes	Monocytes	DHEAS-SULT2B	PPARD	DHEAS-SULT2B - PPARD	DHEAS	Non-protein Signaling	8.81856e-06	2.55664e-05	Increased	0	0
Dendritic cells	Megakaryocytes	IL27 complex	IL27RA_IL6ST	EBI3 - (IL27RA+IL6ST)	IL12	Secreted Signaling	0	3.2191e-08	Increased	1	0
Dendritic cells	NK cells	IL27 complex	IL27RA_IL6ST	EBI3 - (IL27RA+IL6ST)	IL12	Secreted Signaling	0	3.9575e-08	Increased	1	0
Dendritic cells	T cells	IL27 complex	IL27RA_IL6ST	EBI3 - (IL27RA+IL6ST)	IL12	Secreted Signaling	0	6.04315e-06	Increased	1	0
NK cells	Dendritic cells	FASLG	FAS	FASL - FAS	FASLG	Secreted Signaling	1.71384e-07	6.10135e-07	Increased	0	0
NK cells	Monocytes	FASLG	FAS	FASL - FAS	FASLG	Secreted Signaling	1.46859e-06	3.73297e-06	Increased	0	0
NK cells	Neutrophils	FASLG	FAS	FASL - FAS	FASLG	Secreted Signaling	7.20159e-07	2.88233e-06	Increased	0	0
NK cells	T cells	FASLG	FAS	FASL - FAS	FASLG	Secreted Signaling	3.81758e-06	7.71405e-06	Increased	0	0
T cells	Dendritic cells	FASLG	FAS	FASL - FAS	FASLG	Secreted Signaling	0	3.53562e-06	Increased	1	0
T cells	Monocytes	FASLG	FAS	FASL - FAS	FASLG	Secreted Signaling	0	2.16792e-05	Increased	1	0
T cells	Neutrophils	FASLG	FAS	FASL - FAS	FASLG	Secreted Signaling	0	1.699e-05	Increased	1	0
T cells	NK cells	FASLG	FAS	FASL - FAS	FASLG	Secreted Signaling	0	2.4572e-07	Increased	1	0
T cells	T cells	FASLG	FAS	FASL - FAS	FASLG	Secreted Signaling	0	4.47058e-05	Increased	1	0
B cells	Dendritic cells	FCER2	ITGAM_ITGB2	FCER2A - (ITGAM+ITGB2)	CD23	Cell-Cell Contact	2.71463e-06	2.85964e-06	Increased	0	0
B cells	NK cells	GRN	SORT1	GRN - SORT1	GRN	Secreted Signaling	1.0911e-06	3.34724e-06	Increased	0	0
Dendritic cells	NK cells	GRN	SORT1	GRN - SORT1	GRN	Secreted Signaling	5.08005e-06	9.97368e-06	Increased	0	0
Monocytes	NK cells	GRN	SORT1	GRN - SORT1	GRN	Secreted Signaling	1.16059e-05	2.31599e-05	Increased	0	0
Neutrophils	NK cells	GRN	SORT1	GRN - SORT1	GRN	Secreted Signaling	1.77474e-07	3.92267e-07	Increased	0	0
Dendritic cells	T cells	HLA-DMA	CD4	HLA-DMA - CD4	MHC-II	Cell-Cell Contact	1.21593e-05	3.07433e-05	Increased	0	0
Monocytes	T cells	HLA-DMA	CD4	HLA-DMA - CD4	MHC-II	Cell-Cell Contact	1.38329e-05	3.70908e-05	Increased	0	0
B cells	T cells	HLA-DMB	CD4	HLA-DMB - CD4	MHC-II	Cell-Cell Contact	0.00103403	0.00247497	Increased	0	0
Dendritic cells	T cells	HLA-DMB	CD4	HLA-DMB - CD4	MHC-II	Cell-Cell Contact	0.000294216	0.000537496	Increased	0	0
Monocytes	T cells	HLA-DMB	CD4	HLA-DMB - CD4	MHC-II	Cell-Cell Contact	0.000577685	0.00113819	Increased	0	0
Neutrophils	T cells	HLA-DMB	CD4	HLA-DMB - CD4	MHC-II	Cell-Cell Contact	1.49237e-05	4.29276e-05	Increased	0	0
Megakaryocytes	T cells	HLA-DMB	CD4	HLA-DMB - CD4	MHC-II	Cell-Cell Contact	0	2.63868e-05	Increased	1	0
B cells	T cells	HLA-DOB	CD4	HLA-DOB - CD4	MHC-II	Cell-Cell Contact	0.000434806	0.000974361	Increased	0	0
Megakaryocytes	T cells	HLA-DOB	CD4	HLA-DOB - CD4	MHC-II	Cell-Cell Contact	1.81354e-06	6.98761e-06	Increased	0	0
B cells	T cells	HLA-DQA1	CD4	HLA-DQA1 - CD4	MHC-II	Cell-Cell Contact	0.00242064	0.00587087	Increased	0	0
Dendritic cells	T cells	HLA-DQA1	CD4	HLA-DQA1 - CD4	MHC-II	Cell-Cell Contact	0.000281343	0.00053499	Increased	0	0
Monocytes	T cells	HLA-DQA1	CD4	HLA-DQA1 - CD4	MHC-II	Cell-Cell Contact	0.000193176	0.000516572	Increased	0	0
Megakaryocytes	T cells	HLA-DQA1	CD4	HLA-DQA1 - CD4	MHC-II	Cell-Cell Contact	4.7596e-05	8.0667e-05	Increased	0	0
B cells	T cells	HLA-DRA	CD4	HLA-DRA - CD4	MHC-II	Cell-Cell Contact	0.00226798	0.00524477	Increased	0	0
Dendritic cells	T cells	HLA-DRA	CD4	HLA-DRA - CD4	MHC-II	Cell-Cell Contact	0.000332419	0.000594881	Increased	0	0
Monocytes	T cells	HLA-DRA	CD4	HLA-DRA - CD4	MHC-II	Cell-Cell Contact	0.000375064	0.000788995	Increased	0	0
Megakaryocytes	T cells	HLA-DRA	CD4	HLA-DRA - CD4	MHC-II	Cell-Cell Contact	4.1126e-05	6.44854e-05	Increased	0	0
Dendritic cells	Dendritic cells	ICAM1	ITGAL_ITGB2	ICAM1 - (ITGAL+ITGB2)	ICAM	Cell-Cell Contact	2.01904e-06	1.94742e-05	Increased	0	0
Monocytes	Dendritic cells	ICAM1	ITGAL_ITGB2	ICAM1 - (ITGAL+ITGB2)	ICAM	Cell-Cell Contact	3.96686e-06	3.55255e-05	Increased	0	0
Dendritic cells	Monocytes	ICAM1	ITGAL_ITGB2	ICAM1 - (ITGAL+ITGB2)	ICAM	Cell-Cell Contact	3.09893e-06	2.94698e-05	Increased	0	0
Monocytes	Monocytes	ICAM1	ITGAL_ITGB2	ICAM1 - (ITGAL+ITGB2)	ICAM	Cell-Cell Contact	6.08823e-06	5.36951e-05	Increased	0	0
Dendritic cells	NK cells	ICAM1	ITGAL_ITGB2	ICAM1 - (ITGAL+ITGB2)	ICAM	Cell-Cell Contact	5.95369e-07	2.54899e-06	Increased	0	0
Monocytes	NK cells	ICAM1	ITGAL_ITGB2	ICAM1 - (ITGAL+ITGB2)	ICAM	Cell-Cell Contact	1.16971e-06	4.64338e-06	Increased	0	0
Dendritic cells	Dendritic cells	ICAM1	ITGAM_ITGB2	ICAM1 - (ITGAM+ITGB2)	ICAM	Cell-Cell Contact	4.64787e-07	6.37356e-06	Increased	0	0
Monocytes	Dendritic cells	ICAM1	ITGAM_ITGB2	ICAM1 - (ITGAM+ITGB2)	ICAM	Cell-Cell Contact	9.13061e-07	1.16021e-05	Increased	0	0
Dendritic cells	Monocytes	ICAM1	ITGAM_ITGB2	ICAM1 - (ITGAM+ITGB2)	ICAM	Cell-Cell Contact	1.23471e-06	1.17502e-05	Increased	0	0
Monocytes	Monocytes	ICAM1	ITGAM_ITGB2	ICAM1 - (ITGAM+ITGB2)	ICAM	Cell-Cell Contact	2.42558e-06	2.13841e-05	Increased	0	0
Dendritic cells	Dendritic cells	ICAM1	ITGAX_ITGB2	ICAM1 - (ITGAX+ITGB2)	ICAM	Cell-Cell Contact	3.1729e-07	1.42547e-06	Increased	0	0
Monocytes	Dendritic cells	ICAM1	ITGAX_ITGB2	ICAM1 - (ITGAX+ITGB2)	ICAM	Cell-Cell Contact	6.23299e-07	2.59277e-06	Increased	0	0
Dendritic cells	B cells	ICAM1	ITGAL	ICAM1 - ITGAL	ICAM	Cell-Cell Contact	6.8489e-06	5.49175e-05	Increased	0	0
Monocytes	B cells	ICAM1	ITGAL	ICAM1 - ITGAL	ICAM	Cell-Cell Contact	1.34549e-05	9.99655e-05	Increased	0	0
Dendritic cells	Dendritic cells	ICAM1	ITGAL	ICAM1 - ITGAL	ICAM	Cell-Cell Contact	5.2993e-06	4.59289e-05	Increased	0	0
Monocytes	Dendritic cells	ICAM1	ITGAL	ICAM1 - ITGAL	ICAM	Cell-Cell Contact	1.04145e-05	8.41472e-05	Increased	0	0
Dendritic cells	Eosinophils	ICAM1	ITGAL	ICAM1 - ITGAL	ICAM	Cell-Cell Contact	2.43277e-07	1.84939e-06	Increased	0	0
Monocytes	Eosinophils	ICAM1	ITGAL	ICAM1 - ITGAL	ICAM	Cell-Cell Contact	4.77957e-07	3.37505e-06	Increased	0	0
Dendritic cells	Monocytes	ICAM1	ITGAL	ICAM1 - ITGAL	ICAM	Cell-Cell Contact	7.51787e-06	6.68147e-05	Increased	0	0
Monocytes	Monocytes	ICAM1	ITGAL	ICAM1 - ITGAL	ICAM	Cell-Cell Contact	1.47722e-05	0.000122042	Increased	0	0
Dendritic cells	Megakaryocytes	ICAM1	ITGAL	ICAM1 - ITGAL	ICAM	Cell-Cell Contact	1.0814e-06	2.20595e-06	Increased	0	0
Monocytes	Megakaryocytes	ICAM1	ITGAL	ICAM1 - ITGAL	ICAM	Cell-Cell Contact	2.12453e-06	4.01704e-06	Increased	0	0
Dendritic cells	Neutrophils	ICAM1	ITGAL	ICAM1 - ITGAL	ICAM	Cell-Cell Contact	6.29123e-07	6.26062e-06	Increased	0	0
Monocytes	Neutrophils	ICAM1	ITGAL	ICAM1 - ITGAL	ICAM	Cell-Cell Contact	1.23604e-06	1.14159e-05	Increased	0	0
Dendritic cells	NK cells	ICAM1	ITGAL	ICAM1 - ITGAL	ICAM	Cell-Cell Contact	1.99867e-06	1.07996e-05	Increased	0	0
Monocytes	NK cells	ICAM1	ITGAL	ICAM1 - ITGAL	ICAM	Cell-Cell Contact	3.92802e-06	1.97851e-05	Increased	0	0
Dendritic cells	T cells	ICAM1	ITGAL	ICAM1 - ITGAL	ICAM	Cell-Cell Contact	3.14539e-05	0.00018912	Increased	0	0
Monocytes	T cells	ICAM1	ITGAL	ICAM1 - ITGAL	ICAM	Cell-Cell Contact	6.17986e-05	0.000344802	Increased	0	0
Dendritic cells	Dendritic cells	IL10	IL10RA_IL10RB	IL10 - (IL10RA+IL10RB)	IL10	Secreted Signaling	5.56559e-07	3.55505e-06	Increased	0	0
Dendritic cells	Monocytes	IL10	IL10RA_IL10RB	IL10 - (IL10RA+IL10RB)	IL10	Secreted Signaling	1.08394e-06	7.13262e-06	Increased	0	0
Dendritic cells	Neutrophils	IL10	IL10RA_IL10RB	IL10 - (IL10RA+IL10RB)	IL10	Secreted Signaling	3.34092e-08	9.8351e-08	Increased	0	0
Dendritic cells	T cells	IL10	IL10RA_IL10RB	IL10 - (IL10RA+IL10RB)	IL10	Secreted Signaling	3.34998e-07	1.12386e-06	Increased	0	0
Monocytes	Dendritic cells	IL10	IL10RA_IL10RB	IL10 - (IL10RA+IL10RB)	IL10	Secreted Signaling	0	6.99125e-06	Increased	1	0
Monocytes	Monocytes	IL10	IL10RA_IL10RB	IL10 - (IL10RA+IL10RB)	IL10	Secreted Signaling	0	1.40257e-05	Increased	1	0
Monocytes	Neutrophils	IL10	IL10RA_IL10RB	IL10 - (IL10RA+IL10RB)	IL10	Secreted Signaling	0	1.93335e-07	Increased	1	0
Monocytes	T cells	IL10	IL10RA_IL10RB	IL10 - (IL10RA+IL10RB)	IL10	Secreted Signaling	0	2.2092e-06	Increased	1	0
Eosinophils	Neutrophils	IL1A	IL1R2	IL1A - IL1R2	IL1	Secreted Signaling	2.39133e-08	9.3088e-07	Increased	0	0
Neutrophils	Neutrophils	IL1A	IL1R2	IL1A - IL1R2	IL1	Secreted Signaling	5.01152e-08	4.25789e-06	Increased	0	0
Monocytes	Neutrophils	IL1A	IL1R2	IL1A - IL1R2	IL1	Secreted Signaling	0	1.305e-06	Increased	1	0
Dendritic cells	Neutrophils	IL1B	IL1R2	IL1B - IL1R2	IL1	Secreted Signaling	5.64544e-09	8.15631e-07	Increased	0	0
Monocytes	Neutrophils	IL1B	IL1R2	IL1B - IL1R2	IL1	Secreted Signaling	7.12695e-08	9.44229e-06	Increased	0	0
Dendritic cells	Dendritic cells	JAG1	NOTCH1	JAG1 - NOTCH1	NOTCH	Cell-Cell Contact	4.18179e-10	1.61532e-07	Increased	0	0
Dendritic cells	Monocytes	JAG1	NOTCH1	JAG1 - NOTCH1	NOTCH	Cell-Cell Contact	6.08023e-09	8.22726e-08	Increased	0	0
Monocytes	Dendritic cells	JAG1	NOTCH1	JAG1 - NOTCH1	NOTCH	Cell-Cell Contact	0	1.57169e-07	Increased	1	0
Monocytes	Monocytes	JAG1	NOTCH1	JAG1 - NOTCH1	NOTCH	Cell-Cell Contact	0	8.00465e-08	Increased	1	0
Dendritic cells	B cells	JAG1	NOTCH2	JAG1 - NOTCH2	NOTCH	Cell-Cell Contact	2.14999e-06	0.000166426	Increased	0	0
Dendritic cells	Dendritic cells	JAG1	NOTCH2	JAG1 - NOTCH2	NOTCH	Cell-Cell Contact	2.17005e-07	1.57936e-05	Increased	0	0
Dendritic cells	Eosinophils	JAG1	NOTCH2	JAG1 - NOTCH2	NOTCH	Cell-Cell Contact	4.28851e-08	2.1277e-06	Increased	0	0
Dendritic cells	Monocytes	JAG1	NOTCH2	JAG1 - NOTCH2	NOTCH	Cell-Cell Contact	4.93686e-07	4.03098e-05	Increased	0	0
Dendritic cells	Megakaryocytes	JAG1	NOTCH2	JAG1 - NOTCH2	NOTCH	Cell-Cell Contact	8.38175e-08	2.69938e-06	Increased	0	0
Dendritic cells	Neutrophils	JAG1	NOTCH2	JAG1 - NOTCH2	NOTCH	Cell-Cell Contact	8.61478e-08	8.32046e-06	Increased	0	0
Dendritic cells	NK cells	JAG1	NOTCH2	JAG1 - NOTCH2	NOTCH	Cell-Cell Contact	2.41117e-08	7.27027e-07	Increased	0	0
Dendritic cells	T cells	JAG1	NOTCH2	JAG1 - NOTCH2	NOTCH	Cell-Cell Contact	8.17987e-07	3.53462e-05	Increased	0	0
Monocytes	B cells	JAG1	NOTCH2	JAG1 - NOTCH2	NOTCH	Cell-Cell Contact	0	0.00016308	Increased	1	0
Monocytes	Dendritic cells	JAG1	NOTCH2	JAG1 - NOTCH2	NOTCH	Cell-Cell Contact	0	1.54594e-05	Increased	1	0
Monocytes	Eosinophils	JAG1	NOTCH2	JAG1 - NOTCH2	NOTCH	Cell-Cell Contact	0	2.09024e-06	Increased	1	0
Monocytes	Monocytes	JAG1	NOTCH2	JAG1 - NOTCH2	NOTCH	Cell-Cell Contact	0	3.94675e-05	Increased	1	0
Monocytes	Megakaryocytes	JAG1	NOTCH2	JAG1 - NOTCH2	NOTCH	Cell-Cell Contact	0	2.63685e-06	Increased	1	0
Monocytes	Neutrophils	JAG1	NOTCH2	JAG1 - NOTCH2	NOTCH	Cell-Cell Contact	0	8.16484e-06	Increased	1	0
Monocytes	NK cells	JAG1	NOTCH2	JAG1 - NOTCH2	NOTCH	Cell-Cell Contact	0	7.08176e-07	Increased	1	0
Monocytes	T cells	JAG1	NOTCH2	JAG1 - NOTCH2	NOTCH	Cell-Cell Contact	0	3.44286e-05	Increased	1	0
B cells	NK cells	LAMB2	ITGA1_ITGB1	LAMB2 - (ITGA1+ITGB1)	LAMININ	ECM-Receptor	3.51148e-06	4.33072e-06	Increased	0	0
B cells	T cells	LAMB2	ITGA1_ITGB1	LAMB2 - (ITGA1+ITGB1)	LAMININ	ECM-Receptor	0.000123922	0.000467845	Increased	0	0
B cells	B cells	LAMB2	ITGA6_ITGB1	LAMB2 - (ITGA6+ITGB1)	LAMININ	ECM-Receptor	1.14299e-05	3.50377e-05	Increased	0	0
B cells	NK cells	LAMB2	ITGA6_ITGB1	LAMB2 - (ITGA6+ITGB1)	LAMININ	ECM-Receptor	2.92331e-06	9.12603e-06	Increased	0	0
B cells	T cells	LAMB2	ITGA6_ITGB1	LAMB2 - (ITGA6+ITGB1)	LAMININ	ECM-Receptor	0.000232275	0.000778442	Increased	0	0
B cells	Dendritic cells	LAMB2	ITGA9_ITGB1	LAMB2 - (ITGA9+ITGB1)	LAMININ	ECM-Receptor	9.13453e-06	5.64875e-05	Increased	0	0
B cells	Monocytes	LAMB2	ITGA9_ITGB1	LAMB2 - (ITGA9+ITGB1)	LAMININ	ECM-Receptor	2.21966e-05	0.000145961	Increased	0	0
B cells	Eosinophils	LAMB2	ITGA9_ITGB1	LAMB2 - (ITGA9+ITGB1)	LAMININ	ECM-Receptor	0	3.36083e-07	Increased	1	0
B cells	B cells	LAMB2	CD44	LAMB2 - CD44	LAMININ	ECM-Receptor	5.51425e-05	0.000353008	Increased	0	0
B cells	Dendritic cells	LAMB2	CD44	LAMB2 - CD44	LAMININ	ECM-Receptor	1.91334e-05	0.000104547	Increased	0	0
B cells	Eosinophils	LAMB2	CD44	LAMB2 - CD44	LAMININ	ECM-Receptor	4.89751e-06	8.5184e-06	Increased	0	0
B cells	Monocytes	LAMB2	CD44	LAMB2 - CD44	LAMININ	ECM-Receptor	6.70833e-05	0.000420967	Increased	0	0
B cells	Megakaryocytes	LAMB2	CD44	LAMB2 - CD44	LAMININ	ECM-Receptor	7.68376e-06	1.24539e-05	Increased	0	0
B cells	Neutrophils	LAMB2	CD44	LAMB2 - CD44	LAMININ	ECM-Receptor	7.39519e-06	3.20201e-05	Increased	0	0
B cells	NK cells	LAMB2	CD44	LAMB2 - CD44	LAMININ	ECM-Receptor	5.81865e-06	1.8379e-05	Increased	0	0
B cells	T cells	LAMB2	CD44	LAMB2 - CD44	LAMININ	ECM-Receptor	0.000263658	0.0011882	Increased	0	0
B cells	T cells	LAMB2	SV2A	LAMB2 - SV2A	LAMININ	ECM-Receptor	1.27079e-05	1.28244e-05	Increased	0	0
B cells	Megakaryocytes	LAMB2	SV2A	LAMB2 - SV2A	LAMININ	ECM-Receptor	0	1.19899e-07	Increased	1	0
B cells	NK cells	LAMB2	SV2A	LAMB2 - SV2A	LAMININ	ECM-Receptor	0	1.0522e-06	Increased	1	0
Dendritic cells	B cells	LGALS9	CD44	LGALS9 - CD44	GALECTIN	Secreted Signaling	1.20047e-05	1.79841e-05	Increased	0	0
Monocytes	B cells	LGALS9	CD44	LGALS9 - CD44	GALECTIN	Secreted Signaling	2.74617e-05	7.07664e-05	Increased	0	0
Dendritic cells	Dendritic cells	LGALS9	CD44	LGALS9 - CD44	GALECTIN	Secreted Signaling	4.16195e-06	5.33961e-06	Increased	0	0
Monocytes	Dendritic cells	LGALS9	CD44	LGALS9 - CD44	GALECTIN	Secreted Signaling	9.52005e-06	2.0984e-05	Increased	0	0
Dendritic cells	Monocytes	LGALS9	CD44	LGALS9 - CD44	GALECTIN	Secreted Signaling	1.45808e-05	2.15573e-05	Increased	0	0
Monocytes	Monocytes	LGALS9	CD44	LGALS9 - CD44	GALECTIN	Secreted Signaling	3.33498e-05	8.46026e-05	Increased	0	0
Dendritic cells	Neutrophils	LGALS9	CD44	LGALS9 - CD44	GALECTIN	Secreted Signaling	1.60824e-06	1.63421e-06	Increased	0	0
Monocytes	Neutrophils	LGALS9	CD44	LGALS9 - CD44	GALECTIN	Secreted Signaling	3.6786e-06	6.4246e-06	Increased	0	0
Monocytes	NK cells	LGALS9	CD44	LGALS9 - CD44	GALECTIN	Secreted Signaling	2.8957e-06	3.68703e-06	Increased	0	0
Dendritic cells	T cells	LGALS9	CD44	LGALS9 - CD44	GALECTIN	Secreted Signaling	5.7358e-05	6.06759e-05	Increased	0	0
Monocytes	T cells	LGALS9	CD44	LGALS9 - CD44	GALECTIN	Secreted Signaling	0.000131202	0.000238469	Increased	0	0
Dendritic cells	B cells	LGALS9	PTPRC	LGALS9 - CD45	GALECTIN	Secreted Signaling	8.55455e-05	0.000101802	Increased	0	0
Monocytes	B cells	LGALS9	PTPRC	LGALS9 - CD45	GALECTIN	Secreted Signaling	0.000195637	0.000399132	Increased	0	0
Dendritic cells	Dendritic cells	LGALS9	PTPRC	LGALS9 - CD45	GALECTIN	Secreted Signaling	1.09764e-05	1.1493e-05	Increased	0	0
Monocytes	Dendritic cells	LGALS9	PTPRC	LGALS9 - CD45	GALECTIN	Secreted Signaling	2.51023e-05	4.50583e-05	Increased	0	0
Dendritic cells	Monocytes	LGALS9	PTPRC	LGALS9 - CD45	GALECTIN	Secreted Signaling	2.23081e-05	2.55396e-05	Increased	0	0
Monocytes	Monocytes	LGALS9	PTPRC	LGALS9 - CD45	GALECTIN	Secreted Signaling	5.10186e-05	0.000100168	Increased	0	0
Monocytes	Neutrophils	LGALS9	PTPRC	LGALS9 - CD45	GALECTIN	Secreted Signaling	8.38672e-06	1.40623e-05	Increased	0	0
Monocytes	NK cells	LGALS9	PTPRC	LGALS9 - CD45	GALECTIN	Secreted Signaling	9.95805e-06	1.26317e-05	Increased	0	0
Monocytes	T cells	LGALS9	PTPRC	LGALS9 - CD45	GALECTIN	Secreted Signaling	0.000432319	0.000625815	Increased	0	0
Monocytes	B cells	LGALS9	HAVCR2	LGALS9 - HAVCR2	GALECTIN	Secreted Signaling	4.7216e-06	7.75697e-06	Increased	0	0
Monocytes	Dendritic cells	LGALS9	HAVCR2	LGALS9 - HAVCR2	GALECTIN	Secreted Signaling	4.40748e-06	7.55335e-06	Increased	0	0
Monocytes	Monocytes	LGALS9	HAVCR2	LGALS9 - HAVCR2	GALECTIN	Secreted Signaling	7.37809e-06	1.10727e-05	Increased	0	0
Monocytes	T cells	LGALS9	HAVCR2	LGALS9 - HAVCR2	GALECTIN	Secreted Signaling	1.98615e-05	2.29007e-05	Increased	0	0
Dendritic cells	Dendritic cells	LGALS9	P4HB	LGALS9 - P4HB	GALECTIN	Secreted Signaling	3.05636e-07	4.71902e-07	Increased	0	0
Monocytes	Dendritic cells	LGALS9	P4HB	LGALS9 - P4HB	GALECTIN	Secreted Signaling	6.99194e-07	1.85802e-06	Increased	0	0
Dendritic cells	Monocytes	LGALS9	P4HB	LGALS9 - P4HB	GALECTIN	Secreted Signaling	1.20406e-06	1.43608e-06	Increased	0	0
Monocytes	Monocytes	LGALS9	P4HB	LGALS9 - P4HB	GALECTIN	Secreted Signaling	2.75446e-06	5.65402e-06	Increased	0	0
Dendritic cells	B cells	LPAR1	ADGRE5	LPAR1 - ADGRE5	ADGRE	Cell-Cell Contact	2.48314e-06	1.14312e-05	Increased	0	0
Dendritic cells	Dendritic cells	LPAR1	ADGRE5	LPAR1 - ADGRE5	ADGRE	Cell-Cell Contact	3.00434e-06	1.18142e-05	Increased	0	0
Dendritic cells	Eosinophils	LPAR1	ADGRE5	LPAR1 - ADGRE5	ADGRE	Cell-Cell Contact	5.32586e-07	9.28146e-07	Increased	0	0
Dendritic cells	Monocytes	LPAR1	ADGRE5	LPAR1 - ADGRE5	ADGRE	Cell-Cell Contact	5.66107e-06	2.20566e-05	Increased	0	0
Dendritic cells	Neutrophils	LPAR1	ADGRE5	LPAR1 - ADGRE5	ADGRE	Cell-Cell Contact	8.73851e-07	3.81212e-06	Increased	0	0
Dendritic cells	NK cells	LPAR1	ADGRE5	LPAR1 - ADGRE5	ADGRE	Cell-Cell Contact	7.0888e-07	1.85111e-06	Increased	0	0
Dendritic cells	T cells	LPAR1	ADGRE5	LPAR1 - ADGRE5	ADGRE	Cell-Cell Contact	1.51459e-05	4.26785e-05	Increased	0	0
Dendritic cells	Dendritic cells	LTB4-LTA4H	LTB4R	LTB4-LTA4H - LTB4R	CysLTs	Non-protein Signaling	2.03128e-08	2.36769e-07	Increased	0	0
Eosinophils	Dendritic cells	LTB4-LTA4H	LTB4R	LTB4-LTA4H - LTB4R	CysLTs	Non-protein Signaling	1.19954e-07	2.32421e-07	Increased	0	0
Monocytes	Dendritic cells	LTB4-LTA4H	LTB4R	LTB4-LTA4H - LTB4R	CysLTs	Non-protein Signaling	9.70189e-08	7.99979e-07	Increased	0	0
Neutrophils	Dendritic cells	LTB4-LTA4H	LTB4R	LTB4-LTA4H - LTB4R	CysLTs	Non-protein Signaling	1.19305e-08	4.77183e-08	Increased	0	0
Dendritic cells	Monocytes	LTB4-LTA4H	LTB4R	LTB4-LTA4H - LTB4R	CysLTs	Non-protein Signaling	1.9819e-07	9.94567e-07	Increased	0	0
Monocytes	Monocytes	LTB4-LTA4H	LTB4R	LTB4-LTA4H - LTB4R	CysLTs	Non-protein Signaling	9.46549e-07	3.36024e-06	Increased	0	0
Neutrophils	Monocytes	LTB4-LTA4H	LTB4R	LTB4-LTA4H - LTB4R	CysLTs	Non-protein Signaling	1.164e-07	2.00455e-07	Increased	0	0
B cells	B cells	MIF	CD74_CD44	MIF - (CD74+CD44)	MIF	Secreted Signaling	0.000734197	0.00296735	Increased	0	0
NK cells	B cells	MIF	CD74_CD44	MIF - (CD74+CD44)	MIF	Secreted Signaling	5.78944e-05	0.000118854	Increased	0	0
T cells	B cells	MIF	CD74_CD44	MIF - (CD74+CD44)	MIF	Secreted Signaling	0.00147297	0.00496328	Increased	0	0
B cells	Dendritic cells	MIF	CD74_CD44	MIF - (CD74+CD44)	MIF	Secreted Signaling	0.000191312	0.000602552	Increased	0	0
Dendritic cells	Dendritic cells	MIF	CD74_CD44	MIF - (CD74+CD44)	MIF	Secreted Signaling	1.74707e-05	4.01376e-05	Increased	0	0
Monocytes	Dendritic cells	MIF	CD74_CD44	MIF - (CD74+CD44)	MIF	Secreted Signaling	3.80213e-05	0.00010635	Increased	0	0
NK cells	Dendritic cells	MIF	CD74_CD44	MIF - (CD74+CD44)	MIF	Secreted Signaling	1.49774e-05	2.38935e-05	Increased	0	0
T cells	Dendritic cells	MIF	CD74_CD44	MIF - (CD74+CD44)	MIF	Secreted Signaling	0.000383655	0.0010027	Increased	0	0
B cells	Monocytes	MIF	CD74_CD44	MIF - (CD74+CD44)	MIF	Secreted Signaling	0.000353736	0.00128925	Increased	0	0
Monocytes	Monocytes	MIF	CD74_CD44	MIF - (CD74+CD44)	MIF	Secreted Signaling	7.0238e-05	0.000227106	Increased	0	0
Megakaryocytes	Monocytes	MIF	CD74_CD44	MIF - (CD74+CD44)	MIF	Secreted Signaling	3.23997e-05	3.35828e-05	Increased	0	0
NK cells	Monocytes	MIF	CD74_CD44	MIF - (CD74+CD44)	MIF	Secreted Signaling	2.77559e-05	5.12646e-05	Increased	0	0
T cells	Monocytes	MIF	CD74_CD44	MIF - (CD74+CD44)	MIF	Secreted Signaling	0.000709471	0.00214844	Increased	0	0
B cells	B cells	MIF	CD74_CXCR4	MIF - (CD74+CXCR4)	MIF	Secreted Signaling	0.000597368	0.00408243	Increased	0	0
Monocytes	B cells	MIF	CD74_CXCR4	MIF - (CD74+CXCR4)	MIF	Secreted Signaling	0.000118321	0.000717794	Increased	0	0
Megakaryocytes	B cells	MIF	CD74_CXCR4	MIF - (CD74+CXCR4)	MIF	Secreted Signaling	5.46707e-05	0.000106287	Increased	0	0
NK cells	B cells	MIF	CD74_CXCR4	MIF - (CD74+CXCR4)	MIF	Secreted Signaling	4.71663e-05	0.000162762	Increased	0	0
T cells	B cells	MIF	CD74_CXCR4	MIF - (CD74+CXCR4)	MIF	Secreted Signaling	0.00119855	0.0068123	Increased	0	0
NK cells	Dendritic cells	MIF	CD74_CXCR4	MIF - (CD74+CXCR4)	MIF	Secreted Signaling	5.73917e-06	1.07302e-05	Increased	0	0
T cells	Dendritic cells	MIF	CD74_CXCR4	MIF - (CD74+CXCR4)	MIF	Secreted Signaling	0.000145799	0.000447555	Increased	0	0
NK cells	Megakaryocytes	MIF	CD74_CXCR4	MIF - (CD74+CXCR4)	MIF	Secreted Signaling	0	2.74705e-06	Increased	1	0
T cells	Megakaryocytes	MIF	CD74_CXCR4	MIF - (CD74+CXCR4)	MIF	Secreted Signaling	0	0.000114575	Increased	1	0
B cells	B cells	MPZL1	MPZL1	MPZL1 - MPZL1	MPZ	Cell-Cell Contact	2.44759e-05	2.86947e-05	Increased	0	0
Monocytes	B cells	MPZL1	MPZL1	MPZL1 - MPZL1	MPZ	Cell-Cell Contact	1.54751e-06	1.57547e-06	Increased	0	0
B cells	Monocytes	MPZL1	MPZL1	MPZL1 - MPZL1	MPZ	Cell-Cell Contact	1.54751e-06	1.57547e-06	Increased	0	0
NK cells	NK cells	PCDHB15	PCDHB15	PCDHB15 - PCDHB15	PCDH	Cell-Cell Contact	0	1.18399e-09	Increased	1	0
B cells	B cells	PECAM1	CD38	PECAM1 - CD38	PECAM2	Cell-Cell Contact	0.000297863	0.00054854	Increased	0	0
Dendritic cells	B cells	PECAM1	CD38	PECAM1 - CD38	PECAM2	Cell-Cell Contact	0.000193259	0.000502943	Increased	0	0
Monocytes	B cells	PECAM1	CD38	PECAM1 - CD38	PECAM2	Cell-Cell Contact	0.000576594	0.00153352	Increased	0	0
Neutrophils	B cells	PECAM1	CD38	PECAM1 - CD38	PECAM2	Cell-Cell Contact	2.08775e-05	5.45874e-05	Increased	0	0
NK cells	B cells	PECAM1	CD38	PECAM1 - CD38	PECAM2	Cell-Cell Contact	5.18668e-05	7.80536e-05	Increased	0	0
B cells	Dendritic cells	PECAM1	CD38	PECAM1 - CD38	PECAM2	Cell-Cell Contact	3.79697e-05	7.82213e-05	Increased	0	0
Dendritic cells	Dendritic cells	PECAM1	CD38	PECAM1 - CD38	PECAM2	Cell-Cell Contact	2.46371e-05	7.11025e-05	Increased	0	0
Monocytes	Dendritic cells	PECAM1	CD38	PECAM1 - CD38	PECAM2	Cell-Cell Contact	7.35077e-05	0.000216271	Increased	0	0
Neutrophils	Dendritic cells	PECAM1	CD38	PECAM1 - CD38	PECAM2	Cell-Cell Contact	2.66137e-06	7.77113e-06	Increased	0	0
NK cells	Dendritic cells	PECAM1	CD38	PECAM1 - CD38	PECAM2	Cell-Cell Contact	6.61197e-06	1.1072e-05	Increased	0	0
Dendritic cells	Monocytes	PECAM1	CD38	PECAM1 - CD38	PECAM2	Cell-Cell Contact	3.37338e-05	8.94776e-05	Increased	0	0
Monocytes	Monocytes	PECAM1	CD38	PECAM1 - CD38	PECAM2	Cell-Cell Contact	0.000100909	0.000273703	Increased	0	0
Neutrophils	Monocytes	PECAM1	CD38	PECAM1 - CD38	PECAM2	Cell-Cell Contact	3.62641e-06	9.62351e-06	Increased	0	0
NK cells	Monocytes	PECAM1	CD38	PECAM1 - CD38	PECAM2	Cell-Cell Contact	9.0378e-06	1.38249e-05	Increased	0	0
Dendritic cells	Megakaryocytes	PECAM1	CD38	PECAM1 - CD38	PECAM2	Cell-Cell Contact	3.12927e-06	6.58534e-06	Increased	0	0
Monocytes	Megakaryocytes	PECAM1	CD38	PECAM1 - CD38	PECAM2	Cell-Cell Contact	9.39022e-06	2.01808e-05	Increased	0	0
NK cells	Megakaryocytes	PECAM1	CD38	PECAM1 - CD38	PECAM2	Cell-Cell Contact	8.36634e-07	1.01493e-06	Increased	0	0
Dendritic cells	NK cells	PECAM1	CD38	PECAM1 - CD38	PECAM2	Cell-Cell Contact	1.96909e-06	4.75214e-06	Increased	0	0
Monocytes	NK cells	PECAM1	CD38	PECAM1 - CD38	PECAM2	Cell-Cell Contact	5.90607e-06	1.4576e-05	Increased	0	0
NK cells	NK cells	PECAM1	CD38	PECAM1 - CD38	PECAM2	Cell-Cell Contact	5.2661e-07	7.31496e-07	Increased	0	0
Dendritic cells	B cells	PECAM1	PECAM1	PECAM1 - PECAM1	PECAM1	Cell-Cell Contact	3.14476e-05	7.62769e-05	Increased	0	0
Monocytes	B cells	PECAM1	PECAM1	PECAM1 - PECAM1	PECAM1	Cell-Cell Contact	9.43653e-05	0.000234406	Increased	0	0
NK cells	B cells	PECAM1	PECAM1	PECAM1 - PECAM1	PECAM1	Cell-Cell Contact	8.40787e-06	1.17109e-05	Increased	0	0
B cells	Dendritic cells	PECAM1	PECAM1	PECAM1 - PECAM1	PECAM1	Cell-Cell Contact	3.14476e-05	7.62769e-05	Increased	0	0
Dendritic cells	Dendritic cells	PECAM1	PECAM1	PECAM1 - PECAM1	PECAM1	Cell-Cell Contact	2.04585e-05	6.94038e-05	Increased	0	0
Monocytes	Dendritic cells	PECAM1	PECAM1	PECAM1 - PECAM1	PECAM1	Cell-Cell Contact	6.11108e-05	0.000211163	Increased	0	0
Neutrophils	Dendritic cells	PECAM1	PECAM1	PECAM1 - PECAM1	PECAM1	Cell-Cell Contact	2.20518e-06	7.57941e-06	Increased	0	0
NK cells	Dendritic cells	PECAM1	PECAM1	PECAM1 - PECAM1	PECAM1	Cell-Cell Contact	5.48632e-06	1.08033e-05	Increased	0	0
B cells	Monocytes	PECAM1	PECAM1	PECAM1 - PECAM1	PECAM1	Cell-Cell Contact	9.43653e-05	0.000234406	Increased	0	0
Dendritic cells	Monocytes	PECAM1	PECAM1	PECAM1 - PECAM1	PECAM1	Cell-Cell Contact	6.11108e-05	0.000211163	Increased	0	0
Monocytes	Monocytes	PECAM1	PECAM1	PECAM1 - PECAM1	PECAM1	Cell-Cell Contact	0.000182174	0.000640682	Increased	0	0
Neutrophils	Monocytes	PECAM1	PECAM1	PECAM1 - PECAM1	PECAM1	Cell-Cell Contact	6.61208e-06	2.3247e-05	Increased	0	0
NK cells	Monocytes	PECAM1	PECAM1	PECAM1 - PECAM1	PECAM1	Cell-Cell Contact	1.641e-05	3.29976e-05	Increased	0	0
Dendritic cells	Neutrophils	PECAM1	PECAM1	PECAM1 - PECAM1	PECAM1	Cell-Cell Contact	2.20518e-06	7.57941e-06	Increased	0	0
Monocytes	Neutrophils	PECAM1	PECAM1	PECAM1 - PECAM1	PECAM1	Cell-Cell Contact	6.61208e-06	2.3247e-05	Increased	0	0
NK cells	Neutrophils	PECAM1	PECAM1	PECAM1 - PECAM1	PECAM1	Cell-Cell Contact	5.89873e-07	1.16677e-06	Increased	0	0
B cells	NK cells	PECAM1	PECAM1	PECAM1 - PECAM1	PECAM1	Cell-Cell Contact	8.40787e-06	1.17109e-05	Increased	0	0
Dendritic cells	NK cells	PECAM1	PECAM1	PECAM1 - PECAM1	PECAM1	Cell-Cell Contact	5.48632e-06	1.08033e-05	Increased	0	0
Monocytes	NK cells	PECAM1	PECAM1	PECAM1 - PECAM1	PECAM1	Cell-Cell Contact	1.641e-05	3.29976e-05	Increased	0	0
Neutrophils	NK cells	PECAM1	PECAM1	PECAM1 - PECAM1	PECAM1	Cell-Cell Contact	5.89873e-07	1.16677e-06	Increased	0	0
NK cells	NK cells	PECAM1	PECAM1	PECAM1 - PECAM1	PECAM1	Cell-Cell Contact	1.46995e-06	1.67258e-06	Increased	0	0
B cells	Eosinophils	PGE2-PTGES3	PTGER2	PGE2-PTGES3 - PTGER2	Prostaglandin	Non-protein Signaling	2.86832e-06	8.05998e-06	Increased	0	0
Dendritic cells	Eosinophils	PGE2-PTGES3	PTGER2	PGE2-PTGES3 - PTGER2	Prostaglandin	Non-protein Signaling	5.64494e-07	1.00758e-06	Increased	0	0
Eosinophils	Eosinophils	PGE2-PTGES3	PTGER2	PGE2-PTGES3 - PTGER2	Prostaglandin	Non-protein Signaling	8.59513e-09	1.28364e-08	Increased	0	0
Monocytes	Eosinophils	PGE2-PTGES3	PTGER2	PGE2-PTGES3 - PTGER2	Prostaglandin	Non-protein Signaling	1.10739e-06	2.09776e-06	Increased	0	0
Megakaryocytes	Eosinophils	PGE2-PTGES3	PTGER2	PGE2-PTGES3 - PTGER2	Prostaglandin	Non-protein Signaling	8.56762e-08	2.44587e-07	Increased	0	0
NK cells	Eosinophils	PGE2-PTGES3	PTGER2	PGE2-PTGES3 - PTGER2	Prostaglandin	Non-protein Signaling	4.77535e-08	9.91712e-08	Increased	0	0
T cells	Eosinophils	PGE2-PTGES3	PTGER2	PGE2-PTGES3 - PTGER2	Prostaglandin	Non-protein Signaling	2.91584e-06	6.32555e-06	Increased	0	0
B cells	Monocytes	PGE2-PTGES3	PTGER2	PGE2-PTGES3 - PTGER2	Prostaglandin	Non-protein Signaling	8.62115e-06	3.6488e-05	Increased	0	0
Dendritic cells	Monocytes	PGE2-PTGES3	PTGER2	PGE2-PTGES3 - PTGER2	Prostaglandin	Non-protein Signaling	1.69803e-06	4.56446e-06	Increased	0	0
Eosinophils	Monocytes	PGE2-PTGES3	PTGER2	PGE2-PTGES3 - PTGER2	Prostaglandin	Non-protein Signaling	2.58013e-08	5.78343e-08	Increased	0	0
Monocytes	Monocytes	PGE2-PTGES3	PTGER2	PGE2-PTGES3 - PTGER2	Prostaglandin	Non-protein Signaling	3.33025e-06	9.49414e-06	Increased	0	0
Megakaryocytes	Monocytes	PGE2-PTGES3	PTGER2	PGE2-PTGES3 - PTGER2	Prostaglandin	Non-protein Signaling	2.5724e-07	1.10759e-06	Increased	0	0
NK cells	Monocytes	PGE2-PTGES3	PTGER2	PGE2-PTGES3 - PTGER2	Prostaglandin	Non-protein Signaling	1.43395e-07	4.47574e-07	Increased	0	0
T cells	Monocytes	PGE2-PTGES3	PTGER2	PGE2-PTGES3 - PTGER2	Prostaglandin	Non-protein Signaling	8.75781e-06	2.85689e-05	Increased	0	0
B cells	Neutrophils	PGE2-PTGES3	PTGER2	PGE2-PTGES3 - PTGER2	Prostaglandin	Non-protein Signaling	1.98312e-06	2.99371e-06	Increased	0	0
Monocytes	Neutrophils	PGE2-PTGES3	PTGER2	PGE2-PTGES3 - PTGER2	Prostaglandin	Non-protein Signaling	7.65999e-07	7.78943e-07	Increased	0	0
Megakaryocytes	Neutrophils	PGE2-PTGES3	PTGER2	PGE2-PTGES3 - PTGER2	Prostaglandin	Non-protein Signaling	5.91819e-08	9.08765e-08	Increased	0	0
NK cells	Neutrophils	PGE2-PTGES3	PTGER2	PGE2-PTGES3 - PTGER2	Prostaglandin	Non-protein Signaling	3.29895e-08	3.67122e-08	Increased	0	0
T cells	Neutrophils	PGE2-PTGES3	PTGER2	PGE2-PTGES3 - PTGER2	Prostaglandin	Non-protein Signaling	2.01476e-06	2.34351e-06	Increased	0	0
B cells	Dendritic cells	PGE2-PTGES3	PTGER2	PGE2-PTGES3 - PTGER2	Prostaglandin	Non-protein Signaling	0	4.84184e-06	Increased	1	0
Dendritic cells	Dendritic cells	PGE2-PTGES3	PTGER2	PGE2-PTGES3 - PTGER2	Prostaglandin	Non-protein Signaling	0	6.05742e-07	Increased	1	0
Eosinophils	Dendritic cells	PGE2-PTGES3	PTGER2	PGE2-PTGES3 - PTGER2	Prostaglandin	Non-protein Signaling	0	7.66986e-09	Increased	1	0
Monocytes	Dendritic cells	PGE2-PTGES3	PTGER2	PGE2-PTGES3 - PTGER2	Prostaglandin	Non-protein Signaling	0	1.2598e-06	Increased	1	0
Megakaryocytes	Dendritic cells	PGE2-PTGES3	PTGER2	PGE2-PTGES3 - PTGER2	Prostaglandin	Non-protein Signaling	0	1.4698e-07	Increased	1	0
NK cells	Dendritic cells	PGE2-PTGES3	PTGER2	PGE2-PTGES3 - PTGER2	Prostaglandin	Non-protein Signaling	0	5.93688e-08	Increased	1	0
T cells	Dendritic cells	PGE2-PTGES3	PTGER2	PGE2-PTGES3 - PTGER2	Prostaglandin	Non-protein Signaling	0	3.7899e-06	Increased	1	0
B cells	Dendritic cells	PGE2-PTGES3	PTGER4	PGE2-PTGES3 - PTGER4	Prostaglandin	Non-protein Signaling	8.43574e-06	3.78641e-05	Increased	0	0
Dendritic cells	Dendritic cells	PGE2-PTGES3	PTGER4	PGE2-PTGES3 - PTGER4	Prostaglandin	Non-protein Signaling	1.66112e-06	4.73569e-06	Increased	0	0
Eosinophils	Dendritic cells	PGE2-PTGES3	PTGER4	PGE2-PTGES3 - PTGER4	Prostaglandin	Non-protein Signaling	2.52558e-08	6.0097e-08	Increased	0	0.01
Monocytes	Dendritic cells	PGE2-PTGES3	PTGER4	PGE2-PTGES3 - PTGER4	Prostaglandin	Non-protein Signaling	3.2581e-06	9.85296e-06	Increased	0	0
Megakaryocytes	Dendritic cells	PGE2-PTGES3	PTGER4	PGE2-PTGES3 - PTGER4	Prostaglandin	Non-protein Signaling	2.51787e-07	1.14927e-06	Increased	0	0
NK cells	Dendritic cells	PGE2-PTGES3	PTGER4	PGE2-PTGES3 - PTGER4	Prostaglandin	Non-protein Signaling	1.4035e-07	4.6486e-07	Increased	0	0
T cells	Dendritic cells	PGE2-PTGES3	PTGER4	PGE2-PTGES3 - PTGER4	Prostaglandin	Non-protein Signaling	8.57124e-06	2.96662e-05	Increased	0	0
B cells	Eosinophils	PGE2-PTGES3	PTGER4	PGE2-PTGES3 - PTGER4	Prostaglandin	Non-protein Signaling	5.3431e-06	1.07237e-05	Increased	0	0
Dendritic cells	Eosinophils	PGE2-PTGES3	PTGER4	PGE2-PTGES3 - PTGER4	Prostaglandin	Non-protein Signaling	1.05062e-06	1.34021e-06	Increased	0	0
Eosinophils	Eosinophils	PGE2-PTGES3	PTGER4	PGE2-PTGES3 - PTGER4	Prostaglandin	Non-protein Signaling	1.60329e-08	1.71107e-08	Increased	0	0.04
Monocytes	Eosinophils	PGE2-PTGES3	PTGER4	PGE2-PTGES3 - PTGER4	Prostaglandin	Non-protein Signaling	2.0616e-06	2.79134e-06	Increased	0	0
Megakaryocytes	Eosinophils	PGE2-PTGES3	PTGER4	PGE2-PTGES3 - PTGER4	Prostaglandin	Non-protein Signaling	1.5978e-07	3.25381e-07	Increased	0	0
NK cells	Eosinophils	PGE2-PTGES3	PTGER4	PGE2-PTGES3 - PTGER4	Prostaglandin	Non-protein Signaling	8.90462e-08	1.32105e-07	Increased	0	0
T cells	Eosinophils	PGE2-PTGES3	PTGER4	PGE2-PTGES3 - PTGER4	Prostaglandin	Non-protein Signaling	5.43579e-06	8.4238e-06	Increased	0	0
B cells	Monocytes	PGE2-PTGES3	PTGER4	PGE2-PTGES3 - PTGER4	Prostaglandin	Non-protein Signaling	1.58315e-05	4.99487e-05	Increased	0	0
Dendritic cells	Monocytes	PGE2-PTGES3	PTGER4	PGE2-PTGES3 - PTGER4	Prostaglandin	Non-protein Signaling	3.11766e-06	6.24804e-06	Increased	0	0
Eosinophils	Monocytes	PGE2-PTGES3	PTGER4	PGE2-PTGES3 - PTGER4	Prostaglandin	Non-protein Signaling	4.73932e-08	7.91958e-08	Increased	0	0.01
Monocytes	Monocytes	PGE2-PTGES3	PTGER4	PGE2-PTGES3 - PTGER4	Prostaglandin	Non-protein Signaling	6.11481e-06	1.29969e-05	Increased	0	0
Megakaryocytes	Monocytes	PGE2-PTGES3	PTGER4	PGE2-PTGES3 - PTGER4	Prostaglandin	Non-protein Signaling	4.72492e-07	1.51616e-06	Increased	0	0
NK cells	Monocytes	PGE2-PTGES3	PTGER4	PGE2-PTGES3 - PTGER4	Prostaglandin	Non-protein Signaling	2.63377e-07	6.12817e-07	Increased	0	0
T cells	Monocytes	PGE2-PTGES3	PTGER4	PGE2-PTGES3 - PTGER4	Prostaglandin	Non-protein Signaling	1.60849e-05	3.91145e-05	Increased	0	0
B cells	NK cells	PGE2-PTGES3	PTGER4	PGE2-PTGES3 - PTGER4	Prostaglandin	Non-protein Signaling	0	4.90614e-06	Increased	1	0
Dendritic cells	NK cells	PGE2-PTGES3	PTGER4	PGE2-PTGES3 - PTGER4	Prostaglandin	Non-protein Signaling	0	6.13704e-07	Increased	1	0
Monocytes	NK cells	PGE2-PTGES3	PTGER4	PGE2-PTGES3 - PTGER4	Prostaglandin	Non-protein Signaling	0	1.2766e-06	Increased	1	0
Megakaryocytes	NK cells	PGE2-PTGES3	PTGER4	PGE2-PTGES3 - PTGER4	Prostaglandin	Non-protein Signaling	0	1.48923e-07	Increased	1	0
NK cells	NK cells	PGE2-PTGES3	PTGER4	PGE2-PTGES3 - PTGER4	Prostaglandin	Non-protein Signaling	0	6.01937e-08	Increased	1	0.01
T cells	NK cells	PGE2-PTGES3	PTGER4	PGE2-PTGES3 - PTGER4	Prostaglandin	Non-protein Signaling	0	3.842e-06	Increased	1	0
B cells	T cells	PGE2-PTGES3	PTGER4	PGE2-PTGES3 - PTGER4	Prostaglandin	Non-protein Signaling	0	3.26748e-05	Increased	1	0
Dendritic cells	T cells	PGE2-PTGES3	PTGER4	PGE2-PTGES3 - PTGER4	Prostaglandin	Non-protein Signaling	0	4.08787e-06	Increased	1	0
Monocytes	T cells	PGE2-PTGES3	PTGER4	PGE2-PTGES3 - PTGER4	Prostaglandin	Non-protein Signaling	0	8.50161e-06	Increased	1	0
Megakaryocytes	T cells	PGE2-PTGES3	PTGER4	PGE2-PTGES3 - PTGER4	Prostaglandin	Non-protein Signaling	0	9.9189e-07	Increased	1	0
NK cells	T cells	PGE2-PTGES3	PTGER4	PGE2-PTGES3 - PTGER4	Prostaglandin	Non-protein Signaling	0	4.00614e-07	Increased	1	0
T cells	T cells	PGE2-PTGES3	PTGER4	PGE2-PTGES3 - PTGER4	Prostaglandin	Non-protein Signaling	0	2.55743e-05	Increased	1	0
Dendritic cells	Dendritic cells	PLAU	PLAUR	PLAU - PLAUR	PLAU	Secreted Signaling	1.30289e-07	1.06979e-06	Increased	0	0
Dendritic cells	Monocytes	PLAU	PLAUR	PLAU - PLAUR	PLAU	Secreted Signaling	4.63587e-07	3.2032e-06	Increased	0	0
Dendritic cells	Neutrophils	PLAU	PLAUR	PLAU - PLAUR	PLAU	Secreted Signaling	2.15475e-07	1.70353e-06	Increased	0	0
Eosinophils	Dendritic cells	PLAU	PLAUR	PLAU - PLAUR	PLAU	Secreted Signaling	0	2.28754e-07	Increased	1	0
Eosinophils	Monocytes	PLAU	PLAUR	PLAU - PLAUR	PLAU	Secreted Signaling	0	6.84781e-07	Increased	1	0
Eosinophils	Neutrophils	PLAU	PLAUR	PLAU - PLAUR	PLAU	Secreted Signaling	0	3.63029e-07	Increased	1	0
B cells	B cells	PTPRC	CD22	PTPRC - CD22	CD45	Cell-Cell Contact	0.00315717	0.00764398	Increased	0	0
Dendritic cells	B cells	PTPRC	CD22	PTPRC - CD22	CD45	Cell-Cell Contact	0.00040507	0.000862519	Increased	0	0
Monocytes	B cells	PTPRC	CD22	PTPRC - CD22	CD45	Cell-Cell Contact	0.000825258	0.0019261	Increased	0	0
Neutrophils	B cells	PTPRC	CD22	PTPRC - CD22	CD45	Cell-Cell Contact	0.000135235	0.000271399	Increased	0	0
NK cells	B cells	PTPRC	CD22	PTPRC - CD22	CD45	Cell-Cell Contact	0.000160046	0.000239592	Increased	0	0
T cells	B cells	PTPRC	CD22	PTPRC - CD22	CD45	Cell-Cell Contact	0.00694435	0.0118779	Increased	0	0
NK cells	Megakaryocytes	PTPRC	CD22	PTPRC - CD22	CD45	Cell-Cell Contact	0	2.48461e-06	Increased	1	0.02
T cells	Megakaryocytes	PTPRC	CD22	PTPRC - CD22	CD45	Cell-Cell Contact	0	0.000123112	Increased	1	0.02
B cells	B cells	PTPRC	MRC1	PTPRC - MRC1	CD45	Cell-Cell Contact	0.000792006	0.00126771	Increased	0	0
Dendritic cells	B cells	PTPRC	MRC1	PTPRC - MRC1	CD45	Cell-Cell Contact	0.000101622	0.000143115	Increased	0	0
Monocytes	B cells	PTPRC	MRC1	PTPRC - MRC1	CD45	Cell-Cell Contact	0.00020656	0.000318111	Increased	0	0
Neutrophils	B cells	PTPRC	MRC1	PTPRC - MRC1	CD45	Cell-Cell Contact	3.39512e-05	4.46534e-05	Increased	0	0
T cells	B cells	PTPRC	MRC1	PTPRC - MRC1	CD45	Cell-Cell Contact	0.00174985	0.00198826	Increased	0	0
B cells	Dendritic cells	PTPRC	MRC1	PTPRC - MRC1	CD45	Cell-Cell Contact	0.000580832	0.00108165	Increased	0	0
Dendritic cells	Dendritic cells	PTPRC	MRC1	PTPRC - MRC1	CD45	Cell-Cell Contact	7.45188e-05	0.00012203	Increased	0	0
Monocytes	Dendritic cells	PTPRC	MRC1	PTPRC - MRC1	CD45	Cell-Cell Contact	0.000152024	0.000272911	Increased	0	0
Neutrophils	Dendritic cells	PTPRC	MRC1	PTPRC - MRC1	CD45	Cell-Cell Contact	2.48684e-05	3.85017e-05	Increased	0	0
NK cells	Dendritic cells	PTPRC	MRC1	PTPRC - MRC1	CD45	Cell-Cell Contact	2.93769e-05	3.37965e-05	Increased	0	0
T cells	Dendritic cells	PTPRC	MRC1	PTPRC - MRC1	CD45	Cell-Cell Contact	0.00127426	0.00167584	Increased	0	0
B cells	Monocytes	PTPRC	MRC1	PTPRC - MRC1	CD45	Cell-Cell Contact	0.000608591	0.000775497	Increased	0	0
Dendritic cells	Monocytes	PTPRC	MRC1	PTPRC - MRC1	CD45	Cell-Cell Contact	7.80853e-05	8.75369e-05	Increased	0	0
Monocytes	Monocytes	PTPRC	MRC1	PTPRC - MRC1	CD45	Cell-Cell Contact	0.00015893	0.000194797	Increased	0	0
Neutrophils	Monocytes	PTPRC	MRC1	PTPRC - MRC1	CD45	Cell-Cell Contact	2.60771e-05	2.73693e-05	Increased	0	0
Dendritic cells	NK cells	PVR	CD226	PVR - CD226	PVR	Cell-Cell Contact	0	1.79852e-08	Increased	1	0
Dendritic cells	T cells	PVR	CD226	PVR - CD226	PVR	Cell-Cell Contact	0	1.22195e-08	Increased	1	0
B cells	Dendritic cells	TGFB1	ACVR1_TGFbR	TGFB1 - (ACVR1+TGFBR1)	TGFb	Secreted Signaling	9.29449e-05	0.000163684	Increased	0	0
Dendritic cells	Dendritic cells	TGFB1	ACVR1_TGFbR	TGFB1 - (ACVR1+TGFBR1)	TGFb	Secreted Signaling	1.34098e-05	2.58946e-05	Increased	0	0
Monocytes	Dendritic cells	TGFB1	ACVR1_TGFbR	TGFB1 - (ACVR1+TGFBR1)	TGFb	Secreted Signaling	2.66325e-05	5.45265e-05	Increased	0	0
NK cells	Dendritic cells	TGFB1	ACVR1_TGFbR	TGFB1 - (ACVR1+TGFBR1)	TGFb	Secreted Signaling	3.85157e-06	5.01321e-06	Increased	0	0
T cells	Dendritic cells	TGFB1	ACVR1_TGFbR	TGFB1 - (ACVR1+TGFBR1)	TGFb	Secreted Signaling	0.000103156	0.000133024	Increased	0	0
B cells	Monocytes	TGFB1	ACVR1_TGFbR	TGFB1 - (ACVR1+TGFBR1)	TGFb	Secreted Signaling	0.000219524	0.000341279	Increased	0	0
Dendritic cells	Monocytes	TGFB1	ACVR1_TGFbR	TGFB1 - (ACVR1+TGFBR1)	TGFb	Secreted Signaling	3.16696e-05	5.40284e-05	Increased	0	0
Monocytes	Monocytes	TGFB1	ACVR1_TGFbR	TGFB1 - (ACVR1+TGFBR1)	TGFb	Secreted Signaling	6.29017e-05	0.00011373	Increased	0	0
NK cells	Monocytes	TGFB1	ACVR1_TGFbR	TGFB1 - (ACVR1+TGFBR1)	TGFb	Secreted Signaling	9.09737e-06	1.04553e-05	Increased	0	0
T cells	Monocytes	TGFB1	ACVR1_TGFbR	TGFB1 - (ACVR1+TGFBR1)	TGFb	Secreted Signaling	0.000243709	0.000277168	Increased	0	0
B cells	T cells	TGFB1	ACVR1_TGFbR	TGFB1 - (ACVR1+TGFBR1)	TGFb	Secreted Signaling	0.000662969	0.000687687	Increased	0	0
Dendritic cells	T cells	TGFB1	ACVR1_TGFbR	TGFB1 - (ACVR1+TGFBR1)	TGFb	Secreted Signaling	9.57099e-05	0.000109135	Increased	0	0
Monocytes	T cells	TGFB1	ACVR1_TGFbR	TGFB1 - (ACVR1+TGFBR1)	TGFb	Secreted Signaling	0.000189982	0.000229466	Increased	0	0
Megakaryocytes	T cells	TGFB1	ACVR1_TGFbR	TGFB1 - (ACVR1+TGFBR1)	TGFb	Secreted Signaling	0	1.60101e-05	Increased	1	0
T cells	T cells	TGFB1	ACVR1_TGFbR	TGFB1 - (ACVR1+TGFBR1)	TGFb	Secreted Signaling	0	0.000557234	Increased	1	0.03
B cells	Monocytes	TGFB1	ACVR1B_TGFbR2	TGFB1 - (ACVR1B+TGFBR2)	TGFb	Secreted Signaling	0.000187754	0.000325416	Increased	0	0
Dendritic cells	Monocytes	TGFB1	ACVR1B_TGFbR2	TGFB1 - (ACVR1B+TGFBR2)	TGFb	Secreted Signaling	2.70945e-05	5.1621e-05	Increased	0	0
Monocytes	Monocytes	TGFB1	ACVR1B_TGFbR2	TGFB1 - (ACVR1B+TGFBR2)	TGFb	Secreted Signaling	6.05164e-05	0.00013688	Increased	0	0
NK cells	Monocytes	TGFB1	ACVR1B_TGFbR2	TGFB1 - (ACVR1B+TGFBR2)	TGFb	Secreted Signaling	7.77936e-06	9.97316e-06	Increased	0	0
T cells	Monocytes	TGFB1	ACVR1B_TGFbR2	TGFB1 - (ACVR1B+TGFBR2)	TGFb	Secreted Signaling	0.000208232	0.000264035	Increased	0	0
B cells	Dendritic cells	TGFB1	ACVR1B_TGFbR2	TGFB1 - (ACVR1B+TGFBR2)	TGFb	Secreted Signaling	0	6.99261e-05	Increased	1	0
Dendritic cells	Dendritic cells	TGFB1	ACVR1B_TGFbR2	TGFB1 - (ACVR1B+TGFBR2)	TGFb	Secreted Signaling	0	1.11043e-05	Increased	1	0
Eosinophils	Dendritic cells	TGFB1	ACVR1B_TGFbR2	TGFB1 - (ACVR1B+TGFBR2)	TGFb	Secreted Signaling	0	1.201e-06	Increased	1	0
Monocytes	Dendritic cells	TGFB1	ACVR1B_TGFbR2	TGFB1 - (ACVR1B+TGFBR2)	TGFb	Secreted Signaling	0	2.94297e-05	Increased	1	0
Megakaryocytes	Dendritic cells	TGFB1	ACVR1B_TGFbR2	TGFB1 - (ACVR1B+TGFBR2)	TGFb	Secreted Signaling	0	1.62823e-06	Increased	1	0
Neutrophils	Dendritic cells	TGFB1	ACVR1B_TGFbR2	TGFB1 - (ACVR1B+TGFBR2)	TGFb	Secreted Signaling	0	4.21953e-07	Increased	1	0
NK cells	Dendritic cells	TGFB1	ACVR1B_TGFbR2	TGFB1 - (ACVR1B+TGFBR2)	TGFb	Secreted Signaling	0	2.14392e-06	Increased	1	0
T cells	Dendritic cells	TGFB1	ACVR1B_TGFbR2	TGFB1 - (ACVR1B+TGFBR2)	TGFb	Secreted Signaling	0	5.66799e-05	Increased	1	0
B cells	B cells	TGFB1	TGFbR1_R2	TGFB1 - (TGFBR1+TGFBR2)	TGFb	Secreted Signaling	0.000802468	0.00147315	Increased	0	0
Dendritic cells	B cells	TGFB1	TGFbR1_R2	TGFB1 - (TGFBR1+TGFBR2)	TGFb	Secreted Signaling	0.000115764	0.000233275	Increased	0	0
Monocytes	B cells	TGFB1	TGFbR1_R2	TGFB1 - (TGFBR1+TGFBR2)	TGFb	Secreted Signaling	0.000258638	0.000619073	Increased	0	0
NK cells	B cells	TGFB1	TGFbR1_R2	TGFB1 - (TGFBR1+TGFBR2)	TGFb	Secreted Signaling	3.32562e-05	4.51181e-05	Increased	0	0
B cells	Dendritic cells	TGFB1	TGFbR1_R2	TGFB1 - (TGFBR1+TGFBR2)	TGFb	Secreted Signaling	0.000178827	0.000292624	Increased	0	0
Dendritic cells	Dendritic cells	TGFB1	TGFbR1_R2	TGFB1 - (TGFBR1+TGFBR2)	TGFb	Secreted Signaling	2.57729e-05	4.61618e-05	Increased	0	0
Monocytes	Dendritic cells	TGFB1	TGFbR1_R2	TGFB1 - (TGFBR1+TGFBR2)	TGFb	Secreted Signaling	5.76293e-05	0.000122724	Increased	0	0
NK cells	Dendritic cells	TGFB1	TGFbR1_R2	TGFB1 - (TGFBR1+TGFBR2)	TGFb	Secreted Signaling	7.41539e-06	8.94934e-06	Increased	0	0
T cells	Dendritic cells	TGFB1	TGFbR1_R2	TGFB1 - (TGFBR1+TGFBR2)	TGFb	Secreted Signaling	0.000199186	0.000238666	Increased	0	0
B cells	Monocytes	TGFB1	TGFbR1_R2	TGFB1 - (TGFBR1+TGFBR2)	TGFb	Secreted Signaling	0.000412767	0.000665498	Increased	0	0
Dendritic cells	Monocytes	TGFB1	TGFbR1_R2	TGFB1 - (TGFBR1+TGFBR2)	TGFb	Secreted Signaling	5.9498e-05	0.000105222	Increased	0	0
Monocytes	Monocytes	TGFB1	TGFbR1_R2	TGFB1 - (TGFBR1+TGFBR2)	TGFb	Secreted Signaling	0.000133022	0.000279441	Increased	0	0
NK cells	Monocytes	TGFB1	TGFbR1_R2	TGFB1 - (TGFBR1+TGFBR2)	TGFb	Secreted Signaling	1.71146e-05	2.03704e-05	Increased	0	0
T cells	Monocytes	TGFB1	TGFbR1_R2	TGFB1 - (TGFBR1+TGFBR2)	TGFb	Secreted Signaling	0.000459527	0.000541629	Increased	0	0
Dendritic cells	NK cells	TGFB1	TGFbR1_R2	TGFB1 - (TGFBR1+TGFBR2)	TGFb	Secreted Signaling	4.51128e-06	5.61917e-06	Increased	0	0
Monocytes	NK cells	TGFB1	TGFbR1_R2	TGFB1 - (TGFBR1+TGFBR2)	TGFb	Secreted Signaling	1.00775e-05	1.49092e-05	Increased	0	0
Monocytes	Megakaryocytes	TGFB1	TGFbR1_R2	TGFB1 - (TGFBR1+TGFBR2)	TGFb	Secreted Signaling	0	1.09791e-05	Increased	1	0.01
Dendritic cells	T cells	TGFB1	TGFbR1_R2	TGFB1 - (TGFBR1+TGFBR2)	TGFb	Secreted Signaling	0	0.000172116	Increased	1	0.01
Monocytes	T cells	TGFB1	TGFbR1_R2	TGFB1 - (TGFBR1+TGFBR2)	TGFb	Secreted Signaling	0	0.000456299	Increased	1	0
Monocytes	Dendritic cells	THBS1	CD36	THBS1 - CD36	THBS	ECM-Receptor	0.000125102	0.000492887	Increased	0	0
Monocytes	Monocytes	THBS1	CD36	THBS1 - CD36	THBS	ECM-Receptor	0.000282772	0.00113952	Increased	0	0
Dendritic cells	Dendritic cells	THBS1	CD36	THBS1 - CD36	THBS	ECM-Receptor	0	6.50818e-07	Increased	1	0
Dendritic cells	Monocytes	THBS1	CD36	THBS1 - CD36	THBS	ECM-Receptor	0	1.49298e-06	Increased	1	0
Monocytes	B cells	THBS1	CD47	THBS1 - CD47	THBS	ECM-Receptor	0.000589732	0.00230551	Increased	0	0
Monocytes	Dendritic cells	THBS1	CD47	THBS1 - CD47	THBS	ECM-Receptor	8.51191e-05	0.000300854	Increased	0	0
Monocytes	Eosinophils	THBS1	CD47	THBS1 - CD47	THBS	ECM-Receptor	5.23674e-06	5.66561e-06	Increased	0	0
Monocytes	Monocytes	THBS1	CD47	THBS1 - CD47	THBS	ECM-Receptor	0.00018621	0.000692734	Increased	0	0
Monocytes	Megakaryocytes	THBS1	CD47	THBS1 - CD47	THBS	ECM-Receptor	5.79754e-05	6.43773e-05	Increased	0	0
Monocytes	Neutrophils	THBS1	CD47	THBS1 - CD47	THBS	ECM-Receptor	2.01522e-05	7.65444e-05	Increased	0	0
Monocytes	NK cells	THBS1	CD47	THBS1 - CD47	THBS	ECM-Receptor	3.74908e-05	8.21653e-05	Increased	0	0
Monocytes	T cells	THBS1	CD47	THBS1 - CD47	THBS	ECM-Receptor	0.00126554	0.00334508	Increased	0	0
Dendritic cells	B cells	THBS1	CD47	THBS1 - CD47	THBS	ECM-Receptor	0	2.84531e-06	Increased	1	0
Dendritic cells	Dendritic cells	THBS1	CD47	THBS1 - CD47	THBS	ECM-Receptor	0	3.75793e-07	Increased	1	0
Dendritic cells	Eosinophils	THBS1	CD47	THBS1 - CD47	THBS	ECM-Receptor	0	6.64026e-09	Increased	1	0.01
Dendritic cells	Monocytes	THBS1	CD47	THBS1 - CD47	THBS	ECM-Receptor	0	8.61127e-07	Increased	1	0
Dendritic cells	Megakaryocytes	THBS1	CD47	THBS1 - CD47	THBS	ECM-Receptor	0	7.92704e-08	Increased	1	0
Dendritic cells	Neutrophils	THBS1	CD47	THBS1 - CD47	THBS	ECM-Receptor	0	9.31087e-08	Increased	1	0
Dendritic cells	NK cells	THBS1	CD47	THBS1 - CD47	THBS	ECM-Receptor	0	1.03981e-07	Increased	1	0
Dendritic cells	T cells	THBS1	CD47	THBS1 - CD47	THBS	ECM-Receptor	0	4.15621e-06	Increased	1	0
Dendritic cells	Eosinophils	TNF	TNFRSF1A	TNF - TNFRSF1A	TNF	Secreted Signaling	0	9.29613e-10	Increased	1	0
B cells	Eosinophils	ITGAV_ITGB1	ADGRE5	(ITGAV+ITGB1) - ADGRE5	ADGRE	Cell-Cell Contact	1.92124e-05	0	Decreased	0.04	1
Dendritic cells	Eosinophils	ITGAV_ITGB1	ADGRE5	(ITGAV+ITGB1) - ADGRE5	ADGRE	Cell-Cell Contact	9.87473e-06	9.55159e-06	Decreased	0	0
Monocytes	Eosinophils	ITGAV_ITGB1	ADGRE5	(ITGAV+ITGB1) - ADGRE5	ADGRE	Cell-Cell Contact	2.17511e-05	2.06404e-05	Decreased	0	0
Megakaryocytes	Eosinophils	ITGAV_ITGB1	ADGRE5	(ITGAV+ITGB1) - ADGRE5	ADGRE	Cell-Cell Contact	2.03002e-06	0	Decreased	0.03	1
NK cells	Eosinophils	ITGAV_ITGB1	ADGRE5	(ITGAV+ITGB1) - ADGRE5	ADGRE	Cell-Cell Contact	3.69787e-06	2.37797e-06	Decreased	0	0
T cells	Eosinophils	ITGAV_ITGB1	ADGRE5	(ITGAV+ITGB1) - ADGRE5	ADGRE	Cell-Cell Contact	0.000100313	6.96951e-05	Decreased	0	0
Dendritic cells	Megakaryocytes	ITGAV_ITGB1	ADGRE5	(ITGAV+ITGB1) - ADGRE5	ADGRE	Cell-Cell Contact	1.17874e-05	0	Decreased	0.03	1
Monocytes	Megakaryocytes	ITGAV_ITGB1	ADGRE5	(ITGAV+ITGB1) - ADGRE5	ADGRE	Cell-Cell Contact	2.59645e-05	0	Decreased	0.03	1
NK cells	Megakaryocytes	ITGAV_ITGB1	ADGRE5	(ITGAV+ITGB1) - ADGRE5	ADGRE	Cell-Cell Contact	4.42615e-06	0	Decreased	0.03	1
NK cells	NK cells	ITGAV_ITGB1	ADGRE5	(ITGAV+ITGB1) - ADGRE5	ADGRE	Cell-Cell Contact	5.03392e-06	4.83928e-06	Decreased	0	0
NK cells	Monocytes	12oxoLTB4-PTGR1	LTB4R	12oxoLTB4-PTGR1 - LTB4R	12oxoLTB4	Non-protein Signaling	6.8097e-08	3.58274e-08	Decreased	0	0
Eosinophils	Dendritic cells	5-HT-DOPA-DDC	HTR7	5-HT-DOPA-DDC - HTR7	SerotoninDopamin	Non-protein Signaling	3.66774e-07	2.59837e-07	Decreased	0	0
Eosinophils	Monocytes	5-HT-DOPA-DDC	HTR7	5-HT-DOPA-DDC - HTR7	SerotoninDopamin	Non-protein Signaling	1.60397e-06	1.52524e-06	Decreased	0	0
Eosinophils	Dendritic cells	ADORA3	ENTPD1	ADORA3 - ENTPD1	CD39	Cell-Cell Contact	1.20259e-07	9.90516e-08	Decreased	0	0
Eosinophils	Monocytes	ADORA3	ENTPD1	ADORA3 - ENTPD1	CD39	Cell-Cell Contact	2.1889e-06	1.49313e-06	Decreased	0	0
Eosinophils	Neutrophils	ADORA3	ENTPD1	ADORA3 - ENTPD1	CD39	Cell-Cell Contact	1.33045e-07	1.0747e-07	Decreased	0	0
B cells	NK cells	ANGPTL1	ITGA1_ITGB1	ANGPTL1 - (ITGA1+ITGB1)	ANGPTL	Secreted Signaling	2.26089e-05	1.23354e-05	Decreased	0	0
Megakaryocytes	NK cells	ANGPTL1	ITGA1_ITGB1	ANGPTL1 - (ITGA1+ITGB1)	ANGPTL	Secreted Signaling	1.28035e-06	1.53679e-07	Decreased	0	0.01
Megakaryocytes	T cells	ANGPTL1	ITGA1_ITGB1	ANGPTL1 - (ITGA1+ITGB1)	ANGPTL	Secreted Signaling	4.52042e-05	1.6596e-05	Decreased	0	0
NK cells	Monocytes	APP	TREM2_TYROBP	APP - (TREM2+TYROBP)	APP	Cell-Cell Contact	1.43656e-06	1.26698e-06	Decreased	0	0
NK cells	B cells	APP	CD74	APP - CD74	APP	Cell-Cell Contact	5.70743e-06	0	Decreased	0	1
Megakaryocytes	Dendritic cells	APP	CD74	APP - CD74	APP	Cell-Cell Contact	5.0546e-06	3.65755e-06	Decreased	0	0
NK cells	Dendritic cells	APP	CD74	APP - CD74	APP	Cell-Cell Contact	1.13628e-06	0	Decreased	0	1
T cells	Dendritic cells	APP	CD74	APP - CD74	APP	Cell-Cell Contact	6.12115e-05	4.66059e-05	Decreased	0	0
Monocytes	Monocytes	APP	CD74	APP - CD74	APP	Cell-Cell Contact	7.22631e-06	0	Decreased	0	1
Megakaryocytes	Monocytes	APP	CD74	APP - CD74	APP	Cell-Cell Contact	4.90673e-06	4.11295e-06	Decreased	0	0
T cells	Monocytes	APP	CD74	APP - CD74	APP	Cell-Cell Contact	5.93618e-05	0	Decreased	0	1
Megakaryocytes	Dendritic cells	APP	SORL1	APP - SORL1	APP	Cell-Cell Contact	6.01592e-06	4.41064e-06	Decreased	0.02	0
Dendritic cells	Eosinophils	APP	SORL1	APP - SORL1	APP	Cell-Cell Contact	2.86025e-06	2.02913e-06	Decreased	0	0
Monocytes	Eosinophils	APP	SORL1	APP - SORL1	APP	Cell-Cell Contact	3.67484e-06	3.49376e-06	Decreased	0	0
Megakaryocytes	Eosinophils	APP	SORL1	APP - SORL1	APP	Cell-Cell Contact	2.47891e-06	9.26723e-07	Decreased	0	0
NK cells	Eosinophils	APP	SORL1	APP - SORL1	APP	Cell-Cell Contact	5.60361e-07	0	Decreased	0.02	1
T cells	Eosinophils	APP	SORL1	APP - SORL1	APP	Cell-Cell Contact	3.01419e-05	1.1966e-05	Decreased	0	0
Megakaryocytes	Monocytes	APP	SORL1	APP - SORL1	APP	Cell-Cell Contact	1.91825e-05	1.31918e-05	Decreased	0	0
T cells	Monocytes	APP	SORL1	APP - SORL1	APP	Cell-Cell Contact	0.000232599	0	Decreased	0	1
B cells	Megakaryocytes	APP	SORL1	APP - SORL1	APP	Cell-Cell Contact	5.36862e-05	2.73752e-05	Decreased	0	0
Megakaryocytes	Neutrophils	APP	SORL1	APP - SORL1	APP	Cell-Cell Contact	4.79119e-06	3.93066e-06	Decreased	0	0
NK cells	Neutrophils	APP	SORL1	APP - SORL1	APP	Cell-Cell Contact	1.08205e-06	0	Decreased	0.02	1
T cells	Neutrophils	APP	SORL1	APP - SORL1	APP	Cell-Cell Contact	5.82183e-05	5.07133e-05	Decreased	0	0
Dendritic cells	NK cells	APP	SORL1	APP - SORL1	APP	Cell-Cell Contact	3.13125e-06	2.29312e-06	Decreased	0	0.03
Megakaryocytes	NK cells	APP	SORL1	APP - SORL1	APP	Cell-Cell Contact	2.71585e-06	1.05482e-06	Decreased	0	0
T cells	NK cells	APP	SORL1	APP - SORL1	APP	Cell-Cell Contact	3.292e-05	0	Decreased	0.02	1
Megakaryocytes	T cells	APP	SORL1	APP - SORL1	APP	Cell-Cell Contact	8.97351e-05	4.4642e-05	Decreased	0.04	0.02
Megakaryocytes	Dendritic cells	APP	TNFRSF21	APP - TNFRSF21	APP	Cell-Cell Contact	3.29474e-06	2.67778e-06	Decreased	0	0
NK cells	Dendritic cells	APP	TNFRSF21	APP - TNFRSF21	APP	Cell-Cell Contact	7.40038e-07	4.78003e-07	Decreased	0	0
T cells	Dendritic cells	APP	TNFRSF21	APP - TNFRSF21	APP	Cell-Cell Contact	3.98749e-05	3.40613e-05	Decreased	0	0
Megakaryocytes	Monocytes	APP	TNFRSF21	APP - TNFRSF21	APP	Cell-Cell Contact	3.81114e-06	2.30361e-06	Decreased	0	0
NK cells	Monocytes	APP	TNFRSF21	APP - TNFRSF21	APP	Cell-Cell Contact	8.55384e-07	4.09791e-07	Decreased	0	0
T cells	Monocytes	APP	TNFRSF21	APP - TNFRSF21	APP	Cell-Cell Contact	4.60992e-05	2.9211e-05	Decreased	0	0
Eosinophils	Eosinophils	BAG6	NCR3	BAG6 - NCR3-PS	BAG	Secreted Signaling	1.08652e-08	1.0468e-08	Decreased	0	0
Megakaryocytes	Eosinophils	BAG6	NCR3	BAG6 - NCR3-PS	BAG	Secreted Signaling	5.26743e-08	1.73264e-08	Decreased	0	0.01
Megakaryocytes	NK cells	BAG6	NCR3	BAG6 - NCR3-PS	BAG	Secreted Signaling	2.03929e-07	8.19047e-08	Decreased	0	0
Neutrophils	NK cells	BAG6	NCR3	BAG6 - NCR3-PS	BAG	Secreted Signaling	1.34604e-08	5.06965e-09	Decreased	0	0.01
Dendritic cells	Eosinophils	C3	ITGAM_ITGB2	C3 - (ITGAM+ITGB2)	COMPLEMENT	Secreted Signaling	3.07935e-06	0	Decreased	0	1
Monocytes	Eosinophils	C3	ITGAM_ITGB2	C3 - (ITGAM+ITGB2)	COMPLEMENT	Secreted Signaling	1.02955e-05	0	Decreased	0	1
Neutrophils	Eosinophils	C3	ITGAM_ITGB2	C3 - (ITGAM+ITGB2)	COMPLEMENT	Secreted Signaling	8.63997e-07	0	Decreased	0	1
NK cells	Eosinophils	C3	ITGAM_ITGB2	C3 - (ITGAM+ITGB2)	COMPLEMENT	Secreted Signaling	4.90078e-08	0	Decreased	0	1
Dendritic cells	Eosinophils	C3	ITGAX_ITGB2	C3 - (ITGAX+ITGB2)	COMPLEMENT	Secreted Signaling	2.22109e-06	0	Decreased	0	1
Monocytes	Eosinophils	C3	ITGAX_ITGB2	C3 - (ITGAX+ITGB2)	COMPLEMENT	Secreted Signaling	7.44319e-06	0	Decreased	0	1
Neutrophils	Eosinophils	C3	ITGAX_ITGB2	C3 - (ITGAX+ITGB2)	COMPLEMENT	Secreted Signaling	6.22797e-07	0	Decreased	0	1
NK cells	Eosinophils	C3	ITGAX_ITGB2	C3 - (ITGAX+ITGB2)	COMPLEMENT	Secreted Signaling	3.51987e-08	0	Decreased	0	1
Dendritic cells	Monocytes	C3	ITGAX_ITGB2	C3 - (ITGAX+ITGB2)	COMPLEMENT	Secreted Signaling	9.48612e-06	0	Decreased	0	1
Monocytes	Monocytes	C3	ITGAX_ITGB2	C3 - (ITGAX+ITGB2)	COMPLEMENT	Secreted Signaling	3.19254e-05	0	Decreased	0	1
Neutrophils	Monocytes	C3	ITGAX_ITGB2	C3 - (ITGAX+ITGB2)	COMPLEMENT	Secreted Signaling	2.65687e-06	0	Decreased	0	1
NK cells	Monocytes	C3	ITGAX_ITGB2	C3 - (ITGAX+ITGB2)	COMPLEMENT	Secreted Signaling	1.49168e-07	0	Decreased	0	1
Megakaryocytes	Megakaryocytes	CADM1	CADM1	CADM1 - CADM1	CADM	Cell-Cell Contact	6.32849e-05	5.61195e-06	Decreased	0	0
T cells	Megakaryocytes	CADM1	CADM1	CADM1 - CADM1	CADM	Cell-Cell Contact	0.00108789	0.00030319	Decreased	0	0
Megakaryocytes	T cells	CADM1	CADM1	CADM1 - CADM1	CADM	Cell-Cell Contact	0.00108789	0.00030319	Decreased	0	0
T cells	T cells	CADM1	CADM1	CADM1 - CADM1	CADM	Cell-Cell Contact	0.0186873	0.0163519	Decreased	0	0
B cells	Dendritic cells	CD48	CD244	CD48 - CD244A	CD48	Cell-Cell Contact	4.34387e-06	2.69871e-07	Decreased	0	0
Dendritic cells	Dendritic cells	CD48	CD244	CD48 - CD244A	CD48	Cell-Cell Contact	4.78548e-07	2.9342e-08	Decreased	0	0
Eosinophils	Dendritic cells	CD48	CD244	CD48 - CD244A	CD48	Cell-Cell Contact	4.69164e-08	1.33901e-09	Decreased	0	0
Monocytes	Dendritic cells	CD48	CD244	CD48 - CD244A	CD48	Cell-Cell Contact	6.05337e-07	4.43112e-08	Decreased	0	0
Megakaryocytes	Dendritic cells	CD48	CD244	CD48 - CD244A	CD48	Cell-Cell Contact	4.22973e-07	8.46136e-09	Decreased	0	0
Neutrophils	Dendritic cells	CD48	CD244	CD48 - CD244A	CD48	Cell-Cell Contact	1.16712e-08	3.45096e-09	Decreased	0	0
NK cells	Dendritic cells	CD48	CD244	CD48 - CD244A	CD48	Cell-Cell Contact	2.58246e-07	8.02984e-09	Decreased	0	0
T cells	Dendritic cells	CD48	CD244	CD48 - CD244A	CD48	Cell-Cell Contact	9.50491e-06	3.9211e-07	Decreased	0	0
B cells	Eosinophils	CD48	CD244	CD48 - CD244A	CD48	Cell-Cell Contact	1.08245e-05	9.57144e-07	Decreased	0	0
Dendritic cells	Eosinophils	CD48	CD244	CD48 - CD244A	CD48	Cell-Cell Contact	1.19361e-06	1.04069e-07	Decreased	0	0
Eosinophils	Eosinophils	CD48	CD244	CD48 - CD244A	CD48	Cell-Cell Contact	1.17252e-07	4.75079e-09	Decreased	0	0.01
Monocytes	Eosinophils	CD48	CD244	CD48 - CD244A	CD48	Cell-Cell Contact	1.51355e-06	1.57207e-07	Decreased	0	0.01
Megakaryocytes	Eosinophils	CD48	CD244	CD48 - CD244A	CD48	Cell-Cell Contact	1.05428e-06	3.00076e-08	Decreased	0	0
Neutrophils	Eosinophils	CD48	CD244	CD48 - CD244A	CD48	Cell-Cell Contact	2.92661e-08	1.22461e-08	Decreased	0	0.01
NK cells	Eosinophils	CD48	CD244	CD48 - CD244A	CD48	Cell-Cell Contact	6.42147e-07	2.84764e-08	Decreased	0	0
T cells	Eosinophils	CD48	CD244	CD48 - CD244A	CD48	Cell-Cell Contact	2.36635e-05	1.39058e-06	Decreased	0	0
B cells	Monocytes	CD48	CD244	CD48 - CD244A	CD48	Cell-Cell Contact	4.00684e-05	2.17111e-05	Decreased	0	0
Dendritic cells	Monocytes	CD48	CD244	CD48 - CD244A	CD48	Cell-Cell Contact	4.41501e-06	2.36061e-06	Decreased	0	0
Eosinophils	Monocytes	CD48	CD244	CD48 - CD244A	CD48	Cell-Cell Contact	4.33018e-07	1.07755e-07	Decreased	0	0
Monocytes	Monocytes	CD48	CD244	CD48 - CD244A	CD48	Cell-Cell Contact	5.58753e-06	3.56571e-06	Decreased	0	0
Megakaryocytes	Monocytes	CD48	CD244	CD48 - CD244A	CD48	Cell-Cell Contact	3.90176e-06	6.8068e-07	Decreased	0	0
NK cells	Monocytes	CD48	CD244	CD48 - CD244A	CD48	Cell-Cell Contact	2.38105e-06	6.45952e-07	Decreased	0	0
T cells	Monocytes	CD48	CD244	CD48 - CD244A	CD48	Cell-Cell Contact	8.7658e-05	3.15434e-05	Decreased	0	0
B cells	Neutrophils	CD48	CD244	CD48 - CD244A	CD48	Cell-Cell Contact	2.77968e-06	0	Decreased	0	1
Dendritic cells	Neutrophils	CD48	CD244	CD48 - CD244A	CD48	Cell-Cell Contact	3.06244e-07	0	Decreased	0	1
Eosinophils	Neutrophils	CD48	CD244	CD48 - CD244A	CD48	Cell-Cell Contact	3.00276e-08	0	Decreased	0	1
Monocytes	Neutrophils	CD48	CD244	CD48 - CD244A	CD48	Cell-Cell Contact	3.8744e-07	0	Decreased	0	1
Megakaryocytes	Neutrophils	CD48	CD244	CD48 - CD244A	CD48	Cell-Cell Contact	2.70669e-07	0	Decreased	0	1
Neutrophils	Neutrophils	CD48	CD244	CD48 - CD244A	CD48	Cell-Cell Contact	7.47135e-09	0	Decreased	0	1
NK cells	Neutrophils	CD48	CD244	CD48 - CD244A	CD48	Cell-Cell Contact	1.65232e-07	0	Decreased	0	1
T cells	Neutrophils	CD48	CD244	CD48 - CD244A	CD48	Cell-Cell Contact	6.08194e-06	0	Decreased	0	1
B cells	NK cells	CD48	CD244	CD48 - CD244A	CD48	Cell-Cell Contact	1.70332e-05	4.84323e-06	Decreased	0	0
Dendritic cells	NK cells	CD48	CD244	CD48 - CD244A	CD48	Cell-Cell Contact	1.87762e-06	5.26606e-07	Decreased	0	0
Eosinophils	NK cells	CD48	CD244	CD48 - CD244A	CD48	Cell-Cell Contact	1.84316e-07	2.40468e-08	Decreased	0	0
Monocytes	NK cells	CD48	CD244	CD48 - CD244A	CD48	Cell-Cell Contact	2.37885e-06	7.95684e-07	Decreased	0	0
Megakaryocytes	NK cells	CD48	CD244	CD48 - CD244A	CD48	Cell-Cell Contact	1.65884e-06	1.51832e-07	Decreased	0	0
NK cells	NK cells	CD48	CD244	CD48 - CD244A	CD48	Cell-Cell Contact	1.01123e-06	1.44082e-07	Decreased	0	0
T cells	NK cells	CD48	CD244	CD48 - CD244A	CD48	Cell-Cell Contact	3.72485e-05	7.03602e-06	Decreased	0	0
Neutrophils	B cells	CD55	ADGRE5	CD55 - ADGRE5	ADGRE	Cell-Cell Contact	1.63794e-05	0	Decreased	0.02	1
Neutrophils	Eosinophils	CD55	ADGRE5	CD55 - ADGRE5	ADGRE	Cell-Cell Contact	3.35319e-06	3.25092e-06	Decreased	0	0
B cells	Megakaryocytes	CD55	ADGRE5	CD55 - ADGRE5	ADGRE	Cell-Cell Contact	4.77435e-05	0	Decreased	0	1
Dendritic cells	Megakaryocytes	CD55	ADGRE5	CD55 - ADGRE5	ADGRE	Cell-Cell Contact	1.70875e-05	7.51222e-06	Decreased	0	0
Monocytes	Megakaryocytes	CD55	ADGRE5	CD55 - ADGRE5	ADGRE	Cell-Cell Contact	4.72651e-05	1.95103e-05	Decreased	0	0
Neutrophils	Megakaryocytes	CD55	ADGRE5	CD55 - ADGRE5	ADGRE	Cell-Cell Contact	4.00934e-06	0	Decreased	0	1
T cells	B cells	CD6	ALCAM	CD6 - ALCAM	CD6	Cell-Cell Contact	0.000154117	8.81295e-05	Decreased	0	0
T cells	Eosinophils	CD6	ALCAM	CD6 - ALCAM	CD6	Cell-Cell Contact	3.51503e-07	0	Decreased	0	1
T cells	Monocytes	CD6	ALCAM	CD6 - ALCAM	CD6	Cell-Cell Contact	9.51513e-05	9.36976e-05	Decreased	0	0
NK cells	Megakaryocytes	CD6	ALCAM	CD6 - ALCAM	CD6	Cell-Cell Contact	2.77579e-07	4.01583e-08	Decreased	0	0.01
T cells	Megakaryocytes	CD6	ALCAM	CD6 - ALCAM	CD6	Cell-Cell Contact	6.55435e-06	4.42904e-07	Decreased	0	0
NK cells	Neutrophils	CD6	ALCAM	CD6 - ALCAM	CD6	Cell-Cell Contact	9.53605e-08	9.39013e-08	Decreased	0	0
T cells	Neutrophils	CD6	ALCAM	CD6 - ALCAM	CD6	Cell-Cell Contact	2.25158e-06	1.03584e-06	Decreased	0	0
NK cells	NK cells	CD6	ALCAM	CD6 - ALCAM	CD6	Cell-Cell Contact	8.13514e-07	5.23163e-07	Decreased	0	0
T cells	NK cells	CD6	ALCAM	CD6 - ALCAM	CD6	Cell-Cell Contact	1.9246e-05	5.79483e-06	Decreased	0	0
NK cells	T cells	CD6	ALCAM	CD6 - ALCAM	CD6	Cell-Cell Contact	7.46741e-06	6.49285e-06	Decreased	0	0
T cells	T cells	CD6	ALCAM	CD6 - ALCAM	CD6	Cell-Cell Contact	0.00017635	7.16681e-05	Decreased	0	0
Eosinophils	Eosinophils	CEACAM6	CEACAM6	CEACAM6 - CEACAM6	CEACAM	Cell-Cell Contact	4.39402e-06	2.69675e-06	Decreased	0	0
Dendritic cells	Megakaryocytes	Cholesterol-LIPA	RORA	CHOLESTEROL-LIPA - RORA	Cholesterol	Non-protein Signaling	1.22258e-05	7.33633e-06	Decreased	0	0
Monocytes	Megakaryocytes	Cholesterol-LIPA	RORA	CHOLESTEROL-LIPA - RORA	Cholesterol	Non-protein Signaling	4.71087e-05	2.67958e-05	Decreased	0	0
Neutrophils	Megakaryocytes	Cholesterol-LIPA	RORA	CHOLESTEROL-LIPA - RORA	Cholesterol	Non-protein Signaling	9.42204e-07	0	Decreased	0	1
Dendritic cells	Neutrophils	Cholesterol-LIPA	RORA	CHOLESTEROL-LIPA - RORA	Cholesterol	Non-protein Signaling	4.61855e-07	0	Decreased	0	1
Monocytes	Neutrophils	Cholesterol-LIPA	RORA	CHOLESTEROL-LIPA - RORA	Cholesterol	Non-protein Signaling	1.79423e-06	0	Decreased	0	1
Neutrophils	NK cells	Cholesterol-LIPA	RORA	CHOLESTEROL-LIPA - RORA	Cholesterol	Non-protein Signaling	1.59349e-06	0	Decreased	0	1
Neutrophils	T cells	Cholesterol-LIPA	RORA	CHOLESTEROL-LIPA - RORA	Cholesterol	Non-protein Signaling	4.09641e-05	0	Decreased	0	1
B cells	NK cells	CLEC2A	KLRB1	CLEC2A - KLRB1	CLEC	Cell-Cell Contact	9.4905e-08	5.76056e-08	Decreased	0	0
Megakaryocytes	NK cells	CLEC2A	KLRB1	CLEC2A - KLRB1	CLEC	Cell-Cell Contact	5.68835e-09	0	Decreased	0	1
Neutrophils	NK cells	CLEC2A	KLRB1	CLEC2A - KLRB1	CLEC	Cell-Cell Contact	1.61416e-09	0	Decreased	0	1
NK cells	NK cells	CLEC2A	KLRB1	CLEC2A - KLRB1	CLEC	Cell-Cell Contact	1.87536e-09	1.14995e-09	Decreased	0	0
B cells	NK cells	CLEC2D	KLRB1	CLEC2D - KLRB1	CLEC	Cell-Cell Contact	1.25339e-06	8.88957e-07	Decreased	0	0
Dendritic cells	NK cells	CLEC2D	KLRB1	CLEC2D - KLRB1	CLEC	Cell-Cell Contact	3.58486e-07	3.54168e-07	Decreased	0	0
Eosinophils	NK cells	CLEC2D	KLRB1	CLEC2D - KLRB1	CLEC	Cell-Cell Contact	1.62218e-08	0	Decreased	0	1
Monocytes	NK cells	CLEC2D	KLRB1	CLEC2D - KLRB1	CLEC	Cell-Cell Contact	9.78567e-07	8.8585e-07	Decreased	0	0
Megakaryocytes	NK cells	CLEC2D	KLRB1	CLEC2D - KLRB1	CLEC	Cell-Cell Contact	3.02692e-07	4.08384e-08	Decreased	0	0
Neutrophils	NK cells	CLEC2D	KLRB1	CLEC2D - KLRB1	CLEC	Cell-Cell Contact	1.52136e-07	1.47755e-07	Decreased	0	0
NK cells	NK cells	CLEC2D	KLRB1	CLEC2D - KLRB1	CLEC	Cell-Cell Contact	1.04108e-07	7.73244e-08	Decreased	0	0
T cells	NK cells	CLEC2D	KLRB1	CLEC2D - KLRB1	CLEC	Cell-Cell Contact	6.0536e-06	3.84161e-06	Decreased	0	0
Eosinophils	B cells	DHEA-STS	ESR1	DHEA-STS - ESR1	DHEA	Non-protein Signaling	4.91958e-06	2.92849e-06	Decreased	0	0
NK cells	B cells	DHEA-STS	ESR1	DHEA-STS - ESR1	DHEA	Non-protein Signaling	1.21013e-05	9.45739e-06	Decreased	0	0
T cells	B cells	DHEA-STS	ESR1	DHEA-STS - ESR1	DHEA	Non-protein Signaling	0.000301908	0.000279748	Decreased	0	0
Eosinophils	Megakaryocytes	DHEA-STS	ESR1	DHEA-STS - ESR1	DHEA	Non-protein Signaling	7.49316e-07	9.90193e-08	Decreased	0	0.01
NK cells	Megakaryocytes	DHEA-STS	ESR1	DHEA-STS - ESR1	DHEA	Non-protein Signaling	1.84304e-06	3.19756e-07	Decreased	0	0
T cells	Megakaryocytes	DHEA-STS	ESR1	DHEA-STS - ESR1	DHEA	Non-protein Signaling	4.60137e-05	9.46022e-06	Decreased	0	0.01
Eosinophils	NK cells	DHEA-STS	ESR1	DHEA-STS - ESR1	DHEA	Non-protein Signaling	5.03206e-07	1.17863e-07	Decreased	0	0
Megakaryocytes	NK cells	DHEA-STS	ESR1	DHEA-STS - ESR1	DHEA	Non-protein Signaling	7.92918e-07	0	Decreased	0.01	1
NK cells	NK cells	DHEA-STS	ESR1	DHEA-STS - ESR1	DHEA	Non-protein Signaling	1.23756e-06	3.80557e-07	Decreased	0	0
T cells	NK cells	DHEA-STS	ESR1	DHEA-STS - ESR1	DHEA	Non-protein Signaling	3.09307e-05	1.12636e-05	Decreased	0	0
Eosinophils	T cells	DHEA-STS	ESR1	DHEA-STS - ESR1	DHEA	Non-protein Signaling	1.05718e-05	3.28894e-06	Decreased	0	0
Megakaryocytes	T cells	DHEA-STS	ESR1	DHEA-STS - ESR1	DHEA	Non-protein Signaling	1.66145e-05	0	Decreased	0.02	1
NK cells	T cells	DHEA-STS	ESR1	DHEA-STS - ESR1	DHEA	Non-protein Signaling	2.60042e-05	1.06221e-05	Decreased	0	0
T cells	T cells	DHEA-STS	ESR1	DHEA-STS - ESR1	DHEA	Non-protein Signaling	0.000648873	0.000314142	Decreased	0	0
NK cells	Eosinophils	FASLG	FAS	FASL - FAS	FASLG	Secreted Signaling	3.36804e-08	0	Decreased	0	1
NK cells	NK cells	FASLG	FAS	FASL - FAS	FASLG	Secreted Signaling	8.32264e-08	4.24468e-08	Decreased	0	0
Megakaryocytes	Dendritic cells	FCER2	ITGAM_ITGB2	FCER2A - (ITGAM+ITGB2)	CD23	Cell-Cell Contact	4.42162e-07	1.59671e-07	Decreased	0	0
T cells	Dendritic cells	FCER2	ITGAM_ITGB2	FCER2A - (ITGAM+ITGB2)	CD23	Cell-Cell Contact	4.54189e-07	0	Decreased	0	1
B cells	Eosinophils	FCER2	ITGAM_ITGB2	FCER2A - (ITGAM+ITGB2)	CD23	Cell-Cell Contact	6.36843e-07	0	Decreased	0	1
Megakaryocytes	Eosinophils	FCER2	ITGAM_ITGB2	FCER2A - (ITGAM+ITGB2)	CD23	Cell-Cell Contact	1.0372e-07	0	Decreased	0	1
T cells	Eosinophils	FCER2	ITGAM_ITGB2	FCER2A - (ITGAM+ITGB2)	CD23	Cell-Cell Contact	1.06566e-07	0	Decreased	0	1
B cells	Monocytes	FCER2	ITGAM_ITGB2	FCER2A - (ITGAM+ITGB2)	CD23	Cell-Cell Contact	7.21159e-06	5.26701e-06	Decreased	0	0
Megakaryocytes	Monocytes	FCER2	ITGAM_ITGB2	FCER2A - (ITGAM+ITGB2)	CD23	Cell-Cell Contact	1.17459e-06	2.94103e-07	Decreased	0	0
T cells	Monocytes	FCER2	ITGAM_ITGB2	FCER2A - (ITGAM+ITGB2)	CD23	Cell-Cell Contact	1.20664e-06	0	Decreased	0	1
B cells	Dendritic cells	FCER2	ITGAX_ITGB2	FCER2A - (ITGAX+ITGB2)	CD23	Cell-Cell Contact	1.85311e-06	6.37655e-07	Decreased	0	0
Megakaryocytes	Dendritic cells	FCER2	ITGAX_ITGB2	FCER2A - (ITGAX+ITGB2)	CD23	Cell-Cell Contact	3.01851e-07	3.56095e-08	Decreased	0	0
T cells	Dendritic cells	FCER2	ITGAX_ITGB2	FCER2A - (ITGAX+ITGB2)	CD23	Cell-Cell Contact	3.10022e-07	0	Decreased	0	1
B cells	Eosinophils	FCER2	ITGAX_ITGB2	FCER2A - (ITGAX+ITGB2)	CD23	Cell-Cell Contact	4.57359e-07	0	Decreased	0	1
Megakaryocytes	Eosinophils	FCER2	ITGAX_ITGB2	FCER2A - (ITGAX+ITGB2)	CD23	Cell-Cell Contact	7.44935e-08	0	Decreased	0	1
T cells	Eosinophils	FCER2	ITGAX_ITGB2	FCER2A - (ITGAX+ITGB2)	CD23	Cell-Cell Contact	7.65238e-08	0	Decreased	0	1
B cells	Monocytes	FCER2	ITGAX_ITGB2	FCER2A - (ITGAX+ITGB2)	CD23	Cell-Cell Contact	1.93795e-06	0	Decreased	0	1
Megakaryocytes	Monocytes	FCER2	ITGAX_ITGB2	FCER2A - (ITGAX+ITGB2)	CD23	Cell-Cell Contact	3.15689e-07	0	Decreased	0	1
T cells	Monocytes	FCER2	ITGAX_ITGB2	FCER2A - (ITGAX+ITGB2)	CD23	Cell-Cell Contact	3.24188e-07	0	Decreased	0	1
Dendritic cells	Dendritic cells	FLT3LG	FLT3	FLT3L - FLT3	FLT3	Secreted Signaling	4.15691e-07	0	Decreased	0	1
Monocytes	Dendritic cells	FLT3LG	FLT3	FLT3L - FLT3	FLT3	Secreted Signaling	5.26432e-07	0	Decreased	0	1
Megakaryocytes	Dendritic cells	FLT3LG	FLT3	FLT3L - FLT3	FLT3	Secreted Signaling	7.6942e-08	0	Decreased	0	1
NK cells	Dendritic cells	FLT3LG	FLT3	FLT3L - FLT3	FLT3	Secreted Signaling	3.76906e-07	0	Decreased	0	1
T cells	Dendritic cells	FLT3LG	FLT3	FLT3L - FLT3	FLT3	Secreted Signaling	5.96919e-06	0	Decreased	0	1
NK cells	Megakaryocytes	GZMA	F2R	GZMA - F2R	PARs	Secreted Signaling	2.30142e-07	0	Decreased	0	1
NK cells	NK cells	GZMA	F2R	GZMA - F2R	PARs	Secreted Signaling	6.41729e-08	4.22867e-08	Decreased	0	0
NK cells	T cells	GZMA	F2R	GZMA - F2R	PARs	Secreted Signaling	7.41943e-06	6.86389e-06	Decreased	0	0
Eosinophils	T cells	HLA-DMB	CD4	HLA-DMB - CD4	MHC-II	Cell-Cell Contact	6.84564e-06	0	Decreased	0	1
Dendritic cells	T cells	HLA-DOB	CD4	HLA-DOB - CD4	MHC-II	Cell-Cell Contact	1.1028e-06	0	Decreased	0.03	1
NK cells	T cells	HLA-DQA1	CD4	HLA-DQA1 - CD4	MHC-II	Cell-Cell Contact	9.89737e-06	0	Decreased	0	1
Dendritic cells	Eosinophils	ICAM1	ITGAL_ITGB2	ICAM1 - (ITGAL+ITGB2)	ICAM	Cell-Cell Contact	8.75258e-08	0	Decreased	0	1
Monocytes	Eosinophils	ICAM1	ITGAL_ITGB2	ICAM1 - (ITGAL+ITGB2)	ICAM	Cell-Cell Contact	1.71944e-07	0	Decreased	0	1
Dendritic cells	Eosinophils	ICAM1	ITGAM_ITGB2	ICAM1 - (ITGAM+ITGB2)	ICAM	Cell-Cell Contact	1.09032e-07	0	Decreased	0	1
Monocytes	Eosinophils	ICAM1	ITGAM_ITGB2	ICAM1 - (ITGAM+ITGB2)	ICAM	Cell-Cell Contact	2.14195e-07	0	Decreased	0	1
Dendritic cells	Eosinophils	ICAM1	ITGAX_ITGB2	ICAM1 - (ITGAX+ITGB2)	ICAM	Cell-Cell Contact	7.8306e-08	0	Decreased	0	1
Monocytes	Eosinophils	ICAM1	ITGAX_ITGB2	ICAM1 - (ITGAX+ITGB2)	ICAM	Cell-Cell Contact	1.53831e-07	0	Decreased	0	1
Dendritic cells	Monocytes	ICAM1	ITGAX_ITGB2	ICAM1 - (ITGAX+ITGB2)	ICAM	Cell-Cell Contact	3.31827e-07	0	Decreased	0	1
Monocytes	Monocytes	ICAM1	ITGAX_ITGB2	ICAM1 - (ITGAX+ITGB2)	ICAM	Cell-Cell Contact	6.51847e-07	0	Decreased	0	1
Dendritic cells	NK cells	IL10	IL10RA_IL10RB	IL10 - (IL10RA+IL10RB)	IL10	Secreted Signaling	1.48381e-08	0	Decreased	0	1
B cells	Megakaryocytes	LAMB2	ITGA6_ITGB1	LAMB2 - (ITGA6+ITGB1)	LAMININ	ECM-Receptor	7.94889e-06	4.97254e-06	Decreased	0	0
B cells	Neutrophils	LAMB2	ITGA9_ITGB1	LAMB2 - (ITGA9+ITGB1)	LAMININ	ECM-Receptor	2.70605e-07	0	Decreased	0	1
Dendritic cells	Eosinophils	LGALS9	CD44	LGALS9 - CD44	GALECTIN	Secreted Signaling	1.06433e-06	4.35008e-07	Decreased	0	0
Monocytes	Eosinophils	LGALS9	CD44	LGALS9 - CD44	GALECTIN	Secreted Signaling	2.43433e-06	1.70964e-06	Decreased	0	0
Dendritic cells	Megakaryocytes	LGALS9	CD44	LGALS9 - CD44	GALECTIN	Secreted Signaling	1.67247e-06	6.34681e-07	Decreased	0	0
Monocytes	Megakaryocytes	LGALS9	CD44	LGALS9 - CD44	GALECTIN	Secreted Signaling	3.82585e-06	2.497e-06	Decreased	0	0
Dendritic cells	NK cells	LGALS9	CD44	LGALS9 - CD44	GALECTIN	Secreted Signaling	1.26591e-06	9.37706e-07	Decreased	0	0
Dendritic cells	Eosinophils	LGALS9	PTPRC	LGALS9 - CD45	GALECTIN	Secreted Signaling	1.93375e-06	9.23464e-07	Decreased	0	0
Monocytes	Eosinophils	LGALS9	PTPRC	LGALS9 - CD45	GALECTIN	Secreted Signaling	4.42211e-06	3.62121e-06	Decreased	0	0
Dendritic cells	Megakaryocytes	LGALS9	PTPRC	LGALS9 - CD45	GALECTIN	Secreted Signaling	9.06989e-06	3.04656e-06	Decreased	0	0
Monocytes	Megakaryocytes	LGALS9	PTPRC	LGALS9 - CD45	GALECTIN	Secreted Signaling	2.0742e-05	1.19426e-05	Decreased	0	0
Dendritic cells	Neutrophils	LGALS9	PTPRC	LGALS9 - CD45	GALECTIN	Secreted Signaling	3.66725e-06	3.58425e-06	Decreased	0	0
Dendritic cells	NK cells	LGALS9	PTPRC	LGALS9 - CD45	GALECTIN	Secreted Signaling	4.3545e-06	3.22461e-06	Decreased	0	0
Dendritic cells	T cells	LGALS9	PTPRC	LGALS9 - CD45	GALECTIN	Secreted Signaling	0.000189047	0.000159748	Decreased	0	0
Dendritic cells	B cells	LGALS9	HAVCR2	LGALS9 - HAVCR2	GALECTIN	Secreted Signaling	2.06394e-06	1.96993e-06	Decreased	0	0
Dendritic cells	Dendritic cells	LGALS9	HAVCR2	LGALS9 - HAVCR2	GALECTIN	Secreted Signaling	1.92672e-06	1.91948e-06	Decreased	0	0
Dendritic cells	Monocytes	LGALS9	HAVCR2	LGALS9 - HAVCR2	GALECTIN	Secreted Signaling	3.22527e-06	2.813e-06	Decreased	0	0
Dendritic cells	Megakaryocytes	LGALS9	HAVCR2	LGALS9 - HAVCR2	GALECTIN	Secreted Signaling	2.8292e-07	3.89743e-08	Decreased	0	0
Monocytes	Megakaryocytes	LGALS9	HAVCR2	LGALS9 - HAVCR2	GALECTIN	Secreted Signaling	6.47224e-07	1.53473e-07	Decreased	0	0
Dendritic cells	NK cells	LGALS9	HAVCR2	LGALS9 - HAVCR2	GALECTIN	Secreted Signaling	4.08999e-07	1.80574e-07	Decreased	0	0
Monocytes	NK cells	LGALS9	HAVCR2	LGALS9 - HAVCR2	GALECTIN	Secreted Signaling	9.3563e-07	7.10893e-07	Decreased	0	0
Dendritic cells	T cells	LGALS9	HAVCR2	LGALS9 - HAVCR2	GALECTIN	Secreted Signaling	8.68205e-06	5.81638e-06	Decreased	0	0
Dendritic cells	Megakaryocytes	LPAR1	ADGRE5	LPAR1 - ADGRE5	ADGRE	Cell-Cell Contact	6.11888e-07	4.02082e-07	Decreased	0	0
Eosinophils	Monocytes	LTB4-LTA4H	LTB4R	LTB4-LTA4H - LTB4R	CysLTs	Non-protein Signaling	1.16799e-06	9.75182e-07	Decreased	0	0
Megakaryocytes	B cells	MIF	CD74_CD44	MIF - (CD74+CD44)	MIF	Secreted Signaling	6.72045e-05	0	Decreased	0	1
Megakaryocytes	Dendritic cells	MIF	CD74_CD44	MIF - (CD74+CD44)	MIF	Secreted Signaling	1.75279e-05	1.57039e-05	Decreased	0	0
Dendritic cells	Monocytes	MIF	CD74_CD44	MIF - (CD74+CD44)	MIF	Secreted Signaling	3.2275e-05	0	Decreased	0	1
Dendritic cells	B cells	MIF	CD74_CXCR4	MIF - (CD74+CXCR4)	MIF	Secreted Signaling	5.43734e-05	0	Decreased	0	1
B cells	Dendritic cells	MIF	CD74_CXCR4	MIF - (CD74+CXCR4)	MIF	Secreted Signaling	7.26667e-05	0	Decreased	0	1
Dendritic cells	Dendritic cells	MIF	CD74_CXCR4	MIF - (CD74+CXCR4)	MIF	Secreted Signaling	6.61353e-06	0	Decreased	0	1
Monocytes	Dendritic cells	MIF	CD74_CXCR4	MIF - (CD74+CXCR4)	MIF	Secreted Signaling	1.43915e-05	0	Decreased	0	1
Megakaryocytes	Dendritic cells	MIF	CD74_CXCR4	MIF - (CD74+CXCR4)	MIF	Secreted Signaling	6.65018e-06	0	Decreased	0	1
B cells	Monocytes	MIF	CD74_CXCR4	MIF - (CD74+CXCR4)	MIF	Secreted Signaling	8.7368e-05	0	Decreased	0	1
NK cells	Monocytes	MIF	CD74_CXCR4	MIF - (CD74+CXCR4)	MIF	Secreted Signaling	6.91726e-06	0	Decreased	0	1
T cells	Monocytes	MIF	CD74_CXCR4	MIF - (CD74+CXCR4)	MIF	Secreted Signaling	0.000175321	0	Decreased	0	1
Monocytes	Monocytes	MPZL1	MPZL1	MPZL1 - MPZL1	MPZ	Cell-Cell Contact	9.78246e-08	8.64884e-08	Decreased	0	0
B cells	Monocytes	PECAM1	CD38	PECAM1 - CD38	PECAM2	Cell-Cell Contact	5.16881e-05	0	Decreased	0	1
Neutrophils	B cells	PECAM1	PECAM1	PECAM1 - PECAM1	PECAM1	Cell-Cell Contact	3.36096e-06	0	Decreased	0.01	1
B cells	Neutrophils	PECAM1	PECAM1	PECAM1 - PECAM1	PECAM1	Cell-Cell Contact	3.36096e-06	0	Decreased	0.01	1
Neutrophils	Neutrophils	PECAM1	PECAM1	PECAM1 - PECAM1	PECAM1	Cell-Cell Contact	2.3601e-07	0	Decreased	0.01	1
Dendritic cells	Neutrophils	PGE2-PTGES3	PTGER2	PGE2-PTGES3 - PTGER2	Prostaglandin	Non-protein Signaling	3.90555e-07	3.7452e-07	Decreased	0	0
Eosinophils	Neutrophils	PGE2-PTGES3	PTGER2	PGE2-PTGES3 - PTGER2	Prostaglandin	Non-protein Signaling	5.93613e-09	4.74316e-09	Decreased	0	0
Eosinophils	B cells	PTPRC	CD22	PTPRC - CD22	CD45	Cell-Cell Contact	7.09617e-05	6.94851e-05	Decreased	0	0
Megakaryocytes	B cells	PTPRC	CD22	PTPRC - CD22	CD45	Cell-Cell Contact	0.000334245	0.000228292	Decreased	0	0
Eosinophils	Dendritic cells	PTPRC	CD22	PTPRC - CD22	CD45	Cell-Cell Contact	1.4554e-06	0	Decreased	0.04	1
Eosinophils	B cells	PTPRC	MRC1	PTPRC - MRC1	CD45	Cell-Cell Contact	1.78982e-05	1.15009e-05	Decreased	0	0
Megakaryocytes	B cells	PTPRC	MRC1	PTPRC - MRC1	CD45	Cell-Cell Contact	8.39656e-05	3.79338e-05	Decreased	0	0
NK cells	B cells	PTPRC	MRC1	PTPRC - MRC1	CD45	Cell-Cell Contact	4.0307e-05	4.01326e-05	Decreased	0	0
Eosinophils	Dendritic cells	PTPRC	MRC1	PTPRC - MRC1	CD45	Cell-Cell Contact	1.3014e-05	9.83857e-06	Decreased	0	0
Megakaryocytes	Dendritic cells	PTPRC	MRC1	PTPRC - MRC1	CD45	Cell-Cell Contact	6.1442e-05	3.22842e-05	Decreased	0	0
Eosinophils	Monocytes	PTPRC	MRC1	PTPRC - MRC1	CD45	Cell-Cell Contact	1.37102e-05	7.03888e-06	Decreased	0	0
Megakaryocytes	Monocytes	PTPRC	MRC1	PTPRC - MRC1	CD45	Cell-Cell Contact	6.44686e-05	2.31942e-05	Decreased	0	0
NK cells	Monocytes	PTPRC	MRC1	PTPRC - MRC1	CD45	Cell-Cell Contact	3.09023e-05	2.44899e-05	Decreased	0	0
T cells	Monocytes	PTPRC	MRC1	PTPRC - MRC1	CD45	Cell-Cell Contact	0.00134115	0.00121349	Decreased	0	0
Eosinophils	NK cells	SEMA7A	ITGB1_ITGA1	SEMA7A - (ITGB1+ITGA1)	SEMA7	Cell-Cell Contact	6.06426e-07	8.31118e-08	Decreased	0	0
Eosinophils	T cells	SEMA7A	ITGB1_ITGA1	SEMA7A - (ITGB1+ITGA1)	SEMA7	Cell-Cell Contact	2.14304e-05	8.96458e-06	Decreased	0	0
Eosinophils	B cells	SEMA7A	PLXNC1	SEMA7A - PLXNC1	SEMA7	Cell-Cell Contact	9.46171e-06	5.37282e-06	Decreased	0	0
Eosinophils	Dendritic cells	SEMA7A	PLXNC1	SEMA7A - PLXNC1	SEMA7	Cell-Cell Contact	5.3424e-06	2.55291e-06	Decreased	0	0
Eosinophils	Eosinophils	SEMA7A	PLXNC1	SEMA7A - PLXNC1	SEMA7	Cell-Cell Contact	1.15724e-06	2.67417e-07	Decreased	0	0
Eosinophils	Monocytes	SEMA7A	PLXNC1	SEMA7A - PLXNC1	SEMA7	Cell-Cell Contact	1.54255e-05	8.13864e-06	Decreased	0	0
Eosinophils	Megakaryocytes	SEMA7A	PLXNC1	SEMA7A - PLXNC1	SEMA7	Cell-Cell Contact	2.85003e-07	7.11821e-08	Decreased	0	0
Eosinophils	Neutrophils	SEMA7A	PLXNC1	SEMA7A - PLXNC1	SEMA7	Cell-Cell Contact	1.47767e-06	6.36769e-07	Decreased	0	0
Eosinophils	NK cells	SEMA7A	PLXNC1	SEMA7A - PLXNC1	SEMA7	Cell-Cell Contact	7.13668e-07	2.64809e-07	Decreased	0	0
Eosinophils	T cells	SEMA7A	PLXNC1	SEMA7A - PLXNC1	SEMA7	Cell-Cell Contact	1.52045e-05	5.08577e-06	Decreased	0	0
Eosinophils	Dendritic cells	TGFB1	ACVR1_TGFbR	TGFB1 - (ACVR1+TGFBR1)	TGFb	Secreted Signaling	3.23199e-06	2.79598e-06	Decreased	0	0
Megakaryocytes	Dendritic cells	TGFB1	ACVR1_TGFbR	TGFB1 - (ACVR1+TGFBR1)	TGFb	Secreted Signaling	6.03475e-06	3.81629e-06	Decreased	0	0
Neutrophils	Dendritic cells	TGFB1	ACVR1_TGFbR	TGFB1 - (ACVR1+TGFBR1)	TGFb	Secreted Signaling	1.75579e-06	0	Decreased	0.04	1
Eosinophils	Monocytes	TGFB1	ACVR1_TGFbR	TGFB1 - (ACVR1+TGFBR1)	TGFb	Secreted Signaling	7.62937e-06	5.8377e-06	Decreased	0	0
Megakaryocytes	Monocytes	TGFB1	ACVR1_TGFbR	TGFB1 - (ACVR1+TGFBR1)	TGFb	Secreted Signaling	1.42567e-05	7.9543e-06	Decreased	0	0
Neutrophils	Monocytes	TGFB1	ACVR1_TGFbR	TGFB1 - (ACVR1+TGFBR1)	TGFb	Secreted Signaling	4.14846e-06	0	Decreased	0	1
B cells	Megakaryocytes	TGFB1	ACVR1_TGFbR	TGFB1 - (ACVR1+TGFBR1)	TGFb	Secreted Signaling	3.36696e-05	0	Decreased	0.01	1
Dendritic cells	Megakaryocytes	TGFB1	ACVR1_TGFbR	TGFB1 - (ACVR1+TGFBR1)	TGFb	Secreted Signaling	4.86082e-06	1.83949e-06	Decreased	0	0.02
Eosinophils	Megakaryocytes	TGFB1	ACVR1_TGFbR	TGFB1 - (ACVR1+TGFBR1)	TGFb	Secreted Signaling	1.17558e-06	1.99294e-07	Decreased	0	0.02
Monocytes	Megakaryocytes	TGFB1	ACVR1_TGFbR	TGFB1 - (ACVR1+TGFBR1)	TGFb	Secreted Signaling	9.64847e-06	0	Decreased	0.01	1
Eosinophils	T cells	TGFB1	ACVR1_TGFbR	TGFB1 - (ACVR1+TGFBR1)	TGFb	Secreted Signaling	2.31447e-05	1.18195e-05	Decreased	0	0
NK cells	T cells	TGFB1	ACVR1_TGFbR	TGFB1 - (ACVR1+TGFBR1)	TGFb	Secreted Signaling	2.74625e-05	2.10871e-05	Decreased	0.02	0
Eosinophils	Monocytes	TGFB1	ACVR1B_TGFbR2	TGFB1 - (ACVR1B+TGFBR2)	TGFb	Secreted Signaling	6.53786e-06	5.57746e-06	Decreased	0	0
Megakaryocytes	Monocytes	TGFB1	ACVR1B_TGFbR2	TGFB1 - (ACVR1B+TGFBR2)	TGFb	Secreted Signaling	1.21832e-05	7.58104e-06	Decreased	0	0
Neutrophils	Monocytes	TGFB1	ACVR1B_TGFbR2	TGFB1 - (ACVR1B+TGFBR2)	TGFb	Secreted Signaling	3.78649e-06	1.96795e-06	Decreased	0	0
Eosinophils	B cells	TGFB1	TGFbR1_R2	TGFB1 - (TGFBR1+TGFBR2)	TGFb	Secreted Signaling	2.78823e-05	2.51621e-05	Decreased	0	0
Eosinophils	Dendritic cells	TGFB1	TGFbR1_R2	TGFB1 - (TGFBR1+TGFBR2)	TGFb	Secreted Signaling	6.17552e-06	4.96133e-06	Decreased	0	0
Megakaryocytes	Dendritic cells	TGFB1	TGFbR1_R2	TGFB1 - (TGFBR1+TGFBR2)	TGFb	Secreted Signaling	1.16464e-05	6.83463e-06	Decreased	0	0
Dendritic cells	Eosinophils	TGFB1	TGFbR1_R2	TGFB1 - (TGFBR1+TGFBR2)	TGFb	Secreted Signaling	1.74435e-06	0	Decreased	0.04	1
Eosinophils	Eosinophils	TGFB1	TGFbR1_R2	TGFB1 - (TGFBR1+TGFBR2)	TGFb	Secreted Signaling	4.20761e-07	0	Decreased	0	1
Monocytes	Eosinophils	TGFB1	TGFbR1_R2	TGFB1 - (TGFBR1+TGFBR2)	TGFb	Secreted Signaling	3.89628e-06	0	Decreased	0.02	1
Eosinophils	Monocytes	TGFB1	TGFbR1_R2	TGFB1 - (TGFBR1+TGFBR2)	TGFb	Secreted Signaling	1.42683e-05	1.13332e-05	Decreased	0	0
Megakaryocytes	Monocytes	TGFB1	TGFbR1_R2	TGFB1 - (TGFBR1+TGFBR2)	TGFb	Secreted Signaling	2.68705e-05	1.55273e-05	Decreased	0	0
Neutrophils	Monocytes	TGFB1	TGFbR1_R2	TGFB1 - (TGFBR1+TGFBR2)	TGFb	Secreted Signaling	8.36547e-06	0	Decreased	0.01	1
Eosinophils	Megakaryocytes	TGFB1	TGFbR1_R2	TGFB1 - (TGFBR1+TGFBR2)	TGFb	Secreted Signaling	1.51173e-06	4.47449e-07	Decreased	0	0.02
B cells	NK cells	TGFB1	TGFbR1_R2	TGFB1 - (TGFBR1+TGFBR2)	TGFb	Secreted Signaling	3.12666e-05	0	Decreased	0	1
Eosinophils	NK cells	TGFB1	TGFbR1_R2	TGFB1 - (TGFBR1+TGFBR2)	TGFb	Secreted Signaling	1.08758e-06	6.06368e-07	Decreased	0	0
NK cells	NK cells	TGFB1	TGFbR1_R2	TGFB1 - (TGFBR1+TGFBR2)	TGFb	Secreted Signaling	1.29562e-06	1.08651e-06	Decreased	0.04	0.05
Eosinophils	T cells	TGFB1	TGFbR1_R2	TGFB1 - (TGFBR1+TGFBR2)	TGFb	Secreted Signaling	3.115e-05	1.86041e-05	Decreased	0	0.04
Neutrophils	Dendritic cells	THBS1	CD36	THBS1 - CD36	THBS	ECM-Receptor	9.77736e-06	0	Decreased	0	1
Neutrophils	Monocytes	THBS1	CD36	THBS1 - CD36	THBS	ECM-Receptor	2.21128e-05	0	Decreased	0	1
Monocytes	Neutrophils	THBS1	CD36	THBS1 - CD36	THBS	ECM-Receptor	1.49515e-06	0	Decreased	0	1
Neutrophils	Neutrophils	THBS1	CD36	THBS1 - CD36	THBS	ECM-Receptor	1.14487e-07	0	Decreased	0	1
Neutrophils	B cells	THBS1	CD47	THBS1 - CD47	THBS	ECM-Receptor	4.5702e-05	0	Decreased	0	1
Neutrophils	Dendritic cells	THBS1	CD47	THBS1 - CD47	THBS	ECM-Receptor	6.6072e-06	0	Decreased	0	1
Neutrophils	Eosinophils	THBS1	CD47	THBS1 - CD47	THBS	ECM-Receptor	4.03054e-07	0	Decreased	0	1
Neutrophils	Monocytes	THBS1	CD47	THBS1 - CD47	THBS	ECM-Receptor	1.44529e-05	0	Decreased	0	1
Neutrophils	Megakaryocytes	THBS1	CD47	THBS1 - CD47	THBS	ECM-Receptor	4.49117e-06	0	Decreased	0	1
Neutrophils	Neutrophils	THBS1	CD47	THBS1 - CD47	THBS	ECM-Receptor	1.55807e-06	0	Decreased	0	1
Neutrophils	NK cells	THBS1	CD47	THBS1 - CD47	THBS	ECM-Receptor	2.9209e-06	0	Decreased	0	1
Neutrophils	T cells	THBS1	CD47	THBS1 - CD47	THBS	ECM-Receptor	9.82216e-05	0	Decreased	0	1
Dendritic cells	Dendritic cells	TNF	TNFRSF1A	TNF - TNFRSF1A	TNF	Secreted Signaling	2.64763e-08	4.77533e-09	Decreased	0	0
Monocytes	Dendritic cells	TNF	TNFRSF1A	TNF - TNFRSF1A	TNF	Secreted Signaling	2.29041e-08	0	Decreased	0	1
Dendritic cells	Monocytes	TNF	TNFRSF1A	TNF - TNFRSF1A	TNF	Secreted Signaling	2.88616e-07	3.46993e-08	Decreased	0	0
Monocytes	Monocytes	TNF	TNFRSF1A	TNF - TNFRSF1A	TNF	Secreted Signaling	2.49688e-07	0	Decreased	0	1
Dendritic cells	Neutrophils	TNF	TNFRSF1A	TNF - TNFRSF1A	TNF	Secreted Signaling	9.72073e-08	2.06339e-08	Decreased	0	0
Monocytes	Neutrophils	TNF	TNFRSF1A	TNF - TNFRSF1A	TNF	Secreted Signaling	8.41027e-08	0	Decreased	0	1
Dendritic cells	B cells	TNF	TNFRSF1B	TNF - TNFRSF1B	TNF	Secreted Signaling	5.41888e-06	6.08069e-07	Decreased	0	0
Monocytes	B cells	TNF	TNFRSF1B	TNF - TNFRSF1B	TNF	Secreted Signaling	4.68921e-06	0	Decreased	0	1
Dendritic cells	Dendritic cells	TNF	TNFRSF1B	TNF - TNFRSF1B	TNF	Secreted Signaling	2.7517e-06	2.86151e-07	Decreased	0	0
Monocytes	Dendritic cells	TNF	TNFRSF1B	TNF - TNFRSF1B	TNF	Secreted Signaling	2.38346e-06	0	Decreased	0	1
Dendritic cells	Eosinophils	TNF	TNFRSF1B	TNF - TNFRSF1B	TNF	Secreted Signaling	1.81039e-07	9.42804e-09	Decreased	0	0
Monocytes	Eosinophils	TNF	TNFRSF1B	TNF - TNFRSF1B	TNF	Secreted Signaling	1.567e-07	0	Decreased	0	1
Dendritic cells	Monocytes	TNF	TNFRSF1B	TNF - TNFRSF1B	TNF	Secreted Signaling	6.49184e-06	6.44144e-07	Decreased	0	0
Monocytes	Monocytes	TNF	TNFRSF1B	TNF - TNFRSF1B	TNF	Secreted Signaling	5.62358e-06	0	Decreased	0	1
Dendritic cells	Megakaryocytes	TNF	TNFRSF1B	TNF - TNFRSF1B	TNF	Secreted Signaling	1.64959e-07	1.52481e-08	Decreased	0	0
Monocytes	Megakaryocytes	TNF	TNFRSF1B	TNF - TNFRSF1B	TNF	Secreted Signaling	1.42715e-07	0	Decreased	0	1
Dendritic cells	Neutrophils	TNF	TNFRSF1B	TNF - TNFRSF1B	TNF	Secreted Signaling	3.20096e-07	2.83215e-08	Decreased	0	0
Monocytes	Neutrophils	TNF	TNFRSF1B	TNF - TNFRSF1B	TNF	Secreted Signaling	2.77032e-07	0	Decreased	0	1
Dendritic cells	NK cells	TNF	TNFRSF1B	TNF - TNFRSF1B	TNF	Secreted Signaling	3.29056e-07	2.83675e-08	Decreased	0	0
Monocytes	NK cells	TNF	TNFRSF1B	TNF - TNFRSF1B	TNF	Secreted Signaling	2.8478e-07	0	Decreased	0	1
Dendritic cells	T cells	TNF	TNFRSF1B	TNF - TNFRSF1B	TNF	Secreted Signaling	6.93297e-06	8.08547e-07	Decreased	0	0
Monocytes	T cells	TNF	TNFRSF1B	TNF - TNFRSF1B	TNF	Secreted Signaling	5.99878e-06	0	Decreased	0	1
DUSP4+ B cells	AGO2+ B cells	ITGAV_ITGB1	ADGRE5	(ITGAV+ITGB1) - ADGRE5	ADGRE	Cell-Cell Contact	4.91727e-06	0	Decreased	0	1
JCHAIN+ B cells	AGO2+ B cells	ITGAV_ITGB1	ADGRE5	(ITGAV+ITGB1) - ADGRE5	ADGRE	Cell-Cell Contact	2.74945e-06	0	Decreased	0	1
PAX5+ B cells	AGO2+ B cells	ITGAV_ITGB1	ADGRE5	(ITGAV+ITGB1) - ADGRE5	ADGRE	Cell-Cell Contact	1.94376e-06	0	Decreased	0.02	1
VCAN+ B cells	AGO2+ B cells	ITGAV_ITGB1	ADGRE5	(ITGAV+ITGB1) - ADGRE5	ADGRE	Cell-Cell Contact	3.25382e-06	0	Decreased	0	1
DUSP4+ B cells	CD24+ B cells	ITGAV_ITGB1	ADGRE5	(ITGAV+ITGB1) - ADGRE5	ADGRE	Cell-Cell Contact	0.000237145	0.000266183	Increased	0	0
JCHAIN+ B cells	CD24+ B cells	ITGAV_ITGB1	ADGRE5	(ITGAV+ITGB1) - ADGRE5	ADGRE	Cell-Cell Contact	0.000132645	0.000144296	Increased	0	0
PAX5+ B cells	CD24+ B cells	ITGAV_ITGB1	ADGRE5	(ITGAV+ITGB1) - ADGRE5	ADGRE	Cell-Cell Contact	9.37271e-05	0.000202949	Increased	0	0
VCAN+ B cells	CD24+ B cells	ITGAV_ITGB1	ADGRE5	(ITGAV+ITGB1) - ADGRE5	ADGRE	Cell-Cell Contact	0.000156971	0.000242569	Increased	0	0
JCHAIN+ B cells	DUSP4+ B cells	ITGAV_ITGB1	ADGRE5	(ITGAV+ITGB1) - ADGRE5	ADGRE	Cell-Cell Contact	2.01709e-05	2.59785e-05	Increased	0	0
VCAN+ B cells	DUSP4+ B cells	ITGAV_ITGB1	ADGRE5	(ITGAV+ITGB1) - ADGRE5	ADGRE	Cell-Cell Contact	2.38648e-05	4.36747e-05	Increased	0	0
DUSP4+ B cells	JCHAIN+ B cells	ITGAV_ITGB1	ADGRE5	(ITGAV+ITGB1) - ADGRE5	ADGRE	Cell-Cell Contact	5.94355e-05	4.55881e-05	Decreased	0	0
JCHAIN+ B cells	JCHAIN+ B cells	ITGAV_ITGB1	ADGRE5	(ITGAV+ITGB1) - ADGRE5	ADGRE	Cell-Cell Contact	3.30971e-05	2.4466e-05	Decreased	0	0
PAX5+ B cells	JCHAIN+ B cells	ITGAV_ITGB1	ADGRE5	(ITGAV+ITGB1) - ADGRE5	ADGRE	Cell-Cell Contact	2.35359e-05	3.465e-05	Increased	0	0
VCAN+ B cells	JCHAIN+ B cells	ITGAV_ITGB1	ADGRE5	(ITGAV+ITGB1) - ADGRE5	ADGRE	Cell-Cell Contact	3.91869e-05	4.11104e-05	Increased	0	0
DUSP4+ B cells	PAX5+ B cells	ITGAV_ITGB1	ADGRE5	(ITGAV+ITGB1) - ADGRE5	ADGRE	Cell-Cell Contact	6.57598e-05	7.22009e-05	Increased	0	0
JCHAIN+ B cells	PAX5+ B cells	ITGAV_ITGB1	ADGRE5	(ITGAV+ITGB1) - ADGRE5	ADGRE	Cell-Cell Contact	3.67243e-05	3.893e-05	Increased	0	0
PAX5+ B cells	PAX5+ B cells	ITGAV_ITGB1	ADGRE5	(ITGAV+ITGB1) - ADGRE5	ADGRE	Cell-Cell Contact	2.6008e-05	5.49574e-05	Increased	0	0
VCAN+ B cells	PAX5+ B cells	ITGAV_ITGB1	ADGRE5	(ITGAV+ITGB1) - ADGRE5	ADGRE	Cell-Cell Contact	4.34672e-05	6.54277e-05	Increased	0	0
DUSP4+ B cells	RUNX1T1+ B cells	ITGAV_ITGB1	ADGRE5	(ITGAV+ITGB1) - ADGRE5	ADGRE	Cell-Cell Contact	3.70889e-05	3.87243e-05	Increased	0	0.02
JCHAIN+ B cells	RUNX1T1+ B cells	ITGAV_ITGB1	ADGRE5	(ITGAV+ITGB1) - ADGRE5	ADGRE	Cell-Cell Contact	2.07743e-05	2.10335e-05	Increased	0	0
VCAN+ B cells	RUNX1T1+ B cells	ITGAV_ITGB1	ADGRE5	(ITGAV+ITGB1) - ADGRE5	ADGRE	Cell-Cell Contact	2.45802e-05	3.53614e-05	Increased	0	0
CD24+ B cells	VCAN+ B cells	ITGAV_ITGB1	ADGRE5	(ITGAV+ITGB1) - ADGRE5	ADGRE	Cell-Cell Contact	7.14745e-05	0.000120255	Increased	0	0
DUSP4+ B cells	VCAN+ B cells	ITGAV_ITGB1	ADGRE5	(ITGAV+ITGB1) - ADGRE5	ADGRE	Cell-Cell Contact	0.000185736	0.000167511	Decreased	0	0
JCHAIN+ B cells	VCAN+ B cells	ITGAV_ITGB1	ADGRE5	(ITGAV+ITGB1) - ADGRE5	ADGRE	Cell-Cell Contact	0.000102197	8.81426e-05	Decreased	0	0
PAX5+ B cells	VCAN+ B cells	ITGAV_ITGB1	ADGRE5	(ITGAV+ITGB1) - ADGRE5	ADGRE	Cell-Cell Contact	7.39351e-05	0.000126534	Increased	0	0
RUNX1T1+ B cells	VCAN+ B cells	ITGAV_ITGB1	ADGRE5	(ITGAV+ITGB1) - ADGRE5	ADGRE	Cell-Cell Contact	2.90435e-05	0	Decreased	0	1
VCAN+ B cells	VCAN+ B cells	ITGAV_ITGB1	ADGRE5	(ITGAV+ITGB1) - ADGRE5	ADGRE	Cell-Cell Contact	0.000121166	0.00014798	Increased	0	0
DUSP4+ B cells	DUSP4+ B cells	ITGAV_ITGB1	ADGRE5	(ITGAV+ITGB1) - ADGRE5	ADGRE	Cell-Cell Contact	0	4.78332e-05	Increased	1	0
PAX5+ B cells	DUSP4+ B cells	ITGAV_ITGB1	ADGRE5	(ITGAV+ITGB1) - ADGRE5	ADGRE	Cell-Cell Contact	0	3.64911e-05	Increased	1	0
PAX5+ B cells	RUNX1T1+ B cells	ITGAV_ITGB1	ADGRE5	(ITGAV+ITGB1) - ADGRE5	ADGRE	Cell-Cell Contact	0	2.9543e-05	Increased	1	0
DUSP4+ B cells	VCAN+ B cells	12oxoLTB4-PTGR1	LTB4R	12oxoLTB4-PTGR1 - LTB4R	12oxoLTB4	Non-protein Signaling	0	7.84427e-08	Increased	1	0
JCHAIN+ B cells	VCAN+ B cells	12oxoLTB4-PTGR1	LTB4R	12oxoLTB4-PTGR1 - LTB4R	12oxoLTB4	Non-protein Signaling	0	8.88755e-07	Increased	1	0
PAX5+ B cells	VCAN+ B cells	12oxoLTB4-PTGR1	LTB4R	12oxoLTB4-PTGR1 - LTB4R	12oxoLTB4	Non-protein Signaling	0	6.78329e-08	Increased	1	0
VCAN+ B cells	VCAN+ B cells	12oxoLTB4-PTGR1	LTB4R	12oxoLTB4-PTGR1 - LTB4R	12oxoLTB4	Non-protein Signaling	0	9.49536e-07	Increased	1	0
VCAN+ B cells	VCAN+ B cells	ADORA3	ENTPD1	ADORA3 - ENTPD1	CD39	Cell-Cell Contact	2.22204e-07	1.06068e-06	Increased	0	0
AGO2+ B cells	JCHAIN+ B cells	ANGPTL1	ITGA1_ITGB1	ANGPTL1 - (ITGA1+ITGB1)	ANGPTL	Secreted Signaling	1.00552e-06	1.97363e-06	Increased	0	0
BACH2+ B cells	JCHAIN+ B cells	ANGPTL1	ITGA1_ITGB1	ANGPTL1 - (ITGA1+ITGB1)	ANGPTL	Secreted Signaling	2.20607e-05	4.51572e-05	Increased	0	0
CD24+ B cells	JCHAIN+ B cells	ANGPTL1	ITGA1_ITGB1	ANGPTL1 - (ITGA1+ITGB1)	ANGPTL	Secreted Signaling	2.7186e-05	5.47329e-05	Increased	0	0
DUSP4+ B cells	JCHAIN+ B cells	ANGPTL1	ITGA1_ITGB1	ANGPTL1 - (ITGA1+ITGB1)	ANGPTL	Secreted Signaling	1.49218e-05	1.54821e-05	Increased	0	0
JCHAIN+ B cells	JCHAIN+ B cells	ANGPTL1	ITGA1_ITGB1	ANGPTL1 - (ITGA1+ITGB1)	ANGPTL	Secreted Signaling	5.62883e-07	0	Decreased	0	1
PAX5+ B cells	JCHAIN+ B cells	ANGPTL1	ITGA1_ITGB1	ANGPTL1 - (ITGA1+ITGB1)	ANGPTL	Secreted Signaling	3.32663e-06	6.52356e-06	Increased	0	0
RUNX1T1+ B cells	JCHAIN+ B cells	ANGPTL1	ITGA1_ITGB1	ANGPTL1 - (ITGA1+ITGB1)	ANGPTL	Secreted Signaling	7.43071e-06	1.13562e-05	Increased	0	0
AGO2+ B cells	PAX5+ B cells	ANGPTL1	ITGA1_ITGB1	ANGPTL1 - (ITGA1+ITGB1)	ANGPTL	Secreted Signaling	4.80191e-06	6.79056e-06	Increased	0	0
BACH2+ B cells	PAX5+ B cells	ANGPTL1	ITGA1_ITGB1	ANGPTL1 - (ITGA1+ITGB1)	ANGPTL	Secreted Signaling	0.000105553	0.000155269	Increased	0	0
CD24+ B cells	PAX5+ B cells	ANGPTL1	ITGA1_ITGB1	ANGPTL1 - (ITGA1+ITGB1)	ANGPTL	Secreted Signaling	0.000130213	0.000188546	Increased	0	0
DUSP4+ B cells	PAX5+ B cells	ANGPTL1	ITGA1_ITGB1	ANGPTL1 - (ITGA1+ITGB1)	ANGPTL	Secreted Signaling	7.13339e-05	5.33208e-05	Decreased	0	0
JCHAIN+ B cells	PAX5+ B cells	ANGPTL1	ITGA1_ITGB1	ANGPTL1 - (ITGA1+ITGB1)	ANGPTL	Secreted Signaling	2.70279e-06	0	Decreased	0	1
PAX5+ B cells	PAX5+ B cells	ANGPTL1	ITGA1_ITGB1	ANGPTL1 - (ITGA1+ITGB1)	ANGPTL	Secreted Signaling	1.59512e-05	2.24821e-05	Increased	0	0
RUNX1T1+ B cells	PAX5+ B cells	ANGPTL1	ITGA1_ITGB1	ANGPTL1 - (ITGA1+ITGB1)	ANGPTL	Secreted Signaling	3.55843e-05	3.9123e-05	Increased	0	0
AGO2+ B cells	VCAN+ B cells	ANGPTL1	ITGA1_ITGB1	ANGPTL1 - (ITGA1+ITGB1)	ANGPTL	Secreted Signaling	1.3184e-06	2.2953e-06	Increased	0	0
BACH2+ B cells	VCAN+ B cells	ANGPTL1	ITGA1_ITGB1	ANGPTL1 - (ITGA1+ITGB1)	ANGPTL	Secreted Signaling	2.89269e-05	5.25354e-05	Increased	0	0
CD24+ B cells	VCAN+ B cells	ANGPTL1	ITGA1_ITGB1	ANGPTL1 - (ITGA1+ITGB1)	ANGPTL	Secreted Signaling	3.56486e-05	6.36117e-05	Increased	0	0
DUSP4+ B cells	VCAN+ B cells	ANGPTL1	ITGA1_ITGB1	ANGPTL1 - (ITGA1+ITGB1)	ANGPTL	Secreted Signaling	1.95656e-05	1.79958e-05	Decreased	0	0
JCHAIN+ B cells	VCAN+ B cells	ANGPTL1	ITGA1_ITGB1	ANGPTL1 - (ITGA1+ITGB1)	ANGPTL	Secreted Signaling	7.38157e-07	0	Decreased	0	1
PAX5+ B cells	VCAN+ B cells	ANGPTL1	ITGA1_ITGB1	ANGPTL1 - (ITGA1+ITGB1)	ANGPTL	Secreted Signaling	4.3623e-06	7.5801e-06	Increased	0	0
RUNX1T1+ B cells	VCAN+ B cells	ANGPTL1	ITGA1_ITGB1	ANGPTL1 - (ITGA1+ITGB1)	ANGPTL	Secreted Signaling	9.74371e-06	1.3198e-05	Increased	0	0
VCAN+ B cells	JCHAIN+ B cells	ANGPTL1	ITGA1_ITGB1	ANGPTL1 - (ITGA1+ITGB1)	ANGPTL	Secreted Signaling	0	3.37302e-07	Increased	1	0
VCAN+ B cells	PAX5+ B cells	ANGPTL1	ITGA1_ITGB1	ANGPTL1 - (ITGA1+ITGB1)	ANGPTL	Secreted Signaling	0	1.16457e-06	Increased	1	0
VCAN+ B cells	VCAN+ B cells	ANGPTL1	ITGA1_ITGB1	ANGPTL1 - (ITGA1+ITGB1)	ANGPTL	Secreted Signaling	0	3.91547e-07	Increased	1	0
AGO2+ B cells	VCAN+ B cells	APP	TREM2_TYROBP	APP - (TREM2+TYROBP)	APP	Cell-Cell Contact	1.28003e-06	4.76073e-07	Decreased	0	0
BACH2+ B cells	VCAN+ B cells	APP	TREM2_TYROBP	APP - (TREM2+TYROBP)	APP	Cell-Cell Contact	8.24186e-05	0.000313597	Increased	0	0
CD24+ B cells	VCAN+ B cells	APP	TREM2_TYROBP	APP - (TREM2+TYROBP)	APP	Cell-Cell Contact	3.72501e-05	0.000146103	Increased	0	0
JCHAIN+ B cells	VCAN+ B cells	APP	TREM2_TYROBP	APP - (TREM2+TYROBP)	APP	Cell-Cell Contact	2.56834e-07	0	Decreased	0	1
PAX5+ B cells	VCAN+ B cells	APP	TREM2_TYROBP	APP - (TREM2+TYROBP)	APP	Cell-Cell Contact	1.78382e-05	4.34856e-05	Increased	0	0
RUNX1T1+ B cells	VCAN+ B cells	APP	TREM2_TYROBP	APP - (TREM2+TYROBP)	APP	Cell-Cell Contact	4.3009e-05	0.000165086	Increased	0	0
VCAN+ B cells	VCAN+ B cells	APP	TREM2_TYROBP	APP - (TREM2+TYROBP)	APP	Cell-Cell Contact	7.50137e-06	1.56065e-05	Increased	0	0
BACH2+ B cells	BACH2+ B cells	APP	CD74	APP - CD74	APP	Cell-Cell Contact	0.000955641	0.0017175	Increased	0	0
PAX5+ B cells	BACH2+ B cells	APP	CD74	APP - CD74	APP	Cell-Cell Contact	0.000207595	0.000239359	Increased	0	0.01
RUNX1T1+ B cells	BACH2+ B cells	APP	CD74	APP - CD74	APP	Cell-Cell Contact	0.000497409	0.000903003	Increased	0	0
BACH2+ B cells	CD24+ B cells	APP	CD74	APP - CD74	APP	Cell-Cell Contact	0.00151026	0.00329676	Increased	0	0
PAX5+ B cells	CD24+ B cells	APP	CD74	APP - CD74	APP	Cell-Cell Contact	0.000327989	0.000458208	Increased	0	0.05
RUNX1T1+ B cells	CD24+ B cells	APP	CD74	APP - CD74	APP	Cell-Cell Contact	0.000786233	0.00173451	Increased	0	0
BACH2+ B cells	DUSP4+ B cells	APP	CD74	APP - CD74	APP	Cell-Cell Contact	0.000522359	0.000802942	Increased	0	0
PAX5+ B cells	DUSP4+ B cells	APP	CD74	APP - CD74	APP	Cell-Cell Contact	0.000113458	0	Decreased	0	1
RUNX1T1+ B cells	DUSP4+ B cells	APP	CD74	APP - CD74	APP	Cell-Cell Contact	0.00027191	0.00042257	Increased	0	0
BACH2+ B cells	PAX5+ B cells	APP	CD74	APP - CD74	APP	Cell-Cell Contact	0.00016361	0.000275516	Increased	0	0
RUNX1T1+ B cells	PAX5+ B cells	APP	CD74	APP - CD74	APP	Cell-Cell Contact	8.53207e-05	0.000145284	Increased	0	0
BACH2+ B cells	RUNX1T1+ B cells	APP	CD74	APP - CD74	APP	Cell-Cell Contact	0.000366028	0.000661172	Increased	0	0
PAX5+ B cells	RUNX1T1+ B cells	APP	CD74	APP - CD74	APP	Cell-Cell Contact	7.94642e-05	0	Decreased	0	1
RUNX1T1+ B cells	RUNX1T1+ B cells	APP	CD74	APP - CD74	APP	Cell-Cell Contact	0.000190597	0.000347971	Increased	0	0
BACH2+ B cells	VCAN+ B cells	APP	CD74	APP - CD74	APP	Cell-Cell Contact	0.000127966	0.00022131	Increased	0	0
RUNX1T1+ B cells	VCAN+ B cells	APP	CD74	APP - CD74	APP	Cell-Cell Contact	6.67194e-05	0.000116668	Increased	0	0
BACH2+ B cells	AGO2+ B cells	APP	CD74	APP - CD74	APP	Cell-Cell Contact	0	5.27405e-05	Increased	1	0
RUNX1T1+ B cells	AGO2+ B cells	APP	CD74	APP - CD74	APP	Cell-Cell Contact	0	2.7797e-05	Increased	1	0
AGO2+ B cells	BACH2+ B cells	APP	SORL1	APP - SORL1	APP	Cell-Cell Contact	1.2654e-05	0	Decreased	0.03	1
BACH2+ B cells	BACH2+ B cells	APP	SORL1	APP - SORL1	APP	Cell-Cell Contact	0.000811194	0.000932629	Increased	0	0
CD24+ B cells	BACH2+ B cells	APP	SORL1	APP - SORL1	APP	Cell-Cell Contact	0.000368973	0.000430904	Increased	0.01	0
PAX5+ B cells	BACH2+ B cells	APP	SORL1	APP - SORL1	APP	Cell-Cell Contact	0.000176059	0.000128562	Decreased	0	0
RUNX1T1+ B cells	BACH2+ B cells	APP	SORL1	APP - SORL1	APP	Cell-Cell Contact	0.000422488	0.000491699	Increased	0	0
VCAN+ B cells	BACH2+ B cells	APP	SORL1	APP - SORL1	APP	Cell-Cell Contact	7.42204e-05	0	Decreased	0	1
BACH2+ B cells	JCHAIN+ B cells	APP	SORL1	APP - SORL1	APP	Cell-Cell Contact	0.000118815	0.000131295	Increased	0	0
PAX5+ B cells	JCHAIN+ B cells	APP	SORL1	APP - SORL1	APP	Cell-Cell Contact	2.57613e-05	1.80992e-05	Decreased	0	0
RUNX1T1+ B cells	JCHAIN+ B cells	APP	SORL1	APP - SORL1	APP	Cell-Cell Contact	6.19249e-05	6.92209e-05	Increased	0	0
VCAN+ B cells	JCHAIN+ B cells	APP	SORL1	APP - SORL1	APP	Cell-Cell Contact	1.08503e-05	0	Decreased	0.04	1
AGO2+ B cells	PAX5+ B cells	APP	SORL1	APP - SORL1	APP	Cell-Cell Contact	4.78119e-06	0	Decreased	0.02	1
BACH2+ B cells	PAX5+ B cells	APP	SORL1	APP - SORL1	APP	Cell-Cell Contact	0.000306037	0.000410958	Increased	0	0
CD24+ B cells	PAX5+ B cells	APP	SORL1	APP - SORL1	APP	Cell-Cell Contact	0.000139508	0.000191287	Increased	0	0
PAX5+ B cells	PAX5+ B cells	APP	SORL1	APP - SORL1	APP	Cell-Cell Contact	6.64848e-05	5.69492e-05	Decreased	0	0
RUNX1T1+ B cells	PAX5+ B cells	APP	SORL1	APP - SORL1	APP	Cell-Cell Contact	0.000159285	0.000216376	Increased	0	0
VCAN+ B cells	PAX5+ B cells	APP	SORL1	APP - SORL1	APP	Cell-Cell Contact	2.80518e-05	2.04329e-05	Decreased	0	0
BACH2+ B cells	RUNX1T1+ B cells	APP	SORL1	APP - SORL1	APP	Cell-Cell Contact	0.000167785	0.000242752	Increased	0	0
PAX5+ B cells	RUNX1T1+ B cells	APP	SORL1	APP - SORL1	APP	Cell-Cell Contact	3.63213e-05	3.32754e-05	Decreased	0.01	0.02
RUNX1T1+ B cells	RUNX1T1+ B cells	APP	SORL1	APP - SORL1	APP	Cell-Cell Contact	8.75445e-05	0.000128167	Increased	0	0
AGO2+ B cells	VCAN+ B cells	APP	SORL1	APP - SORL1	APP	Cell-Cell Contact	6.66297e-06	0	Decreased	0	1
BACH2+ B cells	VCAN+ B cells	APP	SORL1	APP - SORL1	APP	Cell-Cell Contact	0.000422744	0.000549858	Increased	0	0
CD24+ B cells	VCAN+ B cells	APP	SORL1	APP - SORL1	APP	Cell-Cell Contact	0.0001952	0.000261429	Increased	0	0
PAX5+ B cells	VCAN+ B cells	APP	SORL1	APP - SORL1	APP	Cell-Cell Contact	9.23502e-05	7.73516e-05	Decreased	0	0
RUNX1T1+ B cells	VCAN+ B cells	APP	SORL1	APP - SORL1	APP	Cell-Cell Contact	0.00021918	0.000288425	Increased	0	0
VCAN+ B cells	VCAN+ B cells	APP	SORL1	APP - SORL1	APP	Cell-Cell Contact	3.91609e-05	2.79252e-05	Decreased	0	0
AGO2+ B cells	VCAN+ B cells	APP	TNFRSF21	APP - TNFRSF21	APP	Cell-Cell Contact	8.70213e-07	1.54307e-07	Decreased	0	0
BACH2+ B cells	VCAN+ B cells	APP	TNFRSF21	APP - TNFRSF21	APP	Cell-Cell Contact	5.60946e-05	0.000103887	Increased	0	0
CD24+ B cells	VCAN+ B cells	APP	TNFRSF21	APP - TNFRSF21	APP	Cell-Cell Contact	2.53112e-05	4.75523e-05	Increased	0	0
JCHAIN+ B cells	VCAN+ B cells	APP	TNFRSF21	APP - TNFRSF21	APP	Cell-Cell Contact	1.74416e-07	0	Decreased	0	1
PAX5+ B cells	VCAN+ B cells	APP	TNFRSF21	APP - TNFRSF21	APP	Cell-Cell Contact	1.21321e-05	1.42255e-05	Increased	0	0
RUNX1T1+ B cells	VCAN+ B cells	APP	TNFRSF21	APP - TNFRSF21	APP	Cell-Cell Contact	2.92869e-05	5.48641e-05	Increased	0	0
VCAN+ B cells	VCAN+ B cells	APP	TNFRSF21	APP - TNFRSF21	APP	Cell-Cell Contact	5.09858e-06	5.07949e-06	Decreased	0	0
CD24+ B cells	JCHAIN+ B cells	BAG6	NCR3	BAG6 - NCR3-PS	BAG	Secreted Signaling	5.95462e-07	1.34567e-05	Increased	0	0
DUSP4+ B cells	JCHAIN+ B cells	BAG6	NCR3	BAG6 - NCR3-PS	BAG	Secreted Signaling	1.91195e-07	2.41481e-06	Increased	0	0
JCHAIN+ B cells	JCHAIN+ B cells	BAG6	NCR3	BAG6 - NCR3-PS	BAG	Secreted Signaling	1.14742e-07	1.03733e-06	Increased	0	0
PAX5+ B cells	JCHAIN+ B cells	BAG6	NCR3	BAG6 - NCR3-PS	BAG	Secreted Signaling	1.33301e-07	1.73657e-06	Increased	0	0
RUNX1T1+ B cells	JCHAIN+ B cells	BAG6	NCR3	BAG6 - NCR3-PS	BAG	Secreted Signaling	1.43593e-07	2.531e-06	Increased	0	0
VCAN+ B cells	JCHAIN+ B cells	BAG6	NCR3	BAG6 - NCR3-PS	BAG	Secreted Signaling	1.20212e-07	2.73247e-06	Increased	0	0
BACH2+ B cells	JCHAIN+ B cells	BAG6	NCR3	BAG6 - NCR3-PS	BAG	Secreted Signaling	0	8.48866e-08	Increased	1	0
BACH2+ B cells	PAX5+ B cells	BAG6	NCR3	BAG6 - NCR3-PS	BAG	Secreted Signaling	0	1.9413e-08	Increased	1	0
CD24+ B cells	PAX5+ B cells	BAG6	NCR3	BAG6 - NCR3-PS	BAG	Secreted Signaling	0	3.08037e-06	Increased	1	0
DUSP4+ B cells	PAX5+ B cells	BAG6	NCR3	BAG6 - NCR3-PS	BAG	Secreted Signaling	0	5.52612e-07	Increased	1	0
JCHAIN+ B cells	PAX5+ B cells	BAG6	NCR3	BAG6 - NCR3-PS	BAG	Secreted Signaling	0	2.37498e-07	Increased	1	0
PAX5+ B cells	PAX5+ B cells	BAG6	NCR3	BAG6 - NCR3-PS	BAG	Secreted Signaling	0	3.97477e-07	Increased	1	0
RUNX1T1+ B cells	PAX5+ B cells	BAG6	NCR3	BAG6 - NCR3-PS	BAG	Secreted Signaling	0	5.79305e-07	Increased	1	0
VCAN+ B cells	PAX5+ B cells	BAG6	NCR3	BAG6 - NCR3-PS	BAG	Secreted Signaling	0	6.26033e-07	Increased	1	0
JCHAIN+ B cells	CD24+ B cells	C3	ITGAM_ITGB2	C3 - (ITGAM+ITGB2)	COMPLEMENT	Secreted Signaling	2.30194e-06	4.30604e-06	Increased	0	0
VCAN+ B cells	CD24+ B cells	C3	ITGAM_ITGB2	C3 - (ITGAM+ITGB2)	COMPLEMENT	Secreted Signaling	7.21495e-05	0.000102447	Increased	0	0
JCHAIN+ B cells	VCAN+ B cells	C3	ITGAM_ITGB2	C3 - (ITGAM+ITGB2)	COMPLEMENT	Secreted Signaling	8.81828e-07	2.72593e-06	Increased	0	0
VCAN+ B cells	VCAN+ B cells	C3	ITGAM_ITGB2	C3 - (ITGAM+ITGB2)	COMPLEMENT	Secreted Signaling	2.74642e-05	6.34076e-05	Increased	0	0
JCHAIN+ B cells	CD24+ B cells	C3	ITGAX_ITGB2	C3 - (ITGAX+ITGB2)	COMPLEMENT	Secreted Signaling	8.09249e-07	0	Decreased	0	1
VCAN+ B cells	CD24+ B cells	C3	ITGAX_ITGB2	C3 - (ITGAX+ITGB2)	COMPLEMENT	Secreted Signaling	2.54229e-05	0	Decreased	0	1
JCHAIN+ B cells	BACH2+ B cells	C3	CR2	C3 - CR2	COMPLEMENT	Secreted Signaling	1.34358e-06	0	Decreased	0	1
VCAN+ B cells	BACH2+ B cells	C3	CR2	C3 - CR2	COMPLEMENT	Secreted Signaling	4.21168e-05	0	Decreased	0	1
PAX5+ B cells	CD24+ B cells	CADM1	CADM1	CADM1 - CADM1	CADM	Cell-Cell Contact	4.44203e-05	1.66033e-05	Decreased	0	0
VCAN+ B cells	CD24+ B cells	CADM1	CADM1	CADM1 - CADM1	CADM	Cell-Cell Contact	2.22169e-05	0	Decreased	0.01	1
DUSP4+ B cells	DUSP4+ B cells	CADM1	CADM1	CADM1 - CADM1	CADM	Cell-Cell Contact	5.53247e-05	6.18709e-05	Increased	0	0
JCHAIN+ B cells	DUSP4+ B cells	CADM1	CADM1	CADM1 - CADM1	CADM	Cell-Cell Contact	2.68501e-05	4.74904e-06	Decreased	0	0
PAX5+ B cells	DUSP4+ B cells	CADM1	CADM1	CADM1 - CADM1	CADM	Cell-Cell Contact	0.000117124	0.000114364	Decreased	0	0
VCAN+ B cells	DUSP4+ B cells	CADM1	CADM1	CADM1 - CADM1	CADM	Cell-Cell Contact	5.87789e-05	4.3353e-05	Decreased	0	0
DUSP4+ B cells	JCHAIN+ B cells	CADM1	CADM1	CADM1 - CADM1	CADM	Cell-Cell Contact	2.68501e-05	4.74904e-06	Decreased	0	0
JCHAIN+ B cells	JCHAIN+ B cells	CADM1	CADM1	CADM1 - CADM1	CADM	Cell-Cell Contact	1.30205e-05	0	Decreased	0	1
PAX5+ B cells	JCHAIN+ B cells	CADM1	CADM1	CADM1 - CADM1	CADM	Cell-Cell Contact	5.65869e-05	8.84647e-06	Decreased	0	0
VCAN+ B cells	JCHAIN+ B cells	CADM1	CADM1	CADM1 - CADM1	CADM	Cell-Cell Contact	2.84508e-05	3.33544e-06	Decreased	0	0
CD24+ B cells	PAX5+ B cells	CADM1	CADM1	CADM1 - CADM1	CADM	Cell-Cell Contact	4.44203e-05	1.66033e-05	Decreased	0	0
DUSP4+ B cells	PAX5+ B cells	CADM1	CADM1	CADM1 - CADM1	CADM	Cell-Cell Contact	0.000117124	0.000114364	Decreased	0	0
JCHAIN+ B cells	PAX5+ B cells	CADM1	CADM1	CADM1 - CADM1	CADM	Cell-Cell Contact	5.65869e-05	8.84647e-06	Decreased	0	0
PAX5+ B cells	PAX5+ B cells	CADM1	CADM1	CADM1 - CADM1	CADM	Cell-Cell Contact	0.000241753	0.00020617	Decreased	0	0
VCAN+ B cells	PAX5+ B cells	CADM1	CADM1	CADM1 - CADM1	CADM	Cell-Cell Contact	0.000122583	7.95258e-05	Decreased	0	0
CD24+ B cells	VCAN+ B cells	CADM1	CADM1	CADM1 - CADM1	CADM	Cell-Cell Contact	2.22169e-05	0	Decreased	0.01	1
DUSP4+ B cells	VCAN+ B cells	CADM1	CADM1	CADM1 - CADM1	CADM	Cell-Cell Contact	5.87789e-05	4.3353e-05	Decreased	0	0
JCHAIN+ B cells	VCAN+ B cells	CADM1	CADM1	CADM1 - CADM1	CADM	Cell-Cell Contact	2.84508e-05	3.33544e-06	Decreased	0	0
PAX5+ B cells	VCAN+ B cells	CADM1	CADM1	CADM1 - CADM1	CADM	Cell-Cell Contact	0.000122583	7.95258e-05	Decreased	0	0
VCAN+ B cells	VCAN+ B cells	CADM1	CADM1	CADM1 - CADM1	CADM	Cell-Cell Contact	6.18971e-05	3.03073e-05	Decreased	0	0
AGO2+ B cells	VCAN+ B cells	CD46	JAG1	CD46 - JAG1	CD46	Cell-Cell Contact	0	8.31106e-07	Increased	1	0
BACH2+ B cells	VCAN+ B cells	CD46	JAG1	CD46 - JAG1	CD46	Cell-Cell Contact	0	6.54712e-06	Increased	1	0
CD24+ B cells	VCAN+ B cells	CD46	JAG1	CD46 - JAG1	CD46	Cell-Cell Contact	0	3.80266e-05	Increased	1	0
DUSP4+ B cells	VCAN+ B cells	CD46	JAG1	CD46 - JAG1	CD46	Cell-Cell Contact	0	1.39098e-05	Increased	1	0
JCHAIN+ B cells	VCAN+ B cells	CD46	JAG1	CD46 - JAG1	CD46	Cell-Cell Contact	0	2.2237e-06	Increased	1	0
PAX5+ B cells	VCAN+ B cells	CD46	JAG1	CD46 - JAG1	CD46	Cell-Cell Contact	0	5.33094e-06	Increased	1	0
RUNX1T1+ B cells	VCAN+ B cells	CD46	JAG1	CD46 - JAG1	CD46	Cell-Cell Contact	0	6.04315e-06	Increased	1	0
VCAN+ B cells	VCAN+ B cells	CD46	JAG1	CD46 - JAG1	CD46	Cell-Cell Contact	0	5.73182e-06	Increased	1	0
AGO2+ B cells	VCAN+ B cells	CD48	CD244	CD48 - CD244A	CD48	Cell-Cell Contact	6.10558e-08	1.80878e-08	Decreased	0	0
BACH2+ B cells	VCAN+ B cells	CD48	CD244	CD48 - CD244A	CD48	Cell-Cell Contact	9.87327e-06	2.46379e-06	Decreased	0	0
CD24+ B cells	VCAN+ B cells	CD48	CD244	CD48 - CD244A	CD48	Cell-Cell Contact	1.81609e-05	5.57164e-06	Decreased	0	0
DUSP4+ B cells	VCAN+ B cells	CD48	CD244	CD48 - CD244A	CD48	Cell-Cell Contact	6.90582e-06	1.97171e-06	Decreased	0	0
JCHAIN+ B cells	VCAN+ B cells	CD48	CD244	CD48 - CD244A	CD48	Cell-Cell Contact	1.79768e-06	5.12859e-07	Decreased	0	0
PAX5+ B cells	VCAN+ B cells	CD48	CD244	CD48 - CD244A	CD48	Cell-Cell Contact	4.39858e-06	1.00925e-06	Decreased	0	0
RUNX1T1+ B cells	VCAN+ B cells	CD48	CD244	CD48 - CD244A	CD48	Cell-Cell Contact	4.85618e-06	1.2039e-06	Decreased	0	0
VCAN+ B cells	VCAN+ B cells	CD48	CD244	CD48 - CD244A	CD48	Cell-Cell Contact	2.22751e-06	5.28254e-07	Decreased	0	0
CD24+ B cells	AGO2+ B cells	CD55	ADGRE5	CD55 - ADGRE5	ADGRE	Cell-Cell Contact	3.4768e-05	0	Decreased	0	1
VCAN+ B cells	AGO2+ B cells	CD55	ADGRE5	CD55 - ADGRE5	ADGRE	Cell-Cell Contact	3.9262e-06	0	Decreased	0	1
CD24+ B cells	CD24+ B cells	CD55	ADGRE5	CD55 - ADGRE5	ADGRE	Cell-Cell Contact	0.00167793	0.0035343	Increased	0	0
VCAN+ B cells	CD24+ B cells	CD55	ADGRE5	CD55 - ADGRE5	ADGRE	Cell-Cell Contact	0.00018944	0.00039086	Increased	0	0
CD24+ B cells	DUSP4+ B cells	CD55	ADGRE5	CD55 - ADGRE5	ADGRE	Cell-Cell Contact	0.000255637	0.000637615	Increased	0	0
AGO2+ B cells	JCHAIN+ B cells	CD55	ADGRE5	CD55 - ADGRE5	ADGRE	Cell-Cell Contact	2.93019e-06	3.69893e-06	Increased	0	0.01
CD24+ B cells	JCHAIN+ B cells	CD55	ADGRE5	CD55 - ADGRE5	ADGRE	Cell-Cell Contact	0.000416883	0.000592704	Increased	0	0
VCAN+ B cells	JCHAIN+ B cells	CD55	ADGRE5	CD55 - ADGRE5	ADGRE	Cell-Cell Contact	4.71928e-05	6.54767e-05	Increased	0	0
AGO2+ B cells	PAX5+ B cells	CD55	ADGRE5	CD55 - ADGRE5	ADGRE	Cell-Cell Contact	3.24043e-06	0	Decreased	0.04	1
CD24+ B cells	PAX5+ B cells	CD55	ADGRE5	CD55 - ADGRE5	ADGRE	Cell-Cell Contact	0.000463849	0.00094791	Increased	0	0
VCAN+ B cells	PAX5+ B cells	CD55	ADGRE5	CD55 - ADGRE5	ADGRE	Cell-Cell Contact	5.2419e-05	0.000104769	Increased	0	0
CD24+ B cells	RUNX1T1+ B cells	CD55	ADGRE5	CD55 - ADGRE5	ADGRE	Cell-Cell Contact	0.000263142	0.000516303	Increased	0	0
VCAN+ B cells	RUNX1T1+ B cells	CD55	ADGRE5	CD55 - ADGRE5	ADGRE	Cell-Cell Contact	2.96841e-05	5.71106e-05	Increased	0	0
AGO2+ B cells	VCAN+ B cells	CD55	ADGRE5	CD55 - ADGRE5	ADGRE	Cell-Cell Contact	9.17522e-06	1.36213e-05	Increased	0	0
CD24+ B cells	VCAN+ B cells	CD55	ADGRE5	CD55 - ADGRE5	ADGRE	Cell-Cell Contact	0.00127276	0.00209108	Increased	0	0
PAX5+ B cells	VCAN+ B cells	CD55	ADGRE5	CD55 - ADGRE5	ADGRE	Cell-Cell Contact	4.48182e-05	5.75052e-05	Increased	0	0
RUNX1T1+ B cells	VCAN+ B cells	CD55	ADGRE5	CD55 - ADGRE5	ADGRE	Cell-Cell Contact	3.66301e-05	4.50486e-05	Increased	0	0.04
VCAN+ B cells	VCAN+ B cells	CD55	ADGRE5	CD55 - ADGRE5	ADGRE	Cell-Cell Contact	0.000145102	0.000230537	Increased	0	0
VCAN+ B cells	DUSP4+ B cells	CD55	ADGRE5	CD55 - ADGRE5	ADGRE	Cell-Cell Contact	0	7.05286e-05	Increased	1	0
JCHAIN+ B cells	BACH2+ B cells	CD6	ALCAM	CD6 - ALCAM	CD6	Cell-Cell Contact	1.42491e-05	2.0548e-05	Increased	0	0
PAX5+ B cells	BACH2+ B cells	CD6	ALCAM	CD6 - ALCAM	CD6	Cell-Cell Contact	4.03702e-06	8.7673e-07	Decreased	0	0
JCHAIN+ B cells	CD24+ B cells	CD6	ALCAM	CD6 - ALCAM	CD6	Cell-Cell Contact	1.08245e-06	3.56877e-07	Decreased	0	0
PAX5+ B cells	CD24+ B cells	CD6	ALCAM	CD6 - ALCAM	CD6	Cell-Cell Contact	3.06308e-07	1.51746e-08	Decreased	0	0
JCHAIN+ B cells	DUSP4+ B cells	CD6	ALCAM	CD6 - ALCAM	CD6	Cell-Cell Contact	2.66332e-05	4.20082e-05	Increased	0	0
PAX5+ B cells	DUSP4+ B cells	CD6	ALCAM	CD6 - ALCAM	CD6	Cell-Cell Contact	7.56806e-06	1.8092e-06	Decreased	0	0
JCHAIN+ B cells	JCHAIN+ B cells	CD6	ALCAM	CD6 - ALCAM	CD6	Cell-Cell Contact	5.54231e-06	4.58455e-06	Decreased	0	0
PAX5+ B cells	JCHAIN+ B cells	CD6	ALCAM	CD6 - ALCAM	CD6	Cell-Cell Contact	1.57247e-06	1.96012e-07	Decreased	0	0
JCHAIN+ B cells	PAX5+ B cells	CD6	ALCAM	CD6 - ALCAM	CD6	Cell-Cell Contact	3.95729e-06	6.36068e-06	Increased	0	0
PAX5+ B cells	PAX5+ B cells	CD6	ALCAM	CD6 - ALCAM	CD6	Cell-Cell Contact	1.121e-06	2.71383e-07	Decreased	0	0
JCHAIN+ B cells	RUNX1T1+ B cells	CD6	ALCAM	CD6 - ALCAM	CD6	Cell-Cell Contact	2.48836e-06	3.32491e-06	Increased	0	0
PAX5+ B cells	RUNX1T1+ B cells	CD6	ALCAM	CD6 - ALCAM	CD6	Cell-Cell Contact	7.0447e-07	1.41545e-07	Decreased	0	0
JCHAIN+ B cells	VCAN+ B cells	CD6	ALCAM	CD6 - ALCAM	CD6	Cell-Cell Contact	5.68528e-06	1.13231e-05	Increased	0	0
PAX5+ B cells	VCAN+ B cells	CD6	ALCAM	CD6 - ALCAM	CD6	Cell-Cell Contact	1.61228e-06	4.85473e-07	Decreased	0	0
CD24+ B cells	JCHAIN+ B cells	CD86	CD28	CD86 - CD28	CD86	Cell-Cell Contact	0	2.56111e-06	Increased	1	0
DUSP4+ B cells	JCHAIN+ B cells	CD86	CD28	CD86 - CD28	CD86	Cell-Cell Contact	0	9.97099e-07	Increased	1	0
JCHAIN+ B cells	JCHAIN+ B cells	CD86	CD28	CD86 - CD28	CD86	Cell-Cell Contact	0	3.23183e-08	Increased	1	0
PAX5+ B cells	JCHAIN+ B cells	CD86	CD28	CD86 - CD28	CD86	Cell-Cell Contact	0	1.91746e-07	Increased	1	0
RUNX1T1+ B cells	JCHAIN+ B cells	CD86	CD28	CD86 - CD28	CD86	Cell-Cell Contact	0	4.1838e-07	Increased	1	0
VCAN+ B cells	JCHAIN+ B cells	CD86	CD28	CD86 - CD28	CD86	Cell-Cell Contact	0	2.82256e-06	Increased	1	0
AGO2+ B cells	JCHAIN+ B cells	CD86	CTLA4	CD86 - CTLA4	CD86	Cell-Cell Contact	2.0698e-08	0	Decreased	0	1
CD24+ B cells	JCHAIN+ B cells	CD86	CTLA4	CD86 - CTLA4	CD86	Cell-Cell Contact	4.45073e-06	0.000125818	Increased	0	0
DUSP4+ B cells	JCHAIN+ B cells	CD86	CTLA4	CD86 - CTLA4	CD86	Cell-Cell Contact	2.44037e-06	4.87389e-05	Increased	0	0
JCHAIN+ B cells	JCHAIN+ B cells	CD86	CTLA4	CD86 - CTLA4	CD86	Cell-Cell Contact	1.88867e-07	1.60032e-06	Increased	0	0
PAX5+ B cells	JCHAIN+ B cells	CD86	CTLA4	CD86 - CTLA4	CD86	Cell-Cell Contact	3.37812e-07	9.46459e-06	Increased	0	0
RUNX1T1+ B cells	JCHAIN+ B cells	CD86	CTLA4	CD86 - CTLA4	CD86	Cell-Cell Contact	6.36855e-07	2.06008e-05	Increased	0	0
VCAN+ B cells	JCHAIN+ B cells	CD86	CTLA4	CD86 - CTLA4	CD86	Cell-Cell Contact	5.46414e-06	0.000127036	Increased	0	0
VCAN+ B cells	VCAN+ B cells	CEACAM6	CEACAM6	CEACAM6 - CEACAM6	CEACAM	Cell-Cell Contact	1.00365e-07	3.62464e-08	Decreased	0	0
JCHAIN+ B cells	DUSP4+ B cells	Cholesterol-DHCR24	RORA	CHOLESTEROL-DHCR24 - RORA	Cholesterol	Non-protein Signaling	5.41965e-07	2.95886e-06	Increased	0	0
JCHAIN+ B cells	JCHAIN+ B cells	Cholesterol-DHCR24	RORA	CHOLESTEROL-DHCR24 - RORA	Cholesterol	Non-protein Signaling	3.02215e-06	1.40122e-05	Increased	0	0
JCHAIN+ B cells	PAX5+ B cells	Cholesterol-DHCR24	RORA	CHOLESTEROL-DHCR24 - RORA	Cholesterol	Non-protein Signaling	3.69942e-06	1.77445e-05	Increased	0	0
JCHAIN+ B cells	VCAN+ B cells	Cholesterol-DHCR24	RORA	CHOLESTEROL-DHCR24 - RORA	Cholesterol	Non-protein Signaling	1.78747e-06	5.0695e-06	Increased	0	0
VCAN+ B cells	DUSP4+ B cells	Cholesterol-LIPA	RORA	CHOLESTEROL-LIPA - RORA	Cholesterol	Non-protein Signaling	1.11888e-05	2.26169e-05	Increased	0	0
VCAN+ B cells	JCHAIN+ B cells	Cholesterol-LIPA	RORA	CHOLESTEROL-LIPA - RORA	Cholesterol	Non-protein Signaling	6.08315e-05	0.000101098	Increased	0	0
VCAN+ B cells	PAX5+ B cells	Cholesterol-LIPA	RORA	CHOLESTEROL-LIPA - RORA	Cholesterol	Non-protein Signaling	7.50486e-05	0.00013139	Increased	0	0
VCAN+ B cells	VCAN+ B cells	Cholesterol-LIPA	RORA	CHOLESTEROL-LIPA - RORA	Cholesterol	Non-protein Signaling	3.64872e-05	3.83481e-05	Increased	0	0
VCAN+ B cells	VCAN+ B cells	CSF1	CSF1R	CSF1 - CSF1R	CSF	Secreted Signaling	2.47279e-07	1.44734e-06	Increased	0	0
VCAN+ B cells	BACH2+ B cells	CXCL12	CXCR4	CXCL12 - CXCR4	CXCL	Secreted Signaling	1.69774e-05	0.000257517	Increased	0	0
VCAN+ B cells	CD24+ B cells	CXCL12	CXCR4	CXCL12 - CXCR4	CXCL	Secreted Signaling	3.27289e-06	9.55285e-05	Increased	0	0
VCAN+ B cells	DUSP4+ B cells	CXCL12	CXCR4	CXCL12 - CXCR4	CXCL	Secreted Signaling	3.47342e-06	7.83103e-05	Increased	0	0
VCAN+ B cells	JCHAIN+ B cells	CXCL12	CXCR4	CXCL12 - CXCR4	CXCL	Secreted Signaling	7.43954e-07	1.53736e-05	Increased	0	0
VCAN+ B cells	PAX5+ B cells	CXCL12	CXCR4	CXCL12 - CXCR4	CXCL	Secreted Signaling	2.98874e-06	4.21906e-05	Increased	0	0
VCAN+ B cells	RUNX1T1+ B cells	CXCL12	CXCR4	CXCL12 - CXCR4	CXCL	Secreted Signaling	3.55919e-06	5.94246e-05	Increased	0	0
VCAN+ B cells	VCAN+ B cells	CXCL12	CXCR4	CXCL12 - CXCR4	CXCL	Secreted Signaling	1.35968e-06	1.49657e-05	Increased	0	0
JCHAIN+ B cells	AGO2+ B cells	DHEA-STS	ESR1	DHEA-STS - ESR1	DHEA	Non-protein Signaling	2.22512e-07	1.24953e-06	Increased	0.01	0
PAX5+ B cells	AGO2+ B cells	DHEA-STS	ESR1	DHEA-STS - ESR1	DHEA	Non-protein Signaling	6.9375e-07	2.69509e-06	Increased	0	0
VCAN+ B cells	AGO2+ B cells	DHEA-STS	ESR1	DHEA-STS - ESR1	DHEA	Non-protein Signaling	4.67295e-07	1.65036e-06	Increased	0	0
JCHAIN+ B cells	BACH2+ B cells	DHEA-STS	ESR1	DHEA-STS - ESR1	DHEA	Non-protein Signaling	1.82368e-05	1.92031e-05	Increased	0	0
PAX5+ B cells	BACH2+ B cells	DHEA-STS	ESR1	DHEA-STS - ESR1	DHEA	Non-protein Signaling	5.68058e-05	4.14176e-05	Decreased	0	0
VCAN+ B cells	BACH2+ B cells	DHEA-STS	ESR1	DHEA-STS - ESR1	DHEA	Non-protein Signaling	3.82681e-05	2.53588e-05	Decreased	0	0
JCHAIN+ B cells	CD24+ B cells	DHEA-STS	ESR1	DHEA-STS - ESR1	DHEA	Non-protein Signaling	3.53739e-06	4.1485e-06	Increased	0.05	0
PAX5+ B cells	CD24+ B cells	DHEA-STS	ESR1	DHEA-STS - ESR1	DHEA	Non-protein Signaling	1.10336e-05	8.94671e-06	Decreased	0	0
VCAN+ B cells	CD24+ B cells	DHEA-STS	ESR1	DHEA-STS - ESR1	DHEA	Non-protein Signaling	7.43155e-06	5.47513e-06	Decreased	0	0
JCHAIN+ B cells	DUSP4+ B cells	DHEA-STS	ESR1	DHEA-STS - ESR1	DHEA	Non-protein Signaling	8.87476e-06	8.44407e-06	Decreased	0	0
PAX5+ B cells	DUSP4+ B cells	DHEA-STS	ESR1	DHEA-STS - ESR1	DHEA	Non-protein Signaling	2.76494e-05	1.82119e-05	Decreased	0	0
VCAN+ B cells	DUSP4+ B cells	DHEA-STS	ESR1	DHEA-STS - ESR1	DHEA	Non-protein Signaling	1.86259e-05	1.11493e-05	Decreased	0	0
JCHAIN+ B cells	JCHAIN+ B cells	DHEA-STS	ESR1	DHEA-STS - ESR1	DHEA	Non-protein Signaling	1.642e-06	4.99496e-07	Decreased	0	0
PAX5+ B cells	JCHAIN+ B cells	DHEA-STS	ESR1	DHEA-STS - ESR1	DHEA	Non-protein Signaling	5.11864e-06	1.07723e-06	Decreased	0	0
VCAN+ B cells	JCHAIN+ B cells	DHEA-STS	ESR1	DHEA-STS - ESR1	DHEA	Non-protein Signaling	3.44788e-06	6.59264e-07	Decreased	0	0.01
JCHAIN+ B cells	PAX5+ B cells	DHEA-STS	ESR1	DHEA-STS - ESR1	DHEA	Non-protein Signaling	8.62674e-06	8.93414e-06	Increased	0	0
PAX5+ B cells	PAX5+ B cells	DHEA-STS	ESR1	DHEA-STS - ESR1	DHEA	Non-protein Signaling	2.68509e-05	1.92704e-05	Decreased	0	0
VCAN+ B cells	PAX5+ B cells	DHEA-STS	ESR1	DHEA-STS - ESR1	DHEA	Non-protein Signaling	1.80904e-05	1.18018e-05	Decreased	0	0
JCHAIN+ B cells	RUNX1T1+ B cells	DHEA-STS	ESR1	DHEA-STS - ESR1	DHEA	Non-protein Signaling	5.50512e-06	1.11555e-05	Increased	0	0
PAX5+ B cells	RUNX1T1+ B cells	DHEA-STS	ESR1	DHEA-STS - ESR1	DHEA	Non-protein Signaling	1.71556e-05	2.40611e-05	Increased	0	0
VCAN+ B cells	RUNX1T1+ B cells	DHEA-STS	ESR1	DHEA-STS - ESR1	DHEA	Non-protein Signaling	1.15564e-05	1.4734e-05	Increased	0	0
JCHAIN+ B cells	VCAN+ B cells	DHEA-STS	ESR1	DHEA-STS - ESR1	DHEA	Non-protein Signaling	7.36617e-07	1.10592e-06	Increased	0.01	0
PAX5+ B cells	VCAN+ B cells	DHEA-STS	ESR1	DHEA-STS - ESR1	DHEA	Non-protein Signaling	2.29739e-06	2.38509e-06	Increased	0	0
VCAN+ B cells	VCAN+ B cells	DHEA-STS	ESR1	DHEA-STS - ESR1	DHEA	Non-protein Signaling	1.5474e-06	1.45972e-06	Decreased	0	0
VCAN+ B cells	VCAN+ B cells	DHEAS-SULT2B	PPARD	DHEAS-SULT2B - PPARD	DHEAS	Non-protein Signaling	1.30649e-06	5.53118e-06	Increased	0	0
VCAN+ B cells	AGO2+ B cells	ENTPD1	ADORA2B	ENTPD1 - ADORA2B	CD39	Cell-Cell Contact	6.57367e-07	0	Decreased	0	1
VCAN+ B cells	CD24+ B cells	ENTPD1	ADORA2B	ENTPD1 - ADORA2B	CD39	Cell-Cell Contact	2.82923e-06	2.23996e-06	Decreased	0	0
JCHAIN+ B cells	DUSP4+ B cells	FASLG	FAS	FASL - FAS	FASLG	Secreted Signaling	0	1.85109e-08	Increased	1	0
JCHAIN+ B cells	JCHAIN+ B cells	FASLG	FAS	FASL - FAS	FASLG	Secreted Signaling	0	2.46048e-07	Increased	1	0
JCHAIN+ B cells	PAX5+ B cells	FASLG	FAS	FASL - FAS	FASLG	Secreted Signaling	0	2.28788e-08	Increased	1	0
JCHAIN+ B cells	RUNX1T1+ B cells	FASLG	FAS	FASL - FAS	FASLG	Secreted Signaling	0	2.21128e-08	Increased	1	0
JCHAIN+ B cells	VCAN+ B cells	FASLG	FAS	FASL - FAS	FASLG	Secreted Signaling	0	2.46386e-07	Increased	1	0
BACH2+ B cells	CD24+ B cells	FCER2	ITGAM_ITGB2	FCER2A - (ITGAM+ITGB2)	CD23	Cell-Cell Contact	4.5053e-05	4.00239e-05	Decreased	0	0
DUSP4+ B cells	CD24+ B cells	FCER2	ITGAM_ITGB2	FCER2A - (ITGAM+ITGB2)	CD23	Cell-Cell Contact	2.3567e-05	1.44517e-05	Decreased	0	0
JCHAIN+ B cells	CD24+ B cells	FCER2	ITGAM_ITGB2	FCER2A - (ITGAM+ITGB2)	CD23	Cell-Cell Contact	8.76789e-08	0	Decreased	0	1
PAX5+ B cells	CD24+ B cells	FCER2	ITGAM_ITGB2	FCER2A - (ITGAM+ITGB2)	CD23	Cell-Cell Contact	7.09845e-06	5.4093e-06	Decreased	0	0
RUNX1T1+ B cells	CD24+ B cells	FCER2	ITGAM_ITGB2	FCER2A - (ITGAM+ITGB2)	CD23	Cell-Cell Contact	1.40455e-07	6.53681e-07	Increased	0	0
VCAN+ B cells	CD24+ B cells	FCER2	ITGAM_ITGB2	FCER2A - (ITGAM+ITGB2)	CD23	Cell-Cell Contact	1.35759e-06	2.55623e-07	Decreased	0	0
BACH2+ B cells	VCAN+ B cells	FCER2	ITGAM_ITGB2	FCER2A - (ITGAM+ITGB2)	CD23	Cell-Cell Contact	1.72472e-05	2.53239e-05	Increased	0	0
DUSP4+ B cells	VCAN+ B cells	FCER2	ITGAM_ITGB2	FCER2A - (ITGAM+ITGB2)	CD23	Cell-Cell Contact	9.02246e-06	9.151e-06	Increased	0	0
PAX5+ B cells	VCAN+ B cells	FCER2	ITGAM_ITGB2	FCER2A - (ITGAM+ITGB2)	CD23	Cell-Cell Contact	2.71871e-06	3.42688e-06	Increased	0	0
VCAN+ B cells	VCAN+ B cells	FCER2	ITGAM_ITGB2	FCER2A - (ITGAM+ITGB2)	CD23	Cell-Cell Contact	5.20137e-07	1.62086e-07	Decreased	0	0
RUNX1T1+ B cells	VCAN+ B cells	FCER2	ITGAM_ITGB2	FCER2A - (ITGAM+ITGB2)	CD23	Cell-Cell Contact	0	4.1448e-07	Increased	1	0
BACH2+ B cells	CD24+ B cells	FCER2	ITGAX_ITGB2	FCER2A - (ITGAX+ITGB2)	CD23	Cell-Cell Contact	1.58423e-05	0	Decreased	0	1
DUSP4+ B cells	CD24+ B cells	FCER2	ITGAX_ITGB2	FCER2A - (ITGAX+ITGB2)	CD23	Cell-Cell Contact	8.28685e-06	0	Decreased	0	1
JCHAIN+ B cells	CD24+ B cells	FCER2	ITGAX_ITGB2	FCER2A - (ITGAX+ITGB2)	CD23	Cell-Cell Contact	3.08207e-08	0	Decreased	0	1
PAX5+ B cells	CD24+ B cells	FCER2	ITGAX_ITGB2	FCER2A - (ITGAX+ITGB2)	CD23	Cell-Cell Contact	2.49565e-06	0	Decreased	0	1
RUNX1T1+ B cells	CD24+ B cells	FCER2	ITGAX_ITGB2	FCER2A - (ITGAX+ITGB2)	CD23	Cell-Cell Contact	4.93724e-08	0	Decreased	0	1
VCAN+ B cells	CD24+ B cells	FCER2	ITGAX_ITGB2	FCER2A - (ITGAX+ITGB2)	CD23	Cell-Cell Contact	4.77238e-07	0	Decreased	0	1
BACH2+ B cells	BACH2+ B cells	FCER2	CR2	FCER2A - CR2	CD23	Cell-Cell Contact	2.62965e-05	0	Decreased	0	1
DUSP4+ B cells	BACH2+ B cells	FCER2	CR2	FCER2A - CR2	CD23	Cell-Cell Contact	1.37556e-05	0	Decreased	0	1
JCHAIN+ B cells	BACH2+ B cells	FCER2	CR2	FCER2A - CR2	CD23	Cell-Cell Contact	5.11754e-08	0	Decreased	0	1
PAX5+ B cells	BACH2+ B cells	FCER2	CR2	FCER2A - CR2	CD23	Cell-Cell Contact	4.14318e-06	0	Decreased	0	1
RUNX1T1+ B cells	BACH2+ B cells	FCER2	CR2	FCER2A - CR2	CD23	Cell-Cell Contact	8.19793e-08	0	Decreased	0	1
VCAN+ B cells	BACH2+ B cells	FCER2	CR2	FCER2A - CR2	CD23	Cell-Cell Contact	7.92386e-07	0	Decreased	0	1
VCAN+ B cells	JCHAIN+ B cells	HLA-DMA	CD4	HLA-DMA - CD4	MHC-II	Cell-Cell Contact	2.62323e-07	2.46154e-06	Increased	0	0
VCAN+ B cells	PAX5+ B cells	HLA-DMA	CD4	HLA-DMA - CD4	MHC-II	Cell-Cell Contact	1.68831e-07	5.5304e-07	Increased	0	0
VCAN+ B cells	VCAN+ B cells	HLA-DMA	CD4	HLA-DMA - CD4	MHC-II	Cell-Cell Contact	8.3314e-08	1.15264e-07	Increased	0	0
BACH2+ B cells	JCHAIN+ B cells	HLA-DMB	CD4	HLA-DMB - CD4	MHC-II	Cell-Cell Contact	5.91248e-05	0.000303468	Increased	0	0
CD24+ B cells	JCHAIN+ B cells	HLA-DMB	CD4	HLA-DMB - CD4	MHC-II	Cell-Cell Contact	8.24936e-05	0.000572732	Increased	0	0
DUSP4+ B cells	JCHAIN+ B cells	HLA-DMB	CD4	HLA-DMB - CD4	MHC-II	Cell-Cell Contact	3.77751e-05	0.000173714	Increased	0	0
JCHAIN+ B cells	JCHAIN+ B cells	HLA-DMB	CD4	HLA-DMB - CD4	MHC-II	Cell-Cell Contact	1.84557e-06	4.70508e-06	Increased	0	0
PAX5+ B cells	JCHAIN+ B cells	HLA-DMB	CD4	HLA-DMB - CD4	MHC-II	Cell-Cell Contact	1.30621e-05	6.19579e-05	Increased	0	0
RUNX1T1+ B cells	JCHAIN+ B cells	HLA-DMB	CD4	HLA-DMB - CD4	MHC-II	Cell-Cell Contact	2.18409e-05	0.000117754	Increased	0	0
VCAN+ B cells	JCHAIN+ B cells	HLA-DMB	CD4	HLA-DMB - CD4	MHC-II	Cell-Cell Contact	1.70738e-05	9.10322e-05	Increased	0	0
BACH2+ B cells	PAX5+ B cells	HLA-DMB	CD4	HLA-DMB - CD4	MHC-II	Cell-Cell Contact	3.81998e-05	7.1424e-05	Increased	0	0
CD24+ B cells	PAX5+ B cells	HLA-DMB	CD4	HLA-DMB - CD4	MHC-II	Cell-Cell Contact	5.32652e-05	0.000133954	Increased	0	0
DUSP4+ B cells	PAX5+ B cells	HLA-DMB	CD4	HLA-DMB - CD4	MHC-II	Cell-Cell Contact	2.44199e-05	4.09408e-05	Increased	0	0
JCHAIN+ B cells	PAX5+ B cells	HLA-DMB	CD4	HLA-DMB - CD4	MHC-II	Cell-Cell Contact	1.18851e-06	1.06086e-06	Decreased	0	0
PAX5+ B cells	PAX5+ B cells	HLA-DMB	CD4	HLA-DMB - CD4	MHC-II	Cell-Cell Contact	8.4292e-06	1.43361e-05	Increased	0	0
RUNX1T1+ B cells	PAX5+ B cells	HLA-DMB	CD4	HLA-DMB - CD4	MHC-II	Cell-Cell Contact	1.41037e-05	2.74984e-05	Increased	0	0
VCAN+ B cells	PAX5+ B cells	HLA-DMB	CD4	HLA-DMB - CD4	MHC-II	Cell-Cell Contact	1.10429e-05	2.17465e-05	Increased	0	0
BACH2+ B cells	VCAN+ B cells	HLA-DMB	CD4	HLA-DMB - CD4	MHC-II	Cell-Cell Contact	1.88641e-05	1.49432e-05	Decreased	0	0
CD24+ B cells	VCAN+ B cells	HLA-DMB	CD4	HLA-DMB - CD4	MHC-II	Cell-Cell Contact	2.63008e-05	2.80108e-05	Increased	0	0
DUSP4+ B cells	VCAN+ B cells	HLA-DMB	CD4	HLA-DMB - CD4	MHC-II	Cell-Cell Contact	1.20605e-05	8.56655e-06	Decreased	0	0
JCHAIN+ B cells	VCAN+ B cells	HLA-DMB	CD4	HLA-DMB - CD4	MHC-II	Cell-Cell Contact	5.86566e-07	2.21165e-07	Decreased	0	0
PAX5+ B cells	VCAN+ B cells	HLA-DMB	CD4	HLA-DMB - CD4	MHC-II	Cell-Cell Contact	4.16166e-06	2.9951e-06	Decreased	0	0
RUNX1T1+ B cells	VCAN+ B cells	HLA-DMB	CD4	HLA-DMB - CD4	MHC-II	Cell-Cell Contact	6.9641e-06	5.74938e-06	Decreased	0	0
VCAN+ B cells	VCAN+ B cells	HLA-DMB	CD4	HLA-DMB - CD4	MHC-II	Cell-Cell Contact	5.45436e-06	4.55553e-06	Decreased	0	0
AGO2+ B cells	JCHAIN+ B cells	HLA-DMB	CD4	HLA-DMB - CD4	MHC-II	Cell-Cell Contact	0	8.99372e-07	Increased	1	0
AGO2+ B cells	PAX5+ B cells	HLA-DMB	CD4	HLA-DMB - CD4	MHC-II	Cell-Cell Contact	0	2.02277e-07	Increased	1	0
AGO2+ B cells	VCAN+ B cells	HLA-DMB	CD4	HLA-DMB - CD4	MHC-II	Cell-Cell Contact	0	4.21618e-08	Increased	1	0
BACH2+ B cells	JCHAIN+ B cells	HLA-DOB	CD4	HLA-DOB - CD4	MHC-II	Cell-Cell Contact	2.50244e-05	0.000122114	Increased	0	0
CD24+ B cells	JCHAIN+ B cells	HLA-DOB	CD4	HLA-DOB - CD4	MHC-II	Cell-Cell Contact	4.14424e-05	0.000261345	Increased	0	0
DUSP4+ B cells	JCHAIN+ B cells	HLA-DOB	CD4	HLA-DOB - CD4	MHC-II	Cell-Cell Contact	1.96198e-05	9.2556e-05	Increased	0	0
PAX5+ B cells	JCHAIN+ B cells	HLA-DOB	CD4	HLA-DOB - CD4	MHC-II	Cell-Cell Contact	5.5977e-06	2.41042e-05	Increased	0	0
RUNX1T1+ B cells	JCHAIN+ B cells	HLA-DOB	CD4	HLA-DOB - CD4	MHC-II	Cell-Cell Contact	8.71897e-06	4.25678e-05	Increased	0	0
VCAN+ B cells	JCHAIN+ B cells	HLA-DOB	CD4	HLA-DOB - CD4	MHC-II	Cell-Cell Contact	2.23676e-07	2.11364e-06	Increased	0	0
BACH2+ B cells	PAX5+ B cells	HLA-DOB	CD4	HLA-DOB - CD4	MHC-II	Cell-Cell Contact	1.61313e-05	2.79181e-05	Increased	0	0
CD24+ B cells	PAX5+ B cells	HLA-DOB	CD4	HLA-DOB - CD4	MHC-II	Cell-Cell Contact	2.67147e-05	5.97372e-05	Increased	0	0
DUSP4+ B cells	PAX5+ B cells	HLA-DOB	CD4	HLA-DOB - CD4	MHC-II	Cell-Cell Contact	1.26559e-05	2.13086e-05	Increased	0	0
PAX5+ B cells	PAX5+ B cells	HLA-DOB	CD4	HLA-DOB - CD4	MHC-II	Cell-Cell Contact	3.60663e-06	5.47179e-06	Increased	0	0
RUNX1T1+ B cells	PAX5+ B cells	HLA-DOB	CD4	HLA-DOB - CD4	MHC-II	Cell-Cell Contact	5.61871e-06	9.68631e-06	Increased	0	0
VCAN+ B cells	PAX5+ B cells	HLA-DOB	CD4	HLA-DOB - CD4	MHC-II	Cell-Cell Contact	1.43956e-07	4.74766e-07	Increased	0	0
BACH2+ B cells	VCAN+ B cells	HLA-DOB	CD4	HLA-DOB - CD4	MHC-II	Cell-Cell Contact	7.96272e-06	5.82688e-06	Decreased	0	0
CD24+ B cells	VCAN+ B cells	HLA-DOB	CD4	HLA-DOB - CD4	MHC-II	Cell-Cell Contact	1.31869e-05	1.24677e-05	Decreased	0	0
DUSP4+ B cells	VCAN+ B cells	HLA-DOB	CD4	HLA-DOB - CD4	MHC-II	Cell-Cell Contact	6.24797e-06	4.44994e-06	Decreased	0	0
PAX5+ B cells	VCAN+ B cells	HLA-DOB	CD4	HLA-DOB - CD4	MHC-II	Cell-Cell Contact	1.78015e-06	1.14137e-06	Decreased	0	0
RUNX1T1+ B cells	VCAN+ B cells	HLA-DOB	CD4	HLA-DOB - CD4	MHC-II	Cell-Cell Contact	2.77335e-06	2.02089e-06	Decreased	0	0
VCAN+ B cells	VCAN+ B cells	HLA-DOB	CD4	HLA-DOB - CD4	MHC-II	Cell-Cell Contact	7.10386e-08	9.8948e-08	Increased	0	0
AGO2+ B cells	JCHAIN+ B cells	HLA-DQA1	CD4	HLA-DQA1 - CD4	MHC-II	Cell-Cell Contact	1.26041e-06	1.66432e-05	Increased	0	0
BACH2+ B cells	JCHAIN+ B cells	HLA-DQA1	CD4	HLA-DQA1 - CD4	MHC-II	Cell-Cell Contact	0.000124485	0.000615409	Increased	0	0
CD24+ B cells	JCHAIN+ B cells	HLA-DQA1	CD4	HLA-DQA1 - CD4	MHC-II	Cell-Cell Contact	0.000235166	0.00143324	Increased	0	0
DUSP4+ B cells	JCHAIN+ B cells	HLA-DQA1	CD4	HLA-DQA1 - CD4	MHC-II	Cell-Cell Contact	7.29087e-05	0.000342968	Increased	0	0
JCHAIN+ B cells	JCHAIN+ B cells	HLA-DQA1	CD4	HLA-DQA1 - CD4	MHC-II	Cell-Cell Contact	4.18427e-06	1.51629e-05	Increased	0	0
PAX5+ B cells	JCHAIN+ B cells	HLA-DQA1	CD4	HLA-DQA1 - CD4	MHC-II	Cell-Cell Contact	3.21756e-05	0.000156767	Increased	0	0
RUNX1T1+ B cells	JCHAIN+ B cells	HLA-DQA1	CD4	HLA-DQA1 - CD4	MHC-II	Cell-Cell Contact	4.94845e-05	0.000268882	Increased	0	0
VCAN+ B cells	JCHAIN+ B cells	HLA-DQA1	CD4	HLA-DQA1 - CD4	MHC-II	Cell-Cell Contact	1.33696e-05	7.4987e-05	Increased	0	0
AGO2+ B cells	PAX5+ B cells	HLA-DQA1	CD4	HLA-DQA1 - CD4	MHC-II	Cell-Cell Contact	8.13323e-07	3.9294e-06	Increased	0	0
BACH2+ B cells	PAX5+ B cells	HLA-DQA1	CD4	HLA-DQA1 - CD4	MHC-II	Cell-Cell Contact	8.07805e-05	0.000152574	Increased	0	0
CD24+ B cells	PAX5+ B cells	HLA-DQA1	CD4	HLA-DQA1 - CD4	MHC-II	Cell-Cell Contact	0.000152784	0.000358212	Increased	0	0
DUSP4+ B cells	PAX5+ B cells	HLA-DQA1	CD4	HLA-DQA1 - CD4	MHC-II	Cell-Cell Contact	4.73308e-05	8.50333e-05	Increased	0	0
JCHAIN+ B cells	PAX5+ B cells	HLA-DQA1	CD4	HLA-DQA1 - CD4	MHC-II	Cell-Cell Contact	2.69688e-06	3.45884e-06	Increased	0	0
PAX5+ B cells	PAX5+ B cells	HLA-DQA1	CD4	HLA-DQA1 - CD4	MHC-II	Cell-Cell Contact	2.08472e-05	3.81153e-05	Increased	0	0
RUNX1T1+ B cells	PAX5+ B cells	HLA-DQA1	CD4	HLA-DQA1 - CD4	MHC-II	Cell-Cell Contact	3.20929e-05	6.62882e-05	Increased	0	0
VCAN+ B cells	PAX5+ B cells	HLA-DQA1	CD4	HLA-DQA1 - CD4	MHC-II	Cell-Cell Contact	8.63773e-06	1.77105e-05	Increased	0	0
AGO2+ B cells	VCAN+ B cells	HLA-DQA1	CD4	HLA-DQA1 - CD4	MHC-II	Cell-Cell Contact	4.01549e-07	8.22319e-07	Increased	0	0
BACH2+ B cells	VCAN+ B cells	HLA-DQA1	CD4	HLA-DQA1 - CD4	MHC-II	Cell-Cell Contact	3.99241e-05	3.20659e-05	Decreased	0	0
CD24+ B cells	VCAN+ B cells	HLA-DQA1	CD4	HLA-DQA1 - CD4	MHC-II	Cell-Cell Contact	7.55268e-05	7.53386e-05	Decreased	0	0
DUSP4+ B cells	VCAN+ B cells	HLA-DQA1	CD4	HLA-DQA1 - CD4	MHC-II	Cell-Cell Contact	2.33941e-05	1.78712e-05	Decreased	0	0
JCHAIN+ B cells	VCAN+ B cells	HLA-DQA1	CD4	HLA-DQA1 - CD4	MHC-II	Cell-Cell Contact	1.3312e-06	7.21774e-07	Decreased	0	0
PAX5+ B cells	VCAN+ B cells	HLA-DQA1	CD4	HLA-DQA1 - CD4	MHC-II	Cell-Cell Contact	1.03003e-05	7.99673e-06	Decreased	0	0
RUNX1T1+ B cells	VCAN+ B cells	HLA-DQA1	CD4	HLA-DQA1 - CD4	MHC-II	Cell-Cell Contact	1.58596e-05	1.39246e-05	Decreased	0	0
VCAN+ B cells	VCAN+ B cells	HLA-DQA1	CD4	HLA-DQA1 - CD4	MHC-II	Cell-Cell Contact	4.26554e-06	3.70645e-06	Decreased	0	0
AGO2+ B cells	JCHAIN+ B cells	HLA-DRA	CD4	HLA-DRA - CD4	MHC-II	Cell-Cell Contact	6.8559e-07	1.00781e-05	Increased	0	0
BACH2+ B cells	JCHAIN+ B cells	HLA-DRA	CD4	HLA-DRA - CD4	MHC-II	Cell-Cell Contact	0.000116373	0.000550324	Increased	0	0
CD24+ B cells	JCHAIN+ B cells	HLA-DRA	CD4	HLA-DRA - CD4	MHC-II	Cell-Cell Contact	0.000217744	0.00129164	Increased	0	0
DUSP4+ B cells	JCHAIN+ B cells	HLA-DRA	CD4	HLA-DRA - CD4	MHC-II	Cell-Cell Contact	6.88651e-05	0.000301179	Increased	0	0
JCHAIN+ B cells	JCHAIN+ B cells	HLA-DRA	CD4	HLA-DRA - CD4	MHC-II	Cell-Cell Contact	1.41643e-06	3.90511e-06	Increased	0	0
PAX5+ B cells	JCHAIN+ B cells	HLA-DRA	CD4	HLA-DRA - CD4	MHC-II	Cell-Cell Contact	2.94248e-05	0.000135671	Increased	0	0
RUNX1T1+ B cells	JCHAIN+ B cells	HLA-DRA	CD4	HLA-DRA - CD4	MHC-II	Cell-Cell Contact	4.90366e-05	0.000247417	Increased	0	0
VCAN+ B cells	JCHAIN+ B cells	HLA-DRA	CD4	HLA-DRA - CD4	MHC-II	Cell-Cell Contact	1.69651e-05	9.00685e-05	Increased	0	0
AGO2+ B cells	PAX5+ B cells	HLA-DRA	CD4	HLA-DRA - CD4	MHC-II	Cell-Cell Contact	4.41857e-07	2.33104e-06	Increased	0	0
BACH2+ B cells	PAX5+ B cells	HLA-DRA	CD4	HLA-DRA - CD4	MHC-II	Cell-Cell Contact	7.54752e-05	0.000134935	Increased	0	0
CD24+ B cells	PAX5+ B cells	HLA-DRA	CD4	HLA-DRA - CD4	MHC-II	Cell-Cell Contact	0.000141365	0.000319219	Increased	0	0
DUSP4+ B cells	PAX5+ B cells	HLA-DRA	CD4	HLA-DRA - CD4	MHC-II	Cell-Cell Contact	4.46841e-05	7.37259e-05	Increased	0	0
JCHAIN+ B cells	PAX5+ B cells	HLA-DRA	CD4	HLA-DRA - CD4	MHC-II	Cell-Cell Contact	9.1201e-07	8.79707e-07	Decreased	0	0
PAX5+ B cells	PAX5+ B cells	HLA-DRA	CD4	HLA-DRA - CD4	MHC-II	Cell-Cell Contact	1.90538e-05	3.26177e-05	Increased	0	0
RUNX1T1+ B cells	PAX5+ B cells	HLA-DRA	CD4	HLA-DRA - CD4	MHC-II	Cell-Cell Contact	3.18002e-05	6.05174e-05	Increased	0	0
VCAN+ B cells	PAX5+ B cells	HLA-DRA	CD4	HLA-DRA - CD4	MHC-II	Cell-Cell Contact	1.09723e-05	2.15014e-05	Increased	0	0
AGO2+ B cells	VCAN+ B cells	HLA-DRA	CD4	HLA-DRA - CD4	MHC-II	Cell-Cell Contact	2.18102e-07	4.86986e-07	Increased	0	0
BACH2+ B cells	VCAN+ B cells	HLA-DRA	CD4	HLA-DRA - CD4	MHC-II	Cell-Cell Contact	3.72983e-05	2.83309e-05	Decreased	0	0
CD24+ B cells	VCAN+ B cells	HLA-DRA	CD4	HLA-DRA - CD4	MHC-II	Cell-Cell Contact	6.98729e-05	6.70702e-05	Decreased	0	0
DUSP4+ B cells	VCAN+ B cells	HLA-DRA	CD4	HLA-DRA - CD4	MHC-II	Cell-Cell Contact	2.20839e-05	1.54772e-05	Decreased	0	0
JCHAIN+ B cells	VCAN+ B cells	HLA-DRA	CD4	HLA-DRA - CD4	MHC-II	Cell-Cell Contact	4.50091e-07	1.83386e-07	Decreased	0	0
PAX5+ B cells	VCAN+ B cells	HLA-DRA	CD4	HLA-DRA - CD4	MHC-II	Cell-Cell Contact	9.41322e-06	6.83663e-06	Decreased	0	0
RUNX1T1+ B cells	VCAN+ B cells	HLA-DRA	CD4	HLA-DRA - CD4	MHC-II	Cell-Cell Contact	1.57147e-05	1.27035e-05	Decreased	0	0
VCAN+ B cells	VCAN+ B cells	HLA-DRA	CD4	HLA-DRA - CD4	MHC-II	Cell-Cell Contact	5.41946e-06	4.50393e-06	Decreased	0	0
VCAN+ B cells	CD24+ B cells	ICAM1	ITGAL_ITGB2	ICAM1 - (ITGAL+ITGB2)	ICAM	Cell-Cell Contact	3.4585e-06	8.13884e-06	Increased	0	0
VCAN+ B cells	JCHAIN+ B cells	ICAM1	ITGAL_ITGB2	ICAM1 - (ITGAL+ITGB2)	ICAM	Cell-Cell Contact	1.07422e-06	1.78312e-06	Increased	0	0
VCAN+ B cells	VCAN+ B cells	ICAM1	ITGAL_ITGB2	ICAM1 - (ITGAL+ITGB2)	ICAM	Cell-Cell Contact	2.86732e-06	7.403e-06	Increased	0	0
VCAN+ B cells	CD24+ B cells	ICAM1	ITGAM_ITGB2	ICAM1 - (ITGAM+ITGB2)	ICAM	Cell-Cell Contact	2.61683e-06	4.3092e-06	Increased	0	0
VCAN+ B cells	VCAN+ B cells	ICAM1	ITGAM_ITGB2	ICAM1 - (ITGAM+ITGB2)	ICAM	Cell-Cell Contact	1.00247e-06	2.72974e-06	Increased	0	0
VCAN+ B cells	CD24+ B cells	ICAM1	ITGAX_ITGB2	ICAM1 - (ITGAX+ITGB2)	ICAM	Cell-Cell Contact	9.19938e-07	0	Decreased	0	1
VCAN+ B cells	AGO2+ B cells	ICAM1	ITGAL	ICAM1 - ITGAL	ICAM	Cell-Cell Contact	2.23042e-07	1.78646e-07	Decreased	0	0
VCAN+ B cells	BACH2+ B cells	ICAM1	ITGAL	ICAM1 - ITGAL	ICAM	Cell-Cell Contact	7.65469e-06	7.30859e-06	Decreased	0	0
VCAN+ B cells	CD24+ B cells	ICAM1	ITGAL	ICAM1 - ITGAL	ICAM	Cell-Cell Contact	1.15113e-05	2.73151e-05	Increased	0	0
VCAN+ B cells	DUSP4+ B cells	ICAM1	ITGAL	ICAM1 - ITGAL	ICAM	Cell-Cell Contact	8.03476e-06	1.40905e-05	Increased	0	0
VCAN+ B cells	JCHAIN+ B cells	ICAM1	ITGAL	ICAM1 - ITGAL	ICAM	Cell-Cell Contact	3.52288e-06	7.69065e-06	Increased	0	0
VCAN+ B cells	PAX5+ B cells	ICAM1	ITGAL	ICAM1 - ITGAL	ICAM	Cell-Cell Contact	6.55691e-06	9.27143e-06	Increased	0	0
VCAN+ B cells	RUNX1T1+ B cells	ICAM1	ITGAL	ICAM1 - ITGAL	ICAM	Cell-Cell Contact	3.34674e-06	4.63394e-06	Increased	0	0
VCAN+ B cells	VCAN+ B cells	ICAM1	ITGAL	ICAM1 - ITGAL	ICAM	Cell-Cell Contact	9.25689e-06	1.9216e-05	Increased	0	0
VCAN+ B cells	JCHAIN+ B cells	ICAM1	SPN	ICAM1 - SPN	ICAM	Cell-Cell Contact	0	2.44931e-08	Increased	1	0
JCHAIN+ B cells	CD24+ B cells	IFNG	IFNGR1_IFNGR2	IFNG - (IFNGR1+IFNGR2)	IFN-II	Secreted Signaling	0	5.99178e-06	Increased	1	0
JCHAIN+ B cells	DUSP4+ B cells	IFNG	IFNGR1_IFNGR2	IFNG - (IFNGR1+IFNGR2)	IFN-II	Secreted Signaling	0	2.97202e-07	Increased	1	0
JCHAIN+ B cells	JCHAIN+ B cells	IFNG	IFNGR1_IFNGR2	IFNG - (IFNGR1+IFNGR2)	IFN-II	Secreted Signaling	0	5.12982e-07	Increased	1	0
JCHAIN+ B cells	PAX5+ B cells	IFNG	IFNGR1_IFNGR2	IFNG - (IFNGR1+IFNGR2)	IFN-II	Secreted Signaling	0	7.83722e-07	Increased	1	0
JCHAIN+ B cells	RUNX1T1+ B cells	IFNG	IFNGR1_IFNGR2	IFNG - (IFNGR1+IFNGR2)	IFN-II	Secreted Signaling	0	9.81932e-07	Increased	1	0
JCHAIN+ B cells	VCAN+ B cells	IFNG	IFNGR1_IFNGR2	IFNG - (IFNGR1+IFNGR2)	IFN-II	Secreted Signaling	0	3.35702e-06	Increased	1	0
VCAN+ B cells	JCHAIN+ B cells	IL10	IL10RA_IL10RB	IL10 - (IL10RA+IL10RB)	IL10	Secreted Signaling	7.55816e-08	3.84256e-07	Increased	0	0
VCAN+ B cells	VCAN+ B cells	IL10	IL10RA_IL10RB	IL10 - (IL10RA+IL10RB)	IL10	Secreted Signaling	5.55294e-07	2.39132e-06	Increased	0	0
VCAN+ B cells	JCHAIN+ B cells	IL1A	IL1R1_IL1RAP	IL1A - (IL1R1+IL1RAP)	IL1	Secreted Signaling	0	4.64743e-08	Increased	1	0
VCAN+ B cells	JCHAIN+ B cells	IL1B	IL1R1_IL1RAP	IL1B - (IL1R1+IL1RAP)	IL1	Secreted Signaling	0	1.16498e-07	Increased	1	0
VCAN+ B cells	AGO2+ B cells	JAG1	NOTCH2	JAG1 - NOTCH2	NOTCH	Cell-Cell Contact	0	4.86118e-06	Increased	1	0
VCAN+ B cells	BACH2+ B cells	JAG1	NOTCH2	JAG1 - NOTCH2	NOTCH	Cell-Cell Contact	0	6.92489e-05	Increased	1	0
VCAN+ B cells	CD24+ B cells	JAG1	NOTCH2	JAG1 - NOTCH2	NOTCH	Cell-Cell Contact	0	0.000132949	Increased	1	0
VCAN+ B cells	DUSP4+ B cells	JAG1	NOTCH2	JAG1 - NOTCH2	NOTCH	Cell-Cell Contact	0	4.54374e-05	Increased	1	0
VCAN+ B cells	JCHAIN+ B cells	JAG1	NOTCH2	JAG1 - NOTCH2	NOTCH	Cell-Cell Contact	0	2.51904e-06	Increased	1	0
VCAN+ B cells	PAX5+ B cells	JAG1	NOTCH2	JAG1 - NOTCH2	NOTCH	Cell-Cell Contact	0	1.58215e-05	Increased	1	0
VCAN+ B cells	RUNX1T1+ B cells	JAG1	NOTCH2	JAG1 - NOTCH2	NOTCH	Cell-Cell Contact	0	3.67788e-05	Increased	1	0
VCAN+ B cells	VCAN+ B cells	JAG1	NOTCH2	JAG1 - NOTCH2	NOTCH	Cell-Cell Contact	0	1.21845e-05	Increased	1	0
BACH2+ B cells	JCHAIN+ B cells	LAMB2	ITGA1_ITGB1	LAMB2 - (ITGA1+ITGB1)	LAMININ	ECM-Receptor	1.24112e-06	3.54213e-06	Increased	0	0
CD24+ B cells	JCHAIN+ B cells	LAMB2	ITGA1_ITGB1	LAMB2 - (ITGA1+ITGB1)	LAMININ	ECM-Receptor	9.63695e-06	3.32183e-05	Increased	0	0
PAX5+ B cells	JCHAIN+ B cells	LAMB2	ITGA1_ITGB1	LAMB2 - (ITGA1+ITGB1)	LAMININ	ECM-Receptor	4.64673e-07	1.39684e-06	Increased	0	0
RUNX1T1+ B cells	JCHAIN+ B cells	LAMB2	ITGA1_ITGB1	LAMB2 - (ITGA1+ITGB1)	LAMININ	ECM-Receptor	3.255e-06	9.4056e-06	Increased	0	0
BACH2+ B cells	PAX5+ B cells	LAMB2	ITGA1_ITGB1	LAMB2 - (ITGA1+ITGB1)	LAMININ	ECM-Receptor	5.96154e-06	1.22272e-05	Increased	0	0
CD24+ B cells	PAX5+ B cells	LAMB2	ITGA1_ITGB1	LAMB2 - (ITGA1+ITGB1)	LAMININ	ECM-Receptor	4.62497e-05	0.000114539	Increased	0	0
PAX5+ B cells	PAX5+ B cells	LAMB2	ITGA1_ITGB1	LAMB2 - (ITGA1+ITGB1)	LAMININ	ECM-Receptor	2.23189e-06	4.82135e-06	Increased	0	0
RUNX1T1+ B cells	PAX5+ B cells	LAMB2	ITGA1_ITGB1	LAMB2 - (ITGA1+ITGB1)	LAMININ	ECM-Receptor	1.56162e-05	3.24159e-05	Increased	0	0
BACH2+ B cells	VCAN+ B cells	LAMB2	ITGA1_ITGB1	LAMB2 - (ITGA1+ITGB1)	LAMININ	ECM-Receptor	1.62761e-06	4.11222e-06	Increased	0	0
CD24+ B cells	VCAN+ B cells	LAMB2	ITGA1_ITGB1	LAMB2 - (ITGA1+ITGB1)	LAMININ	ECM-Receptor	1.26376e-05	3.85876e-05	Increased	0	0
PAX5+ B cells	VCAN+ B cells	LAMB2	ITGA1_ITGB1	LAMB2 - (ITGA1+ITGB1)	LAMININ	ECM-Receptor	6.09372e-07	1.62172e-06	Increased	0	0
RUNX1T1+ B cells	VCAN+ B cells	LAMB2	ITGA1_ITGB1	LAMB2 - (ITGA1+ITGB1)	LAMININ	ECM-Receptor	4.26846e-06	1.09287e-05	Increased	0	0
DUSP4+ B cells	JCHAIN+ B cells	LAMB2	ITGA1_ITGB1	LAMB2 - (ITGA1+ITGB1)	LAMININ	ECM-Receptor	0	1.87043e-06	Increased	1	0
DUSP4+ B cells	PAX5+ B cells	LAMB2	ITGA1_ITGB1	LAMB2 - (ITGA1+ITGB1)	LAMININ	ECM-Receptor	0	6.45668e-06	Increased	1	0
DUSP4+ B cells	VCAN+ B cells	LAMB2	ITGA1_ITGB1	LAMB2 - (ITGA1+ITGB1)	LAMININ	ECM-Receptor	0	2.17144e-06	Increased	1	0
BACH2+ B cells	DUSP4+ B cells	LAMB2	ITGA6_ITGB1	LAMB2 - (ITGA6+ITGB1)	LAMININ	ECM-Receptor	1.32676e-05	2.81486e-05	Increased	0	0
CD24+ B cells	DUSP4+ B cells	LAMB2	ITGA6_ITGB1	LAMB2 - (ITGA6+ITGB1)	LAMININ	ECM-Receptor	0.000102894	0.00026344	Increased	0	0
PAX5+ B cells	DUSP4+ B cells	LAMB2	ITGA6_ITGB1	LAMB2 - (ITGA6+ITGB1)	LAMININ	ECM-Receptor	4.96704e-06	1.10986e-05	Increased	0.01	0
RUNX1T1+ B cells	DUSP4+ B cells	LAMB2	ITGA6_ITGB1	LAMB2 - (ITGA6+ITGB1)	LAMININ	ECM-Receptor	3.47372e-05	7.45271e-05	Increased	0	0
BACH2+ B cells	JCHAIN+ B cells	LAMB2	ITGA6_ITGB1	LAMB2 - (ITGA6+ITGB1)	LAMININ	ECM-Receptor	6.29905e-06	1.45864e-05	Increased	0	0
CD24+ B cells	JCHAIN+ B cells	LAMB2	ITGA6_ITGB1	LAMB2 - (ITGA6+ITGB1)	LAMININ	ECM-Receptor	4.88138e-05	0.00013593	Increased	0	0
PAX5+ B cells	JCHAIN+ B cells	LAMB2	ITGA6_ITGB1	LAMB2 - (ITGA6+ITGB1)	LAMININ	ECM-Receptor	2.35812e-06	5.7493e-06	Increased	0.01	0
RUNX1T1+ B cells	JCHAIN+ B cells	LAMB2	ITGA6_ITGB1	LAMB2 - (ITGA6+ITGB1)	LAMININ	ECM-Receptor	1.64747e-05	3.8385e-05	Increased	0	0
BACH2+ B cells	PAX5+ B cells	LAMB2	ITGA6_ITGB1	LAMB2 - (ITGA6+ITGB1)	LAMININ	ECM-Receptor	1.09642e-05	2.1936e-05	Increased	0	0
CD24+ B cells	PAX5+ B cells	LAMB2	ITGA6_ITGB1	LAMB2 - (ITGA6+ITGB1)	LAMININ	ECM-Receptor	8.49647e-05	0.000204975	Increased	0	0
PAX5+ B cells	PAX5+ B cells	LAMB2	ITGA6_ITGB1	LAMB2 - (ITGA6+ITGB1)	LAMININ	ECM-Receptor	4.10456e-06	8.648e-06	Increased	0	0
RUNX1T1+ B cells	PAX5+ B cells	LAMB2	ITGA6_ITGB1	LAMB2 - (ITGA6+ITGB1)	LAMININ	ECM-Receptor	2.86756e-05	5.7949e-05	Increased	0	0
BACH2+ B cells	VCAN+ B cells	LAMB2	ITGA6_ITGB1	LAMB2 - (ITGA6+ITGB1)	LAMININ	ECM-Receptor	5.90735e-06	0	Decreased	0.01	1
CD24+ B cells	VCAN+ B cells	LAMB2	ITGA6_ITGB1	LAMB2 - (ITGA6+ITGB1)	LAMININ	ECM-Receptor	4.58059e-05	4.9347e-05	Increased	0	0
PAX5+ B cells	VCAN+ B cells	LAMB2	ITGA6_ITGB1	LAMB2 - (ITGA6+ITGB1)	LAMININ	ECM-Receptor	2.21154e-06	0	Decreased	0.01	1
RUNX1T1+ B cells	VCAN+ B cells	LAMB2	ITGA6_ITGB1	LAMB2 - (ITGA6+ITGB1)	LAMININ	ECM-Receptor	1.54632e-05	1.39735e-05	Decreased	0	0
DUSP4+ B cells	DUSP4+ B cells	LAMB2	ITGA6_ITGB1	LAMB2 - (ITGA6+ITGB1)	LAMININ	ECM-Receptor	0	1.48644e-05	Increased	1	0
DUSP4+ B cells	JCHAIN+ B cells	LAMB2	ITGA6_ITGB1	LAMB2 - (ITGA6+ITGB1)	LAMININ	ECM-Receptor	0	7.70312e-06	Increased	1	0
DUSP4+ B cells	PAX5+ B cells	LAMB2	ITGA6_ITGB1	LAMB2 - (ITGA6+ITGB1)	LAMININ	ECM-Receptor	0	1.1584e-05	Increased	1	0
BACH2+ B cells	VCAN+ B cells	LAMB2	ITGA9_ITGB1	LAMB2 - (ITGA9+ITGB1)	LAMININ	ECM-Receptor	7.93107e-06	2.10696e-05	Increased	0	0
CD24+ B cells	VCAN+ B cells	LAMB2	ITGA9_ITGB1	LAMB2 - (ITGA9+ITGB1)	LAMININ	ECM-Receptor	6.14589e-05	0.000196543	Increased	0	0
PAX5+ B cells	VCAN+ B cells	LAMB2	ITGA9_ITGB1	LAMB2 - (ITGA9+ITGB1)	LAMININ	ECM-Receptor	2.96908e-06	8.30533e-06	Increased	0	0
RUNX1T1+ B cells	VCAN+ B cells	LAMB2	ITGA9_ITGB1	LAMB2 - (ITGA9+ITGB1)	LAMININ	ECM-Receptor	2.07422e-05	5.5525e-05	Increased	0	0
DUSP4+ B cells	VCAN+ B cells	LAMB2	ITGA9_ITGB1	LAMB2 - (ITGA9+ITGB1)	LAMININ	ECM-Receptor	0	1.11267e-05	Increased	1	0
CD24+ B cells	BACH2+ B cells	LAMB2	CD44	LAMB2 - CD44	LAMININ	ECM-Receptor	0.000191707	0.000673954	Increased	0	0
RUNX1T1+ B cells	BACH2+ B cells	LAMB2	CD44	LAMB2 - CD44	LAMININ	ECM-Receptor	6.47191e-05	0.000190521	Increased	0	0
CD24+ B cells	DUSP4+ B cells	LAMB2	CD44	LAMB2 - CD44	LAMININ	ECM-Receptor	0.000206752	0.000655249	Increased	0	0
RUNX1T1+ B cells	DUSP4+ B cells	LAMB2	CD44	LAMB2 - CD44	LAMININ	ECM-Receptor	6.97532e-05	0.000184893	Increased	0	0
CD24+ B cells	JCHAIN+ B cells	LAMB2	CD44	LAMB2 - CD44	LAMININ	ECM-Receptor	9.92175e-05	0.000280034	Increased	0	0
RUNX1T1+ B cells	JCHAIN+ B cells	LAMB2	CD44	LAMB2 - CD44	LAMININ	ECM-Receptor	3.34528e-05	7.87829e-05	Increased	0	0
CD24+ B cells	PAX5+ B cells	LAMB2	CD44	LAMB2 - CD44	LAMININ	ECM-Receptor	0.000104554	0.000352353	Increased	0	0
RUNX1T1+ B cells	PAX5+ B cells	LAMB2	CD44	LAMB2 - CD44	LAMININ	ECM-Receptor	3.52792e-05	9.94432e-05	Increased	0	0
CD24+ B cells	RUNX1T1+ B cells	LAMB2	CD44	LAMB2 - CD44	LAMININ	ECM-Receptor	0.000100627	0.000327546	Increased	0	0
RUNX1T1+ B cells	RUNX1T1+ B cells	LAMB2	CD44	LAMB2 - CD44	LAMININ	ECM-Receptor	3.39656e-05	9.25825e-05	Increased	0	0
BACH2+ B cells	VCAN+ B cells	LAMB2	CD44	LAMB2 - CD44	LAMININ	ECM-Receptor	2.18195e-05	5.29936e-05	Increased	0	0.01
CD24+ B cells	VCAN+ B cells	LAMB2	CD44	LAMB2 - CD44	LAMININ	ECM-Receptor	0.000168349	0.000488911	Increased	0	0
PAX5+ B cells	VCAN+ B cells	LAMB2	CD44	LAMB2 - CD44	LAMININ	ECM-Receptor	8.16662e-06	2.08713e-05	Increased	0.04	0.01
RUNX1T1+ B cells	VCAN+ B cells	LAMB2	CD44	LAMB2 - CD44	LAMININ	ECM-Receptor	5.67211e-05	0.000137484	Increased	0	0
CD24+ B cells	AGO2+ B cells	LAMB2	CD44	LAMB2 - CD44	LAMININ	ECM-Receptor	0	3.98777e-05	Increased	1	0
RUNX1T1+ B cells	AGO2+ B cells	LAMB2	CD44	LAMB2 - CD44	LAMININ	ECM-Receptor	0	1.1269e-05	Increased	1	0
PAX5+ B cells	JCHAIN+ B cells	LAMB2	CD44	LAMB2 - CD44	LAMININ	ECM-Receptor	0	1.19423e-05	Increased	1	0.02
BACH2+ B cells	PAX5+ B cells	LAMB2	SV2A	LAMB2 - SV2A	LAMININ	ECM-Receptor	5.43917e-07	1.78364e-06	Increased	0	0
CD24+ B cells	PAX5+ B cells	LAMB2	SV2A	LAMB2 - SV2A	LAMININ	ECM-Receptor	4.22488e-06	1.67534e-05	Increased	0	0
PAX5+ B cells	PAX5+ B cells	LAMB2	SV2A	LAMB2 - SV2A	LAMININ	ECM-Receptor	2.03645e-07	7.0346e-07	Increased	0	0
RUNX1T1+ B cells	PAX5+ B cells	LAMB2	SV2A	LAMB2 - SV2A	LAMININ	ECM-Receptor	1.42721e-06	4.74683e-06	Increased	0	0
BACH2+ B cells	VCAN+ B cells	LAMB2	SV2A	LAMB2 - SV2A	LAMININ	ECM-Receptor	2.29235e-07	0	Decreased	0	1
CD24+ B cells	VCAN+ B cells	LAMB2	SV2A	LAMB2 - SV2A	LAMININ	ECM-Receptor	1.78067e-06	0	Decreased	0	1
PAX5+ B cells	VCAN+ B cells	LAMB2	SV2A	LAMB2 - SV2A	LAMININ	ECM-Receptor	8.58267e-08	0	Decreased	0	1
RUNX1T1+ B cells	VCAN+ B cells	LAMB2	SV2A	LAMB2 - SV2A	LAMININ	ECM-Receptor	6.01543e-07	0	Decreased	0	1
DUSP4+ B cells	PAX5+ B cells	LAMB2	SV2A	LAMB2 - SV2A	LAMININ	ECM-Receptor	0	9.41827e-07	Increased	1	0
AGO2+ B cells	JCHAIN+ B cells	LAMC1	ITGA1_ITGB1	LAMC1 - (ITGA1+ITGB1)	LAMININ	ECM-Receptor	4.67173e-08	1.93685e-07	Increased	0	0
AGO2+ B cells	PAX5+ B cells	LAMC1	ITGA1_ITGB1	LAMC1 - (ITGA1+ITGB1)	LAMININ	ECM-Receptor	2.24388e-07	6.68573e-07	Increased	0	0
AGO2+ B cells	VCAN+ B cells	LAMC1	ITGA1_ITGB1	LAMC1 - (ITGA1+ITGB1)	LAMININ	ECM-Receptor	6.1265e-08	2.2486e-07	Increased	0	0
CD24+ B cells	JCHAIN+ B cells	LAMC1	ITGA1_ITGB1	LAMC1 - (ITGA1+ITGB1)	LAMININ	ECM-Receptor	0	8.32813e-07	Increased	1	0
CD24+ B cells	PAX5+ B cells	LAMC1	ITGA1_ITGB1	LAMC1 - (ITGA1+ITGB1)	LAMININ	ECM-Receptor	0	2.87566e-06	Increased	1	0
CD24+ B cells	VCAN+ B cells	LAMC1	ITGA1_ITGB1	LAMC1 - (ITGA1+ITGB1)	LAMININ	ECM-Receptor	0	9.66695e-07	Increased	1	0
AGO2+ B cells	DUSP4+ B cells	LAMC1	ITGA6_ITGB1	LAMC1 - (ITGA6+ITGB1)	LAMININ	ECM-Receptor	4.99372e-07	1.53912e-06	Increased	0	0
AGO2+ B cells	JCHAIN+ B cells	LAMC1	ITGA6_ITGB1	LAMC1 - (ITGA6+ITGB1)	LAMININ	ECM-Receptor	2.37077e-07	7.97498e-07	Increased	0	0
AGO2+ B cells	PAX5+ B cells	LAMC1	ITGA6_ITGB1	LAMC1 - (ITGA6+ITGB1)	LAMININ	ECM-Receptor	4.12658e-07	1.19939e-06	Increased	0	0
AGO2+ B cells	VCAN+ B cells	LAMC1	ITGA6_ITGB1	LAMC1 - (ITGA6+ITGB1)	LAMININ	ECM-Receptor	2.22342e-07	2.87671e-07	Increased	0	0
CD24+ B cells	DUSP4+ B cells	LAMC1	ITGA6_ITGB1	LAMC1 - (ITGA6+ITGB1)	LAMININ	ECM-Receptor	0	6.6218e-06	Increased	1	0
CD24+ B cells	JCHAIN+ B cells	LAMC1	ITGA6_ITGB1	LAMC1 - (ITGA6+ITGB1)	LAMININ	ECM-Receptor	0	3.43532e-06	Increased	1	0
CD24+ B cells	PAX5+ B cells	LAMC1	ITGA6_ITGB1	LAMC1 - (ITGA6+ITGB1)	LAMININ	ECM-Receptor	0	5.16249e-06	Increased	1	0
CD24+ B cells	VCAN+ B cells	LAMC1	ITGA6_ITGB1	LAMC1 - (ITGA6+ITGB1)	LAMININ	ECM-Receptor	0	1.23687e-06	Increased	1	0
AGO2+ B cells	VCAN+ B cells	LAMC1	ITGA9_ITGB1	LAMC1 - (ITGA9+ITGB1)	LAMININ	ECM-Receptor	2.985e-07	1.15198e-06	Increased	0	0
CD24+ B cells	VCAN+ B cells	LAMC1	ITGA9_ITGB1	LAMC1 - (ITGA9+ITGB1)	LAMININ	ECM-Receptor	0	4.96088e-06	Increased	1	0
AGO2+ B cells	JCHAIN+ B cells	LAMC1	CD44	LAMC1 - CD44	LAMININ	ECM-Receptor	4.83033e-07	1.65744e-06	Increased	0.03	0
AGO2+ B cells	VCAN+ B cells	LAMC1	CD44	LAMC1 - CD44	LAMININ	ECM-Receptor	8.21016e-07	2.89685e-06	Increased	0	0
AGO2+ B cells	AGO2+ B cells	LAMC1	CD44	LAMC1 - CD44	LAMININ	ECM-Receptor	0	2.33576e-07	Increased	1	0.01
CD24+ B cells	AGO2+ B cells	LAMC1	CD44	LAMC1 - CD44	LAMININ	ECM-Receptor	0	1.00567e-06	Increased	1	0
AGO2+ B cells	BACH2+ B cells	LAMC1	CD44	LAMC1 - CD44	LAMININ	ECM-Receptor	0	3.94423e-06	Increased	1	0.02
CD24+ B cells	BACH2+ B cells	LAMC1	CD44	LAMC1 - CD44	LAMININ	ECM-Receptor	0	1.69779e-05	Increased	1	0
CD24+ B cells	CD24+ B cells	LAMC1	CD44	LAMC1 - CD44	LAMININ	ECM-Receptor	0	9.05086e-06	Increased	1	0
AGO2+ B cells	DUSP4+ B cells	LAMC1	CD44	LAMC1 - CD44	LAMININ	ECM-Receptor	0	3.8512e-06	Increased	1	0
CD24+ B cells	DUSP4+ B cells	LAMC1	CD44	LAMC1 - CD44	LAMININ	ECM-Receptor	0	1.65982e-05	Increased	1	0
CD24+ B cells	JCHAIN+ B cells	LAMC1	CD44	LAMC1 - CD44	LAMININ	ECM-Receptor	0	7.15809e-06	Increased	1	0
AGO2+ B cells	PAX5+ B cells	LAMC1	CD44	LAMC1 - CD44	LAMININ	ECM-Receptor	0	2.07003e-06	Increased	1	0
CD24+ B cells	PAX5+ B cells	LAMC1	CD44	LAMC1 - CD44	LAMININ	ECM-Receptor	0	8.92041e-06	Increased	1	0
AGO2+ B cells	RUNX1T1+ B cells	LAMC1	CD44	LAMC1 - CD44	LAMININ	ECM-Receptor	0	1.9175e-06	Increased	1	0.02
CD24+ B cells	RUNX1T1+ B cells	LAMC1	CD44	LAMC1 - CD44	LAMININ	ECM-Receptor	0	8.25458e-06	Increased	1	0
CD24+ B cells	VCAN+ B cells	LAMC1	CD44	LAMC1 - CD44	LAMININ	ECM-Receptor	0	1.25149e-05	Increased	1	0
AGO2+ B cells	PAX5+ B cells	LAMC1	SV2A	LAMC1 - SV2A	LAMININ	ECM-Receptor	2.04741e-08	9.75326e-08	Increased	0	0
AGO2+ B cells	VCAN+ B cells	LAMC1	SV2A	LAMC1 - SV2A	LAMININ	ECM-Receptor	8.62885e-09	0	Decreased	0	1
CD24+ B cells	PAX5+ B cells	LAMC1	SV2A	LAMC1 - SV2A	LAMININ	ECM-Receptor	0	4.19185e-07	Increased	1	0
VCAN+ B cells	AGO2+ B cells	LGALS9	CD44	LGALS9 - CD44	GALECTIN	Secreted Signaling	6.05501e-08	6.1249e-07	Increased	0	0
VCAN+ B cells	BACH2+ B cells	LGALS9	CD44	LGALS9 - CD44	GALECTIN	Secreted Signaling	6.66389e-06	1.03415e-05	Increased	0	0
VCAN+ B cells	CD24+ B cells	LGALS9	CD44	LGALS9 - CD44	GALECTIN	Secreted Signaling	2.48756e-06	5.51675e-06	Increased	0	0
VCAN+ B cells	DUSP4+ B cells	LGALS9	CD44	LGALS9 - CD44	GALECTIN	Secreted Signaling	7.19812e-06	1.01034e-05	Increased	0	0
VCAN+ B cells	JCHAIN+ B cells	LGALS9	CD44	LGALS9 - CD44	GALECTIN	Secreted Signaling	3.45949e-06	4.35234e-06	Increased	0	0
VCAN+ B cells	PAX5+ B cells	LGALS9	CD44	LGALS9 - CD44	GALECTIN	Secreted Signaling	3.63879e-06	5.43029e-06	Increased	0	0
VCAN+ B cells	RUNX1T1+ B cells	LGALS9	CD44	LGALS9 - CD44	GALECTIN	Secreted Signaling	3.49923e-06	5.02777e-06	Increased	0	0
VCAN+ B cells	VCAN+ B cells	LGALS9	CD44	LGALS9 - CD44	GALECTIN	Secreted Signaling	5.88019e-06	7.60809e-06	Increased	0	0
JCHAIN+ B cells	AGO2+ B cells	LGALS9	CD44	LGALS9 - CD44	GALECTIN	Secreted Signaling	0	6.87204e-08	Increased	1	0
JCHAIN+ B cells	BACH2+ B cells	LGALS9	CD44	LGALS9 - CD44	GALECTIN	Secreted Signaling	0	1.16015e-06	Increased	1	0
JCHAIN+ B cells	CD24+ B cells	LGALS9	CD44	LGALS9 - CD44	GALECTIN	Secreted Signaling	0	6.18477e-07	Increased	1	0
JCHAIN+ B cells	DUSP4+ B cells	LGALS9	CD44	LGALS9 - CD44	GALECTIN	Secreted Signaling	0	1.1342e-06	Increased	1	0
JCHAIN+ B cells	JCHAIN+ B cells	LGALS9	CD44	LGALS9 - CD44	GALECTIN	Secreted Signaling	0	4.89124e-07	Increased	1	0
JCHAIN+ B cells	PAX5+ B cells	LGALS9	CD44	LGALS9 - CD44	GALECTIN	Secreted Signaling	0	6.09554e-07	Increased	1	0
JCHAIN+ B cells	RUNX1T1+ B cells	LGALS9	CD44	LGALS9 - CD44	GALECTIN	Secreted Signaling	0	5.64059e-07	Increased	1	0
JCHAIN+ B cells	VCAN+ B cells	LGALS9	CD44	LGALS9 - CD44	GALECTIN	Secreted Signaling	0	8.55158e-07	Increased	1	0
VCAN+ B cells	AGO2+ B cells	LGALS9	PTPRC	LGALS9 - CD45	GALECTIN	Secreted Signaling	1.53885e-06	2.98082e-06	Increased	0	0
VCAN+ B cells	BACH2+ B cells	LGALS9	PTPRC	LGALS9 - CD45	GALECTIN	Secreted Signaling	5.14748e-05	5.44728e-05	Increased	0	0
VCAN+ B cells	CD24+ B cells	LGALS9	PTPRC	LGALS9 - CD45	GALECTIN	Secreted Signaling	8.53782e-05	0.000117747	Increased	0	0
VCAN+ B cells	DUSP4+ B cells	LGALS9	PTPRC	LGALS9 - CD45	GALECTIN	Secreted Signaling	2.61337e-05	2.7235e-05	Increased	0	0
VCAN+ B cells	JCHAIN+ B cells	LGALS9	PTPRC	LGALS9 - CD45	GALECTIN	Secreted Signaling	8.42322e-06	7.1499e-06	Decreased	0	0
VCAN+ B cells	PAX5+ B cells	LGALS9	PTPRC	LGALS9 - CD45	GALECTIN	Secreted Signaling	1.71806e-05	1.80876e-05	Increased	0	0
VCAN+ B cells	RUNX1T1+ B cells	LGALS9	PTPRC	LGALS9 - CD45	GALECTIN	Secreted Signaling	2.1178e-05	2.37637e-05	Increased	0	0
VCAN+ B cells	VCAN+ B cells	LGALS9	PTPRC	LGALS9 - CD45	GALECTIN	Secreted Signaling	1.15469e-05	1.20381e-05	Increased	0	0
JCHAIN+ B cells	AGO2+ B cells	LGALS9	PTPRC	LGALS9 - CD45	GALECTIN	Secreted Signaling	0	3.35763e-07	Increased	1	0
JCHAIN+ B cells	BACH2+ B cells	LGALS9	PTPRC	LGALS9 - CD45	GALECTIN	Secreted Signaling	0	6.13413e-06	Increased	1	0
JCHAIN+ B cells	CD24+ B cells	LGALS9	PTPRC	LGALS9 - CD45	GALECTIN	Secreted Signaling	0	1.32594e-05	Increased	1	0
JCHAIN+ B cells	DUSP4+ B cells	LGALS9	PTPRC	LGALS9 - CD45	GALECTIN	Secreted Signaling	0	3.06543e-06	Increased	1	0
JCHAIN+ B cells	JCHAIN+ B cells	LGALS9	PTPRC	LGALS9 - CD45	GALECTIN	Secreted Signaling	0	8.04894e-07	Increased	1	0
JCHAIN+ B cells	PAX5+ B cells	LGALS9	PTPRC	LGALS9 - CD45	GALECTIN	Secreted Signaling	0	2.03739e-06	Increased	1	0
JCHAIN+ B cells	RUNX1T1+ B cells	LGALS9	PTPRC	LGALS9 - CD45	GALECTIN	Secreted Signaling	0	2.67532e-06	Increased	1	0
JCHAIN+ B cells	VCAN+ B cells	LGALS9	PTPRC	LGALS9 - CD45	GALECTIN	Secreted Signaling	0	1.35532e-06	Increased	1	0
VCAN+ B cells	CD24+ B cells	LGALS9	HAVCR2	LGALS9 - HAVCR2	GALECTIN	Secreted Signaling	1.23336e-06	1.2386e-06	Increased	0	0
VCAN+ B cells	DUSP4+ B cells	LGALS9	HAVCR2	LGALS9 - HAVCR2	GALECTIN	Secreted Signaling	1.18004e-06	1.11354e-06	Decreased	0	0
VCAN+ B cells	JCHAIN+ B cells	LGALS9	HAVCR2	LGALS9 - HAVCR2	GALECTIN	Secreted Signaling	5.87886e-07	6.74556e-07	Increased	0	0
VCAN+ B cells	PAX5+ B cells	LGALS9	HAVCR2	LGALS9 - HAVCR2	GALECTIN	Secreted Signaling	8.0877e-07	7.78517e-07	Decreased	0	0
VCAN+ B cells	RUNX1T1+ B cells	LGALS9	HAVCR2	LGALS9 - HAVCR2	GALECTIN	Secreted Signaling	7.23521e-07	4.58031e-07	Decreased	0	0
VCAN+ B cells	VCAN+ B cells	LGALS9	HAVCR2	LGALS9 - HAVCR2	GALECTIN	Secreted Signaling	1.27209e-06	1.40175e-06	Increased	0	0
JCHAIN+ B cells	CD24+ B cells	LGALS9	HAVCR2	LGALS9 - HAVCR2	GALECTIN	Secreted Signaling	0	1.38835e-07	Increased	1	0
JCHAIN+ B cells	DUSP4+ B cells	LGALS9	HAVCR2	LGALS9 - HAVCR2	GALECTIN	Secreted Signaling	0	1.24832e-07	Increased	1	0
JCHAIN+ B cells	JCHAIN+ B cells	LGALS9	HAVCR2	LGALS9 - HAVCR2	GALECTIN	Secreted Signaling	0	7.56382e-08	Increased	1	0
JCHAIN+ B cells	PAX5+ B cells	LGALS9	HAVCR2	LGALS9 - HAVCR2	GALECTIN	Secreted Signaling	0	8.72781e-08	Increased	1	0
JCHAIN+ B cells	RUNX1T1+ B cells	LGALS9	HAVCR2	LGALS9 - HAVCR2	GALECTIN	Secreted Signaling	0	5.13424e-08	Increased	1	0
JCHAIN+ B cells	VCAN+ B cells	LGALS9	HAVCR2	LGALS9 - HAVCR2	GALECTIN	Secreted Signaling	0	1.57196e-07	Increased	1	0
VCAN+ B cells	JCHAIN+ B cells	LGALS9	P4HB	LGALS9 - P4HB	GALECTIN	Secreted Signaling	3.16028e-07	2.21294e-07	Decreased	0	0
VCAN+ B cells	VCAN+ B cells	LGALS9	P4HB	LGALS9 - P4HB	GALECTIN	Secreted Signaling	2.72647e-07	4.86471e-07	Increased	0	0
JCHAIN+ B cells	JCHAIN+ B cells	LGALS9	P4HB	LGALS9 - P4HB	GALECTIN	Secreted Signaling	0	2.48069e-08	Increased	1	0
JCHAIN+ B cells	VCAN+ B cells	LGALS9	P4HB	LGALS9 - P4HB	GALECTIN	Secreted Signaling	0	5.45356e-08	Increased	1	0
VCAN+ B cells	CD24+ B cells	LPAR1	ADGRE5	LPAR1 - ADGRE5	ADGRE	Cell-Cell Contact	0	1.57213e-06	Increased	1	0
VCAN+ B cells	DUSP4+ B cells	LPAR1	ADGRE5	LPAR1 - ADGRE5	ADGRE	Cell-Cell Contact	0	2.82061e-07	Increased	1	0
VCAN+ B cells	JCHAIN+ B cells	LPAR1	ADGRE5	LPAR1 - ADGRE5	ADGRE	Cell-Cell Contact	0	2.71606e-07	Increased	1	0
VCAN+ B cells	PAX5+ B cells	LPAR1	ADGRE5	LPAR1 - ADGRE5	ADGRE	Cell-Cell Contact	0	4.28414e-07	Increased	1	0
VCAN+ B cells	RUNX1T1+ B cells	LPAR1	ADGRE5	LPAR1 - ADGRE5	ADGRE	Cell-Cell Contact	0	2.28329e-07	Increased	1	0
VCAN+ B cells	VCAN+ B cells	LPAR1	ADGRE5	LPAR1 - ADGRE5	ADGRE	Cell-Cell Contact	0	1.0157e-06	Increased	1	0
DUSP4+ B cells	VCAN+ B cells	LTB4-LTA4H	LTB4R	LTB4-LTA4H - LTB4R	CysLTs	Non-protein Signaling	0	5.32748e-08	Increased	1	0
JCHAIN+ B cells	VCAN+ B cells	LTB4-LTA4H	LTB4R	LTB4-LTA4H - LTB4R	CysLTs	Non-protein Signaling	0	3.54165e-07	Increased	1	0
VCAN+ B cells	VCAN+ B cells	LTB4-LTA4H	LTB4R	LTB4-LTA4H - LTB4R	CysLTs	Non-protein Signaling	0	4.64376e-07	Increased	1	0
CD24+ B cells	BACH2+ B cells	MIF	CD74_CD44	MIF - (CD74+CD44)	MIF	Secreted Signaling	0.00136221	0.0036911	Increased	0	0
DUSP4+ B cells	BACH2+ B cells	MIF	CD74_CD44	MIF - (CD74+CD44)	MIF	Secreted Signaling	0.000529823	0.00106937	Increased	0	0
JCHAIN+ B cells	BACH2+ B cells	MIF	CD74_CD44	MIF - (CD74+CD44)	MIF	Secreted Signaling	0.000363707	0.000677949	Increased	0	0
JCHAIN+ B cells	CD24+ B cells	MIF	CD74_CD44	MIF - (CD74+CD44)	MIF	Secreted Signaling	0.000285047	0.000729509	Increased	0	0
CD24+ B cells	DUSP4+ B cells	MIF	CD74_CD44	MIF - (CD74+CD44)	MIF	Secreted Signaling	0.00104054	0.0024656	Increased	0	0
DUSP4+ B cells	DUSP4+ B cells	MIF	CD74_CD44	MIF - (CD74+CD44)	MIF	Secreted Signaling	0.000404347	0.00071356	Increased	0	0
JCHAIN+ B cells	DUSP4+ B cells	MIF	CD74_CD44	MIF - (CD74+CD44)	MIF	Secreted Signaling	0.000275505	0.000445876	Increased	0	0
PAX5+ B cells	DUSP4+ B cells	MIF	CD74_CD44	MIF - (CD74+CD44)	MIF	Secreted Signaling	0.000197339	0.000429144	Increased	0	0
RUNX1T1+ B cells	DUSP4+ B cells	MIF	CD74_CD44	MIF - (CD74+CD44)	MIF	Secreted Signaling	0.000230704	0.000447913	Increased	0	0
VCAN+ B cells	DUSP4+ B cells	MIF	CD74_CD44	MIF - (CD74+CD44)	MIF	Secreted Signaling	0.000120472	0.000260479	Increased	0.01	0
JCHAIN+ B cells	JCHAIN+ B cells	MIF	CD74_CD44	MIF - (CD74+CD44)	MIF	Secreted Signaling	2.94561e-05	0	Decreased	0.04	1
DUSP4+ B cells	PAX5+ B cells	MIF	CD74_CD44	MIF - (CD74+CD44)	MIF	Secreted Signaling	0.000161448	0.000308437	Increased	0	0
JCHAIN+ B cells	PAX5+ B cells	MIF	CD74_CD44	MIF - (CD74+CD44)	MIF	Secreted Signaling	0.000110917	0.000196692	Increased	0	0
CD24+ B cells	RUNX1T1+ B cells	MIF	CD74_CD44	MIF - (CD74+CD44)	MIF	Secreted Signaling	0.000609873	0.00159552	Increased	0	0
DUSP4+ B cells	RUNX1T1+ B cells	MIF	CD74_CD44	MIF - (CD74+CD44)	MIF	Secreted Signaling	0.000237178	0.000462409	Increased	0	0
JCHAIN+ B cells	RUNX1T1+ B cells	MIF	CD74_CD44	MIF - (CD74+CD44)	MIF	Secreted Signaling	0.000162653	0.000294526	Increased	0	0
PAX5+ B cells	RUNX1T1+ B cells	MIF	CD74_CD44	MIF - (CD74+CD44)	MIF	Secreted Signaling	0.000115656	0.000278345	Increased	0.03	0
CD24+ B cells	VCAN+ B cells	MIF	CD74_CD44	MIF - (CD74+CD44)	MIF	Secreted Signaling	0.000463087	0.00111225	Increased	0	0
DUSP4+ B cells	VCAN+ B cells	MIF	CD74_CD44	MIF - (CD74+CD44)	MIF	Secreted Signaling	0.000179896	0.000321707	Increased	0	0
JCHAIN+ B cells	VCAN+ B cells	MIF	CD74_CD44	MIF - (CD74+CD44)	MIF	Secreted Signaling	0.000122259	0.000199493	Increased	0	0
PAX5+ B cells	VCAN+ B cells	MIF	CD74_CD44	MIF - (CD74+CD44)	MIF	Secreted Signaling	8.7826e-05	0.000193409	Increased	0	0
RUNX1T1+ B cells	VCAN+ B cells	MIF	CD74_CD44	MIF - (CD74+CD44)	MIF	Secreted Signaling	0.000102703	0.000202195	Increased	0	0
VCAN+ B cells	VCAN+ B cells	MIF	CD74_CD44	MIF - (CD74+CD44)	MIF	Secreted Signaling	5.36329e-05	0.000117509	Increased	0	0
JCHAIN+ B cells	AGO2+ B cells	MIF	CD74_CD44	MIF - (CD74+CD44)	MIF	Secreted Signaling	0	2.92801e-05	Increased	1	0
PAX5+ B cells	BACH2+ B cells	MIF	CD74_CD44	MIF - (CD74+CD44)	MIF	Secreted Signaling	0	0.000643567	Increased	1	0
VCAN+ B cells	BACH2+ B cells	MIF	CD74_CD44	MIF - (CD74+CD44)	MIF	Secreted Signaling	0	0.000389914	Increased	1	0.01
CD24+ B cells	PAX5+ B cells	MIF	CD74_CD44	MIF - (CD74+CD44)	MIF	Secreted Signaling	0	0.00106416	Increased	1	0.01
PAX5+ B cells	PAX5+ B cells	MIF	CD74_CD44	MIF - (CD74+CD44)	MIF	Secreted Signaling	0	0.000185673	Increased	1	0
CD24+ B cells	BACH2+ B cells	MIF	CD74_CXCR4	MIF - (CD74+CXCR4)	MIF	Secreted Signaling	0.00180817	0.00728426	Increased	0	0
DUSP4+ B cells	BACH2+ B cells	MIF	CD74_CXCR4	MIF - (CD74+CXCR4)	MIF	Secreted Signaling	0.000702712	0.00209935	Increased	0	0
JCHAIN+ B cells	BACH2+ B cells	MIF	CD74_CXCR4	MIF - (CD74+CXCR4)	MIF	Secreted Signaling	0.000479191	0.00124273	Increased	0	0
PAX5+ B cells	BACH2+ B cells	MIF	CD74_CXCR4	MIF - (CD74+CXCR4)	MIF	Secreted Signaling	0.000342917	0.00125929	Increased	0	0
RUNX1T1+ B cells	BACH2+ B cells	MIF	CD74_CXCR4	MIF - (CD74+CXCR4)	MIF	Secreted Signaling	0.000400862	0.00132993	Increased	0	0
VCAN+ B cells	BACH2+ B cells	MIF	CD74_CXCR4	MIF - (CD74+CXCR4)	MIF	Secreted Signaling	0.000209325	0.000769795	Increased	0	0
JCHAIN+ B cells	CD24+ B cells	MIF	CD74_CXCR4	MIF - (CD74+CXCR4)	MIF	Secreted Signaling	0.000273447	0.00119108	Increased	0	0
CD24+ B cells	DUSP4+ B cells	MIF	CD74_CXCR4	MIF - (CD74+CXCR4)	MIF	Secreted Signaling	0.00060945	0.00279499	Increased	0.05	0
DUSP4+ B cells	DUSP4+ B cells	MIF	CD74_CXCR4	MIF - (CD74+CXCR4)	MIF	Secreted Signaling	0.000237158	0.000808191	Increased	0	0
JCHAIN+ B cells	DUSP4+ B cells	MIF	CD74_CXCR4	MIF - (CD74+CXCR4)	MIF	Secreted Signaling	0.000163465	0.000499247	Increased	0	0
DUSP4+ B cells	PAX5+ B cells	MIF	CD74_CXCR4	MIF - (CD74+CXCR4)	MIF	Secreted Signaling	0.000122791	0	Decreased	0	1
JCHAIN+ B cells	PAX5+ B cells	MIF	CD74_CXCR4	MIF - (CD74+CXCR4)	MIF	Secreted Signaling	8.47585e-05	0.000221329	Increased	0	0
CD24+ B cells	RUNX1T1+ B cells	MIF	CD74_CXCR4	MIF - (CD74+CXCR4)	MIF	Secreted Signaling	0.000515367	0.00221355	Increased	0.01	0
DUSP4+ B cells	RUNX1T1+ B cells	MIF	CD74_CXCR4	MIF - (CD74+CXCR4)	MIF	Secreted Signaling	0.000200505	0.000640269	Increased	0	0
JCHAIN+ B cells	RUNX1T1+ B cells	MIF	CD74_CXCR4	MIF - (CD74+CXCR4)	MIF	Secreted Signaling	0.00013796	0.000397219	Increased	0	0
PAX5+ B cells	RUNX1T1+ B cells	MIF	CD74_CXCR4	MIF - (CD74+CXCR4)	MIF	Secreted Signaling	9.77311e-05	0.000384936	Increased	0.03	0
JCHAIN+ B cells	VCAN+ B cells	MIF	CD74_CXCR4	MIF - (CD74+CXCR4)	MIF	Secreted Signaling	5.08164e-05	0.000121934	Increased	0	0
BACH2+ B cells	BACH2+ B cells	MIF	CD74_CXCR4	MIF - (CD74+CXCR4)	MIF	Secreted Signaling	0	0.0021164	Increased	1	0
PAX5+ B cells	DUSP4+ B cells	MIF	CD74_CXCR4	MIF - (CD74+CXCR4)	MIF	Secreted Signaling	0	0.000485793	Increased	1	0
VCAN+ B cells	DUSP4+ B cells	MIF	CD74_CXCR4	MIF - (CD74+CXCR4)	MIF	Secreted Signaling	0	0.000295297	Increased	1	0.01
CD24+ B cells	AGO2+ B cells	MPZL1	MPZL1	MPZL1 - MPZL1	MPZ	Cell-Cell Contact	3.52458e-06	0	Decreased	0.03	1
AGO2+ B cells	CD24+ B cells	MPZL1	MPZL1	MPZL1 - MPZL1	MPZ	Cell-Cell Contact	3.52458e-06	0	Decreased	0.03	1
CD24+ B cells	CD24+ B cells	MPZL1	MPZL1	MPZL1 - MPZL1	MPZ	Cell-Cell Contact	0.000403958	0.000597626	Increased	0	0
DUSP4+ B cells	CD24+ B cells	MPZL1	MPZL1	MPZL1 - MPZL1	MPZ	Cell-Cell Contact	4.42446e-05	0	Decreased	0	1
JCHAIN+ B cells	CD24+ B cells	MPZL1	MPZL1	MPZL1 - MPZL1	MPZ	Cell-Cell Contact	1.86135e-05	0	Decreased	0.01	1
RUNX1T1+ B cells	CD24+ B cells	MPZL1	MPZL1	MPZL1 - MPZL1	MPZ	Cell-Cell Contact	4.67079e-05	0	Decreased	0	1
CD24+ B cells	DUSP4+ B cells	MPZL1	MPZL1	MPZL1 - MPZL1	MPZ	Cell-Cell Contact	4.42446e-05	0	Decreased	0	1
CD24+ B cells	JCHAIN+ B cells	MPZL1	MPZL1	MPZL1 - MPZL1	MPZ	Cell-Cell Contact	1.86135e-05	0	Decreased	0.01	1
CD24+ B cells	RUNX1T1+ B cells	MPZL1	MPZL1	MPZL1 - MPZL1	MPZ	Cell-Cell Contact	4.67079e-05	0	Decreased	0	1
VCAN+ B cells	AGO2+ B cells	PECAM1	CD38	PECAM1 - CD38	PECAM2	Cell-Cell Contact	6.78181e-06	9.19048e-06	Increased	0	0
CD24+ B cells	BACH2+ B cells	PECAM1	CD38	PECAM1 - CD38	PECAM2	Cell-Cell Contact	0.00069583	0.0007256	Increased	0	0
RUNX1T1+ B cells	BACH2+ B cells	PECAM1	CD38	PECAM1 - CD38	PECAM2	Cell-Cell Contact	0.00021827	0	Decreased	0	1
VCAN+ B cells	BACH2+ B cells	PECAM1	CD38	PECAM1 - CD38	PECAM2	Cell-Cell Contact	0.000474001	0.000687181	Increased	0	0
VCAN+ B cells	CD24+ B cells	PECAM1	CD38	PECAM1 - CD38	PECAM2	Cell-Cell Contact	0.000470494	0.000930039	Increased	0	0
CD24+ B cells	DUSP4+ B cells	PECAM1	CD38	PECAM1 - CD38	PECAM2	Cell-Cell Contact	0.000325377	0	Decreased	0.01	1
RUNX1T1+ B cells	DUSP4+ B cells	PECAM1	CD38	PECAM1 - CD38	PECAM2	Cell-Cell Contact	0.000102094	0	Decreased	0.03	1
VCAN+ B cells	DUSP4+ B cells	PECAM1	CD38	PECAM1 - CD38	PECAM2	Cell-Cell Contact	0.000222823	0.000310241	Increased	0	0
VCAN+ B cells	JCHAIN+ B cells	PECAM1	CD38	PECAM1 - CD38	PECAM2	Cell-Cell Contact	3.00274e-05	4.18382e-05	Increased	0	0
VCAN+ B cells	PAX5+ B cells	PECAM1	CD38	PECAM1 - CD38	PECAM2	Cell-Cell Contact	6.56006e-05	0.000121333	Increased	0	0
VCAN+ B cells	RUNX1T1+ B cells	PECAM1	CD38	PECAM1 - CD38	PECAM2	Cell-Cell Contact	0.000132831	0.000210793	Increased	0	0
VCAN+ B cells	VCAN+ B cells	PECAM1	CD38	PECAM1 - CD38	PECAM2	Cell-Cell Contact	4.49114e-05	8.80876e-05	Increased	0	0
PAX5+ B cells	BACH2+ B cells	PECAM1	CD38	PECAM1 - CD38	PECAM2	Cell-Cell Contact	0	0.000137021	Increased	1	0.02
VCAN+ B cells	BACH2+ B cells	PECAM1	PECAM1	PECAM1 - PECAM1	PECAM1	Cell-Cell Contact	3.19637e-05	4.43591e-05	Increased	0	0
VCAN+ B cells	CD24+ B cells	PECAM1	PECAM1	PECAM1 - PECAM1	PECAM1	Cell-Cell Contact	8.41791e-05	0.000137417	Increased	0	0
VCAN+ B cells	DUSP4+ B cells	PECAM1	PECAM1	PECAM1 - PECAM1	PECAM1	Cell-Cell Contact	2.13295e-05	1.13487e-05	Decreased	0	0
VCAN+ B cells	JCHAIN+ B cells	PECAM1	PECAM1	PECAM1 - PECAM1	PECAM1	Cell-Cell Contact	3.75794e-06	8.97143e-06	Increased	0.03	0
VCAN+ B cells	PAX5+ B cells	PECAM1	PECAM1	PECAM1 - PECAM1	PECAM1	Cell-Cell Contact	1.36819e-05	2.59611e-05	Increased	0	0
VCAN+ B cells	RUNX1T1+ B cells	PECAM1	PECAM1	PECAM1 - PECAM1	PECAM1	Cell-Cell Contact	2.64274e-05	2.48483e-05	Decreased	0	0
BACH2+ B cells	VCAN+ B cells	PECAM1	PECAM1	PECAM1 - PECAM1	PECAM1	Cell-Cell Contact	3.19637e-05	4.43591e-05	Increased	0	0
CD24+ B cells	VCAN+ B cells	PECAM1	PECAM1	PECAM1 - PECAM1	PECAM1	Cell-Cell Contact	8.41791e-05	0.000137417	Increased	0	0
DUSP4+ B cells	VCAN+ B cells	PECAM1	PECAM1	PECAM1 - PECAM1	PECAM1	Cell-Cell Contact	2.13295e-05	1.13487e-05	Decreased	0	0
JCHAIN+ B cells	VCAN+ B cells	PECAM1	PECAM1	PECAM1 - PECAM1	PECAM1	Cell-Cell Contact	3.75794e-06	8.97143e-06	Increased	0.03	0
PAX5+ B cells	VCAN+ B cells	PECAM1	PECAM1	PECAM1 - PECAM1	PECAM1	Cell-Cell Contact	1.36819e-05	2.59611e-05	Increased	0	0
RUNX1T1+ B cells	VCAN+ B cells	PECAM1	PECAM1	PECAM1 - PECAM1	PECAM1	Cell-Cell Contact	2.64274e-05	2.48483e-05	Decreased	0	0
VCAN+ B cells	VCAN+ B cells	PECAM1	PECAM1	PECAM1 - PECAM1	PECAM1	Cell-Cell Contact	5.82271e-05	0.000131664	Increased	0	0
BACH2+ B cells	JCHAIN+ B cells	PGE2-PTGES3	PTGER2	PGE2-PTGES3 - PTGER2	Prostaglandin	Non-protein Signaling	1.12274e-06	5.53778e-06	Increased	0	0
CD24+ B cells	JCHAIN+ B cells	PGE2-PTGES3	PTGER2	PGE2-PTGES3 - PTGER2	Prostaglandin	Non-protein Signaling	5.80193e-06	2.58093e-05	Increased	0	0
DUSP4+ B cells	JCHAIN+ B cells	PGE2-PTGES3	PTGER2	PGE2-PTGES3 - PTGER2	Prostaglandin	Non-protein Signaling	1.67024e-06	5.65002e-06	Increased	0	0
JCHAIN+ B cells	JCHAIN+ B cells	PGE2-PTGES3	PTGER2	PGE2-PTGES3 - PTGER2	Prostaglandin	Non-protein Signaling	8.41471e-07	2.73323e-06	Increased	0	0
PAX5+ B cells	JCHAIN+ B cells	PGE2-PTGES3	PTGER2	PGE2-PTGES3 - PTGER2	Prostaglandin	Non-protein Signaling	8.62904e-07	3.09597e-06	Increased	0	0
RUNX1T1+ B cells	JCHAIN+ B cells	PGE2-PTGES3	PTGER2	PGE2-PTGES3 - PTGER2	Prostaglandin	Non-protein Signaling	1.39135e-06	4.89425e-06	Increased	0	0
VCAN+ B cells	JCHAIN+ B cells	PGE2-PTGES3	PTGER2	PGE2-PTGES3 - PTGER2	Prostaglandin	Non-protein Signaling	7.13449e-07	2.48069e-06	Increased	0	0
BACH2+ B cells	VCAN+ B cells	PGE2-PTGES3	PTGER2	PGE2-PTGES3 - PTGER2	Prostaglandin	Non-protein Signaling	3.79432e-07	4.74057e-06	Increased	0	0
CD24+ B cells	VCAN+ B cells	PGE2-PTGES3	PTGER2	PGE2-PTGES3 - PTGER2	Prostaglandin	Non-protein Signaling	1.96113e-06	2.21055e-05	Increased	0	0
DUSP4+ B cells	VCAN+ B cells	PGE2-PTGES3	PTGER2	PGE2-PTGES3 - PTGER2	Prostaglandin	Non-protein Signaling	5.6454e-07	4.83849e-06	Increased	0	0
JCHAIN+ B cells	VCAN+ B cells	PGE2-PTGES3	PTGER2	PGE2-PTGES3 - PTGER2	Prostaglandin	Non-protein Signaling	2.84452e-07	2.34245e-06	Increased	0	0
PAX5+ B cells	VCAN+ B cells	PGE2-PTGES3	PTGER2	PGE2-PTGES3 - PTGER2	Prostaglandin	Non-protein Signaling	2.91655e-07	2.65123e-06	Increased	0	0
RUNX1T1+ B cells	VCAN+ B cells	PGE2-PTGES3	PTGER2	PGE2-PTGES3 - PTGER2	Prostaglandin	Non-protein Signaling	4.70286e-07	4.19143e-06	Increased	0	0
VCAN+ B cells	VCAN+ B cells	PGE2-PTGES3	PTGER2	PGE2-PTGES3 - PTGER2	Prostaglandin	Non-protein Signaling	2.41148e-07	2.12449e-06	Increased	0	0
BACH2+ B cells	VCAN+ B cells	PGE2-PTGES3	PTGER4	PGE2-PTGES3 - PTGER4	Prostaglandin	Non-protein Signaling	4.06392e-06	9.2199e-06	Increased	0	0
CD24+ B cells	VCAN+ B cells	PGE2-PTGES3	PTGER4	PGE2-PTGES3 - PTGER4	Prostaglandin	Non-protein Signaling	2.09907e-05	4.29695e-05	Increased	0	0
DUSP4+ B cells	VCAN+ B cells	PGE2-PTGES3	PTGER4	PGE2-PTGES3 - PTGER4	Prostaglandin	Non-protein Signaling	6.04337e-06	9.40668e-06	Increased	0	0
JCHAIN+ B cells	VCAN+ B cells	PGE2-PTGES3	PTGER4	PGE2-PTGES3 - PTGER4	Prostaglandin	Non-protein Signaling	3.04367e-06	4.55043e-06	Increased	0	0
PAX5+ B cells	VCAN+ B cells	PGE2-PTGES3	PTGER4	PGE2-PTGES3 - PTGER4	Prostaglandin	Non-protein Signaling	3.12238e-06	5.15446e-06	Increased	0	0
RUNX1T1+ B cells	VCAN+ B cells	PGE2-PTGES3	PTGER4	PGE2-PTGES3 - PTGER4	Prostaglandin	Non-protein Signaling	5.03401e-06	8.14839e-06	Increased	0	0
VCAN+ B cells	VCAN+ B cells	PGE2-PTGES3	PTGER4	PGE2-PTGES3 - PTGER4	Prostaglandin	Non-protein Signaling	2.58137e-06	4.13007e-06	Increased	0	0
BACH2+ B cells	JCHAIN+ B cells	PGE2-PTGES3	PTGER4	PGE2-PTGES3 - PTGER4	Prostaglandin	Non-protein Signaling	0	1.57668e-06	Increased	1	0
CD24+ B cells	JCHAIN+ B cells	PGE2-PTGES3	PTGER4	PGE2-PTGES3 - PTGER4	Prostaglandin	Non-protein Signaling	0	7.35406e-06	Increased	1	0
DUSP4+ B cells	JCHAIN+ B cells	PGE2-PTGES3	PTGER4	PGE2-PTGES3 - PTGER4	Prostaglandin	Non-protein Signaling	0	1.60955e-06	Increased	1	0
JCHAIN+ B cells	JCHAIN+ B cells	PGE2-PTGES3	PTGER4	PGE2-PTGES3 - PTGER4	Prostaglandin	Non-protein Signaling	0	7.79525e-07	Increased	1	0
PAX5+ B cells	JCHAIN+ B cells	PGE2-PTGES3	PTGER4	PGE2-PTGES3 - PTGER4	Prostaglandin	Non-protein Signaling	0	8.81939e-07	Increased	1	0
RUNX1T1+ B cells	JCHAIN+ B cells	PGE2-PTGES3	PTGER4	PGE2-PTGES3 - PTGER4	Prostaglandin	Non-protein Signaling	0	1.39433e-06	Increased	1	0
VCAN+ B cells	JCHAIN+ B cells	PGE2-PTGES3	PTGER4	PGE2-PTGES3 - PTGER4	Prostaglandin	Non-protein Signaling	0	7.06741e-07	Increased	1	0
PAX5+ B cells	BACH2+ B cells	PTPRC	CD22	PTPRC - CD22	CD45	Cell-Cell Contact	0.00107587	0	Decreased	0.01	1
AGO2+ B cells	CD24+ B cells	PTPRC	CD22	PTPRC - CD22	CD45	Cell-Cell Contact	0.000190207	0.000546337	Increased	0	0
BACH2+ B cells	CD24+ B cells	PTPRC	CD22	PTPRC - CD22	CD45	Cell-Cell Contact	0.00634444	0.0100492	Increased	0	0
CD24+ B cells	CD24+ B cells	PTPRC	CD22	PTPRC - CD22	CD45	Cell-Cell Contact	0.0105212	0.0217246	Increased	0	0
DUSP4+ B cells	CD24+ B cells	PTPRC	CD22	PTPRC - CD22	CD45	Cell-Cell Contact	0.00324171	0.0050802	Increased	0	0
JCHAIN+ B cells	CD24+ B cells	PTPRC	CD22	PTPRC - CD22	CD45	Cell-Cell Contact	0.00104596	0.00132845	Increased	0	0
PAX5+ B cells	CD24+ B cells	PTPRC	CD22	PTPRC - CD22	CD45	Cell-Cell Contact	0.00210973	0.0033156	Increased	0	0
RUNX1T1+ B cells	CD24+ B cells	PTPRC	CD22	PTPRC - CD22	CD45	Cell-Cell Contact	0.00261687	0.00440999	Increased	0	0
VCAN+ B cells	CD24+ B cells	PTPRC	CD22	PTPRC - CD22	CD45	Cell-Cell Contact	0.00142455	0.00223099	Increased	0	0
AGO2+ B cells	RUNX1T1+ B cells	PTPRC	CD22	PTPRC - CD22	CD45	Cell-Cell Contact	4.68291e-05	0.000102729	Increased	0.04	0
BACH2+ B cells	RUNX1T1+ B cells	PTPRC	CD22	PTPRC - CD22	CD45	Cell-Cell Contact	0.00156222	0.00188804	Increased	0.01	0.01
CD24+ B cells	RUNX1T1+ B cells	PTPRC	CD22	PTPRC - CD22	CD45	Cell-Cell Contact	0.0025907	0.00408153	Increased	0.01	0
PAX5+ B cells	RUNX1T1+ B cells	PTPRC	CD22	PTPRC - CD22	CD45	Cell-Cell Contact	0.000519582	0.000623429	Increased	0	0
RUNX1T1+ B cells	RUNX1T1+ B cells	PTPRC	CD22	PTPRC - CD22	CD45	Cell-Cell Contact	0.000644285	0	Decreased	0.03	1
VCAN+ B cells	RUNX1T1+ B cells	PTPRC	CD22	PTPRC - CD22	CD45	Cell-Cell Contact	0.000350757	0	Decreased	0.03	1
AGO2+ B cells	CD24+ B cells	PTPRC	MRC1	PTPRC - MRC1	CD45	Cell-Cell Contact	8.0166e-05	0.000158059	Increased	0	0
BACH2+ B cells	CD24+ B cells	PTPRC	MRC1	PTPRC - MRC1	CD45	Cell-Cell Contact	0.00267863	0.00289314	Increased	0	0
CD24+ B cells	CD24+ B cells	PTPRC	MRC1	PTPRC - MRC1	CD45	Cell-Cell Contact	0.00444257	0.00625394	Increased	0	0
DUSP4+ B cells	CD24+ B cells	PTPRC	MRC1	PTPRC - MRC1	CD45	Cell-Cell Contact	0.00136329	0.00145048	Increased	0	0
JCHAIN+ B cells	CD24+ B cells	PTPRC	MRC1	PTPRC - MRC1	CD45	Cell-Cell Contact	0.000439586	0.000380417	Decreased	0	0
PAX5+ B cells	CD24+ B cells	PTPRC	MRC1	PTPRC - MRC1	CD45	Cell-Cell Contact	0.000892759	0.000959129	Increased	0	0
RUNX1T1+ B cells	CD24+ B cells	PTPRC	MRC1	PTPRC - MRC1	CD45	Cell-Cell Contact	0.00110313	0.001264	Increased	0	0
VCAN+ B cells	CD24+ B cells	PTPRC	MRC1	PTPRC - MRC1	CD45	Cell-Cell Contact	0.000601095	0.000640092	Increased	0	0
AGO2+ B cells	RUNX1T1+ B cells	PTPRC	MRC1	PTPRC - MRC1	CD45	Cell-Cell Contact	1.48594e-05	2.04015e-05	Increased	0.03	0.03
BACH2+ B cells	RUNX1T1+ B cells	PTPRC	MRC1	PTPRC - MRC1	CD45	Cell-Cell Contact	0.000496684	0	Decreased	0.01	1
CD24+ B cells	RUNX1T1+ B cells	PTPRC	MRC1	PTPRC - MRC1	CD45	Cell-Cell Contact	0.00082378	0.000806589	Decreased	0.01	0.05
DUSP4+ B cells	RUNX1T1+ B cells	PTPRC	MRC1	PTPRC - MRC1	CD45	Cell-Cell Contact	0.000252584	0	Decreased	0.04	1
PAX5+ B cells	RUNX1T1+ B cells	PTPRC	MRC1	PTPRC - MRC1	CD45	Cell-Cell Contact	0.000165617	0.000123798	Decreased	0	0.03
RUNX1T1+ B cells	RUNX1T1+ B cells	PTPRC	MRC1	PTPRC - MRC1	CD45	Cell-Cell Contact	0.000204482	0	Decreased	0.02	1
VCAN+ B cells	RUNX1T1+ B cells	PTPRC	MRC1	PTPRC - MRC1	CD45	Cell-Cell Contact	0.000111444	0	Decreased	0.02	1
AGO2+ B cells	VCAN+ B cells	PTPRC	MRC1	PTPRC - MRC1	CD45	Cell-Cell Contact	1.24142e-05	2.48752e-05	Increased	0	0
BACH2+ B cells	VCAN+ B cells	PTPRC	MRC1	PTPRC - MRC1	CD45	Cell-Cell Contact	0.000414737	0.000455752	Increased	0	0
CD24+ B cells	VCAN+ B cells	PTPRC	MRC1	PTPRC - MRC1	CD45	Cell-Cell Contact	0.000687841	0.000985188	Increased	0	0
DUSP4+ B cells	VCAN+ B cells	PTPRC	MRC1	PTPRC - MRC1	CD45	Cell-Cell Contact	0.000211157	0.000228856	Increased	0	0
JCHAIN+ B cells	VCAN+ B cells	PTPRC	MRC1	PTPRC - MRC1	CD45	Cell-Cell Contact	6.80903e-05	5.99882e-05	Decreased	0	0
PAX5+ B cells	VCAN+ B cells	PTPRC	MRC1	PTPRC - MRC1	CD45	Cell-Cell Contact	0.000138198	0.00015095	Increased	0	0
RUNX1T1+ B cells	VCAN+ B cells	PTPRC	MRC1	PTPRC - MRC1	CD45	Cell-Cell Contact	0.000170824	0.000199285	Increased	0	0
VCAN+ B cells	VCAN+ B cells	PTPRC	MRC1	PTPRC - MRC1	CD45	Cell-Cell Contact	9.30734e-05	0.000100899	Increased	0	0
AGO2+ B cells	AGO2+ B cells	PTPRC	MRC1	PTPRC - MRC1	CD45	Cell-Cell Contact	0	4.76242e-06	Increased	1	0
BACH2+ B cells	AGO2+ B cells	PTPRC	MRC1	PTPRC - MRC1	CD45	Cell-Cell Contact	0	8.72181e-05	Increased	1	0
CD24+ B cells	AGO2+ B cells	PTPRC	MRC1	PTPRC - MRC1	CD45	Cell-Cell Contact	0	0.000188536	Increased	1	0
JCHAIN+ B cells	AGO2+ B cells	PTPRC	MRC1	PTPRC - MRC1	CD45	Cell-Cell Contact	0	1.14748e-05	Increased	1	0.02
PAX5+ B cells	AGO2+ B cells	PTPRC	MRC1	PTPRC - MRC1	CD45	Cell-Cell Contact	0	2.88995e-05	Increased	1	0
RUNX1T1+ B cells	AGO2+ B cells	PTPRC	MRC1	PTPRC - MRC1	CD45	Cell-Cell Contact	0	3.81231e-05	Increased	1	0.02
VCAN+ B cells	AGO2+ B cells	PTPRC	MRC1	PTPRC - MRC1	CD45	Cell-Cell Contact	0	1.93036e-05	Increased	1	0.02
JCHAIN+ B cells	BACH2+ B cells	SELPLG	SELL	SELPLG - SELL	SELPLG	Cell-Cell Contact	4.54593e-06	1.23942e-05	Increased	0	0
JCHAIN+ B cells	DUSP4+ B cells	SELPLG	SELL	SELPLG - SELL	SELPLG	Cell-Cell Contact	1.6143e-06	3.11112e-06	Increased	0	0
JCHAIN+ B cells	JCHAIN+ B cells	SELPLG	SELL	SELPLG - SELL	SELPLG	Cell-Cell Contact	2.62042e-07	3.50787e-07	Increased	0	0
JCHAIN+ B cells	PAX5+ B cells	SELPLG	SELL	SELPLG - SELL	SELPLG	Cell-Cell Contact	1.58134e-06	4.58568e-06	Increased	0	0
JCHAIN+ B cells	RUNX1T1+ B cells	SELPLG	SELL	SELPLG - SELL	SELPLG	Cell-Cell Contact	2.06881e-07	5.68259e-07	Increased	0	0
JCHAIN+ B cells	VCAN+ B cells	SELPLG	SELL	SELPLG - SELL	SELPLG	Cell-Cell Contact	1.32018e-06	3.24426e-06	Increased	0	0
AGO2+ B cells	PAX5+ B cells	TGFB1	ACVR1_TGFbR	TGFB1 - (ACVR1+TGFBR1)	TGFb	Secreted Signaling	1.30372e-06	0	Decreased	0	1
BACH2+ B cells	PAX5+ B cells	TGFB1	ACVR1_TGFbR	TGFB1 - (ACVR1+TGFBR1)	TGFb	Secreted Signaling	6.1086e-05	0	Decreased	0	1
CD24+ B cells	PAX5+ B cells	TGFB1	ACVR1_TGFbR	TGFB1 - (ACVR1+TGFBR1)	TGFb	Secreted Signaling	0.000175623	0	Decreased	0	1
DUSP4+ B cells	PAX5+ B cells	TGFB1	ACVR1_TGFbR	TGFB1 - (ACVR1+TGFBR1)	TGFb	Secreted Signaling	5.04428e-05	0	Decreased	0	1
JCHAIN+ B cells	PAX5+ B cells	TGFB1	ACVR1_TGFbR	TGFB1 - (ACVR1+TGFBR1)	TGFb	Secreted Signaling	8.7221e-06	0	Decreased	0	1
PAX5+ B cells	PAX5+ B cells	TGFB1	ACVR1_TGFbR	TGFB1 - (ACVR1+TGFBR1)	TGFb	Secreted Signaling	2.51413e-05	0	Decreased	0	1
RUNX1T1+ B cells	PAX5+ B cells	TGFB1	ACVR1_TGFbR	TGFB1 - (ACVR1+TGFBR1)	TGFb	Secreted Signaling	4.36191e-05	0	Decreased	0	1
VCAN+ B cells	PAX5+ B cells	TGFB1	ACVR1_TGFbR	TGFB1 - (ACVR1+TGFBR1)	TGFb	Secreted Signaling	2.1524e-05	0	Decreased	0	1
AGO2+ B cells	VCAN+ B cells	TGFB1	ACVR1_TGFbR	TGFB1 - (ACVR1+TGFBR1)	TGFb	Secreted Signaling	2.17433e-06	6.25982e-06	Increased	0	0
BACH2+ B cells	VCAN+ B cells	TGFB1	ACVR1_TGFbR	TGFB1 - (ACVR1+TGFBR1)	TGFb	Secreted Signaling	0.00010172	0.000102693	Increased	0	0
CD24+ B cells	VCAN+ B cells	TGFB1	ACVR1_TGFbR	TGFB1 - (ACVR1+TGFBR1)	TGFb	Secreted Signaling	0.000291385	0.000357085	Increased	0	0
DUSP4+ B cells	VCAN+ B cells	TGFB1	ACVR1_TGFbR	TGFB1 - (ACVR1+TGFBR1)	TGFb	Secreted Signaling	8.3799e-05	0.000107802	Increased	0	0
JCHAIN+ B cells	VCAN+ B cells	TGFB1	ACVR1_TGFbR	TGFB1 - (ACVR1+TGFBR1)	TGFb	Secreted Signaling	1.45398e-05	2.04339e-05	Increased	0	0
PAX5+ B cells	VCAN+ B cells	TGFB1	ACVR1_TGFbR	TGFB1 - (ACVR1+TGFBR1)	TGFb	Secreted Signaling	4.18035e-05	4.75934e-05	Increased	0	0
RUNX1T1+ B cells	VCAN+ B cells	TGFB1	ACVR1_TGFbR	TGFB1 - (ACVR1+TGFBR1)	TGFb	Secreted Signaling	7.23936e-05	8.09702e-05	Increased	0	0
VCAN+ B cells	VCAN+ B cells	TGFB1	ACVR1_TGFbR	TGFB1 - (ACVR1+TGFBR1)	TGFb	Secreted Signaling	3.57447e-05	4.2279e-05	Increased	0	0
AGO2+ B cells	VCAN+ B cells	TGFB1	ACVR1B_TGFbR2	TGFB1 - (ACVR1B+TGFBR2)	TGFb	Secreted Signaling	1.44877e-06	4.52515e-06	Increased	0	0
BACH2+ B cells	VCAN+ B cells	TGFB1	ACVR1B_TGFbR2	TGFB1 - (ACVR1B+TGFBR2)	TGFb	Secreted Signaling	6.78435e-05	7.41792e-05	Increased	0	0
CD24+ B cells	VCAN+ B cells	TGFB1	ACVR1B_TGFbR2	TGFB1 - (ACVR1B+TGFBR2)	TGFb	Secreted Signaling	0.000194788	0.000258595	Increased	0	0
DUSP4+ B cells	VCAN+ B cells	TGFB1	ACVR1B_TGFbR2	TGFB1 - (ACVR1B+TGFBR2)	TGFb	Secreted Signaling	5.59739e-05	7.81597e-05	Increased	0	0
JCHAIN+ B cells	VCAN+ B cells	TGFB1	ACVR1B_TGFbR2	TGFB1 - (ACVR1B+TGFBR2)	TGFb	Secreted Signaling	9.69086e-06	1.4786e-05	Increased	0	0
PAX5+ B cells	VCAN+ B cells	TGFB1	ACVR1B_TGFbR2	TGFB1 - (ACVR1B+TGFBR2)	TGFb	Secreted Signaling	2.79072e-05	3.44477e-05	Increased	0	0
RUNX1T1+ B cells	VCAN+ B cells	TGFB1	ACVR1B_TGFbR2	TGFB1 - (ACVR1B+TGFBR2)	TGFb	Secreted Signaling	4.83848e-05	5.86621e-05	Increased	0	0
VCAN+ B cells	VCAN+ B cells	TGFB1	ACVR1B_TGFbR2	TGFB1 - (ACVR1B+TGFBR2)	TGFb	Secreted Signaling	2.48328e-05	3.60302e-05	Increased	0	0
CD24+ B cells	CD24+ B cells	TGFB1	TGFbR1_R2	TGFB1 - (TGFBR1+TGFBR2)	TGFb	Secreted Signaling	0.00297822	0.00361412	Increased	0	0
DUSP4+ B cells	CD24+ B cells	TGFB1	TGFbR1_R2	TGFB1 - (TGFBR1+TGFBR2)	TGFb	Secreted Signaling	0.000857283	0.00109082	Increased	0	0
RUNX1T1+ B cells	CD24+ B cells	TGFB1	TGFbR1_R2	TGFB1 - (TGFBR1+TGFBR2)	TGFb	Secreted Signaling	0.000740097	0.000819442	Increased	0	0.01
VCAN+ B cells	CD24+ B cells	TGFB1	TGFbR1_R2	TGFB1 - (TGFBR1+TGFBR2)	TGFb	Secreted Signaling	0.000380155	0.000503108	Increased	0	0
CD24+ B cells	PAX5+ B cells	TGFB1	TGFbR1_R2	TGFB1 - (TGFBR1+TGFBR2)	TGFb	Secreted Signaling	0.00056077	0	Decreased	0	1
RUNX1T1+ B cells	PAX5+ B cells	TGFB1	TGFbR1_R2	TGFB1 - (TGFBR1+TGFBR2)	TGFb	Secreted Signaling	0.000139351	0	Decreased	0	1
VCAN+ B cells	PAX5+ B cells	TGFB1	TGFbR1_R2	TGFB1 - (TGFBR1+TGFBR2)	TGFb	Secreted Signaling	7.15767e-05	7.26965e-05	Increased	0.01	0
CD24+ B cells	RUNX1T1+ B cells	TGFB1	TGFbR1_R2	TGFB1 - (TGFBR1+TGFBR2)	TGFb	Secreted Signaling	0.000763798	0.000829069	Increased	0	0
RUNX1T1+ B cells	RUNX1T1+ B cells	TGFB1	TGFbR1_R2	TGFB1 - (TGFBR1+TGFBR2)	TGFb	Secreted Signaling	0.000189806	0.000187961	Decreased	0	0
VCAN+ B cells	RUNX1T1+ B cells	TGFB1	TGFbR1_R2	TGFB1 - (TGFBR1+TGFBR2)	TGFb	Secreted Signaling	9.74938e-05	0.000115393	Increased	0	0
CD24+ B cells	VCAN+ B cells	TGFB1	TGFbR1_R2	TGFB1 - (TGFBR1+TGFBR2)	TGFb	Secreted Signaling	0.000480966	0.000654797	Increased	0	0
DUSP4+ B cells	VCAN+ B cells	TGFB1	TGFbR1_R2	TGFB1 - (TGFBR1+TGFBR2)	TGFb	Secreted Signaling	0.000138504	0.000197345	Increased	0	0
RUNX1T1+ B cells	VCAN+ B cells	TGFB1	TGFbR1_R2	TGFB1 - (TGFBR1+TGFBR2)	TGFb	Secreted Signaling	0.000119534	0.000148386	Increased	0	0
VCAN+ B cells	VCAN+ B cells	TGFB1	TGFbR1_R2	TGFB1 - (TGFBR1+TGFBR2)	TGFb	Secreted Signaling	6.14114e-05	9.10672e-05	Increased	0	0
DUSP4+ B cells	BACH2+ B cells	TGFB1	TGFbR1_R2	TGFB1 - (TGFBR1+TGFBR2)	TGFb	Secreted Signaling	0	0.000481517	Increased	1	0
VCAN+ B cells	BACH2+ B cells	TGFB1	TGFbR1_R2	TGFB1 - (TGFBR1+TGFBR2)	TGFb	Secreted Signaling	0	0.000222073	Increased	1	0
DUSP4+ B cells	PAX5+ B cells	TGFB1	TGFbR1_R2	TGFB1 - (TGFBR1+TGFBR2)	TGFb	Secreted Signaling	0	0.000157619	Increased	1	0
DUSP4+ B cells	RUNX1T1+ B cells	TGFB1	TGFbR1_R2	TGFB1 - (TGFBR1+TGFBR2)	TGFb	Secreted Signaling	0	0.00025017	Increased	1	0
AGO2+ B cells	VCAN+ B cells	TGFB1	TGFbR1_R2	TGFB1 - (TGFBR1+TGFBR2)	TGFb	Secreted Signaling	0	1.15088e-05	Increased	1	0.03
JCHAIN+ B cells	VCAN+ B cells	TGFB1	TGFbR1_R2	TGFB1 - (TGFBR1+TGFBR2)	TGFb	Secreted Signaling	0	3.75142e-05	Increased	1	0
PAX5+ B cells	VCAN+ B cells	TGFB1	TGFbR1_R2	TGFB1 - (TGFBR1+TGFBR2)	TGFb	Secreted Signaling	0	8.73418e-05	Increased	1	0
VCAN+ B cells	VCAN+ B cells	THBS1	CD36	THBS1 - CD36	THBS	ECM-Receptor	2.96092e-05	0.000161248	Increased	0	0
VCAN+ B cells	AGO2+ B cells	THBS1	CD47	THBS1 - CD47	THBS	ECM-Receptor	2.86451e-06	1.94322e-05	Increased	0	0
VCAN+ B cells	BACH2+ B cells	THBS1	CD47	THBS1 - CD47	THBS	ECM-Receptor	0.000129333	0.000542132	Increased	0	0
VCAN+ B cells	CD24+ B cells	THBS1	CD47	THBS1 - CD47	THBS	ECM-Receptor	0.000167199	0.00098776	Increased	0	0
VCAN+ B cells	DUSP4+ B cells	THBS1	CD47	THBS1 - CD47	THBS	ECM-Receptor	6.51873e-05	0.000249999	Increased	0	0
VCAN+ B cells	JCHAIN+ B cells	THBS1	CD47	THBS1 - CD47	THBS	ECM-Receptor	1.68553e-05	5.7886e-05	Increased	0	0
VCAN+ B cells	PAX5+ B cells	THBS1	CD47	THBS1 - CD47	THBS	ECM-Receptor	3.87927e-05	0.000174502	Increased	0	0
VCAN+ B cells	RUNX1T1+ B cells	THBS1	CD47	THBS1 - CD47	THBS	ECM-Receptor	4.92291e-05	0.000210478	Increased	0	0
VCAN+ B cells	VCAN+ B cells	THBS1	CD47	THBS1 - CD47	THBS	ECM-Receptor	2.85344e-05	0.000124634	Increased	0	0
VCAN+ B cells	VCAN+ B cells	TNF	TNFRSF1A	TNF - TNFRSF1A	TNF	Secreted Signaling	3.06421e-08	0	Decreased	0	1
VCAN+ B cells	AGO2+ B cells	TNF	TNFRSF1B	TNF - TNFRSF1B	TNF	Secreted Signaling	5.23807e-08	0	Decreased	0	1
VCAN+ B cells	BACH2+ B cells	TNF	TNFRSF1B	TNF - TNFRSF1B	TNF	Secreted Signaling	1.06557e-06	0	Decreased	0	1
VCAN+ B cells	CD24+ B cells	TNF	TNFRSF1B	TNF - TNFRSF1B	TNF	Secreted Signaling	6.92821e-06	0	Decreased	0	1
VCAN+ B cells	DUSP4+ B cells	TNF	TNFRSF1B	TNF - TNFRSF1B	TNF	Secreted Signaling	1.15908e-06	0	Decreased	0	1
VCAN+ B cells	JCHAIN+ B cells	TNF	TNFRSF1B	TNF - TNFRSF1B	TNF	Secreted Signaling	4.12046e-07	0	Decreased	0	1
VCAN+ B cells	PAX5+ B cells	TNF	TNFRSF1B	TNF - TNFRSF1B	TNF	Secreted Signaling	1.00037e-06	0	Decreased	0	1
VCAN+ B cells	RUNX1T1+ B cells	TNF	TNFRSF1B	TNF - TNFRSF1B	TNF	Secreted Signaling	9.65982e-07	0	Decreased	0	1
VCAN+ B cells	VCAN+ B cells	TNF	TNFRSF1B	TNF - TNFRSF1B	TNF	Secreted Signaling	2.18958e-06	0	Decreased	0	1
JCHAIN+ B cells	VCAN+ B cells	TNXB	ITGA9_ITGB1	TNXB - (ITGA9+ITGB1)	TENASCIN	ECM-Receptor	9.37231e-07	0	Decreased	0	1
GNLY+ CD8+ T cells	GNLY+ CD8+ T cells	ITGAV_ITGB1	ADGRE5	(ITGAV+ITGB1) - ADGRE5	ADGRE	Cell-Cell Contact	0.0293072	0.0335797	Increased	0	0
LTB+ CD4+ T cells	GNLY+ CD8+ T cells	ITGAV_ITGB1	ADGRE5	(ITGAV+ITGB1) - ADGRE5	ADGRE	Cell-Cell Contact	0.0520329	0.0582578	Increased	0	0
RHEX+ TRDC+ T cells	GNLY+ CD8+ T cells	ITGAV_ITGB1	ADGRE5	(ITGAV+ITGB1) - ADGRE5	ADGRE	Cell-Cell Contact	0.0324585	0.0353306	Increased	0	0
Transition TRDC+ T cells	GNLY+ CD8+ T cells	ITGAV_ITGB1	ADGRE5	(ITGAV+ITGB1) - ADGRE5	ADGRE	Cell-Cell Contact	0.0626641	0.0769907	Increased	0	0
ZNRF1+ TRDC+ T cells	GNLY+ CD8+ T cells	ITGAV_ITGB1	ADGRE5	(ITGAV+ITGB1) - ADGRE5	ADGRE	Cell-Cell Contact	0.0318156	0.0561376	Increased	0	0
LTB+ CD4+ T cells	LTB+ CD4+ T cells	ITGAV_ITGB1	ADGRE5	(ITGAV+ITGB1) - ADGRE5	ADGRE	Cell-Cell Contact	0.021149	0.0208853	Decreased	0	0
Transition TRDC+ T cells	LTB+ CD4+ T cells	ITGAV_ITGB1	ADGRE5	(ITGAV+ITGB1) - ADGRE5	ADGRE	Cell-Cell Contact	0.0256408	0.0279578	Increased	0	0
LTB+ CD4+ T cells	RHEX+ TRDC+ T cells	ITGAV_ITGB1	ADGRE5	(ITGAV+ITGB1) - ADGRE5	ADGRE	Cell-Cell Contact	0.023835	0.0253021	Increased	0	0
Transition TRDC+ T cells	RHEX+ TRDC+ T cells	ITGAV_ITGB1	ADGRE5	(ITGAV+ITGB1) - ADGRE5	ADGRE	Cell-Cell Contact	0.0288804	0.0338186	Increased	0	0
LTB+ CD4+ T cells	Transition TRDC+ T cells	ITGAV_ITGB1	ADGRE5	(ITGAV+ITGB1) - ADGRE5	ADGRE	Cell-Cell Contact	0.0276125	0.032923	Increased	0	0
RHEX+ TRDC+ T cells	Transition TRDC+ T cells	ITGAV_ITGB1	ADGRE5	(ITGAV+ITGB1) - ADGRE5	ADGRE	Cell-Cell Contact	0.0170595	0.0197571	Increased	0	0
Transition TRDC+ T cells	Transition TRDC+ T cells	ITGAV_ITGB1	ADGRE5	(ITGAV+ITGB1) - ADGRE5	ADGRE	Cell-Cell Contact	0.0334301	0.0438891	Increased	0	0
ZNRF1+ TRDC+ T cells	Transition TRDC+ T cells	ITGAV_ITGB1	ADGRE5	(ITGAV+ITGB1) - ADGRE5	ADGRE	Cell-Cell Contact	0.0167164	0.0316938	Increased	0.02	0
ZNRF1+ TRDC+ T cells	LTB+ CD4+ T cells	ITGAV_ITGB1	ADGRE5	(ITGAV+ITGB1) - ADGRE5	ADGRE	Cell-Cell Contact	0	0.0200962	Increased	1	0.01
ZNRF1+ TRDC+ T cells	RHEX+ TRDC+ T cells	ITGAV_ITGB1	ADGRE5	(ITGAV+ITGB1) - ADGRE5	ADGRE	Cell-Cell Contact	0	0.0243503	Increased	1	0
GNLY+ CD8+ T cells	Transition TRDC+ T cells	ITGAV_ITGB1	ADGRE5	(ITGAV+ITGB1) - ADGRE5	ADGRE	Cell-Cell Contact	0	0.018763	Increased	1	0.02
RHEX+ TRDC+ T cells	GNLY+ CD8+ T cells	ANGPTL1	ITGA1_ITGB1	ANGPTL1 - (ITGA1+ITGB1)	ANGPTL	Secreted Signaling	0.000594651	0.000469519	Decreased	0	0
RHEX+ TRDC+ T cells	LEF1+ CD4+ T cells	ANGPTL1	ITGA1_ITGB1	ANGPTL1 - (ITGA1+ITGB1)	ANGPTL	Secreted Signaling	0.000540382	0.000446004	Decreased	0	0
RHEX+ TRDC+ T cells	LTB+ CD4+ T cells	ANGPTL1	ITGA1_ITGB1	ANGPTL1 - (ITGA1+ITGB1)	ANGPTL	Secreted Signaling	0.0024127	0.00179898	Decreased	0	0
RHEX+ TRDC+ T cells	Transition TRDC+ T cells	ANGPTL1	ITGA1_ITGB1	ANGPTL1 - (ITGA1+ITGB1)	ANGPTL	Secreted Signaling	0.00224149	0.00218516	Decreased	0	0
RHEX+ TRDC+ T cells	ZNRF1+ TRDC+ T cells	ANGPTL1	ITGA1_ITGB1	ANGPTL1 - (ITGA1+ITGB1)	ANGPTL	Secreted Signaling	0.00102898	0.00133094	Increased	0	0
Transition TRDC+ T cells	GNLY+ CD8+ T cells	ANGPTL1	ITGA1_ITGB1	ANGPTL1 - (ITGA1+ITGB1)	ANGPTL	Secreted Signaling	0	0.000247124	Increased	1	0.02
Transition TRDC+ T cells	LEF1+ CD4+ T cells	ANGPTL1	ITGA1_ITGB1	ANGPTL1 - (ITGA1+ITGB1)	ANGPTL	Secreted Signaling	0	0.000234744	Increased	1	0.02
Transition TRDC+ T cells	LTB+ CD4+ T cells	ANGPTL1	ITGA1_ITGB1	ANGPTL1 - (ITGA1+ITGB1)	ANGPTL	Secreted Signaling	0	0.000947462	Increased	1	0
Transition TRDC+ T cells	Transition TRDC+ T cells	ANGPTL1	ITGA1_ITGB1	ANGPTL1 - (ITGA1+ITGB1)	ANGPTL	Secreted Signaling	0	0.00115106	Increased	1	0
Transition TRDC+ T cells	ZNRF1+ TRDC+ T cells	ANGPTL1	ITGA1_ITGB1	ANGPTL1 - (ITGA1+ITGB1)	ANGPTL	Secreted Signaling	0	0.000700802	Increased	1	0
RHEX+ TRDC+ T cells	GNLY+ CD8+ T cells	APP	SORL1	APP - SORL1	APP	Cell-Cell Contact	0.00705155	0.00381261	Decreased	0	0
ZNRF1+ TRDC+ T cells	GNLY+ CD8+ T cells	APP	SORL1	APP - SORL1	APP	Cell-Cell Contact	0.0085383	0	Decreased	0.02	1
RHEX+ TRDC+ T cells	LEF1+ CD4+ T cells	APP	SORL1	APP - SORL1	APP	Cell-Cell Contact	0.00702404	0.00412045	Decreased	0	0
ZNRF1+ TRDC+ T cells	LEF1+ CD4+ T cells	APP	SORL1	APP - SORL1	APP	Cell-Cell Contact	0.00850504	0	Decreased	0.02	1
RHEX+ TRDC+ T cells	LTB+ CD4+ T cells	APP	SORL1	APP - SORL1	APP	Cell-Cell Contact	0.00915499	0.00573091	Decreased	0	0
ZNRF1+ TRDC+ T cells	LTB+ CD4+ T cells	APP	SORL1	APP - SORL1	APP	Cell-Cell Contact	0.0110803	0.00676505	Decreased	0	0
LEF1+ CD4+ T cells	RHEX+ TRDC+ T cells	APP	SORL1	APP - SORL1	APP	Cell-Cell Contact	0.00737721	0.00720299	Decreased	0.02	0
RHEX+ TRDC+ T cells	RHEX+ TRDC+ T cells	APP	SORL1	APP - SORL1	APP	Cell-Cell Contact	0.0110602	0.00768185	Decreased	0	0
ZNRF1+ TRDC+ T cells	RHEX+ TRDC+ T cells	APP	SORL1	APP - SORL1	APP	Cell-Cell Contact	0.0133808	0.00906483	Decreased	0	0
LEF1+ CD4+ T cells	Transition TRDC+ T cells	APP	SORL1	APP - SORL1	APP	Cell-Cell Contact	0.0076735	0.00738731	Decreased	0.01	0
RHEX+ TRDC+ T cells	Transition TRDC+ T cells	APP	SORL1	APP - SORL1	APP	Cell-Cell Contact	0.0115027	0.00787832	Decreased	0	0
ZNRF1+ TRDC+ T cells	Transition TRDC+ T cells	APP	SORL1	APP - SORL1	APP	Cell-Cell Contact	0.0139148	0.00929634	Decreased	0	0
RHEX+ TRDC+ T cells	ZNRF1+ TRDC+ T cells	APP	SORL1	APP - SORL1	APP	Cell-Cell Contact	0.00823232	0.00492181	Decreased	0	0
ZNRF1+ TRDC+ T cells	ZNRF1+ TRDC+ T cells	APP	SORL1	APP - SORL1	APP	Cell-Cell Contact	0.00996552	0.00581081	Decreased	0	0.04
LEF1+ CD4+ T cells	LTB+ CD4+ T cells	APP	SORL1	APP - SORL1	APP	Cell-Cell Contact	0	0.005373	Increased	1	0.01
LEF1+ CD4+ T cells	ZNRF1+ TRDC+ T cells	APP	SORL1	APP - SORL1	APP	Cell-Cell Contact	0	0.0046142	Increased	1	0.02
GNLY+ CD8+ T cells	GNLY+ CD8+ T cells	BAG6	NCR3	BAG6 - NCR3-PS	BAG	Secreted Signaling	0.000704911	0.00109949	Increased	0	0
LTB+ CD4+ T cells	GNLY+ CD8+ T cells	BAG6	NCR3	BAG6 - NCR3-PS	BAG	Secreted Signaling	0.00123879	0.00162253	Increased	0	0
RHEX+ TRDC+ T cells	GNLY+ CD8+ T cells	BAG6	NCR3	BAG6 - NCR3-PS	BAG	Secreted Signaling	0.000411178	0.000523895	Increased	0	0
Transition TRDC+ T cells	GNLY+ CD8+ T cells	BAG6	NCR3	BAG6 - NCR3-PS	BAG	Secreted Signaling	0.00171824	0.00256644	Increased	0	0
ZNRF1+ TRDC+ T cells	GNLY+ CD8+ T cells	BAG6	NCR3	BAG6 - NCR3-PS	BAG	Secreted Signaling	0.00248734	0.00264601	Increased	0	0
GNLY+ CD8+ T cells	LTB+ CD4+ T cells	BAG6	NCR3	BAG6 - NCR3-PS	BAG	Secreted Signaling	0.000119171	0.00058525	Increased	0	0
LTB+ CD4+ T cells	LTB+ CD4+ T cells	BAG6	NCR3	BAG6 - NCR3-PS	BAG	Secreted Signaling	0.000209521	0.000863876	Increased	0	0
RHEX+ TRDC+ T cells	LTB+ CD4+ T cells	BAG6	NCR3	BAG6 - NCR3-PS	BAG	Secreted Signaling	6.94963e-05	0.000278791	Increased	0	0
Transition TRDC+ T cells	LTB+ CD4+ T cells	BAG6	NCR3	BAG6 - NCR3-PS	BAG	Secreted Signaling	0.000290729	0.00136704	Increased	0	0
ZNRF1+ TRDC+ T cells	LTB+ CD4+ T cells	BAG6	NCR3	BAG6 - NCR3-PS	BAG	Secreted Signaling	0.000421131	0.00140948	Increased	0	0
GNLY+ CD8+ T cells	Transition TRDC+ T cells	BAG6	NCR3	BAG6 - NCR3-PS	BAG	Secreted Signaling	9.70805e-05	0	Decreased	0	1
LTB+ CD4+ T cells	Transition TRDC+ T cells	BAG6	NCR3	BAG6 - NCR3-PS	BAG	Secreted Signaling	0.000170685	0.000231493	Increased	0	0.02
RHEX+ TRDC+ T cells	Transition TRDC+ T cells	BAG6	NCR3	BAG6 - NCR3-PS	BAG	Secreted Signaling	5.66133e-05	0	Decreased	0	1
Transition TRDC+ T cells	Transition TRDC+ T cells	BAG6	NCR3	BAG6 - NCR3-PS	BAG	Secreted Signaling	0.000236844	0.00036646	Increased	0	0.02
ZNRF1+ TRDC+ T cells	Transition TRDC+ T cells	BAG6	NCR3	BAG6 - NCR3-PS	BAG	Secreted Signaling	0.000343085	0.000377848	Increased	0	0
LEF1+ CD4+ T cells	LTB+ CD4+ T cells	BAG6	NCR3	BAG6 - NCR3-PS	BAG	Secreted Signaling	0	8.61234e-05	Increased	1	0.04
RHEX+ TRDC+ T cells	RHEX+ TRDC+ T cells	CADM1	CADM1	CADM1 - CADM1	CADM	Cell-Cell Contact	0.258077	0.268994	Increased	0	0
Transition TRDC+ T cells	RHEX+ TRDC+ T cells	CADM1	CADM1	CADM1 - CADM1	CADM	Cell-Cell Contact	0.165293	0.178905	Increased	0	0
RHEX+ TRDC+ T cells	Transition TRDC+ T cells	CADM1	CADM1	CADM1 - CADM1	CADM	Cell-Cell Contact	0.165293	0.178905	Increased	0	0
Transition TRDC+ T cells	Transition TRDC+ T cells	CADM1	CADM1	CADM1 - CADM1	CADM	Cell-Cell Contact	0.101311	0.114272	Increased	0.05	0
ZNRF1+ TRDC+ T cells	LTB+ CD4+ T cells	CD200	CD200R1	CD200 - CD200R1	CD200	Cell-Cell Contact	6.9096e-05	0	Decreased	0	1
ZNRF1+ TRDC+ T cells	RHEX+ TRDC+ T cells	CD200	CD200R1	CD200 - CD200R1	CD200	Cell-Cell Contact	0.000434962	0	Decreased	0	1
ZNRF1+ TRDC+ T cells	Transition TRDC+ T cells	CD200	CD200R1	CD200 - CD200R1	CD200	Cell-Cell Contact	0.00042313	0.000197556	Decreased	0	0
ZNRF1+ TRDC+ T cells	ZNRF1+ TRDC+ T cells	CD200	CD200R1	CD200 - CD200R1	CD200	Cell-Cell Contact	0.000169207	0	Decreased	0	1
GNLY+ CD8+ T cells	GNLY+ CD8+ T cells	CD48	CD244	CD48 - CD244A	CD48	Cell-Cell Contact	0.00416411	0	Decreased	0	1
LEF1+ CD4+ T cells	GNLY+ CD8+ T cells	CD48	CD244	CD48 - CD244A	CD48	Cell-Cell Contact	0.00274962	0	Decreased	0	1
LTB+ CD4+ T cells	GNLY+ CD8+ T cells	CD48	CD244	CD48 - CD244A	CD48	Cell-Cell Contact	0.00590299	0	Decreased	0	1
RHEX+ TRDC+ T cells	GNLY+ CD8+ T cells	CD48	CD244	CD48 - CD244A	CD48	Cell-Cell Contact	0.00523259	0	Decreased	0	1
Transition TRDC+ T cells	GNLY+ CD8+ T cells	CD48	CD244	CD48 - CD244A	CD48	Cell-Cell Contact	0.00593829	0	Decreased	0	1
ZNRF1+ TRDC+ T cells	GNLY+ CD8+ T cells	CD48	CD244	CD48 - CD244A	CD48	Cell-Cell Contact	0.00616248	0	Decreased	0	1
GNLY+ CD8+ T cells	ZNRF1+ TRDC+ T cells	CD48	CD244	CD48 - CD244A	CD48	Cell-Cell Contact	0.000104082	4.43905e-05	Decreased	0	0
LEF1+ CD4+ T cells	ZNRF1+ TRDC+ T cells	CD48	CD244	CD48 - CD244A	CD48	Cell-Cell Contact	6.86317e-05	2.8149e-05	Decreased	0	0
LTB+ CD4+ T cells	ZNRF1+ TRDC+ T cells	CD48	CD244	CD48 - CD244A	CD48	Cell-Cell Contact	0.000147797	7.03271e-05	Decreased	0	0
RHEX+ TRDC+ T cells	ZNRF1+ TRDC+ T cells	CD48	CD244	CD48 - CD244A	CD48	Cell-Cell Contact	0.000130925	6.02444e-05	Decreased	0	0
Transition TRDC+ T cells	ZNRF1+ TRDC+ T cells	CD48	CD244	CD48 - CD244A	CD48	Cell-Cell Contact	0.000148686	7.39518e-05	Decreased	0	0
ZNRF1+ TRDC+ T cells	ZNRF1+ TRDC+ T cells	CD48	CD244	CD48 - CD244A	CD48	Cell-Cell Contact	0.000154333	6.3259e-05	Decreased	0	0
GNLY+ CD8+ T cells	GNLY+ CD8+ T cells	CD6	ALCAM	CD6 - ALCAM	CD6	Cell-Cell Contact	0.0119232	0.0088232	Decreased	0	0
LEF1+ CD4+ T cells	GNLY+ CD8+ T cells	CD6	ALCAM	CD6 - ALCAM	CD6	Cell-Cell Contact	0.0039817	0.00140262	Decreased	0	0
LTB+ CD4+ T cells	GNLY+ CD8+ T cells	CD6	ALCAM	CD6 - ALCAM	CD6	Cell-Cell Contact	0.0147813	0.00856389	Decreased	0	0
Transition TRDC+ T cells	GNLY+ CD8+ T cells	CD6	ALCAM	CD6 - ALCAM	CD6	Cell-Cell Contact	0.00505034	0.00330753	Decreased	0	0
ZNRF1+ TRDC+ T cells	GNLY+ CD8+ T cells	CD6	ALCAM	CD6 - ALCAM	CD6	Cell-Cell Contact	0.00721543	0.00484376	Decreased	0	0
GNLY+ CD8+ T cells	LTB+ CD4+ T cells	CD6	ALCAM	CD6 - ALCAM	CD6	Cell-Cell Contact	0.00644569	0.00273603	Decreased	0	0
LEF1+ CD4+ T cells	LTB+ CD4+ T cells	CD6	ALCAM	CD6 - ALCAM	CD6	Cell-Cell Contact	0.00214459	0	Decreased	0	1
LTB+ CD4+ T cells	LTB+ CD4+ T cells	CD6	ALCAM	CD6 - ALCAM	CD6	Cell-Cell Contact	0.0080014	0.00265514	Decreased	0	0
Transition TRDC+ T cells	LTB+ CD4+ T cells	CD6	ALCAM	CD6 - ALCAM	CD6	Cell-Cell Contact	0.00272151	0.00102172	Decreased	0	0
ZNRF1+ TRDC+ T cells	LTB+ CD4+ T cells	CD6	ALCAM	CD6 - ALCAM	CD6	Cell-Cell Contact	0.00389214	0.00149788	Decreased	0	0
GNLY+ CD8+ T cells	RHEX+ TRDC+ T cells	CD6	ALCAM	CD6 - ALCAM	CD6	Cell-Cell Contact	0.00397235	0.00274275	Decreased	0	0
LEF1+ CD4+ T cells	RHEX+ TRDC+ T cells	CD6	ALCAM	CD6 - ALCAM	CD6	Cell-Cell Contact	0.00131947	0	Decreased	0	1
LTB+ CD4+ T cells	RHEX+ TRDC+ T cells	CD6	ALCAM	CD6 - ALCAM	CD6	Cell-Cell Contact	0.00493407	0.00266166	Decreased	0	0
Transition TRDC+ T cells	RHEX+ TRDC+ T cells	CD6	ALCAM	CD6 - ALCAM	CD6	Cell-Cell Contact	0.00167481	0.00102424	Decreased	0	0
ZNRF1+ TRDC+ T cells	RHEX+ TRDC+ T cells	CD6	ALCAM	CD6 - ALCAM	CD6	Cell-Cell Contact	0.00239628	0.00150156	Decreased	0	0
GNLY+ CD8+ T cells	Transition TRDC+ T cells	CD6	ALCAM	CD6 - ALCAM	CD6	Cell-Cell Contact	0.00673682	0.0041309	Decreased	0	0
LEF1+ CD4+ T cells	Transition TRDC+ T cells	CD6	ALCAM	CD6 - ALCAM	CD6	Cell-Cell Contact	0.00224189	0.000654085	Decreased	0	0.03
LTB+ CD4+ T cells	Transition TRDC+ T cells	CD6	ALCAM	CD6 - ALCAM	CD6	Cell-Cell Contact	0.0083622	0.00400894	Decreased	0	0
Transition TRDC+ T cells	Transition TRDC+ T cells	CD6	ALCAM	CD6 - ALCAM	CD6	Cell-Cell Contact	0.00284492	0.00154397	Decreased	0	0
ZNRF1+ TRDC+ T cells	Transition TRDC+ T cells	CD6	ALCAM	CD6 - ALCAM	CD6	Cell-Cell Contact	0.00406841	0.00226295	Decreased	0	0
GNLY+ CD8+ T cells	LTB+ CD4+ T cells	CD86	CTLA4	CD86 - CTLA4	CD86	Cell-Cell Contact	0.00032432	0	Decreased	0	1
LEF1+ CD4+ T cells	GNLY+ CD8+ T cells	CRTAM	CADM1	CRTAM - CADM1	CADM	Cell-Cell Contact	1.02377e-05	0	Decreased	0	1
ZNRF1+ TRDC+ T cells	GNLY+ CD8+ T cells	CRTAM	CADM1	CRTAM - CADM1	CADM	Cell-Cell Contact	0.000141602	0	Decreased	0	1
LEF1+ CD4+ T cells	LEF1+ CD4+ T cells	CRTAM	CADM1	CRTAM - CADM1	CADM	Cell-Cell Contact	0.000111857	0	Decreased	0	1
ZNRF1+ TRDC+ T cells	LEF1+ CD4+ T cells	CRTAM	CADM1	CRTAM - CADM1	CADM	Cell-Cell Contact	0.00154512	4.64325e-05	Decreased	0	0
LEF1+ CD4+ T cells	RHEX+ TRDC+ T cells	CRTAM	CADM1	CRTAM - CADM1	CADM	Cell-Cell Contact	0.000478756	0	Decreased	0	1
ZNRF1+ TRDC+ T cells	RHEX+ TRDC+ T cells	CRTAM	CADM1	CRTAM - CADM1	CADM	Cell-Cell Contact	0.00658227	0.000218906	Decreased	0	0
LEF1+ CD4+ T cells	Transition TRDC+ T cells	CRTAM	CADM1	CRTAM - CADM1	CADM	Cell-Cell Contact	0.000272604	0	Decreased	0	1
ZNRF1+ TRDC+ T cells	Transition TRDC+ T cells	CRTAM	CADM1	CRTAM - CADM1	CADM	Cell-Cell Contact	0.00375783	0.00012963	Decreased	0	0
LEF1+ CD4+ T cells	ZNRF1+ TRDC+ T cells	CRTAM	CADM1	CRTAM - CADM1	CADM	Cell-Cell Contact	2.88584e-05	0	Decreased	0	1
ZNRF1+ TRDC+ T cells	ZNRF1+ TRDC+ T cells	CRTAM	CADM1	CRTAM - CADM1	CADM	Cell-Cell Contact	0.000399055	1.26906e-05	Decreased	0	0
LEF1+ CD4+ T cells	LEF1+ CD4+ T cells	DHEA-STS	ESR1	DHEA-STS - ESR1	DHEA	Non-protein Signaling	0.00596931	0	Decreased	0	1
ZNRF1+ TRDC+ T cells	LEF1+ CD4+ T cells	DHEA-STS	ESR1	DHEA-STS - ESR1	DHEA	Non-protein Signaling	0.0105925	0	Decreased	0	1
LEF1+ CD4+ T cells	RHEX+ TRDC+ T cells	DHEA-STS	ESR1	DHEA-STS - ESR1	DHEA	Non-protein Signaling	0.00881153	0.00674978	Decreased	0	0
LTB+ CD4+ T cells	RHEX+ TRDC+ T cells	DHEA-STS	ESR1	DHEA-STS - ESR1	DHEA	Non-protein Signaling	0.00494446	0.00435022	Decreased	0	0
RHEX+ TRDC+ T cells	RHEX+ TRDC+ T cells	DHEA-STS	ESR1	DHEA-STS - ESR1	DHEA	Non-protein Signaling	0.00391333	0.00328806	Decreased	0	0
Transition TRDC+ T cells	RHEX+ TRDC+ T cells	DHEA-STS	ESR1	DHEA-STS - ESR1	DHEA	Non-protein Signaling	0.00552661	0.00531467	Decreased	0	0
ZNRF1+ TRDC+ T cells	RHEX+ TRDC+ T cells	DHEA-STS	ESR1	DHEA-STS - ESR1	DHEA	Non-protein Signaling	0.0156015	0.0146786	Decreased	0	0
LEF1+ CD4+ T cells	Transition TRDC+ T cells	DHEA-STS	ESR1	DHEA-STS - ESR1	DHEA	Non-protein Signaling	0.0112039	0.00948721	Decreased	0	0
LTB+ CD4+ T cells	Transition TRDC+ T cells	DHEA-STS	ESR1	DHEA-STS - ESR1	DHEA	Non-protein Signaling	0.0062936	0.00612048	Decreased	0.01	0
Transition TRDC+ T cells	Transition TRDC+ T cells	DHEA-STS	ESR1	DHEA-STS - ESR1	DHEA	Non-protein Signaling	0.00703347	0.00747446	Increased	0	0
ZNRF1+ TRDC+ T cells	Transition TRDC+ T cells	DHEA-STS	ESR1	DHEA-STS - ESR1	DHEA	Non-protein Signaling	0.0198006	0.0205651	Increased	0	0
ZNRF1+ TRDC+ T cells	ZNRF1+ TRDC+ T cells	DHEA-STS	ESR1	DHEA-STS - ESR1	DHEA	Non-protein Signaling	0.0072082	0.00345217	Decreased	0	0.02
RHEX+ TRDC+ T cells	Transition TRDC+ T cells	DHEA-STS	ESR1	DHEA-STS - ESR1	DHEA	Non-protein Signaling	0	0.0046281	Increased	1	0
GNLY+ CD8+ T cells	ZNRF1+ TRDC+ T cells	DHEA-STS	PPARA	DHEA-STS - PPARA	DHEA	Non-protein Signaling	0	0.000221686	Increased	1	0
LEF1+ CD4+ T cells	ZNRF1+ TRDC+ T cells	DHEA-STS	PPARA	DHEA-STS - PPARA	DHEA	Non-protein Signaling	0	0.00101218	Increased	1	0
LTB+ CD4+ T cells	ZNRF1+ TRDC+ T cells	DHEA-STS	PPARA	DHEA-STS - PPARA	DHEA	Non-protein Signaling	0	0.000651009	Increased	1	0
RHEX+ TRDC+ T cells	ZNRF1+ TRDC+ T cells	DHEA-STS	PPARA	DHEA-STS - PPARA	DHEA	Non-protein Signaling	0	0.000491611	Increased	1	0
Transition TRDC+ T cells	ZNRF1+ TRDC+ T cells	DHEA-STS	PPARA	DHEA-STS - PPARA	DHEA	Non-protein Signaling	0	0.000795994	Increased	1	0
ZNRF1+ TRDC+ T cells	ZNRF1+ TRDC+ T cells	DHEA-STS	PPARA	DHEA-STS - PPARA	DHEA	Non-protein Signaling	0	0.0022162	Increased	1	0
GNLY+ CD8+ T cells	GNLY+ CD8+ T cells	FASLG	FAS	FASL - FAS	FASLG	Secreted Signaling	0.00182113	0.00135938	Decreased	0	0
Transition TRDC+ T cells	GNLY+ CD8+ T cells	FASLG	FAS	FASL - FAS	FASLG	Secreted Signaling	7.7649e-05	0	Decreased	0	1
GNLY+ CD8+ T cells	LTB+ CD4+ T cells	FASLG	FAS	FASL - FAS	FASLG	Secreted Signaling	0.00403667	0.00820907	Increased	0	0
Transition TRDC+ T cells	LTB+ CD4+ T cells	FASLG	FAS	FASL - FAS	FASLG	Secreted Signaling	0.000172481	0.00169283	Increased	0	0
GNLY+ CD8+ T cells	RHEX+ TRDC+ T cells	FASLG	FAS	FASL - FAS	FASLG	Secreted Signaling	0.00130287	0.00147039	Increased	0	0
Transition TRDC+ T cells	RHEX+ TRDC+ T cells	FASLG	FAS	FASL - FAS	FASLG	Secreted Signaling	5.55238e-05	0	Decreased	0	1
GNLY+ CD8+ T cells	Transition TRDC+ T cells	FASLG	FAS	FASL - FAS	FASLG	Secreted Signaling	0.00351822	0.0102428	Increased	0	0
Transition TRDC+ T cells	Transition TRDC+ T cells	FASLG	FAS	FASL - FAS	FASLG	Secreted Signaling	0.000150253	0.00211567	Increased	0	0
LTB+ CD4+ T cells	LTB+ CD4+ T cells	FASLG	FAS	FASL - FAS	FASLG	Secreted Signaling	0	0.000447714	Increased	1	0
RHEX+ TRDC+ T cells	LTB+ CD4+ T cells	FASLG	FAS	FASL - FAS	FASLG	Secreted Signaling	0	0.000441437	Increased	1	0
LTB+ CD4+ T cells	Transition TRDC+ T cells	FASLG	FAS	FASL - FAS	FASLG	Secreted Signaling	0	0.00055972	Increased	1	0
RHEX+ TRDC+ T cells	Transition TRDC+ T cells	FASLG	FAS	FASL - FAS	FASLG	Secreted Signaling	0	0.000551872	Increased	1	0
GNLY+ CD8+ T cells	GNLY+ CD8+ T cells	GZMA	F2R	GZMA - F2R	PARs	Secreted Signaling	0.000886129	0.00209044	Increased	0	0
GNLY+ CD8+ T cells	LEF1+ CD4+ T cells	GZMA	F2R	GZMA - F2R	PARs	Secreted Signaling	0.00130887	0.00209172	Increased	0	0
GNLY+ CD8+ T cells	LTB+ CD4+ T cells	GZMA	F2R	GZMA - F2R	PARs	Secreted Signaling	0.00469311	0.00797627	Increased	0	0
GNLY+ CD8+ T cells	RHEX+ TRDC+ T cells	GZMA	F2R	GZMA - F2R	PARs	Secreted Signaling	0.00647868	0.00642528	Decreased	0	0
GNLY+ CD8+ T cells	Transition TRDC+ T cells	GZMA	F2R	GZMA - F2R	PARs	Secreted Signaling	0.00954545	0.0127384	Increased	0	0
GNLY+ CD8+ T cells	ZNRF1+ TRDC+ T cells	GZMA	F2R	GZMA - F2R	PARs	Secreted Signaling	0.00182124	0.00403254	Increased	0	0
GNLY+ CD8+ T cells	GNLY+ CD8+ T cells	HLA-A	CD8A	HLA-A - CD8A	MHC-I	Cell-Cell Contact	0.00534536	0.00367235	Decreased	0	0
LEF1+ CD4+ T cells	GNLY+ CD8+ T cells	HLA-A	CD8A	HLA-A - CD8A	MHC-I	Cell-Cell Contact	0.00119739	0.000869285	Decreased	0	0
LTB+ CD4+ T cells	GNLY+ CD8+ T cells	HLA-A	CD8A	HLA-A - CD8A	MHC-I	Cell-Cell Contact	0.00369064	0.00242747	Decreased	0	0
RHEX+ TRDC+ T cells	GNLY+ CD8+ T cells	HLA-A	CD8A	HLA-A - CD8A	MHC-I	Cell-Cell Contact	0.00194378	0.00122621	Decreased	0	0
Transition TRDC+ T cells	GNLY+ CD8+ T cells	HLA-A	CD8A	HLA-A - CD8A	MHC-I	Cell-Cell Contact	0.00311187	0.00225946	Decreased	0	0
ZNRF1+ TRDC+ T cells	GNLY+ CD8+ T cells	HLA-A	CD8A	HLA-A - CD8A	MHC-I	Cell-Cell Contact	0.00167779	0.00112399	Decreased	0	0
GNLY+ CD8+ T cells	GNLY+ CD8+ T cells	HLA-A	CD8B	HLA-A - CD8B	MHC-I	Cell-Cell Contact	0.00958139	0.00561239	Decreased	0	0
LEF1+ CD4+ T cells	GNLY+ CD8+ T cells	HLA-A	CD8B	HLA-A - CD8B	MHC-I	Cell-Cell Contact	0.00215341	0.00133049	Decreased	0	0
LTB+ CD4+ T cells	GNLY+ CD8+ T cells	HLA-A	CD8B	HLA-A - CD8B	MHC-I	Cell-Cell Contact	0.0066241	0.00371231	Decreased	0	0
RHEX+ TRDC+ T cells	GNLY+ CD8+ T cells	HLA-A	CD8B	HLA-A - CD8B	MHC-I	Cell-Cell Contact	0.00349364	0.00187643	Decreased	0	0
Transition TRDC+ T cells	GNLY+ CD8+ T cells	HLA-A	CD8B	HLA-A - CD8B	MHC-I	Cell-Cell Contact	0.00558787	0.00345569	Decreased	0	0
ZNRF1+ TRDC+ T cells	GNLY+ CD8+ T cells	HLA-A	CD8B	HLA-A - CD8B	MHC-I	Cell-Cell Contact	0.0030162	0.0017201	Decreased	0	0
GNLY+ CD8+ T cells	GNLY+ CD8+ T cells	HLA-B	CD8A	HLA-B - CD8A	MHC-I	Cell-Cell Contact	0.00553064	0.0038992	Decreased	0	0
LEF1+ CD4+ T cells	GNLY+ CD8+ T cells	HLA-B	CD8A	HLA-B - CD8A	MHC-I	Cell-Cell Contact	0.00149653	0.00129617	Decreased	0	0
LTB+ CD4+ T cells	GNLY+ CD8+ T cells	HLA-B	CD8A	HLA-B - CD8A	MHC-I	Cell-Cell Contact	0.00436139	0.00305815	Decreased	0	0
RHEX+ TRDC+ T cells	GNLY+ CD8+ T cells	HLA-B	CD8A	HLA-B - CD8A	MHC-I	Cell-Cell Contact	0.00382295	0.0027764	Decreased	0	0
Transition TRDC+ T cells	GNLY+ CD8+ T cells	HLA-B	CD8A	HLA-B - CD8A	MHC-I	Cell-Cell Contact	0.00405945	0.00320078	Decreased	0	0
ZNRF1+ TRDC+ T cells	GNLY+ CD8+ T cells	HLA-B	CD8A	HLA-B - CD8A	MHC-I	Cell-Cell Contact	0.00255746	0.00192728	Decreased	0	0
GNLY+ CD8+ T cells	GNLY+ CD8+ T cells	HLA-B	CD8B	HLA-B - CD8B	MHC-I	Cell-Cell Contact	0.00991205	0.00595838	Decreased	0	0
LEF1+ CD4+ T cells	GNLY+ CD8+ T cells	HLA-B	CD8B	HLA-B - CD8B	MHC-I	Cell-Cell Contact	0.00269074	0.00198342	Decreased	0	0
LTB+ CD4+ T cells	GNLY+ CD8+ T cells	HLA-B	CD8B	HLA-B - CD8B	MHC-I	Cell-Cell Contact	0.00782379	0.00467525	Decreased	0	0
RHEX+ TRDC+ T cells	GNLY+ CD8+ T cells	HLA-B	CD8B	HLA-B - CD8B	MHC-I	Cell-Cell Contact	0.00686084	0.00424515	Decreased	0	0
Transition TRDC+ T cells	GNLY+ CD8+ T cells	HLA-B	CD8B	HLA-B - CD8B	MHC-I	Cell-Cell Contact	0.0072839	0.00489292	Decreased	0	0
ZNRF1+ TRDC+ T cells	GNLY+ CD8+ T cells	HLA-B	CD8B	HLA-B - CD8B	MHC-I	Cell-Cell Contact	0.00459438	0.00294816	Decreased	0	0
GNLY+ CD8+ T cells	LEF1+ CD4+ T cells	HLA-DQA1	CD4	HLA-DQA1 - CD4	MHC-II	Cell-Cell Contact	0.0131703	0.0159821	Increased	0	0
LTB+ CD4+ T cells	LEF1+ CD4+ T cells	HLA-DQA1	CD4	HLA-DQA1 - CD4	MHC-II	Cell-Cell Contact	0.00233798	0.00365105	Increased	0	0
Transition TRDC+ T cells	LEF1+ CD4+ T cells	HLA-DQA1	CD4	HLA-DQA1 - CD4	MHC-II	Cell-Cell Contact	0.00110837	0.00239386	Increased	0	0
GNLY+ CD8+ T cells	LTB+ CD4+ T cells	HLA-DQA1	CD4	HLA-DQA1 - CD4	MHC-II	Cell-Cell Contact	0.0303975	0.0464836	Increased	0	0
LTB+ CD4+ T cells	LTB+ CD4+ T cells	HLA-DQA1	CD4	HLA-DQA1 - CD4	MHC-II	Cell-Cell Contact	0.00547474	0.0108792	Increased	0	0
Transition TRDC+ T cells	LTB+ CD4+ T cells	HLA-DQA1	CD4	HLA-DQA1 - CD4	MHC-II	Cell-Cell Contact	0.00259971	0.00715096	Increased	0	0
GNLY+ CD8+ T cells	Transition TRDC+ T cells	HLA-DQA1	CD4	HLA-DQA1 - CD4	MHC-II	Cell-Cell Contact	0.0113324	0.0152012	Increased	0	0
LTB+ CD4+ T cells	Transition TRDC+ T cells	HLA-DQA1	CD4	HLA-DQA1 - CD4	MHC-II	Cell-Cell Contact	0.00200864	0.00347053	Increased	0	0
Transition TRDC+ T cells	Transition TRDC+ T cells	HLA-DQA1	CD4	HLA-DQA1 - CD4	MHC-II	Cell-Cell Contact	0.000952073	0.00227536	Increased	0	0.01
ZNRF1+ TRDC+ T cells	LTB+ CD4+ T cells	HLA-DQA1	CD4	HLA-DQA1 - CD4	MHC-II	Cell-Cell Contact	0	0.00212178	Increased	1	0
GNLY+ CD8+ T cells	LEF1+ CD4+ T cells	HLA-DRA	CD4	HLA-DRA - CD4	MHC-II	Cell-Cell Contact	0.000228732	0.00119772	Increased	0	0
GNLY+ CD8+ T cells	LTB+ CD4+ T cells	HLA-DRA	CD4	HLA-DRA - CD4	MHC-II	Cell-Cell Contact	0.000537136	0.00358638	Increased	0	0
GNLY+ CD8+ T cells	Transition TRDC+ T cells	HLA-DRA	CD4	HLA-DRA - CD4	MHC-II	Cell-Cell Contact	0.000196454	0.00113836	Increased	0	0
GNLY+ CD8+ T cells	LTB+ CD4+ T cells	IFNG	IFNGR1_IFNGR2	IFNG - (IFNGR1+IFNGR2)	IFN-II	Secreted Signaling	0.00019289	0.000749659	Increased	0	0
GNLY+ CD8+ T cells	RHEX+ TRDC+ T cells	IFNG	IFNGR1_IFNGR2	IFNG - (IFNGR1+IFNGR2)	IFN-II	Secreted Signaling	8.89928e-05	0.000503116	Increased	0	0
GNLY+ CD8+ T cells	Transition TRDC+ T cells	IFNG	IFNGR1_IFNGR2	IFNG - (IFNGR1+IFNGR2)	IFN-II	Secreted Signaling	0.000343223	0.00178864	Increased	0	0
ZNRF1+ TRDC+ T cells	GNLY+ CD8+ T cells	LAMC1	ITGA1_ITGB1	LAMC1 - (ITGA1+ITGB1)	LAMININ	ECM-Receptor	0.000104236	0	Decreased	0	1
ZNRF1+ TRDC+ T cells	LEF1+ CD4+ T cells	LAMC1	ITGA1_ITGB1	LAMC1 - (ITGA1+ITGB1)	LAMININ	ECM-Receptor	9.47193e-05	0	Decreased	0	1
ZNRF1+ TRDC+ T cells	LTB+ CD4+ T cells	LAMC1	ITGA1_ITGB1	LAMC1 - (ITGA1+ITGB1)	LAMININ	ECM-Receptor	0.000423557	0	Decreased	0	1
ZNRF1+ TRDC+ T cells	Transition TRDC+ T cells	LAMC1	ITGA1_ITGB1	LAMC1 - (ITGA1+ITGB1)	LAMININ	ECM-Receptor	0.000393444	0	Decreased	0	1
ZNRF1+ TRDC+ T cells	ZNRF1+ TRDC+ T cells	LAMC1	ITGA1_ITGB1	LAMC1 - (ITGA1+ITGB1)	LAMININ	ECM-Receptor	0.000180434	0	Decreased	0	1
ZNRF1+ TRDC+ T cells	GNLY+ CD8+ T cells	LAMC1	ITGA6_ITGB1	LAMC1 - (ITGA6+ITGB1)	LAMININ	ECM-Receptor	0.000268089	0	Decreased	0	1
ZNRF1+ TRDC+ T cells	LEF1+ CD4+ T cells	LAMC1	ITGA6_ITGB1	LAMC1 - (ITGA6+ITGB1)	LAMININ	ECM-Receptor	0.00010707	0	Decreased	0	1
ZNRF1+ TRDC+ T cells	LTB+ CD4+ T cells	LAMC1	ITGA6_ITGB1	LAMC1 - (ITGA6+ITGB1)	LAMININ	ECM-Receptor	0.000437058	0	Decreased	0	1
ZNRF1+ TRDC+ T cells	RHEX+ TRDC+ T cells	LAMC1	ITGA6_ITGB1	LAMC1 - (ITGA6+ITGB1)	LAMININ	ECM-Receptor	0.000407308	0	Decreased	0	1
ZNRF1+ TRDC+ T cells	Transition TRDC+ T cells	LAMC1	ITGA6_ITGB1	LAMC1 - (ITGA6+ITGB1)	LAMININ	ECM-Receptor	0.00051658	0	Decreased	0	1
ZNRF1+ TRDC+ T cells	ZNRF1+ TRDC+ T cells	LAMC1	ITGA6_ITGB1	LAMC1 - (ITGA6+ITGB1)	LAMININ	ECM-Receptor	0.000359155	0	Decreased	0	1
ZNRF1+ TRDC+ T cells	GNLY+ CD8+ T cells	LAMC1	CD44	LAMC1 - CD44	LAMININ	ECM-Receptor	0.000250658	0	Decreased	0	1
ZNRF1+ TRDC+ T cells	LEF1+ CD4+ T cells	LAMC1	CD44	LAMC1 - CD44	LAMININ	ECM-Receptor	0.000565983	0	Decreased	0	1
ZNRF1+ TRDC+ T cells	LTB+ CD4+ T cells	LAMC1	CD44	LAMC1 - CD44	LAMININ	ECM-Receptor	0.000766359	0	Decreased	0	1
ZNRF1+ TRDC+ T cells	RHEX+ TRDC+ T cells	LAMC1	CD44	LAMC1 - CD44	LAMININ	ECM-Receptor	0.000358736	0	Decreased	0	1
ZNRF1+ TRDC+ T cells	Transition TRDC+ T cells	LAMC1	CD44	LAMC1 - CD44	LAMININ	ECM-Receptor	0.000705676	0	Decreased	0	1
ZNRF1+ TRDC+ T cells	ZNRF1+ TRDC+ T cells	LAMC1	CD44	LAMC1 - CD44	LAMININ	ECM-Receptor	0.000465016	0	Decreased	0	1
ZNRF1+ TRDC+ T cells	ZNRF1+ TRDC+ T cells	LAMC1	DAG1	LAMC1 - DAG1	LAMININ	ECM-Receptor	2.16154e-05	0	Decreased	0	1
ZNRF1+ TRDC+ T cells	LEF1+ CD4+ T cells	LAMC1	SV2A	LAMC1 - SV2A	LAMININ	ECM-Receptor	5.74672e-06	0	Decreased	0	1
ZNRF1+ TRDC+ T cells	LTB+ CD4+ T cells	LAMC1	SV2A	LAMC1 - SV2A	LAMININ	ECM-Receptor	1.64932e-05	0	Decreased	0	1
ZNRF1+ TRDC+ T cells	RHEX+ TRDC+ T cells	LAMC1	SV2A	LAMC1 - SV2A	LAMININ	ECM-Receptor	3.09258e-05	0	Decreased	0	1
ZNRF1+ TRDC+ T cells	Transition TRDC+ T cells	LAMC1	SV2A	LAMC1 - SV2A	LAMININ	ECM-Receptor	7.32687e-05	0	Decreased	0	1
ZNRF1+ TRDC+ T cells	ZNRF1+ TRDC+ T cells	LAMC1	SV2A	LAMC1 - SV2A	LAMININ	ECM-Receptor	5.79464e-05	0	Decreased	0	1
GNLY+ CD8+ T cells	GNLY+ CD8+ T cells	LCK	CD8 receptor	LCK - (CD8A+CD8B1)	LCK	Cell-Cell Contact	0.00519974	0.00317736	Decreased	0	0
LEF1+ CD4+ T cells	GNLY+ CD8+ T cells	LCK	CD8 receptor	LCK - (CD8A+CD8B1)	LCK	Cell-Cell Contact	0.00206228	0.00111619	Decreased	0	0
LTB+ CD4+ T cells	GNLY+ CD8+ T cells	LCK	CD8 receptor	LCK - (CD8A+CD8B1)	LCK	Cell-Cell Contact	0.00355943	0.0022147	Decreased	0	0
Transition TRDC+ T cells	GNLY+ CD8+ T cells	LCK	CD8 receptor	LCK - (CD8A+CD8B1)	LCK	Cell-Cell Contact	0.00139794	0.000727825	Decreased	0	0
ZNRF1+ TRDC+ T cells	GNLY+ CD8+ T cells	LCK	CD8 receptor	LCK - (CD8A+CD8B1)	LCK	Cell-Cell Contact	0.00547675	0.00320507	Decreased	0	0
ZNRF1+ TRDC+ T cells	ZNRF1+ TRDC+ T cells	PCDHB15	PCDHB15	PCDHB15 - PCDHB15	PCDH	Cell-Cell Contact	0	6.35363e-06	Increased	1	0
GNLY+ CD8+ T cells	GNLY+ CD8+ T cells	PECAM1	CD38	PECAM1 - CD38	PECAM2	Cell-Cell Contact	0.00436507	0.00744881	Increased	0	0
LEF1+ CD4+ T cells	GNLY+ CD8+ T cells	PECAM1	CD38	PECAM1 - CD38	PECAM2	Cell-Cell Contact	0.000334413	0.000795821	Increased	0	0
LTB+ CD4+ T cells	GNLY+ CD8+ T cells	PECAM1	CD38	PECAM1 - CD38	PECAM2	Cell-Cell Contact	0.000784151	0.00134168	Increased	0	0
Transition TRDC+ T cells	GNLY+ CD8+ T cells	PECAM1	CD38	PECAM1 - CD38	PECAM2	Cell-Cell Contact	0.00037267	0.00032207	Decreased	0	0
GNLY+ CD8+ T cells	LTB+ CD4+ T cells	PECAM1	CD38	PECAM1 - CD38	PECAM2	Cell-Cell Contact	0.00167727	0.00191336	Increased	0	0
LEF1+ CD4+ T cells	LTB+ CD4+ T cells	PECAM1	CD38	PECAM1 - CD38	PECAM2	Cell-Cell Contact	0.000128177	0.000203407	Increased	0	0
LTB+ CD4+ T cells	LTB+ CD4+ T cells	PECAM1	CD38	PECAM1 - CD38	PECAM2	Cell-Cell Contact	0.000300641	0.000343067	Increased	0	0
Transition TRDC+ T cells	LTB+ CD4+ T cells	PECAM1	CD38	PECAM1 - CD38	PECAM2	Cell-Cell Contact	0.000142845	8.22903e-05	Decreased	0	0
ZNRF1+ TRDC+ T cells	GNLY+ CD8+ T cells	PECAM1	CD38	PECAM1 - CD38	PECAM2	Cell-Cell Contact	0	0.000136504	Increased	1	0
GNLY+ CD8+ T cells	LEF1+ CD4+ T cells	PECAM1	CD38	PECAM1 - CD38	PECAM2	Cell-Cell Contact	0	0.000609805	Increased	1	0
LEF1+ CD4+ T cells	LEF1+ CD4+ T cells	PECAM1	CD38	PECAM1 - CD38	PECAM2	Cell-Cell Contact	0	6.47523e-05	Increased	1	0
LTB+ CD4+ T cells	LEF1+ CD4+ T cells	PECAM1	CD38	PECAM1 - CD38	PECAM2	Cell-Cell Contact	0	0.000109221	Increased	1	0
Transition TRDC+ T cells	LEF1+ CD4+ T cells	PECAM1	CD38	PECAM1 - CD38	PECAM2	Cell-Cell Contact	0	2.61939e-05	Increased	1	0
ZNRF1+ TRDC+ T cells	LEF1+ CD4+ T cells	PECAM1	CD38	PECAM1 - CD38	PECAM2	Cell-Cell Contact	0	1.11e-05	Increased	1	0
ZNRF1+ TRDC+ T cells	LTB+ CD4+ T cells	PECAM1	CD38	PECAM1 - CD38	PECAM2	Cell-Cell Contact	0	3.48725e-05	Increased	1	0
GNLY+ CD8+ T cells	Transition TRDC+ T cells	PECAM1	CD38	PECAM1 - CD38	PECAM2	Cell-Cell Contact	0	0.000189884	Increased	1	0
LEF1+ CD4+ T cells	Transition TRDC+ T cells	PECAM1	CD38	PECAM1 - CD38	PECAM2	Cell-Cell Contact	0	2.01553e-05	Increased	1	0.01
LTB+ CD4+ T cells	Transition TRDC+ T cells	PECAM1	CD38	PECAM1 - CD38	PECAM2	Cell-Cell Contact	0	3.39982e-05	Increased	1	0.02
Transition TRDC+ T cells	Transition TRDC+ T cells	PECAM1	CD38	PECAM1 - CD38	PECAM2	Cell-Cell Contact	0	8.15311e-06	Increased	1	0.04
GNLY+ CD8+ T cells	GNLY+ CD8+ T cells	PECAM1	PECAM1	PECAM1 - PECAM1	PECAM1	Cell-Cell Contact	0.0151613	0.0189406	Increased	0	0
LEF1+ CD4+ T cells	GNLY+ CD8+ T cells	PECAM1	PECAM1	PECAM1 - PECAM1	PECAM1	Cell-Cell Contact	0.00117327	0.00204473	Increased	0	0
LTB+ CD4+ T cells	GNLY+ CD8+ T cells	PECAM1	PECAM1	PECAM1 - PECAM1	PECAM1	Cell-Cell Contact	0.00274805	0.00344428	Increased	0	0
Transition TRDC+ T cells	GNLY+ CD8+ T cells	PECAM1	PECAM1	PECAM1 - PECAM1	PECAM1	Cell-Cell Contact	0.00130737	0.000828122	Decreased	0	0
GNLY+ CD8+ T cells	LEF1+ CD4+ T cells	PECAM1	PECAM1	PECAM1 - PECAM1	PECAM1	Cell-Cell Contact	0.00117327	0.00204473	Increased	0	0
LEF1+ CD4+ T cells	LEF1+ CD4+ T cells	PECAM1	PECAM1	PECAM1 - PECAM1	PECAM1	Cell-Cell Contact	8.962e-05	0.000217399	Increased	0	0
LTB+ CD4+ T cells	LEF1+ CD4+ T cells	PECAM1	PECAM1	PECAM1 - PECAM1	PECAM1	Cell-Cell Contact	0.000210216	0.000366661	Increased	0	0
Transition TRDC+ T cells	LEF1+ CD4+ T cells	PECAM1	PECAM1	PECAM1 - PECAM1	PECAM1	Cell-Cell Contact	9.98756e-05	8.79515e-05	Decreased	0	0.01
GNLY+ CD8+ T cells	LTB+ CD4+ T cells	PECAM1	PECAM1	PECAM1 - PECAM1	PECAM1	Cell-Cell Contact	0.00274805	0.00344428	Increased	0	0
LEF1+ CD4+ T cells	LTB+ CD4+ T cells	PECAM1	PECAM1	PECAM1 - PECAM1	PECAM1	Cell-Cell Contact	0.000210216	0.000366661	Increased	0	0
LTB+ CD4+ T cells	LTB+ CD4+ T cells	PECAM1	PECAM1	PECAM1 - PECAM1	PECAM1	Cell-Cell Contact	0.000493009	0.000618341	Increased	0	0
Transition TRDC+ T cells	LTB+ CD4+ T cells	PECAM1	PECAM1	PECAM1 - PECAM1	PECAM1	Cell-Cell Contact	0.000234268	0.000148351	Decreased	0	0
GNLY+ CD8+ T cells	Transition TRDC+ T cells	PECAM1	PECAM1	PECAM1 - PECAM1	PECAM1	Cell-Cell Contact	0.00130737	0.000828122	Decreased	0	0
LEF1+ CD4+ T cells	Transition TRDC+ T cells	PECAM1	PECAM1	PECAM1 - PECAM1	PECAM1	Cell-Cell Contact	9.98756e-05	8.79515e-05	Decreased	0	0.01
LTB+ CD4+ T cells	Transition TRDC+ T cells	PECAM1	PECAM1	PECAM1 - PECAM1	PECAM1	Cell-Cell Contact	0.000234268	0.000148351	Decreased	0	0
Transition TRDC+ T cells	Transition TRDC+ T cells	PECAM1	PECAM1	PECAM1 - PECAM1	PECAM1	Cell-Cell Contact	0.000111305	0	Decreased	0	1
ZNRF1+ TRDC+ T cells	GNLY+ CD8+ T cells	PECAM1	PECAM1	PECAM1 - PECAM1	PECAM1	Cell-Cell Contact	0	0.000351088	Increased	1	0
ZNRF1+ TRDC+ T cells	LTB+ CD4+ T cells	PECAM1	PECAM1	PECAM1 - PECAM1	PECAM1	Cell-Cell Contact	0	6.28695e-05	Increased	1	0.01
GNLY+ CD8+ T cells	ZNRF1+ TRDC+ T cells	PECAM1	PECAM1	PECAM1 - PECAM1	PECAM1	Cell-Cell Contact	0	0.000351088	Increased	1	0
LTB+ CD4+ T cells	ZNRF1+ TRDC+ T cells	PECAM1	PECAM1	PECAM1 - PECAM1	PECAM1	Cell-Cell Contact	0	6.28695e-05	Increased	1	0.01
GNLY+ CD8+ T cells	LTB+ CD4+ T cells	PGE2-PTGES3	PTGER4	PGE2-PTGES3 - PTGER4	Prostaglandin	Non-protein Signaling	0.000293583	0.000774791	Increased	0	0
LEF1+ CD4+ T cells	LTB+ CD4+ T cells	PGE2-PTGES3	PTGER4	PGE2-PTGES3 - PTGER4	Prostaglandin	Non-protein Signaling	9.80348e-05	0.000505894	Increased	0	0
LTB+ CD4+ T cells	LTB+ CD4+ T cells	PGE2-PTGES3	PTGER4	PGE2-PTGES3 - PTGER4	Prostaglandin	Non-protein Signaling	0.000334258	0.00096193	Increased	0	0
RHEX+ TRDC+ T cells	LTB+ CD4+ T cells	PGE2-PTGES3	PTGER4	PGE2-PTGES3 - PTGER4	Prostaglandin	Non-protein Signaling	0.000203758	0.000721531	Increased	0	0
Transition TRDC+ T cells	LTB+ CD4+ T cells	PGE2-PTGES3	PTGER4	PGE2-PTGES3 - PTGER4	Prostaglandin	Non-protein Signaling	0.000422225	0.00103648	Increased	0	0
ZNRF1+ TRDC+ T cells	LTB+ CD4+ T cells	PGE2-PTGES3	PTGER4	PGE2-PTGES3 - PTGER4	Prostaglandin	Non-protein Signaling	0.000320348	0.00066396	Increased	0	0
GNLY+ CD8+ T cells	Transition TRDC+ T cells	PGE2-PTGES3	PTGER4	PGE2-PTGES3 - PTGER4	Prostaglandin	Non-protein Signaling	0.000547905	0.000981786	Increased	0	0
LEF1+ CD4+ T cells	Transition TRDC+ T cells	PGE2-PTGES3	PTGER4	PGE2-PTGES3 - PTGER4	Prostaglandin	Non-protein Signaling	0.00018299	0.000641096	Increased	0	0.03
LTB+ CD4+ T cells	Transition TRDC+ T cells	PGE2-PTGES3	PTGER4	PGE2-PTGES3 - PTGER4	Prostaglandin	Non-protein Signaling	0.000623794	0.00121886	Increased	0	0
RHEX+ TRDC+ T cells	Transition TRDC+ T cells	PGE2-PTGES3	PTGER4	PGE2-PTGES3 - PTGER4	Prostaglandin	Non-protein Signaling	0.000380298	0.00091431	Increased	0	0
Transition TRDC+ T cells	Transition TRDC+ T cells	PGE2-PTGES3	PTGER4	PGE2-PTGES3 - PTGER4	Prostaglandin	Non-protein Signaling	0.000787897	0.0013133	Increased	0	0
ZNRF1+ TRDC+ T cells	Transition TRDC+ T cells	PGE2-PTGES3	PTGER4	PGE2-PTGES3 - PTGER4	Prostaglandin	Non-protein Signaling	0.000597842	0.00084137	Increased	0	0
GNLY+ CD8+ T cells	RHEX+ TRDC+ T cells	TGFB1	ACVR1_TGFbR	TGFB1 - (ACVR1+TGFBR1)	TGFb	Secreted Signaling	0.00452835	0.00502303	Increased	0	0
LTB+ CD4+ T cells	RHEX+ TRDC+ T cells	TGFB1	ACVR1_TGFbR	TGFB1 - (ACVR1+TGFBR1)	TGFb	Secreted Signaling	0.0049766	0.00460642	Decreased	0	0
Transition TRDC+ T cells	RHEX+ TRDC+ T cells	TGFB1	ACVR1_TGFbR	TGFB1 - (ACVR1+TGFBR1)	TGFb	Secreted Signaling	0.00487642	0.00575143	Increased	0	0
GNLY+ CD8+ T cells	Transition TRDC+ T cells	TGFB1	ACVR1_TGFbR	TGFB1 - (ACVR1+TGFBR1)	TGFb	Secreted Signaling	0.00695764	0.00771537	Increased	0	0
LTB+ CD4+ T cells	Transition TRDC+ T cells	TGFB1	ACVR1_TGFbR	TGFB1 - (ACVR1+TGFBR1)	TGFb	Secreted Signaling	0.00764453	0.00707705	Decreased	0	0
RHEX+ TRDC+ T cells	Transition TRDC+ T cells	TGFB1	ACVR1_TGFbR	TGFB1 - (ACVR1+TGFBR1)	TGFb	Secreted Signaling	0.00507616	0.00469774	Decreased	0	0
Transition TRDC+ T cells	Transition TRDC+ T cells	TGFB1	ACVR1_TGFbR	TGFB1 - (ACVR1+TGFBR1)	TGFb	Secreted Signaling	0.00749105	0.00883073	Increased	0	0
[truncated: 21 more rows]
