# Supplementary material for: Profiling cell dynamic changes of goat peripheral blood mononuclear cells after Pasteurella multocida infection with single-cell transcriptomics and histopathology
Source: Vet Res. 2026 May 5;57:61. doi: 10.1186/s13567-025-01661-2 (PMC13154703; doi:10.1186/s13567-025-01661-2)
Supplement: Supplementary file 25 — Additional file 25: Differentially expressed genes for each data type (P-value＜0.05, |Log2(FoldChange)|＞1). [file 13567_2025_1661_MOESM25_ESM.xlsx]

## Sheet: Sheet1
Additional file 25. Differentially expressed genes for each data type (P-value＜0.05, |Log2(FoldChange)|＞1).
Data_Type	Gene_ID	Gene_Name	Description	Significance
RNA-seq-Peripheral Blood	ENSCHIG00000011873	PI16	peptidase inhibitor 16 [Source:NCBI gene;Acc:102182079]	up
RNA-seq-Peripheral Blood	ENSCHIG00000012516	PTGFR	prostaglandin F receptor [Source:NCBI gene;Acc:102173625]	up
RNA-seq-Peripheral Blood	ENSCHIG00000012548	-	serum amyloid A3 [Source:NCBI gene;Acc:100860781]	up
RNA-seq-Peripheral Blood	ENSCHIG00000012885	SHISAL1	shisa like 1 [Source:NCBI gene;Acc:102175561]	up
RNA-seq-Peripheral Blood	ENSCHIG00000014135	MYOM1	myomesin 1 [Source:NCBI gene;Acc:102174450]	up
RNA-seq-Peripheral Blood	ENSCHIG00000014760	BICD1	BICD cargo adaptor 1 [Source:HGNC Symbol;Acc:HGNC:1049]	up
RNA-seq-Peripheral Blood	ENSCHIG00000014863	GUCY1A1	guanylate cyclase 1 soluble subunit alpha 1 [Source:NCBI gene;Acc:102169692]	up
RNA-seq-Peripheral Blood	ENSCHIG00000016517	TNNI1	troponin I1, slow skeletal type [Source:NCBI gene;Acc:102184709]	up
RNA-seq-Peripheral Blood	ENSCHIG00000017583	HECTD2	HECT domain E3 ubiquitin protein ligase 2 [Source:NCBI gene;Acc:102182660]	up
RNA-seq-Peripheral Blood	ENSCHIG00000023208	FAR2	fatty acyl-CoA reductase 2 [Source:NCBI gene;Acc:102186751]	up
RNA-seq-Peripheral Blood	ENSCHIG00000007068	ZNF391	zinc finger protein 391 [Source:NCBI gene;Acc:102173244]	up
RNA-seq-Peripheral Blood	ENSCHIG00000022862	CLHC1	clathrin heavy chain linker domain containing 1 [Source:NCBI gene;Acc:102186874]	up
RNA-seq-Peripheral Blood	ENSCHIG00000014593	RAPGEFL1	Rap guanine nucleotide exchange factor like 1 [Source:NCBI gene;Acc:102177375]	up
RNA-seq-Peripheral Blood	ENSCHIG00000011281	SMAD1	SMAD family member 1 [Source:NCBI gene;Acc:102176988]	up
RNA-seq-Peripheral Blood	ENSCHIG00000023377	GPM6B	glycoprotein M6B [Source:NCBI gene;Acc:102191509]	up
RNA-seq-Peripheral Blood	ENSCHIG00000015045	PPIC	peptidylprolyl isomerase C [Source:NCBI gene;Acc:102176600]	up
RNA-seq-Peripheral Blood	ENSCHIG00000008356	MAP7	microtubule associated protein 7 [Source:NCBI gene;Acc:102171878]	up
RNA-seq-Peripheral Blood	ENSCHIG00000017960	MFSD6L	major facilitator superfamily domain containing 6 like [Source:NCBI gene;Acc:102172193]	up
RNA-seq-Peripheral Blood	ENSCHIG00000008067	NRP1	neuropilin 1 [Source:NCBI gene;Acc:102175037]	up
RNA-seq-Peripheral Blood	ENSCHIG00000008745	C1orf146	chromosome 3 C1orf146 homolog [Source:NCBI gene;Acc:102168681]	up
RNA-seq-Peripheral Blood	ENSCHIG00000013283	ACTRT3	actin related protein T3 [Source:NCBI gene;Acc:102181538]	up
RNA-seq-Peripheral Blood	ENSCHIG00000017906	PTGFRN	prostaglandin F2 receptor inhibitor [Source:NCBI gene;Acc:102178965]	up
RNA-seq-Peripheral Blood	ENSCHIG00000011048	LAMA5	laminin subunit alpha 5 [Source:NCBI gene;Acc:102171801]	up
RNA-seq-Peripheral Blood	ENSCHIG00000013089	CAV2	caveolin 2 [Source:NCBI gene;Acc:102176581]	down
RNA-seq-Peripheral Blood	ENSCHIG00000015154	MAMDC2	MAM domain containing 2 [Source:NCBI gene;Acc:102187485]	down
RNA-seq-Peripheral Blood	ENSCHIG00000019290	CAV1	caveolin 1 [Source:NCBI gene;Acc:100860749]	down
RNA-seq-Peripheral Blood	ENSCHIG00000023833	CERCAM	cerebral endothelial cell adhesion molecule [Source:NCBI gene;Acc:102190612]	down
RNA-seq-Peripheral Blood	ENSCHIG00000024210	PURG	purine rich element binding protein G [Source:NCBI gene;Acc:102176095]	down
RNA-seq-Peripheral Blood	ENSCHIG00000019441	MGARP	mitochondria localized glutamic acid rich protein [Source:NCBI gene;Acc:102186421]	down
RNA-seq-Peripheral Blood	ENSCHIG00000022773	-	cathelicidin-1 [Source:NCBI gene;Acc:102169231]	down
RNA-seq-Peripheral Blood	ENSCHIG00000009699	H4C14	histone H4 [Source:NCBI gene;Acc:102172954]	down
RNA-seq-Peripheral Blood	ENSCHIG00000014487	SASH1	SAM and SH3 domain containing 1 [Source:NCBI gene;Acc:108633217]	down
RNA-seq-Peripheral Blood	ENSCHIG00000018947	LYPD6	LY6/PLAUR domain containing 6 [Source:NCBI gene;Acc:102186809]	down
RNA-seq-Peripheral Blood	ENSCHIG00000013250	-	-	down
RNA-seq-Peripheral Blood	ENSCHIG00000011400	-	-	down
RNA-seq-Peripheral Blood	ENSCHIG00000013475	HAS3	hyaluronan synthase 3 [Source:NCBI gene;Acc:102170999]	down
RNA-seq-Peripheral Blood	ENSCHIG00000018337	SLC1A1	solute carrier family 1 member 1 [Source:NCBI gene;Acc:102176416]	down
RNA-seq-Peripheral Blood	ENSCHIG00000011141	IGLON5	IgLON family member 5 [Source:HGNC Symbol;Acc:HGNC:34550]	down
RNA-seq-Peripheral Blood	ENSCHIG00000000338	-	coiled-coil domain containing 116 [Source:NCBI gene;Acc:102187155]	down
RNA-seq-Peripheral Blood	ENSCHIG00000008369	TMEM139	transmembrane protein 139 [Source:NCBI gene;Acc:102183292]	down
RNA-seq-Peripheral Blood	ENSCHIG00000018500	-	BEN domain containing 7 [Source:NCBI gene;Acc:102174314]	down
RNA-seq-Peripheral Blood	ENSCHIG00000020495	AMPH	amphiphysin [Source:NCBI gene;Acc:102179542]	down
RNA-seq-Peripheral Blood	ENSCHIG00000013517	-	ribonuclease pancreatic-like [Source:NCBI gene;Acc:102174664]	up
RNA-seq-Peripheral Blood	ENSCHIG00000018050	KCTD19	potassium channel tetramerization domain containing 19 [Source:NCBI gene;Acc:102182434]	up
RNA-seq-Peripheral Blood	ENSCHIG00000018347	STXBP1	syntaxin binding protein 1 [Source:NCBI gene;Acc:102191147]	up
RNA-seq-Peripheral Blood	ENSCHIG00000022996	HSPA1L	Capra hircus heat shock 70 kDa protein 1-like (LOC102177850), mRNA. [Source:RefSeq mRNA;Acc:NM_001314206]	up
RNA-seq-Peripheral Blood	ENSCHIG00000017363	SLC25A41	solute carrier family 25 member 41 [Source:NCBI gene;Acc:102178818]	up
RNA-seq-Peripheral Blood	ENSCHIG00000008651	GEM	GTP binding protein overexpressed in skeletal muscle [Source:NCBI gene;Acc:102171173]	up
RNA-seq-Peripheral Blood	ENSCHIG00000024655	-	macrophage receptor with collagenous structure [Source:NCBI gene;Acc:102181250]	up
RNA-seq-Peripheral Blood	ENSCHIG00000025963	PECR	peroxisomal trans-2-enoyl-CoA reductase [Source:NCBI gene;Acc:102174889]	up
RNA-seq-Peripheral Blood	ENSCHIG00000010352	EHHADH	enoyl-CoA hydratase and 3-hydroxyacyl CoA dehydrogenase [Source:NCBI gene;Acc:102179598]	up
RNA-seq-Peripheral Blood	ENSCHIG00000015547	CDH5	cadherin 5 [Source:NCBI gene;Acc:102174054]	up
RNA-seq-Peripheral Blood	ENSCHIG00000021103	CAGE1	cancer antigen 1 [Source:NCBI gene;Acc:102175635]	up
RNA-seq-Peripheral Blood	ENSCHIG00000023789	RYR3	ryanodine receptor 3 [Source:NCBI gene;Acc:102191052]	up
RNA-seq-Peripheral Blood	ENSCHIG00000009456	EEF1AKMT3	EEF1A lysine methyltransferase 3 [Source:NCBI gene;Acc:102170490]	up
RNA-seq-Peripheral Blood	ENSCHIG00000011562	OLR1	oxidized low density lipoprotein receptor 1 [Source:NCBI gene;Acc:102185442]	up
RNA-seq-Peripheral Blood	ENSCHIG00000018179	CCNJ	cyclin J [Source:NCBI gene;Acc:102190291]	up
RNA-seq-Peripheral Blood	ENSCHIG00000022861	TNFAIP8L3	TNF alpha induced protein 8 like 3 [Source:NCBI gene;Acc:102175688]	up
RNA-seq-Peripheral Blood	ENSCHIG00000023113	LRP8	LDL receptor related protein 8 [Source:NCBI gene;Acc:102189540]	up
RNA-seq-Peripheral Blood	ENSCHIG00000020204	-	tropomyosin 1 [Source:NCBI gene;Acc:102173472]	up
RNA-seq-Peripheral Blood	ENSCHIG00000023867	GPHN	gephyrin [Source:NCBI gene;Acc:102191246]	up
RNA-seq-Peripheral Blood	ENSCHIG00000022394	-	glutamate rich 1 [Source:NCBI gene;Acc:102186085]	up
RNA-seq-Peripheral Blood	ENSCHIG00000020380	AXL	AXL receptor tyrosine kinase [Source:NCBI gene;Acc:102191074]	up
RNA-seq-Peripheral Blood	ENSCHIG00000022111	MITF	melanocyte inducing transcription factor [Source:NCBI gene;Acc:102173423]	up
RNA-seq-Peripheral Blood	ENSCHIG00000027096	-	lysozyme C, milk isozyme [Source:NCBI gene;Acc:102171764]	up
RNA-seq-Peripheral Blood	ENSCHIG00000019617	-	-	up
RNA-seq-Peripheral Blood	ENSCHIG00000024597	SPON1	spondin 1 [Source:NCBI gene;Acc:102191441]	up
RNA-seq-Peripheral Blood	ENSCHIG00000013785	TRPV4	transient receptor potential cation channel subfamily V member 4 [Source:NCBI gene;Acc:102181145]	up
RNA-seq-Peripheral Blood	ENSCHIG00000011278	SNAPC1	small nuclear RNA activating complex polypeptide 1 [Source:NCBI gene;Acc:102181129]	up
RNA-seq-Peripheral Blood	ENSCHIG00000017854	TCN1	transcobalamin 1 [Source:NCBI gene;Acc:102170716]	up
RNA-seq-Peripheral Blood	ENSCHIG00000008354	SCARF1	scavenger receptor class F member 1 [Source:NCBI gene;Acc:102175711]	up
RNA-seq-Peripheral Blood	ENSCHIG00000010975	THBD	thrombomodulin [Source:NCBI gene;Acc:102182609]	up
RNA-seq-Peripheral Blood	ENSCHIG00000021176	-	calcitonin receptor-stimulating peptide 2-like [Source:NCBI gene;Acc:102189885]	up
RNA-seq-Peripheral Blood	ENSCHIG00000015272	C12orf4	chromosome 5 C12orf4 homolog [Source:NCBI gene;Acc:102180111]	up
RNA-seq-Peripheral Blood	ENSCHIG00000025091	TTC32	tetratricopeptide repeat domain 32 [Source:HGNC Symbol;Acc:HGNC:32954]	up
RNA-seq-Peripheral Blood	ENSCHIG00000022184	ZBTB21	zinc finger and BTB domain containing 21 [Source:NCBI gene;Acc:102189999]	up
RNA-seq-Peripheral Blood	ENSCHIG00000021903	RAB7B	RAB7B, member RAS oncogene family [Source:NCBI gene;Acc:102173110]	up
RNA-seq-Peripheral Blood	ENSCHIG00000014331	YEATS4	YEATS domain containing 4 [Source:NCBI gene;Acc:102185634]	up
RNA-seq-Peripheral Blood	ENSCHIG00000007327	RAB3A	RAB3A, member RAS oncogene family [Source:NCBI gene;Acc:102169575]	up
RNA-seq-Peripheral Blood	ENSCHIG00000012196	-	FCF1 rRNA-processing protein [Source:NCBI gene;Acc:102191805]	up
RNA-seq-Peripheral Blood	ENSCHIG00000009525	SETD7	SET domain containing 7, histone lysine methyltransferase [Source:NCBI gene;Acc:102191824]	up
RNA-seq-Peripheral Blood	ENSCHIG00000024895	VKORC1L1	vitamin K epoxide reductase complex subunit 1 like 1 [Source:NCBI gene;Acc:102174084]	up
RNA-seq-Peripheral Blood	ENSCHIG00000018078	CD300H	CMRF35-like molecule 6 [Source:NCBI gene;Acc:102173123]	up
RNA-seq-Peripheral Blood	ENSCHIG00000023908	EPB41L3	erythrocyte membrane protein band 4.1 like 3 [Source:NCBI gene;Acc:102172400]	up
RNA-seq-Peripheral Blood	ENSCHIG00000017896	ALKBH1	alkB homolog 1, histone H2A dioxygenase [Source:NCBI gene;Acc:102173308]	up
RNA-seq-Peripheral Blood	ENSCHIG00000024086	IL1R2	interleukin 1 receptor type 2 [Source:NCBI gene;Acc:102186601]	up
RNA-seq-Peripheral Blood	ENSCHIG00000017200	CYFIP1	cytoplasmic FMR1 interacting protein 1 [Source:NCBI gene;Acc:100861373]	up
RNA-seq-Peripheral Blood	ENSCHIG00000013432	PDK4	pyruvate dehydrogenase kinase 4 [Source:NCBI gene;Acc:102190015]	up
RNA-seq-Peripheral Blood	ENSCHIG00000013751	NR1H3	nuclear receptor subfamily 1 group H member 3 [Source:NCBI gene;Acc:100860906]	up
RNA-seq-Peripheral Blood	ENSCHIG00000020910	PHLPP1	PH domain and leucine rich repeat protein phosphatase 1 [Source:NCBI gene;Acc:102178032]	up
RNA-seq-Peripheral Blood	ENSCHIG00000001053	CXCR6	C-X-C motif chemokine receptor 6 [Source:NCBI gene;Acc:102180710]	up
RNA-seq-Peripheral Blood	ENSCHIG00000022318	CIAO1	cytosolic iron-sulfur assembly component 1 [Source:NCBI gene;Acc:102176967]	up
RNA-seq-Peripheral Blood	ENSCHIG00000023522	HYAL1	hyaluronidase 1 [Source:NCBI gene;Acc:102173238]	up
RNA-seq-Peripheral Blood	ENSCHIG00000023527	VEZT	vezatin, adherens junctions transmembrane protein [Source:HGNC Symbol;Acc:HGNC:18258]	up
RNA-seq-Peripheral Blood	ENSCHIG00000018054	GPD2	glycerol-3-phosphate dehydrogenase 2 [Source:NCBI gene;Acc:102176370]	up
RNA-seq-Peripheral Blood	ENSCHIG00000014721	CCNB2	cyclin B2 [Source:NCBI gene;Acc:102179856]	up
RNA-seq-Peripheral Blood	ENSCHIG00000015941	ICAM1	intercellular adhesion molecule 1 [Source:NCBI gene;Acc:102181113]	up
RNA-seq-Peripheral Blood	ENSCHIG00000012538	TCTN1	tectonic family member 1 [Source:NCBI gene;Acc:102178756]	up
RNA-seq-Peripheral Blood	ENSCHIG00000017502	USP42	ubiquitin specific peptidase 42 [Source:NCBI gene;Acc:102172861]	up
RNA-seq-Peripheral Blood	ENSCHIG00000018286	AQP9	aquaporin 9 [Source:NCBI gene;Acc:102181396]	up
RNA-seq-Peripheral Blood	ENSCHIG00000020834	-	RNA binding motif protein 34 [Source:NCBI gene;Acc:102168802]	up
RNA-seq-Peripheral Blood	ENSCHIG00000010022	GEMIN7	gem nuclear organelle associated protein 7 [Source:NCBI gene;Acc:102169754]	up
RNA-seq-Peripheral Blood	ENSCHIG00000023246	NLRP3	NLR family pyrin domain containing 3 [Source:NCBI gene;Acc:102173382]	up
RNA-seq-Peripheral Blood	ENSCHIG00000016583	-	mast cell expressed membrane protein 1 [Source:NCBI gene;Acc:102172348]	up
RNA-seq-Peripheral Blood	ENSCHIG00000013654	STX4	syntaxin 4 [Source:NCBI gene;Acc:102176007]	up
RNA-seq-Peripheral Blood	ENSCHIG00000022514	-	-	up
RNA-seq-Peripheral Blood	ENSCHIG00000023413	-	ALG10 alpha-1,2-glucosyltransferase [Source:NCBI gene;Acc:102179173]	up
RNA-seq-Peripheral Blood	ENSCHIG00000019850	PAK1IP1	PAK1 interacting protein 1 [Source:NCBI gene;Acc:102178321]	up
RNA-seq-Peripheral Blood	ENSCHIG00000026055	NFE2L2	nuclear factor, erythroid 2 like 2 [Source:NCBI gene;Acc:102176737]	up
RNA-seq-Peripheral Blood	ENSCHIG00000015070	ZNF226	zinc finger protein 226 [Source:NCBI gene;Acc:102189514]	up
RNA-seq-Peripheral Blood	ENSCHIG00000013957	P4HA1	prolyl 4-hydroxylase subunit alpha 1 [Source:NCBI gene;Acc:102179448]	up
RNA-seq-Peripheral Blood	ENSCHIG00000026255	GM2A	GM2 ganglioside activator [Source:NCBI gene;Acc:102190510]	up
RNA-seq-Peripheral Blood	ENSCHIG00000012234	PLXNB3	plexin B3 [Source:NCBI gene;Acc:102191685]	down
RNA-seq-Peripheral Blood	ENSCHIG00000017206	-	proteoglycan 3-like [Source:NCBI gene;Acc:102180785]	down
RNA-seq-Peripheral Blood	ENSCHIG00000010453	CIB1	calcium and integrin binding 1 [Source:NCBI gene;Acc:102187169]	down
RNA-seq-Peripheral Blood	ENSCHIG00000023338	-	hemoglobin fetal subunit beta-like [Source:NCBI gene;Acc:102176710]	down
RNA-seq-Peripheral Blood	ENSCHIG00000011854	ALAS2	5'-aminolevulinate synthase 2 [Source:NCBI gene;Acc:102175385]	down
RNA-seq-Peripheral Blood	ENSCHIG00000019220	-	hemoglobin subunit alpha-2-like [Source:NCBI gene;Acc:102168959]	down
RNA-seq-Peripheral Blood	ENSCHIG00000017796	-	hemoglobin subunit beta-A-like [Source:NCBI gene;Acc:102175876]	down
RNA-seq-Peripheral Blood	ENSCHIG00000015701	ADAMDEC1	ADAM like decysin 1 [Source:NCBI gene;Acc:102179670]	down
RNA-seq-Peripheral Blood	ENSCHIG00000012879	WWC1	WW and C2 domain containing 1 [Source:NCBI gene;Acc:102170781]	down
RNA-seq-Peripheral Blood	ENSCHIG00000008123	-	-	down
RNA-seq-Peripheral Blood	ENSCHIG00000018458	-	galectin-9-like [Source:NCBI gene;Acc:102187672]	down
RNA-seq-Peripheral Blood	ENSCHIG00000005573	HBM	hemoglobin subunit mu [Source:NCBI gene;Acc:102185886]	down
RNA-seq-Peripheral Blood	ENSCHIG00000014819	SLC22A1	solute carrier family 22 member 1 [Source:NCBI gene;Acc:102183874]	down
RNA-seq-Peripheral Blood	ENSCHIG00000016156	-	mast cell protease 3 [Source:NCBI gene;Acc:102175759]	down
RNA-seq-Peripheral Blood	ENSCHIG00000025766	-	proteoglycan 3-like [Source:NCBI gene;Acc:102180520]	down
RNA-seq-Peripheral Blood	ENSCHIG00000019679	-	galectin-9-like [Source:NCBI gene;Acc:108638256]	down
RNA-seq-Peripheral Blood	ENSCHIG00000025552	SOX18	SRY-box transcription factor 18 [Source:NCBI gene;Acc:106502775]	down
RNA-seq-Peripheral Blood	ENSCHIG00000008241	-	-	down
RNA-seq-Peripheral Blood	ENSCHIG00000025975	-	-	down
RNA-seq-Peripheral Blood	ENSCHIG00000025150	-	ADP-ribosyltransferase 5 [Source:NCBI gene;Acc:102169686]	down
RNA-seq-Peripheral Blood	ENSCHIG00000000346	ADIRF	adipogenesis regulatory factor [Source:NCBI gene;Acc:102172601]	down
RNA-seq-Peripheral Blood	ENSCHIG00000011394	-	uncharacterized LOC108636116 [Source:NCBI gene;Acc:108636116]	down
RNA-seq-Peripheral Blood	ENSCHIG00000025819	TRPC3	transient receptor potential cation channel subfamily C member 3 [Source:NCBI gene;Acc:102184361]	down
RNA-seq-Peripheral Blood	ENSCHIG00000026329	-	adhesion G protein-coupled receptor E4 [Source:NCBI gene;Acc:102178816]	down
RNA-seq-Peripheral Blood	ENSCHIG00000010756	-	-	down
RNA-seq-Peripheral Blood	ENSCHIG00000017324	-	tRNA-yW synthesizing protein 5 [Source:NCBI gene;Acc:102185514]	down
RNA-seq-Peripheral Blood	ENSCHIG00000024542	LNX2	ligand of numb-protein X 2 [Source:NCBI gene;Acc:102189875]	down
RNA-seq-Peripheral Blood	ENSCHIG00000007574	ATP5IF1	ATP synthase inhibitory factor subunit 1 [Source:NCBI gene;Acc:102175910]	down
RNA-seq-Peripheral Blood	ENSCHIG00000015393	KLRF1	killer cell lectin like receptor F1 [Source:NCBI gene;Acc:102190203]	down
RNA-seq-Peripheral Blood	ENSCHIG00000012587	UBE2T	ubiquitin conjugating enzyme E2 T [Source:NCBI gene;Acc:102181493]	down
RNA-seq-Peripheral Blood	ENSCHIG00000023164	-	CMRF35-like molecule 4 [Source:NCBI gene;Acc:102175987]	down
RNA-seq-Peripheral Blood	ENSCHIG00000012464	GRAMD1B	GRAM domain containing 1B [Source:NCBI gene;Acc:102188154]	down
RNA-seq-Peripheral Blood	ENSCHIG00000023266	NTRK1	neurotrophic receptor tyrosine kinase 1 [Source:NCBI gene;Acc:102172584]	down
RNA-seq-Peripheral Blood	ENSCHIG00000022668	-	Fc fragment of IgG binding protein [Source:NCBI gene;Acc:102185859]	down
RNA-seq-Peripheral Blood	ENSCHIG00000013535	-	60S ribosomal protein L23 [Source:NCBI gene;Acc:102177091]	down
RNA-seq-Peripheral Blood	ENSCHIG00000017383	ZNF304	zinc finger protein 304 [Source:NCBI gene;Acc:102174154]	down
RNA-seq-Peripheral Blood	ENSCHIG00000015523	SLC2A1	solute carrier family 2 member 1 [Source:NCBI gene;Acc:102174800]	down
RNA-seq-Peripheral Blood	ENSCHIG00000012826	-	endothelin converting enzyme 2 [Source:NCBI gene;Acc:102183824]	down
RNA-seq-Peripheral Blood	ENSCHIG00000023697	MIS18BP1	MIS18 binding protein 1 [Source:NCBI gene;Acc:102179603]	down
RNA-seq-Peripheral Blood	ENSCHIG00000021502	SPC24	SPC24 component of NDC80 kinetochore complex [Source:NCBI gene;Acc:102186856]	down
RNA-seq-Peripheral Blood	ENSCHIG00000013689	DDC	dopa decarboxylase [Source:NCBI gene;Acc:102169726]	down
RNA-seq-Peripheral Blood	ENSCHIG00000020770	-	cytochrome c oxidase subunit 7A2, mitochondrial [Source:NCBI gene;Acc:108635087]	down
RNA-seq-Peripheral Blood	ENSCHIG00000018056	NT5M	5',3'-nucleotidase, mitochondrial [Source:NCBI gene;Acc:102183821]	down
RNA-seq-Peripheral Blood	ENSCHIG00000023389	RHOBTB3	Rho related BTB domain containing 3 [Source:NCBI gene;Acc:102174935]	down
RNA-seq-Peripheral Blood	ENSCHIG00000019071	ANKH	ANKH inorganic pyrophosphate transport regulator [Source:NCBI gene;Acc:102191559]	down
RNA-seq-Peripheral Blood	ENSCHIG00000008990	GATA1	GATA binding protein 1 [Source:NCBI gene;Acc:102174102]	down
RNA-seq-Peripheral Blood	ENSCHIG00000024067	CEBPE	CCAAT enhancer binding protein epsilon [Source:NCBI gene;Acc:102174211]	down
RNA-seq-Peripheral Blood	ENSCHIG00000014241	EDEM3	ER degradation enhancing alpha-mannosidase like protein 3 [Source:NCBI gene;Acc:102174143]	down
RNA-seq-Peripheral Blood	ENSCHIG00000016076	-	ribosomal protein L23 [Source:NCBI gene;Acc:108633181]	down
RNA-seq-Peripheral Blood	ENSCHIG00000024129	AGL	amylo-alpha-1, 6-glucosidase, 4-alpha- glucanotransferase [Source:NCBI gene;Acc:102178874]	down
RNA-seq-Peripheral Blood	ENSCHIG00000021207	-	CD63 molecule [Source:NCBI gene;Acc:102178984]	down
RNA-seq-Peripheral Blood	ENSCHIG00000017297	ITPK1	inositol-tetrakisphosphate 1-kinase [Source:NCBI gene;Acc:102183460]	down
RNA-seq-Peripheral Blood	ENSCHIG00000026947	-	-	down
RNA-seq-Peripheral Blood	ENSCHIG00000010966	RCN3	reticulocalbin 3 [Source:NCBI gene;Acc:102171002]	down
RNA-seq-Peripheral Blood	ENSCHIG00000023416	MZB1	marginal zone B and B1 cell specific protein [Source:NCBI gene;Acc:102169583]	down
RNA-seq-Peripheral Blood	ENSCHIG00000015361	CISH	cytokine inducible SH2 containing protein [Source:NCBI gene;Acc:102169142]	down
RNA-seq-Peripheral Blood	ENSCHIG00000013843	STARD10	StAR related lipid transfer domain containing 10 [Source:NCBI gene;Acc:102179793]	down
RNA-seq-Peripheral Blood	ENSCHIG00000023036	TMEM87B	transmembrane protein 87B [Source:NCBI gene;Acc:102170608]	down
RNA-seq-Peripheral Blood	ENSCHIG00000009007	RBM3	RNA binding motif protein 3 [Source:NCBI gene;Acc:102176209]	down
RNA-seq-Peripheral Blood	ENSCHIG00000025642	ALOX15	arachidonate 15-lipoxygenase [Source:NCBI gene;Acc:102179132]	down
RNA-seq-Lung	ENSCHIG00000014748	LOC102179590	C-C motif chemokine 3	up
RNA-seq-Lung	ENSCHIG00000023600	LOC102168979	serum amyloid A-4 protein	up
RNA-seq-Lung	ENSCHIG00000009641	-	-	up
RNA-seq-Lung	ENSCHIG00000015007	WFDC11	WAP four-disulfide core domain 11	up
RNA-seq-Lung	ENSCHIG00000026509	C4orf54	uncharacterized LOC102179365	up
RNA-seq-Lung	ENSCHIG00000022653	LOC102168699	serum amyloid A protein	up
RNA-seq-Lung	ENSCHIG00000022766	PRSS57	protease, serine 57	up
RNA-seq-Lung	ENSCHIG00000017609	OXT	oxytocin/neurophysin I prepropeptide	up
RNA-seq-Lung	ENSCHIG00000010991	LOC102174291	serpin A3-8	up
RNA-seq-Lung	ENSCHIG00000011928	AQP8	aquaporin 8	up
RNA-seq-Lung	ENSCHIG00000016657	CBLN1	cerebellin 1 precursor	up
RNA-seq-Lung	ENSCHIG00000022061	STRC	stereocilin	up
RNA-seq-Lung	ENSCHIG00000014425	PGLYRP3	peptidoglycan recognition protein 3	up
RNA-seq-Lung	ENSCHIG00000009690	GPR62	-	up
RNA-seq-Lung	ENSCHIG00000014788	LOC102171358	oocyte-secreted protein 1	up
RNA-seq-Lung	ENSCHIG00000010759	LRRC30	leucine rich repeat containing 30	up
RNA-seq-Lung	ENSCHIG00000022446	DISP3	uncharacterized LOC106502956	up
RNA-seq-Lung	ENSCHIG00000018387	-	-	up
RNA-seq-Lung	ENSCHIG00000018211	IL22	interleukin 22	up
RNA-seq-Lung	ENSCHIG00000003108	MYLPF	myosin light chain, phosphorylatable, fast skeletal muscle	up
RNA-seq-Lung	ENSCHIG00000012745	LOC108635605	endogenous retrovirus group K member 6 Gag polyprotein-like	up
RNA-seq-Lung	ENSCHIG00000022211	SGK2	SGK2, serine/threonine kinase 2	up
RNA-seq-Lung	ENSCHIG00000013231	LAMP5	lysosomal associated membrane protein family member 5	down
RNA-seq-Lung	ENSCHIG00000007733	GJB1	gap junction protein beta 1	down
RNA-seq-Lung	ENSCHIG00000017544	C14H8orf22	chromosome 14 C8orf22 homolog	down
RNA-seq-Lung	ENSCHIG00000007932	ALDH1L1	aldehyde dehydrogenase 1 family member L1	down
RNA-seq-Lung	ENSCHIG00000026092	MYH2	myosin-2	down
RNA-seq-Lung	ENSCHIG00000022323	DPP10	dipeptidyl peptidase like 10	down
RNA-seq-Lung	ENSCHIG00000018843	GRM3	glutamate metabotropic receptor 3	down
RNA-seq-Lung	ENSCHIG00000012641	MMP27	matrix metallopeptidase 27	down
RNA-seq-Lung	ENSCHIG00000005172	-	-	down
RNA-seq-Lung	ENSCHIG00000016893	-	-	down
RNA-seq-Lung	ENSCHIG00000019859	LOC108634038	olfactory receptor 226-like	down
RNA-seq-Lung	ENSCHIG00000015076	SLC24A4	solute carrier family 24 member 4	down
RNA-seq-Lung	ENSCHIG00000022793	IL12A	interleukin 12A	down
RNA-seq-Lung	ENSCHIG00000019081	-	-	down
RNA-seq-Lung	ENSCHIG00000011524	FAM155A	-	down
RNA-seq-Lung	ENSCHIG00000013153	CYP1A2	cytochrome P450 1A2	down
RNA-seq-Lung	ENSCHIG00000024354	LOC102174628	collectin-43	down
RNA-seq-Lung	ENSCHIG00000011314	-	-	down
RNA-seq-Lung	ENSCHIG00000000456	LOC102175091	spermadhesin-1	down
RNA-seq-Lung	ENSCHIG00000014421	SERPINE3	serpin family E member 3	down
RNA-seq-Lung	ENSCHIG00000012346	LOC102186385	GTPase IMAP family member 6	down
RNA-seq-Lung	ENSCHIG00000000153	-	-	down
RNA-seq-Lung	ENSCHIG00000013085	CLRN3	clarin 3	down
RNA-seq-Lung	ENSCHIG00000007339	REP15	RAB15 effector protein	down
RNA-seq-Lung	ENSCHIG00000022802	ASPDH	aspartate dehydrogenase domain containing	down
RNA-seq-Lung	ENSCHIG00000016999	CACNG5	calcium voltage-gated channel auxiliary subunit gamma 5	down
RNA-seq-Lung	ENSCHIG00000015208	FRMPD4	FERM and PDZ domain containing 4	down
RNA-seq-Lung	ENSCHIG00000019459	LOC108634362	diphosphoinositol polyphosphate phosphohydrolase 3-beta	down
RNA-seq-Lung	ENSCHIG00000027261	-	-	down
RNA-seq-Lung	ENSCHIG00000022173	LOC102173758	cystatin-9-like	down
RNA-seq-Lung	ENSCHIG00000021675	KLK7	kallikrein related peptidase 7	down
RNA-seq-Lung	ENSCHIG00000017395	BRINP3	BMP/retinoic acid inducible neural specific 3	down
RNA-seq-Lung	ENSCHIG00000019371	ABCA12	ATP binding cassette subfamily A member 12	down
RNA-seq-Lung	ENSCHIG00000017870	CLDN19	claudin 19	down
RNA-seq-Lung	ENSCHIG00000010842	-	-	down
RNA-seq-Lung	ENSCHIG00000017433	LOC102181552	plasminogen activator inhibitor 2	up
RNA-seq-Lung	ENSCHIG00000010149	-	-	up
RNA-seq-Lung	ENSCHIG00000016791	LOC106503728	serum amyloid A protein	up
RNA-seq-Lung	ENSCHIG00000017276	XDH	xanthine dehydrogenase	up
RNA-seq-Lung	ENSCHIG00000012548	LOC100860781	serum amyloid A3	up
RNA-seq-Lung	ENSCHIG00000004449	LOC108633189	neuroendocrine secretory protein 55	up
RNA-seq-Lung	ENSCHIG00000002786	GPR84	G protein-coupled receptor 84	up
RNA-seq-Lung	ENSCHIG00000014962	CSF3	colony stimulating factor 3	up
RNA-seq-Lung	ENSCHIG00000026627	FFAR3	free fatty acid receptor 3	up
RNA-seq-Lung	ENSCHIG00000022162	LOC102168428	serum amyloid A protein	up
RNA-seq-Lung	ENSCHIG00000020142	CXCL8	C-X-C motif chemokine ligand 8	up
RNA-seq-Lung	ENSCHIG00000024086	IL1R2	interleukin 1 receptor type 2	up
RNA-seq-Lung	ENSCHIG00000022239	IL17A	interleukin 17A	up
RNA-seq-Lung	ENSCHIG00000012186	LOC108633803	serpin B4-like	up
RNA-seq-Lung	ENSCHIG00000010218	-	-	up
RNA-seq-Lung	ENSCHIG00000012875	MS4A18	membrane spanning 4-domains A18	up
RNA-seq-Lung	ENSCHIG00000011669	GRP	gastrin releasing peptide	up
RNA-seq-Lung	ENSCHIG00000026881	STAB2	stabilin 2	up
RNA-seq-Lung	ENSCHIG00000012888	LOC102190925	medium-chain specific acyl-CoA dehydrogenase, mitochondrial	up
RNA-seq-Lung	ENSCHIG00000016340	SERPINB13	-	up
RNA-seq-Lung	ENSCHIG00000020074	CCL8	C-C motif chemokine 8	up
RNA-seq-Lung	ENSCHIG00000023567	CCL2	C-C motif chemokine 2	up
RNA-seq-Lung	ENSCHIG00000008665	PLPPR2	phospholipid phosphatase related 2	up
RNA-seq-Lung	ENSCHIG00000012180	XIRP1	xin actin binding repeat containing 1	up
RNA-seq-Lung	ENSCHIG00000019805	OSM	oncostatin M	up
RNA-seq-Lung	ENSCHIG00000024114	ANKRD37	ankyrin repeat domain 37	up
RNA-seq-Lung	ENSCHIG00000009061	AZU1	azurocidin 1	up
RNA-seq-Lung	ENSCHIG00000010442	CXCL5	-	up
RNA-seq-Lung	ENSCHIG00000012523	PTX3	pentraxin 3	up
RNA-seq-Lung	ENSCHIG00000016021	LOC102180556	serpin B3	up
RNA-seq-Lung	ENSCHIG00000010028	LOC102169690	complement factor H-related protein 2	up
RNA-seq-Lung	ENSCHIG00000016748	SBSN	suprabasin	up
RNA-seq-Lung	ENSCHIG00000015269	DBH	dopamine beta-hydroxylase	up
RNA-seq-Lung	ENSCHIG00000019509	SLC1A7	solute carrier family 1 member 7	up
RNA-seq-Lung	ENSCHIG00000022613	LOC102169796	uncharacterized LOC102169796	up
RNA-seq-Lung	ENSCHIG00000012620	OLFM4	olfactomedin 4	up
RNA-seq-Lung	ENSCHIG00000015458	CCL20	C-C motif chemokine ligand 20	up
RNA-seq-Lung	ENSCHIG00000020804	LOC102188618	metallothionein-1A	up
RNA-seq-Lung	ENSCHIG00000026862	SPIC	Spi-C transcription factor	up
RNA-seq-Lung	ENSCHIG00000012694	LOC106502146	DNA dC->dU-editing enzyme APOBEC-3G	up
RNA-seq-Lung	ENSCHIG00000016384	WNT16	Wnt family member 16	up
RNA-seq-Lung	ENSCHIG00000011898	APOBEC1	apolipoprotein B mRNA editing enzyme catalytic subunit 1	up
RNA-seq-Lung	ENSCHIG00000016178	PERM1	PPARGC1 and ESRR induced regulator, muscle 1	up
RNA-seq-Lung	ENSCHIG00000010067	SERPINA14	serpin peptidase inhibitor, clade A (alpha-1 antiproteinase, antitrypsin), member 14	up
RNA-seq-Lung	ENSCHIG00000025679	FAM19A5	-	up
RNA-seq-Lung	ENSCHIG00000016545	IQSEC3	IQ motif and Sec7 domain 3	up
RNA-seq-Lung	ENSCHIG00000012291	IL6	interleukin 6	up
RNA-seq-Lung	ENSCHIG00000000454	-	-	up
RNA-seq-Lung	ENSCHIG00000018645	ANKRD1	ankyrin repeat domain 1	up
RNA-seq-Lung	ENSCHIG00000016678	SLC2A9	solute carrier family 2 member 9	up
RNA-seq-Lung	ENSCHIG00000021584	MEFV	MEFV, pyrin innate immunity regulator	up
RNA-seq-Lung	ENSCHIG00000016845	S100A9	S100 calcium binding protein A9	up
RNA-seq-Lung	ENSCHIG00000012064	CHI3L2	chitinase 3 like 2	up
RNA-seq-Lung	ENSCHIG00000021115	AHSG	alpha 2-HS glycoprotein	up
RNA-seq-Lung	ENSCHIG00000020131	PHOSPHO1	phosphoethanolamine/phosphocholine phosphatase	up
RNA-seq-Lung	ENSCHIG00000018079	LOC102175113	cathepsin G-like	up
RNA-seq-Lung	ENSCHIG00000015102	CHRDL2	chordin like 2	up
RNA-seq-Lung	ENSCHIG00000016769	ALDH3B2	aldehyde dehydrogenase family 3 member B1	up
RNA-seq-Lung	ENSCHIG00000014663	UPP1	uridine phosphorylase 1	up
RNA-seq-Lung	ENSCHIG00000008050	LOC102174648	cathepsin G	up
RNA-seq-Lung	ENSCHIG00000016812	FGF23	fibroblast growth factor 23	up
RNA-seq-Lung	ENSCHIG00000026815	ADAMTS4	ADAM metallopeptidase with thrombospondin type 1 motif 4	up
RNA-seq-Lung	ENSCHIG00000027133	CDA	cytidine deaminase	up
RNA-seq-Lung	ENSCHIG00000008117	LOC108636431	keratin-associated protein 12-2-like	up
RNA-seq-Lung	ENSCHIG00000016187	BPI	bactericidal/permeability-increasing protein	up
RNA-seq-Lung	ENSCHIG00000026692	LOC108637967	metallothionein-1B	up
RNA-seq-Lung	ENSCHIG00000013720	IL17REL	interleukin 17 receptor E like	up
RNA-seq-Lung	ENSCHIG00000002322	RNASE10	ribonuclease A family member 10 (inactive)	up
RNA-seq-Lung	ENSCHIG00000009050	PLA2G4F	phospholipase A2 group IVF	up
RNA-seq-Lung	ENSCHIG00000000575	-	-	up
RNA-seq-Lung	ENSCHIG00000018535	RHBG	Rh family B glycoprotein	up
RNA-seq-Lung	ENSCHIG00000022959	TRIM15	tripartite motif containing 15	up
RNA-seq-Lung	ENSCHIG00000021176	LOC102189885	calcitonin receptor-stimulating peptide 2-like	up
RNA-seq-Lung	ENSCHIG00000017081	LOC102181154	C-C motif chemokine 3	up
RNA-seq-Lung	ENSCHIG00000017774	CEACAM19	carcinoembryonic antigen related cell adhesion molecule 19	up
RNA-seq-Lung	ENSCHIG00000026489	IL22RA2	interleukin 22 receptor subunit alpha 2	up
RNA-seq-Lung	ENSCHIG00000014807	SLC26A8	solute carrier family 26 member 8	up
RNA-seq-Lung	ENSCHIG00000011015	VAX2	ventral anterior homeobox 2	up
RNA-seq-Lung	ENSCHIG00000019287	-	-	up
RNA-seq-Lung	ENSCHIG00000016253	BEST3	bestrophin 3	up
RNA-seq-Lung	ENSCHIG00000010077	AGP	alpha 1 acid glycoprotein	up
RNA-seq-Lung	ENSCHIG00000013565	CLEC4E	C-type lectin domain family 4 member E	up
RNA-seq-Lung	ENSCHIG00000026788	-	-	up
RNA-seq-Lung	ENSCHIG00000012621	SLC16A3	solute carrier family 16 member 3	up
RNA-seq-Lung	ENSCHIG00000026621	S100A8	S100 calcium binding protein A8	up
RNA-seq-Lung	ENSCHIG00000013712	IL13RA2	interleukin 13 receptor subunit alpha 2	up
RNA-seq-Lung	ENSCHIG00000017180	IL11	interleukin 11	up
RNA-seq-Lung	ENSCHIG00000017436	MPO	myeloperoxidase	up
RNA-seq-Lung	ENSCHIG00000014480	PRTN3	proteinase 3	up
RNA-seq-Lung	ENSCHIG00000015449	LAIR1	leukocyte associated immunoglobulin like receptor 1	up
RNA-seq-Lung	ENSCHIG00000015994	LIPG	lipase G, endothelial type	up
RNA-seq-Lung	ENSCHIG00000023964	KY	kyphoscoliosis peptidase	up
RNA-seq-Lung	ENSCHIG00000006998	RNASE2	ribonuclease A family member 2	up
RNA-seq-Lung	ENSCHIG00000015726	CD163	scavenger receptor cysteine-rich type 1 protein M130	up
RNA-seq-Lung	ENSCHIG00000012243	SLC2A3	solute carrier family 2 member 3	up
RNA-seq-Lung	ENSCHIG00000015160	TGM5	transglutaminase 5	up
RNA-seq-Lung	ENSCHIG00000019591	SLC13A5	solute carrier family 13 member 5	up
RNA-seq-Lung	ENSCHIG00000011364	HCRTR1	hypocretin receptor 1	up
RNA-seq-Lung	ENSCHIG00000010800	CD300E	CD300e molecule	up
RNA-seq-Lung	ENSCHIG00000020602	OSCAR	-	up
RNA-seq-Lung	ENSCHIG00000005361	STC2	stanniocalcin 2	up
RNA-seq-Lung	ENSCHIG00000019718	IL18RAP	interleukin 18 receptor accessory protein	up
RNA-seq-Lung	ENSCHIG00000025182	RGS16	regulator of G-protein signaling 16	up
RNA-seq-Lung	ENSCHIG00000026583	LOC102186759	docosahexaenoic acid omega-hydroxylase CYP4F3	up
RNA-seq-Lung	ENSCHIG00000013596	SLC6A12	sodium- and chloride-dependent betaine transporter	up
RNA-seq-Lung	ENSCHIG00000013151	TNFAIP6	TNF alpha induced protein 6	up
RNA-seq-Lung	ENSCHIG00000023436	-	-	up
RNA-seq-Lung	ENSCHIG00000023966	ABHD12B	abhydrolase domain containing 12B	up
RNA-seq-Lung	ENSCHIG00000010279	HPDL	4-hydroxyphenylpyruvate dioxygenase like	up
RNA-seq-Lung	ENSCHIG00000023208	FAR2	fatty acyl-CoA reductase 2	up
RNA-seq-Lung	ENSCHIG00000025121	MS4A15	membrane spanning 4-domains A15	up
RNA-seq-Lung	ENSCHIG00000019025	MAB21L3	mab-21 like 3	up
RNA-seq-Lung	ENSCHIG00000020122	SERPINB11	serpin family B member 11	up
RNA-seq-Lung	ENSCHIG00000026175	-	-	up
RNA-seq-Lung	ENSCHIG00000002000	PNMA2	paraneoplastic Ma antigen 2	up
RNA-seq-Lung	ENSCHIG00000010854	ADGRG3	adhesion G protein-coupled receptor G3	up
RNA-seq-Lung	ENSCHIG00000020686	GOLGA7B	golgin A7 family member B	up
RNA-seq-Lung	ENSCHIG00000019736	LBP	lipopolysaccharide binding protein	up
RNA-seq-Lung	ENSCHIG00000015588	IGFBP1	insulin like growth factor binding protein 1	up
RNA-seq-Lung	ENSCHIG00000010427	MMP1	matrix metallopeptidase 1	up
RNA-seq-Lung	ENSCHIG00000023547	PPBP	pro-platelet basic protein	up
RNA-seq-Lung	ENSCHIG00000005567	MFSD2A	major facilitator superfamily domain containing 2A	up
RNA-seq-Lung	ENSCHIG00000008094	TREM2	triggering receptor expressed on myeloid cells 2	up
RNA-seq-Lung	ENSCHIG00000018087	SNAI3	snail family transcriptional repressor 3	up
RNA-seq-Lung	ENSCHIG00000010042	FAM3D	family with sequence similarity 3 member D	up
RNA-seq-Lung	ENSCHIG00000014379	KLHL40	kelch like family member 40	up
RNA-seq-Lung	ENSCHIG00000020824	CGN	collectin-46	up
RNA-seq-Lung	ENSCHIG00000015802	TSPAN32	tetraspanin 32	up
RNA-seq-Lung	ENSCHIG00000024788	GAL	galanin and GMAP prepropeptide	up
RNA-seq-Lung	ENSCHIG00000022890	FOSL1	FOS like 1, AP-1 transcription factor subunit	up
RNA-seq-Lung	ENSCHIG00000022655	MARCKSL1	MARCKS-related protein	up
RNA-seq-Lung	ENSCHIG00000019057	GALNTL5	polypeptide N-acetylgalactosaminyltransferase-like 5	up
RNA-seq-Lung	ENSCHIG00000019120	CLEC5A	C-type lectin domain family 5 member A	up
RNA-seq-Lung	ENSCHIG00000012393	HK2	hexokinase 2	up
RNA-seq-Lung	ENSCHIG00000027075	TREM1	triggering receptor expressed on myeloid cells 1	up
RNA-seq-Lung	ENSCHIG00000023728	SLC3A1	solute carrier family 3 member 1	up
RNA-seq-Lung	ENSCHIG00000011494	CLEC4D	C-type lectin domain family 4 member D	up
RNA-seq-Lung	ENSCHIG00000025415	ARMH2	-	up
RNA-seq-Lung	ENSCHIG00000011792	-	-	up
RNA-seq-Lung	ENSCHIG00000022340	F11	coagulation factor XI	up
RNA-seq-Lung	ENSCHIG00000025730	C3H1orf162	chromosome 3 C1orf162 homolog	up
RNA-seq-Lung	ENSCHIG00000013887	MMP25	matrix metallopeptidase 25	up
RNA-seq-Lung	ENSCHIG00000000241	PPIF	peptidylprolyl isomerase F	up
RNA-seq-Lung	ENSCHIG00000015985	PEAK3	chromosome 7 C19orf35 homolog	up
RNA-seq-Lung	ENSCHIG00000017002	CYP4X1	cytochrome P450 4X1	up
RNA-seq-Lung	ENSCHIG00000010379	PTPRO	protein tyrosine phosphatase, receptor type O	up
RNA-seq-Lung	ENSCHIG00000022178	NCF1	neutrophil cytosolic factor 1	up
RNA-seq-Lung	ENSCHIG00000024267	WFDC10A	WAP four-disulfide core domain protein 10A	up
RNA-seq-Lung	ENSCHIG00000024954	SLAMF6	SLAM family member 6	up
RNA-seq-Lung	ENSCHIG00000012090	REM2	RRAD and GEM like GTPase 2	up
RNA-seq-Lung	ENSCHIG00000015523	SLC2A1	solute carrier family 2 member 1	up
RNA-seq-Lung	ENSCHIG00000018706	LOC102174835	leukocyte immunoglobulin-like receptor subfamily A member 5	up
RNA-seq-Lung	ENSCHIG00000012846	S100A12	protein S100-A12	up
RNA-seq-Lung	ENSCHIG00000018423	PHGDH	phosphoglycerate dehydrogenase	up
RNA-seq-Lung	ENSCHIG00000008489	FGFBP1	fibroblast growth factor binding protein 1	up
RNA-seq-Lung	ENSCHIG00000010286	CFHR5	complement factor H related 5	up
RNA-seq-Lung	ENSCHIG00000009947	SOD2	superoxide dismutase 2	up
RNA-seq-Lung	ENSCHIG00000003089	ACKR1	atypical chemokine receptor 1 (Duffy blood group)	up
RNA-seq-Lung	ENSCHIG00000026163	DNAH17	dynein axonemal heavy chain 17	up
RNA-seq-Lung	ENSCHIG00000011890	AGR2	anterior gradient 2, protein disulphide isomerase family member	up
RNA-seq-Lung	ENSCHIG00000018895	LOC108637993	phospholipase A2 inhibitor and Ly6/PLAUR domain-containing protein-like	up
RNA-seq-Lung	ENSCHIG00000010402	LOC102176691	purine nucleoside phosphorylase-like	up
RNA-seq-Lung	ENSCHIG00000025225	CMTM2	CKLF like MARVEL transmembrane domain containing 2	up
RNA-seq-Lung	ENSCHIG00000018001	-	-	up
RNA-seq-Lung	ENSCHIG00000020838	-	-	up
RNA-seq-Lung	ENSCHIG00000026117	VCAN	versican	up
RNA-seq-Lung	ENSCHIG00000010263	MXD1	MAX dimerization protein 1	up
RNA-seq-Lung	ENSCHIG00000019704	-	-	up
RNA-seq-Lung	ENSCHIG00000014526	ISG20	interferon stimulated exonuclease gene 20	up
RNA-seq-Lung	ENSCHIG00000020872	PROK2	prokineticin 2	up
RNA-seq-Lung	ENSCHIG00000014176	LIF	leukemia inhibitory factor	up
RNA-seq-Lung	ENSCHIG00000018570	PRSS22	protease, serine 22	up
RNA-seq-Lung	ENSCHIG00000018369	MOV10L1	Mov10 RISC complex RNA helicase like 1	up
RNA-seq-Lung	ENSCHIG00000021633	SERPINA1	alpha-1-antiproteinase	up
RNA-seq-Lung	ENSCHIG00000017335	CD274	CD274 molecule	up
RNA-seq-Lung	ENSCHIG00000006866	KLF17	-	up
RNA-seq-Lung	ENSCHIG00000024603	SLC26A6	solute carrier family 26 member 6	up
RNA-seq-Lung	ENSCHIG00000015257	ACOD1	aconitate decarboxylase 1	up
RNA-seq-Lung	ENSCHIG00000018063	TGFA	-	up
RNA-seq-Lung	ENSCHIG00000008358	IL17F	interleukin 17F	up
RNA-seq-Lung	ENSCHIG00000009349	NFIL3	nuclear factor, interleukin 3 regulated	up
RNA-seq-Lung	ENSCHIG00000017153	-	-	up
RNA-seq-Lung	ENSCHIG00000027237	TGM3	transglutaminase 3	up
RNA-seq-Lung	ENSCHIG00000010055	TIMP1	TIMP metallopeptidase inhibitor 1	up
RNA-seq-Lung	ENSCHIG00000012371	BCL2L15	BCL2 like 15	up
RNA-seq-Lung	ENSCHIG00000024380	-	-	up
RNA-seq-Lung	ENSCHIG00000025325	TRH	thyrotropin releasing hormone	up
RNA-seq-Lung	ENSCHIG00000014451	TREML2	triggering receptor expressed on myeloid cells like 2	up
RNA-seq-Lung	ENSCHIG00000006768	CSF3R	colony stimulating factor 3 receptor	up
RNA-seq-Lung	ENSCHIG00000003405	NFE2	nuclear factor, erythroid 2	up
RNA-seq-Lung	ENSCHIG00000016758	S100G	S100 calcium binding protein G	up
RNA-seq-Lung	ENSCHIG00000021346	LOC108633198	glycerol kinase	up
RNA-seq-Lung	ENSCHIG00000012459	PPP1R3D	protein phosphatase 1 regulatory subunit 3D	up
RNA-seq-Lung	ENSCHIG00000009884	LOC102190544	cationic amino acid transporter 3-like	up
RNA-seq-Lung	ENSCHIG00000012101	CXCR1	C-X-C motif chemokine receptor 1	up
RNA-seq-Lung	ENSCHIG00000003017	LOC102179993	C-C chemokine receptor type 1	up
RNA-seq-Lung	ENSCHIG00000014259	GALE	UDP-galactose-4-epimerase	up
RNA-seq-Lung	ENSCHIG00000010232	ZFAND2A	zinc finger AN1-type containing 2A	up
RNA-seq-Lung	ENSCHIG00000015642	FAM229A	family with sequence similarity 229 member A	up
RNA-seq-Lung	ENSCHIG00000020917	GK	glycerol kinase	up
RNA-seq-Lung	ENSCHIG00000012049	TARM1	T cell-interacting, activating receptor on myeloid cells 1	up
RNA-seq-Lung	ENSCHIG00000017810	VNN1	vanin 1	up
RNA-seq-Lung	ENSCHIG00000019569	ASZ1	ankyrin repeat, SAM and basic leucine zipper domain containing 1	up
RNA-seq-Lung	ENSCHIG00000016915	CXCL13	C-X-C motif chemokine ligand 13	up
RNA-seq-Lung	ENSCHIG00000026047	ADCY8	adenylate cyclase 8	up
RNA-seq-Lung	ENSCHIG00000025398	IL19	interleukin 19	up
RNA-seq-Lung	ENSCHIG00000026813	STUM	stum, mechanosensory transduction mediator homolog	up
RNA-seq-Lung	ENSCHIG00000022620	MCMDC2	minichromosome maintenance domain containing 2	up
RNA-seq-Lung	ENSCHIG00000015933	FAM83E	family with sequence similarity 83 member E	up
RNA-seq-Lung	ENSCHIG00000004603	DEPP1	chromosome 28 C10orf10 homolog	up
RNA-seq-Lung	ENSCHIG00000007205	SLC39A8	solute carrier family 39 member 8	up
RNA-seq-Lung	ENSCHIG00000023683	NYX	-	up
RNA-seq-Lung	ENSCHIG00000025469	GPAT3	glycerol-3-phosphate acyltransferase 3	up
RNA-seq-Lung	ENSCHIG00000025688	MST1R	macrophage stimulating 1 receptor	up
RNA-seq-Lung	ENSCHIG00000018155	IGSF6	immunoglobulin superfamily member 6	up
RNA-seq-Lung	ENSCHIG00000004358	HSD11B2	hydroxysteroid 11-beta dehydrogenase 2	up
RNA-seq-Lung	ENSCHIG00000018403	CCL19	C-C motif chemokine ligand 19	up
RNA-seq-Lung	ENSCHIG00000016626	TIAM2	T-cell lymphoma invasion and metastasis 2	up
RNA-seq-Lung	ENSCHIG00000017990	PPP1R3G	protein phosphatase 1 regulatory subunit 3G	up
RNA-seq-Lung	ENSCHIG00000021699	SERPINB10	serpin B10	up
RNA-seq-Lung	ENSCHIG00000016700	HMOX1	heme oxygenase 1	up
RNA-seq-Lung	ENSCHIG00000024247	VNN2	vascular non-inflammatory molecule 2	up
RNA-seq-Lung	ENSCHIG00000023938	LOC108636742	NKG2D ligand 4-like	up
RNA-seq-Lung	ENSCHIG00000022381	SLC2A6	solute carrier family 2 member 6	up
RNA-seq-Lung	ENSCHIG00000014441	LOC106503571	uncharacterized LOC106503571	up
RNA-seq-Lung	ENSCHIG00000025360	IGFBP2	insulin like growth factor binding protein 2	up
RNA-seq-Lung	ENSCHIG00000024239	PLXDC1	plexin domain containing 1	up
RNA-seq-Lung	ENSCHIG00000021210	C6	complement C6	up
RNA-seq-Lung	ENSCHIG00000017908	LOC106503943	leukocyte immunoglobulin-like receptor subfamily A member 6	up
RNA-seq-Lung	ENSCHIG00000017471	IL1RAP	interleukin 1 receptor accessory protein	up
RNA-seq-Lung	ENSCHIG00000012562	IL15RA	interleukin 15 receptor subunit alpha	up
RNA-seq-Lung	ENSCHIG00000009696	IL1RN	interleukin 1 receptor antagonist	up
RNA-seq-Lung	ENSCHIG00000015616	LOC102186560	RING finger protein 113A-like	up
RNA-seq-Lung	ENSCHIG00000021552	ANKRD33B	ankyrin repeat domain 33B	up
RNA-seq-Lung	ENSCHIG00000011992	IL18BP	interleukin 18 binding protein	up
RNA-seq-Lung	ENSCHIG00000007788	CHST4	carbohydrate sulfotransferase 4	up
RNA-seq-Lung	ENSCHIG00000009868	SYN1	synapsin I	up
RNA-seq-Lung	ENSCHIG00000017641	THBS1	thrombospondin 1	up
RNA-seq-Lung	ENSCHIG00000008487	-	-	up
RNA-seq-Lung	ENSCHIG00000021337	LCN2	lipocalin 2	up
RNA-seq-Lung	ENSCHIG00000023048	PGLYRP4	peptidoglycan recognition protein 4	up
RNA-seq-Lung	ENSCHIG00000006757	SERPINB7	serpin family B member 7	up
RNA-seq-Lung	ENSCHIG00000010803	CCL24	C-C motif chemokine ligand 24	up
RNA-seq-Lung	ENSCHIG00000021557	SLC46A2	-	up
RNA-seq-Lung	ENSCHIG00000023828	TNFRSF6B	TNF receptor superfamily member 6b	up
RNA-seq-Lung	ENSCHIG00000021420	SMPDL3A	sphingomyelin phosphodiesterase acid like 3A	up
RNA-seq-Lung	ENSCHIG00000011468	DOK3	docking protein 3	up
RNA-seq-Lung	ENSCHIG00000010320	DGAT2	diacylglycerol O-acyltransferase 2	up
RNA-seq-Lung	ENSCHIG00000017063	IFIT2	-	up
RNA-seq-Lung	ENSCHIG00000008059	P2RY13	purinergic receptor P2Y13	up
RNA-seq-Lung	ENSCHIG00000017519	MYBPH	myosin binding protein H	up
RNA-seq-Lung	ENSCHIG00000019270	-	-	up
RNA-seq-Lung	ENSCHIG00000022705	EGR1	early growth response 1	up
RNA-seq-Lung	ENSCHIG00000022648	LOC102180889	transmembrane protein 45A	up
RNA-seq-Lung	ENSCHIG00000012525	A2ML1	alpha-2-macroglobulin like 1	up
RNA-seq-Lung	ENSCHIG00000010667	SCG2	-	up
RNA-seq-Lung	ENSCHIG00000003164	-	-	up
RNA-seq-Lung	ENSCHIG00000025478	CREB3L4	cAMP responsive element binding protein 3 like 4	up
RNA-seq-Lung	ENSCHIG00000018353	PLAUR	plasminogen activator, urokinase receptor	up
RNA-seq-Lung	ENSCHIG00000013251	FAS	Fas cell surface death receptor	up
RNA-seq-Lung	ENSCHIG00000016641	C19orf38	chromosome 7 C19orf38 homolog	up
RNA-seq-Lung	ENSCHIG00000027096	LOC102171764	lysozyme C, milk isozyme	up
RNA-seq-Lung	ENSCHIG00000011617	GRPR	gastrin releasing peptide receptor	up
RNA-seq-Lung	ENSCHIG00000021024	CAPG	capping actin protein, gelsolin like	up
RNA-seq-Lung	ENSCHIG00000020532	ALOX5AP	arachidonate 5-lipoxygenase activating protein	up
RNA-seq-Lung	ENSCHIG00000021363	-	-	up
RNA-seq-Lung	ENSCHIG00000017087	SPDEF	SAM pointed domain containing ETS transcription factor	up
RNA-seq-Lung	ENSCHIG00000016148	ANO2	anoctamin 2	up
RNA-seq-Lung	ENSCHIG00000000351	SH2D4B	SH2 domain containing 4B	up
RNA-seq-Lung	ENSCHIG00000018212	KMO	kynurenine 3-monooxygenase	up
RNA-seq-Lung	ENSCHIG00000011975	PNP	purine nucleoside phosphorylase	up
RNA-seq-Lung	ENSCHIG00000014557	BHLHE40	basic helix-loop-helix family member e40	up
RNA-seq-Lung	ENSCHIG00000025411	HSPA6	heat shock protein family A (Hsp70) member 6	up
RNA-seq-Lung	ENSCHIG00000014066	MED12L	mediator complex subunit 12 like	up
RNA-seq-Lung	ENSCHIG00000026295	SLC22A13	solute carrier family 22 member 13	up
RNA-seq-Lung	ENSCHIG00000013020	PGLYRP1	peptidoglycan recognition protein 1	up
RNA-seq-Lung	ENSCHIG00000017854	TCN1	transcobalamin 1	up
RNA-seq-Lung	ENSCHIG00000025306	-	-	up
RNA-seq-Lung	ENSCHIG00000009915	IL18R1	interleukin 18 receptor 1	up
RNA-seq-Lung	ENSCHIG00000011525	FAM217B	family with sequence similarity 217 member B	up
RNA-seq-Lung	ENSCHIG00000015999	ENO1	enolase 1	up
RNA-seq-Lung	ENSCHIG00000011290	SOCS3	suppressor of cytokine signaling 3	up
RNA-seq-Lung	ENSCHIG00000022669	CYM	prochymosin	up
RNA-seq-Lung	ENSCHIG00000007879	AMIGO3	adhesion molecule with Ig like domain 3	up
RNA-seq-Lung	ENSCHIG00000026821	LOC102174322	folate receptor alpha	up
RNA-seq-Lung	ENSCHIG00000007665	TFAP2B	transcription factor AP-2 beta	up
RNA-seq-Lung	ENSCHIG00000022532	-	-	up
RNA-seq-Lung	ENSCHIG00000001088	CNR2	cannabinoid receptor 2	up
RNA-seq-Lung	ENSCHIG00000026405	TG	thyroglobulin	up
RNA-seq-Lung	ENSCHIG00000016069	ADM5	adrenomedullin 5 (putative)	up
RNA-seq-Lung	ENSCHIG00000019940	CDKN2D	cyclin dependent kinase inhibitor 2D	up
RNA-seq-Lung	ENSCHIG00000024451	CTRC	chymotrypsin C	up
RNA-seq-Lung	ENSCHIG00000020755	NR2E1	nuclear receptor subfamily 2 group E member 1	up
RNA-seq-Lung	ENSCHIG00000021725	SELL	selectin L	up
RNA-seq-Lung	ENSCHIG00000017233	ARG2	arginase 2	up
RNA-seq-Lung	ENSCHIG00000015851	SCN5A	sodium voltage-gated channel alpha subunit 5	up
RNA-seq-Lung	ENSCHIG00000005560	-	-	up
RNA-seq-Lung	ENSCHIG00000022867	C11orf53	chromosome 15 C11orf53 homolog	up
RNA-seq-Lung	ENSCHIG00000016712	ADORA2B	adenosine A2b receptor	up
RNA-seq-Lung	ENSCHIG00000024727	SLC13A3	solute carrier family 13 member 3	up
RNA-seq-Lung	ENSCHIG00000025060	CCDC159	coiled-coil domain containing 159	up
RNA-seq-Lung	ENSCHIG00000026035	ARID5A	AT-rich interaction domain 5A	up
RNA-seq-Lung	ENSCHIG00000024433	MREG	melanoregulin	up
RNA-seq-Lung	ENSCHIG00000023885	SLC39A14	solute carrier family 39 member 14	up
RNA-seq-Lung	ENSCHIG00000012711	TMPRSS4	transmembrane protease, serine 4	up
RNA-seq-Lung	ENSCHIG00000023034	CLEC4A	C-type lectin domain family 4 member A	up
RNA-seq-Lung	ENSCHIG00000021911	SDS	serine dehydratase	up
RNA-seq-Lung	ENSCHIG00000005265	ADAM19	ADAM metallopeptidase domain 19	up
RNA-seq-Lung	ENSCHIG00000016843	BNIP3	BCL2 interacting protein 3	up
RNA-seq-Lung	ENSCHIG00000026970	FAM20A	FAM20A, golgi associated secretory pathway pseudokinase	up
RNA-seq-Lung	ENSCHIG00000013476	LDHC	L-lactate dehydrogenase C chain	up
RNA-seq-Lung	ENSCHIG00000023790	CYP4F8	cytochrome P450 4F6	up
RNA-seq-Lung	ENSCHIG00000022664	SLC12A8	solute carrier family 12 member 8	up
RNA-seq-Lung	ENSCHIG00000001027	FZD9	frizzled class receptor 9	up
RNA-seq-Lung	ENSCHIG00000008960	-	-	up
RNA-seq-Lung	ENSCHIG00000022516	GAPDH	glyceraldehyde-3-phosphate dehydrogenase	up
RNA-seq-Lung	ENSCHIG00000013828	C1RL	complement C1r subcomponent-like protein	up
RNA-seq-Lung	ENSCHIG00000026044	B9D1	B9 domain containing 1	up
RNA-seq-Lung	ENSCHIG00000001208	CCDC136	coiled-coil domain containing 136	up
RNA-seq-Lung	ENSCHIG00000020875	CTSL	cathepsin L	up
RNA-seq-Lung	ENSCHIG00000022658	GPX3	glutathione peroxidase 3	up
RNA-seq-Lung	ENSCHIG00000026938	SLC1A2	solute carrier family 1 member 2	up
RNA-seq-Lung	ENSCHIG00000008525	STEAP4	STEAP4 metalloreductase	up
RNA-seq-Lung	ENSCHIG00000012327	SLC48A1	solute carrier family 48 member 1	up
RNA-seq-Lung	ENSCHIG00000025829	IGF2BP3	insulin like growth factor 2 mRNA binding protein 3	up
RNA-seq-Lung	ENSCHIG00000012211	TMEM158	transmembrane protein 158	up
RNA-seq-Lung	ENSCHIG00000016948	EGLN3	egl-9 family hypoxia inducible factor 3	up
RNA-seq-Lung	ENSCHIG00000026759	BPIFB2	BPI fold containing family B member 2	up
RNA-seq-Lung	ENSCHIG00000000303	SDF2L1	stromal cell derived factor 2 like 1	up
RNA-seq-Lung	ENSCHIG00000010746	HCAR2	hydroxycarboxylic acid receptor 2	up
RNA-seq-Lung	ENSCHIG00000020733	FCRLB	Fc receptor like B	up
RNA-seq-Lung	ENSCHIG00000018245	CELSR3	cadherin EGF LAG seven-pass G-type receptor 3	up
RNA-seq-Lung	ENSCHIG00000016623	FAM169B	family with sequence similarity 169 member B	up
RNA-seq-Lung	ENSCHIG00000009912	MYBPC2	-	up
RNA-seq-Lung	ENSCHIG00000021773	CEMIP	cell migration inducing hyaluronan binding protein	up
RNA-seq-Lung	ENSCHIG00000019230	ADAM8	ADAM metallopeptidase domain 8	up
RNA-seq-Lung	ENSCHIG00000003073	-	-	up
RNA-seq-Lung	ENSCHIG00000011773	-	-	up
RNA-seq-Lung	ENSCHIG00000025426	CTSB	cathepsin B	up
RNA-seq-Lung	ENSCHIG00000018372	LDH-A	lactate dehydrogenase	up
RNA-seq-Lung	ENSCHIG00000000977	SLC2A10	solute carrier family 2 member 10	up
RNA-seq-Lung	ENSCHIG00000015331	FKBP11	FK506 binding protein 11	up
RNA-seq-Lung	ENSCHIG00000024071	LOC102182683	growth-regulated alpha protein-like	up
RNA-seq-Lung	ENSCHIG00000004648	OR52B2	olfactory receptor 52B2	up
RNA-seq-Lung	ENSCHIG00000024097	OPRL1	opioid related nociceptin receptor 1	up
RNA-seq-Lung	ENSCHIG00000020653	SORL1	sortilin related receptor 1	up
RNA-seq-Lung	ENSCHIG00000010822	-	-	up
RNA-seq-Lung	ENSCHIG00000008514	DUOX1	dual oxidase 1	up
RNA-seq-Lung	ENSCHIG00000015947	MGAM	maltase-glucoamylase	up
RNA-seq-Lung	ENSCHIG00000000154	LOC102179822	CD48 antigen	up
RNA-seq-Lung	ENSCHIG00000018610	ALOX15B	arachidonate 15-lipoxygenase B	up
RNA-seq-Lung	ENSCHIG00000007326	E2F2	E2F transcription factor 2	up
RNA-seq-Lung	ENSCHIG00000026718	MEIKIN	-	up
RNA-seq-Lung	ENSCHIG00000016056	PKM	pyruvate kinase, muscle	up
RNA-seq-Lung	ENSCHIG00000000234	GP1BB	-	up
RNA-seq-Lung	ENSCHIG00000022365	-	-	up
RNA-seq-Lung	ENSCHIG00000009042	ALDOC	aldolase, fructose-bisphosphate C	up
RNA-seq-Lung	ENSCHIG00000013114	FCN1	ficolin 1	up
RNA-seq-Lung	ENSCHIG00000018390	TAT	tyrosine aminotransferase	up
RNA-seq-Lung	ENSCHIG00000013754	NFAM1	NFAT activating protein with ITAM motif 1	up
RNA-seq-Lung	ENSCHIG00000018348	KCNQ5	potassium voltage-gated channel subfamily Q member 5	up
RNA-seq-Lung	ENSCHIG00000027252	SPRED3	sprouty related EVH1 domain containing 3	up
RNA-seq-Lung	ENSCHIG00000016958	PAPPA	pappalysin 1	up
RNA-seq-Lung	ENSCHIG00000020557	OCSTAMP	-	up
RNA-seq-Lung	ENSCHIG00000011978	TMEM176B	transmembrane protein 176B	up
RNA-seq-Lung	ENSCHIG00000011552	ADAM12	ADAM metallopeptidase domain 12	up
RNA-seq-Lung	ENSCHIG00000021766	SLC17A9	solute carrier family 17 member 9	up
RNA-seq-Lung	ENSCHIG00000017146	LRG1	leucine rich alpha-2-glycoprotein 1	up
RNA-seq-Lung	ENSCHIG00000025759	PABPC1L	poly(A) binding protein cytoplasmic 1 like	up
RNA-seq-Lung	ENSCHIG00000025636	ASPG	asparaginase	up
RNA-seq-Lung	ENSCHIG00000018417	ACVR1B	activin A receptor type 1B	up
RNA-seq-Lung	ENSCHIG00000000151	CRELD2	cysteine rich with EGF like domains 2	up
RNA-seq-Lung	ENSCHIG00000016031	TPI1	triosephosphate isomerase 1	up
RNA-seq-Lung	ENSCHIG00000017330	GYG1	glycogenin 1	up
RNA-seq-Lung	ENSCHIG00000016717	NLRP12	NLR family pyrin domain containing 12	up
RNA-seq-Lung	ENSCHIG00000008470	ADAMTS3	ADAM metallopeptidase with thrombospondin type 1 motif 3	up
RNA-seq-Lung	ENSCHIG00000010704	OMG	-	up
RNA-seq-Lung	ENSCHIG00000012783	TMEM156	transmembrane protein 156	up
RNA-seq-Lung	ENSCHIG00000010362	CAPN11	calpain 11	up
RNA-seq-Lung	ENSCHIG00000026072	SAMSN1	SAM domain, SH3 domain and nuclear localization signals 1	up
RNA-seq-Lung	ENSCHIG00000026127	SBNO2	strawberry notch homolog 2	up
RNA-seq-Lung	ENSCHIG00000004586	TMEM200C	transmembrane protein 200C	up
RNA-seq-Lung	ENSCHIG00000018161	RAB3IL1	RAB3A interacting protein like 1	up
RNA-seq-Lung	ENSCHIG00000024055	NPM3	nucleophosmin/nucleoplasmin 3	up
RNA-seq-Lung	ENSCHIG00000021617	PIK3R5	phosphoinositide-3-kinase regulatory subunit 5	up
RNA-seq-Lung	ENSCHIG00000024541	LOC102174414	chymotrypsin-like elastase family member 2A	up
RNA-seq-Lung	ENSCHIG00000012005	EVI2B	ecotropic viral integration site 2B	up
RNA-seq-Lung	ENSCHIG00000016122	GPI	glucose-6-phosphate isomerase	up
RNA-seq-Lung	ENSCHIG00000001308	SRM	spermidine synthase	up
RNA-seq-Lung	ENSCHIG00000014109	SMPDL3B	sphingomyelin phosphodiesterase acid like 3B	up
RNA-seq-Lung	ENSCHIG00000026060	FAM83F	family with sequence similarity 83 member F	up
RNA-seq-Lung	ENSCHIG00000012226	KIF5C	kinesin family member 5C	up
RNA-seq-Lung	ENSCHIG00000019657	PSTPIP1	proline-serine-threonine phosphatase interacting protein 1	up
RNA-seq-Lung	ENSCHIG00000014170	ITGAM	integrin subunit alpha M	up
RNA-seq-Lung	ENSCHIG00000018002	AGR3	anterior gradient 3, protein disulphide isomerase family member	up
RNA-seq-Lung	ENSCHIG00000014127	IER3	immediate early response 3	up
RNA-seq-Lung	ENSCHIG00000011501	TYROBP	TYRO protein tyrosine kinase binding protein	up
RNA-seq-Lung	ENSCHIG00000007312	ZDHHC18	zinc finger DHHC-type containing 18	up
RNA-seq-Lung	ENSCHIG00000024742	CCNE1	cyclin E1	up
RNA-seq-Lung	ENSCHIG00000008616	PDXK	pyridoxal kinase	up
RNA-seq-Lung	ENSCHIG00000020858	SERPINE1	serpin family E member 1	up
RNA-seq-Lung	ENSCHIG00000010756	-	-	up
RNA-seq-Lung	ENSCHIG00000025899	TLR2	toll like receptor 2	up
RNA-seq-Lung	ENSCHIG00000003321	RGS14	regulator of G-protein signaling 14	up
RNA-seq-Lung	ENSCHIG00000003384	CHI3L1	chitinase 3 like 1	up
RNA-seq-Lung	ENSCHIG00000009129	RAET1E	retinoic acid early transcript 1E	up
RNA-seq-Lung	ENSCHIG00000024067	CEBPE	CCAAT/enhancer binding protein epsilon	up
RNA-seq-Lung	ENSCHIG00000024619	MAOB	-	up
RNA-seq-Lung	ENSCHIG00000019490	TFEC	transcription factor EC	up
RNA-seq-Lung	ENSCHIG00000010778	AGT	angiotensinogen	up
RNA-seq-Lung	ENSCHIG00000003475	C5AR2	complement component 5a receptor 2	up
RNA-seq-Lung	ENSCHIG00000007971	-	-	up
RNA-seq-Lung	ENSCHIG00000011630	MYRFL	myelin regulatory factor-like	up
RNA-seq-Lung	ENSCHIG00000024811	NT5C	5', 3'-nucleotidase, cytosolic	up
RNA-seq-Lung	ENSCHIG00000016983	MMP9	matrix metallopeptidase 9	up
RNA-seq-Lung	ENSCHIG00000019416	PPP1R14B	protein phosphatase 1 regulatory inhibitor subunit 14B	up
RNA-seq-Lung	ENSCHIG00000018248	LOC102186806	cystatin-B	up
RNA-seq-Lung	ENSCHIG00000012609	NCF4	neutrophil cytosolic factor 4	up
RNA-seq-Lung	ENSCHIG00000002274	VWA2	von Willebrand factor A domain containing 2	up
RNA-seq-Lung	ENSCHIG00000016262	BCL3	B-cell CLL/lymphoma 3	up
RNA-seq-Lung	ENSCHIG00000020679	TGM1	transglutaminase 1	up
RNA-seq-Lung	ENSCHIG00000000547	LOC102170417	cationic amino acid transporter 3	up
RNA-seq-Lung	ENSCHIG00000023628	KRT18	keratin 18	up
RNA-seq-Lung	ENSCHIG00000016089	PI15	peptidase inhibitor 15	up
RNA-seq-Lung	ENSCHIG00000015495	KLHL8	kelch like family member 8	up
RNA-seq-Lung	ENSCHIG00000020110	R3HDM4	R3H domain containing 4	up
RNA-seq-Lung	ENSCHIG00000026174	HSPB7	heat shock protein family B (small) member 7	up
RNA-seq-Lung	ENSCHIG00000010751	IL27	interleukin 27	up
RNA-seq-Lung	ENSCHIG00000007552	LOC108636012	histone H3.3-like	up
RNA-seq-Lung	ENSCHIG00000014238	IFIT3	interferon induced protein with tetratricopeptide repeats 3	up
RNA-seq-Lung	ENSCHIG00000008753	CREB3L1	cAMP responsive element binding protein 3 like 1	up
RNA-seq-Lung	ENSCHIG00000016194	-	-	up
RNA-seq-Lung	ENSCHIG00000022504	SUSD3	sushi domain containing 3	up
RNA-seq-Lung	ENSCHIG00000008110	GPR182	G protein-coupled receptor 182	up
RNA-seq-Lung	ENSCHIG00000017186	ARID3A	AT-rich interaction domain 3A	up
RNA-seq-Lung	ENSCHIG00000006752	C18H19orf48	chromosome 18 C19orf48 homolog	up
RNA-seq-Lung	ENSCHIG00000015845	PFKFB4	6-phosphofructo-2-kinase/fructose-2,6-biphosphatase 4	up
RNA-seq-Lung	ENSCHIG00000017895	CA13	carbonic anhydrase 13	up
RNA-seq-Lung	ENSCHIG00000012098	IKBKE	inhibitor of nuclear factor kappa B kinase subunit epsilon	up
RNA-seq-Lung	ENSCHIG00000023717	SLC7A10	solute carrier family 7 member 10	up
RNA-seq-Lung	ENSCHIG00000005522	CTSD	cathepsin D	up
RNA-seq-Lung	ENSCHIG00000024682	PRRX2	paired related homeobox 2	up
RNA-seq-Lung	ENSCHIG00000026800	TXLNB	taxilin beta	up
RNA-seq-Lung	ENSCHIG00000022674	EGR3	early growth response 3	up
RNA-seq-Lung	ENSCHIG00000022871	MIF	macrophage migration inhibitory factor (glycosylation-inhibiting factor)	up
RNA-seq-Lung	ENSCHIG00000014437	SH3RF2	SH3 domain containing ring finger 2	up
RNA-seq-Lung	ENSCHIG00000003497	PRR16	proline rich 16	up
RNA-seq-Lung	ENSCHIG00000021407	-	-	up
RNA-seq-Lung	ENSCHIG00000021714	LPCAT2	lysophosphatidylcholine acyltransferase 2	up
RNA-seq-Lung	ENSCHIG00000024185	FABP7	fatty acid binding protein 7	up
RNA-seq-Lung	ENSCHIG00000007470	LOC108636029	synaptosomal-associated protein 23	up
RNA-seq-Lung	ENSCHIG00000019029	CDH15	cadherin 15	up
RNA-seq-Lung	ENSCHIG00000017384	LOC108633292	olfactory receptor 11H7-like	up
RNA-seq-Lung	ENSCHIG00000024746	NOD2	nucleotide binding oligomerization domain containing 2	up
RNA-seq-Lung	ENSCHIG00000018287	TNFRSF12A	TNF receptor superfamily member 12A	up
RNA-seq-Lung	ENSCHIG00000021957	ZC3H12A	zinc finger CCCH-type containing 12A	up
RNA-seq-Lung	ENSCHIG00000024370	GLT1D1	glycosyltransferase 1 domain containing 1	up
RNA-seq-Lung	ENSCHIG00000017404	-	-	up
RNA-seq-Lung	ENSCHIG00000025446	SLC45A1	solute carrier family 45 member 1	up
RNA-seq-Lung	ENSCHIG00000010670	NTRK3	neurotrophic receptor tyrosine kinase 3	up
RNA-seq-Lung	ENSCHIG00000017642	FHL3	four and a half LIM domains 3	up
RNA-seq-Lung	ENSCHIG00000023165	ABCA7	ATP binding cassette subfamily A member 7	up
RNA-seq-Lung	ENSCHIG00000023698	SESN2	sestrin 2	up
RNA-seq-Lung	ENSCHIG00000018061	MATN3	matrilin 3	up
RNA-seq-Lung	ENSCHIG00000023708	COTL1	coactosin like F-actin binding protein 1	up
RNA-seq-Lung	ENSCHIG00000025456	CASS4	Cas scaffolding protein family member 4	up
RNA-seq-Lung	ENSCHIG00000010708	STC1	stanniocalcin 1	up
RNA-seq-Lung	ENSCHIG00000012385	S100A2	S100 calcium binding protein A2	up
RNA-seq-Lung	ENSCHIG00000015305	HTRA1	HtrA serine peptidase 1	up
RNA-seq-Lung	ENSCHIG00000015950	RAPSN	receptor associated protein of the synapse	up
RNA-seq-Lung	ENSCHIG00000015613	HIF1A	hypoxia inducible factor 1 alpha subunit	up
RNA-seq-Lung	ENSCHIG00000019727	CTH	cystathionine gamma-lyase	up
RNA-seq-Lung	ENSCHIG00000027246	MEGF9	multiple EGF like domains 9	up
RNA-seq-Lung	ENSCHIG00000004875	CLDND2	claudin domain containing 2	up
RNA-seq-Lung	ENSCHIG00000003722	LOC102169116	ecto-ADP-ribosyltransferase 5	up
RNA-seq-Lung	ENSCHIG00000000425	EMILIN2	elastin microfibril interfacer 2	up
RNA-seq-Lung	ENSCHIG00000025804	RTN4R	reticulon 4 receptor	up
RNA-seq-Lung	ENSCHIG00000007402	FAM65B	family with sequence similarity 65 member B	up
RNA-seq-Lung	ENSCHIG00000024890	CYTH4	cytohesin 4	up
RNA-seq-Lung	ENSCHIG00000008833	ICAM3	intercellular adhesion molecule 3	up
RNA-seq-Lung	ENSCHIG00000003315	GPR88	G protein-coupled receptor 88	up
RNA-seq-Lung	ENSCHIG00000025017	MKNK1	MAP kinase interacting serine/threonine kinase 1	up
RNA-seq-Lung	ENSCHIG00000027019	IFRD2	interferon related developmental regulator 2	up
RNA-seq-Lung	ENSCHIG00000011517	HIVEP3	human immunodeficiency virus type I enhancer binding protein 3	up
RNA-seq-Lung	ENSCHIG00000010199	RAB3IP	RAB3A interacting protein	up
RNA-seq-Lung	ENSCHIG00000023475	PSAT1	phosphoserine aminotransferase 1	up
RNA-seq-Lung	ENSCHIG00000000508	ENPP3	ectonucleotide pyrophosphatase/phosphodiesterase 3	up
RNA-seq-Lung	ENSCHIG00000015159	NHP2	NHP2 ribonucleoprotein	up
RNA-seq-Lung	ENSCHIG00000021168	TRMT61A	tRNA methyltransferase 61A	up
RNA-seq-Lung	ENSCHIG00000017653	MYD88	myeloid differentiation primary response 88	up
RNA-seq-Lung	ENSCHIG00000003539	SOWAHD	sosondowah ankyrin repeat domain family member D	up
RNA-seq-Lung	ENSCHIG00000009158	TMEM176A	transmembrane protein 176A	up
RNA-seq-Lung	ENSCHIG00000017920	TIAM1	T-cell lymphoma invasion and metastasis 1	up
RNA-seq-Lung	ENSCHIG00000022588	MAF	MAF bZIP transcription factor	up
RNA-seq-Lung	ENSCHIG00000000129	43713	septin 5	up
RNA-seq-Lung	ENSCHIG00000014014	NEK6	NIMA related kinase 6	up
RNA-seq-Lung	ENSCHIG00000000246	RENBP	renin binding protein	up
RNA-seq-Lung	ENSCHIG00000004302	TNFSF9	tumor necrosis factor superfamily member 9	up
RNA-seq-Lung	ENSCHIG00000025088	NCF2	neutrophil cytosolic factor 2	up
RNA-seq-Lung	ENSCHIG00000025123	CD101	CD101 molecule	up
RNA-seq-Lung	ENSCHIG00000014328	TNIP3	TNFAIP3 interacting protein 3	up
RNA-seq-Lung	ENSCHIG00000012893	PPM1M	protein phosphatase, Mg2+/Mn2+ dependent 1M	up
RNA-seq-Lung	ENSCHIG00000019842	RASGRF1	Ras protein specific guanine nucleotide releasing factor 1	up
RNA-seq-Lung	ENSCHIG00000025197	GPC1	glypican 1	up
RNA-seq-Lung	ENSCHIG00000023693	UCK2	uridine-cytidine kinase 2	up
RNA-seq-Lung	ENSCHIG00000013442	SYCP2	synaptonemal complex protein 2	up
RNA-seq-Lung	ENSCHIG00000012208	BIRC3	baculoviral IAP repeat containing 3	up
RNA-seq-Lung	ENSCHIG00000012120	ALPL	alkaline phosphatase, liver/bone/kidney	up
RNA-seq-Lung	ENSCHIG00000004376	CDK5R1	cyclin dependent kinase 5 regulatory subunit 1	up
RNA-seq-Lung	ENSCHIG00000014131	BCL2A1	BCL2 related protein A1	up
RNA-seq-Lung	ENSCHIG00000022549	LRRC73	leucine rich repeat containing 73	up
RNA-seq-Lung	ENSCHIG00000025504	RHBDL3	rhomboid like 3	up
RNA-seq-Lung	ENSCHIG00000004432	TTC39A	tetratricopeptide repeat domain 39A	up
RNA-seq-Lung	ENSCHIG00000011936	-	-	up
RNA-seq-Lung	ENSCHIG00000018265	HTR7	5-hydroxytryptamine receptor 7	up
RNA-seq-Lung	ENSCHIG00000026809	PYCR1	pyrroline-5-carboxylate reductase 1	up
RNA-seq-Lung	ENSCHIG00000007701	CLEC6A	C-type lectin domain family 6 member A	up
RNA-seq-Lung	ENSCHIG00000026450	LOC102180880	C-C motif chemokine 4	up
RNA-seq-Lung	ENSCHIG00000026191	CERS6	ceramide synthase 6	up
RNA-seq-Lung	ENSCHIG00000021681	SPHK1	sphingosine kinase 1	up
RNA-seq-Lung	ENSCHIG00000014492	SLC7A4	solute carrier family 7 member 4	up
RNA-seq-Lung	ENSCHIG00000024614	PTGES	prostaglandin E synthase	up
RNA-seq-Lung	ENSCHIG00000023113	LRP8	LDL receptor related protein 8	up
RNA-seq-Lung	ENSCHIG00000011035	FOXRED2	FAD dependent oxidoreductase domain containing 2	up
RNA-seq-Lung	ENSCHIG00000018941	MANF	mesencephalic astrocyte derived neurotrophic factor	up
RNA-seq-Lung	ENSCHIG00000023423	PFKFB3	6-phosphofructo-2-kinase/fructose-2,6-biphosphatase 3	up
RNA-seq-Lung	ENSCHIG00000004836	ERO1A	endoplasmic reticulum oxidoreductase 1 alpha	up
RNA-seq-Lung	ENSCHIG00000011009	SCN4B	sodium voltage-gated channel beta subunit 4	up
RNA-seq-Lung	ENSCHIG00000022789	CXorf65	chromosome X CXorf65 homolog	up
RNA-seq-Lung	ENSCHIG00000012802	AMPD2	adenosine monophosphate deaminase 2	up
RNA-seq-Lung	ENSCHIG00000018373	MSRB1	methionine sulfoxide reductase B1	up
RNA-seq-Lung	ENSCHIG00000015514	PEPD	peptidase D	up
RNA-seq-Lung	ENSCHIG00000016905	-	-	up
RNA-seq-Lung	ENSCHIG00000022377	TLR6	-	up
RNA-seq-Lung	ENSCHIG00000025780	-	-	up
RNA-seq-Lung	ENSCHIG00000009440	PGK1	phosphoglycerate kinase 1	up
RNA-seq-Lung	ENSCHIG00000020852	PDE4C	phosphodiesterase 4C	up
RNA-seq-Lung	ENSCHIG00000026468	MMP7	matrix metallopeptidase 7	up
RNA-seq-Lung	ENSCHIG00000021508	LOC102188519	olfactory receptor 52L1	up
RNA-seq-Lung	ENSCHIG00000019087	EIF4EBP1	eukaryotic translation initiation factor 4E binding protein 1	up
RNA-seq-Lung	ENSCHIG00000023008	PGAM1	phosphoglycerate mutase 1	up
RNA-seq-Lung	ENSCHIG00000022902	NFKBID	NFKB inhibitor delta	up
RNA-seq-Lung	ENSCHIG00000008851	FPGS	folylpolyglutamate synthase	up
RNA-seq-Lung	ENSCHIG00000009367	OSMR	oncostatin M receptor	up
RNA-seq-Lung	ENSCHIG00000021266	TRIB1	tribbles pseudokinase 1	up
RNA-seq-Lung	ENSCHIG00000021832	RSAD2	radical S-adenosyl methionine domain containing 2	up
RNA-seq-Lung	ENSCHIG00000016819	CPB2	carboxypeptidase B2	up
RNA-seq-Lung	ENSCHIG00000015392	FGR	FGR proto-oncogene, Src family tyrosine kinase	up
RNA-seq-Lung	ENSCHIG00000021478	SNX10	sorting nexin 10	up
RNA-seq-Lung	ENSCHIG00000009715	GAS7	growth arrest specific 7	up
RNA-seq-Lung	ENSCHIG00000020739	STEAP2	STEAP2 metalloreductase	up
RNA-seq-Lung	ENSCHIG00000000579	SEMA4D	semaphorin 4D	up
RNA-seq-Lung	ENSCHIG00000010871	HORMAD1	HORMA domain containing 1	up
RNA-seq-Lung	ENSCHIG00000020560	TMEM170B	transmembrane protein 170B	up
RNA-seq-Lung	ENSCHIG00000008007	SERINC2	serine incorporator 2	up
RNA-seq-Lung	ENSCHIG00000020633	F13A1	coagulation factor XIII A chain	up
RNA-seq-Lung	ENSCHIG00000010214	CYP27B1	25-hydroxyvitamin D-1 alpha hydroxylase, mitochondrial	up
RNA-seq-Lung	ENSCHIG00000018871	HAL	histidine ammonia-lyase	up
RNA-seq-Lung	ENSCHIG00000006900	RRP9	ribosomal RNA processing 9, small subunit (SSU) processome component, homolog (yeast)	up
RNA-seq-Lung	ENSCHIG00000024845	RAC2	ras-related C3 botulinum toxin substrate 2 (rho family, small GTP binding protein Rac2)	up
RNA-seq-Lung	ENSCHIG00000026620	C19orf66	chromosome 7 C19orf66 homolog	up
RNA-seq-Lung	ENSCHIG00000003957	DPP3	dipeptidyl peptidase 3	up
RNA-seq-Lung	ENSCHIG00000020702	RNF24	ring finger protein 24	up
RNA-seq-Lung	ENSCHIG00000007037	ANKRD22	ankyrin repeat domain 22	up
RNA-seq-Lung	ENSCHIG00000027188	HELB	DNA helicase B	up
RNA-seq-Lung	ENSCHIG00000010381	TMEM173	transmembrane protein 173	up
RNA-seq-Lung	ENSCHIG00000020375	STEAP3	STEAP3 metalloreductase	up
RNA-seq-Lung	ENSCHIG00000025751	DAGLB	diacylglycerol lipase beta	up
RNA-seq-Lung	ENSCHIG00000022843	MS4A8	membrane spanning 4-domains A8	up
RNA-seq-Lung	ENSCHIG00000014180	LHFPL2	lipoma HMGIC fusion partner-like 2	up
RNA-seq-Lung	ENSCHIG00000019733	MEDAG	mesenteric estrogen dependent adipogenesis	up
RNA-seq-Lung	ENSCHIG00000015002	SEC61G	Sec61 translocon gamma subunit	up
RNA-seq-Lung	ENSCHIG00000012615	PUSL1	pseudouridylate synthase-like 1	up
RNA-seq-Lung	ENSCHIG00000020405	SLC2A4	solute carrier family 2 member 4	up
RNA-seq-Lung	ENSCHIG00000003011	-	-	up
RNA-seq-Lung	ENSCHIG00000001734	CACNB2	calcium voltage-gated channel auxiliary subunit beta 2	up
RNA-seq-Lung	ENSCHIG00000006701	FRK	fyn related Src family tyrosine kinase	up
RNA-seq-Lung	ENSCHIG00000004176	ARL11	ADP ribosylation factor like GTPase 11	up
RNA-seq-Lung	ENSCHIG00000014080	CP	ceruloplasmin	up
RNA-seq-Lung	ENSCHIG00000026584	XKR8	XK related 8	up
RNA-seq-Lung	ENSCHIG00000022763	SEMA4A	semaphorin 4A	up
RNA-seq-Lung	ENSCHIG00000010750	CCDC58	coiled-coil domain containing 58	up
RNA-seq-Lung	ENSCHIG00000023643	ANGPTL4	angiopoietin like 4	up
RNA-seq-Lung	ENSCHIG00000002663	ADRA2A	adrenoceptor alpha 2A	up
RNA-seq-Lung	ENSCHIG00000011567	LGALS3	galectin 3	up
RNA-seq-Lung	ENSCHIG00000014030	PLA2G7	phospholipase A2 group VII	up
RNA-seq-Lung	ENSCHIG00000011345	IRF7	interferon regulatory factor 7	up
RNA-seq-Lung	ENSCHIG00000014308	SNAI1	snail family transcriptional repressor 1	up
RNA-seq-Lung	ENSCHIG00000016964	SLC38A7	solute carrier family 38 member 7	up
RNA-seq-Lung	ENSCHIG00000023001	UNC5A	unc-5 netrin receptor A	up
RNA-seq-Lung	ENSCHIG00000012192	SYK	spleen associated tyrosine kinase	up
RNA-seq-Lung	ENSCHIG00000009939	PFAS	phosphoribosylformylglycinamidine synthase	up
RNA-seq-Lung	ENSCHIG00000015009	MYO1F	myosin IF	up
RNA-seq-Lung	ENSCHIG00000026501	-	-	up
RNA-seq-Lung	ENSCHIG00000017099	MDGA1	MAM domain containing glycosylphosphatidylinositol anchor 1	up
RNA-seq-Lung	ENSCHIG00000017873	LOC102182119	phylloquinone omega-hydroxylase CYP4F2-like	up
RNA-seq-Lung	ENSCHIG00000009927	CCIN	calicin	up
RNA-seq-Lung	ENSCHIG00000018067	-	-	up
RNA-seq-Lung	ENSCHIG00000020747	DEDD2	death effector domain containing 2	up
RNA-seq-Lung	ENSCHIG00000021461	TNFAIP3	TNF alpha induced protein 3	up
RNA-seq-Lung	ENSCHIG00000026002	CTSH	cathepsin H	up
RNA-seq-Lung	ENSCHIG00000020955	SLC1A5	solute carrier family 1 member 5	up
RNA-seq-Lung	ENSCHIG00000007647	AK4	adenylate kinase 4	up
RNA-seq-Lung	ENSCHIG00000025113	PLBD2	phospholipase B domain containing 2	up
RNA-seq-Lung	ENSCHIG00000027130	CLCA2	chloride channel accessory 2	up
RNA-seq-Lung	ENSCHIG00000019849	SLC7A5	solute carrier family 7 member 5	up
RNA-seq-Lung	ENSCHIG00000023465	TEKT4	tektin-4	up
RNA-seq-Lung	ENSCHIG00000022042	ABCG8	ATP binding cassette subfamily G member 8	up
RNA-seq-Lung	ENSCHIG00000011863	VASH2	vasohibin 2	up
RNA-seq-Lung	ENSCHIG00000015355	LOC102174471	myeloid cell surface antigen CD33	up
RNA-seq-Lung	ENSCHIG00000021415	NME2	nucleoside diphosphate kinase B	up
RNA-seq-Lung	ENSCHIG00000019571	CBARP	CACN beta subunit associated regulatory protein	up
RNA-seq-Lung	ENSCHIG00000004392	LOC102174413	olfactory receptor 4D11-like	up
RNA-seq-Lung	ENSCHIG00000025567	LOC106504020	MHC class I polypeptide-related sequence B	up
RNA-seq-Lung	ENSCHIG00000020331	IL4R	interleukin 4 receptor	up
RNA-seq-Lung	ENSCHIG00000012284	S1PR4	sphingosine-1-phosphate receptor 4	up
RNA-seq-Lung	ENSCHIG00000008910	KCNMB4	potassium calcium-activated channel subfamily M regulatory beta subunit 4	up
RNA-seq-Lung	ENSCHIG00000024646	NPL	N-acetylneuraminate pyruvate lyase	up
RNA-seq-Lung	ENSCHIG00000020685	OCEL1	occludin/ELL domain containing 1	up
RNA-seq-Lung	ENSCHIG00000007036	STX11	syntaxin 11	up
RNA-seq-Lung	ENSCHIG00000014085	RSPH9	radial spoke head 9 homolog	up
RNA-seq-Lung	ENSCHIG00000007360	ACSL6	acyl-CoA synthetase long-chain family member 6	up
RNA-seq-Lung	ENSCHIG00000017886	MAP3K8	mitogen-activated protein kinase kinase kinase 8	up
RNA-seq-Lung	ENSCHIG00000015382	TTLL1	tubulin tyrosine ligase like 1	up
RNA-seq-Lung	ENSCHIG00000006042	CDKN1A	cyclin dependent kinase inhibitor 1A	up
RNA-seq-Lung	ENSCHIG00000017170	MCRIP2	MAPK regulated corepressor interacting protein 2	up
RNA-seq-Lung	ENSCHIG00000005671	STEAP1	STEAP family member 1	up
RNA-seq-Lung	ENSCHIG00000021027	ACAN	aggrecan	up
RNA-seq-Lung	ENSCHIG00000013438	SHMT1	serine hydroxymethyltransferase 1	up
RNA-seq-Lung	ENSCHIG00000014720	RAB3D	RAB3D, member RAS oncogene family	up
RNA-seq-Lung	ENSCHIG00000025221	KSR1	kinase suppressor of Ras 1	up
RNA-seq-Lung	ENSCHIG00000017558	ATP6V0D1	ATPase H+ transporting V0 subunit d1	up
RNA-seq-Lung	ENSCHIG00000013901	CTSC	cathepsin C	up
RNA-seq-Lung	ENSCHIG00000023662	TP63	tumor protein p63	up
RNA-seq-Lung	ENSCHIG00000017205	CD55	CD55 molecule (Cromer blood group)	up
RNA-seq-Lung	ENSCHIG00000015734	GNAZ	G protein subunit alpha z	up
RNA-seq-Lung	ENSCHIG00000018949	FTH1	ferritin heavy chain 1	up
RNA-seq-Lung	ENSCHIG00000026757	TMEM154	transmembrane protein 154	up
RNA-seq-Lung	ENSCHIG00000020885	-	-	up
RNA-seq-Lung	ENSCHIG00000000398	C7orf50	-	up
RNA-seq-Lung	ENSCHIG00000011008	VARS	valyl-tRNA synthetase	up
RNA-seq-Lung	ENSCHIG00000011474	C16orf54	chromosome 25 C16orf54 homolog	up
RNA-seq-Lung	ENSCHIG00000012382	CYP1B1	cytochrome P450 1B1	up
RNA-seq-Lung	ENSCHIG00000007780	IER5L	immediate early response 5 like	up
RNA-seq-Lung	ENSCHIG00000010662	E2F3	E2F transcription factor 3	up
RNA-seq-Lung	ENSCHIG00000022984	AP2S1	adaptor related protein complex 2 sigma 1 subunit	up
RNA-seq-Lung	ENSCHIG00000021121	EXOSC4	exosome component 4	up
RNA-seq-Lung	ENSCHIG00000011897	DDIT3	DNA damage inducible transcript 3	up
RNA-seq-Lung	ENSCHIG00000024937	C1orf210	chromosome 3 C1orf210 homolog	up
RNA-seq-Lung	ENSCHIG00000011116	SH3BP2	SH3 domain binding protein 2	up
RNA-seq-Lung	ENSCHIG00000007775	NOC4L	nucleolar complex associated 4 homolog	up
RNA-seq-Lung	ENSCHIG00000022136	GPR65	G protein-coupled receptor 65	up
RNA-seq-Lung	ENSCHIG00000023888	PIM1	Pim-1 proto-oncogene, serine/threonine kinase	up
RNA-seq-Lung	ENSCHIG00000007586	ADAP1	ArfGAP with dual PH domains 1	up
RNA-seq-Lung	ENSCHIG00000008063	-	-	up
RNA-seq-Lung	ENSCHIG00000013933	TBX19	T-box 19	up
RNA-seq-Lung	ENSCHIG00000017359	SLC35B1	solute carrier family 35 member B1	up
RNA-seq-Lung	ENSCHIG00000012020	EMB	embigin	up
RNA-seq-Lung	ENSCHIG00000025151	SGSH	N-sulfoglucosamine sulfohydrolase	up
RNA-seq-Lung	ENSCHIG00000022371	CAD	carbamoyl-phosphate synthetase 2, aspartate transcarbamylase, and dihydroorotase	up
RNA-seq-Lung	ENSCHIG00000016033	PARP3	poly(ADP-ribose) polymerase family member 3	up
RNA-seq-Lung	ENSCHIG00000026477	BCL6	B-cell CLL/lymphoma 6	up
RNA-seq-Lung	ENSCHIG00000010931	JOSD2	Josephin domain containing 2	up
RNA-seq-Lung	ENSCHIG00000005545	BRI3	brain protein I3	up
RNA-seq-Lung	ENSCHIG00000020407	XAF1	XIAP associated factor 1	up
RNA-seq-Lung	ENSCHIG00000023521	C4orf47	chromosome 27 C4orf47 homolog	up
RNA-seq-Lung	ENSCHIG00000024962	TNIP1	TNFAIP3 interacting protein 1	up
RNA-seq-Lung	ENSCHIG00000023007	WDR77	WD repeat domain 77	up
RNA-seq-Lung	ENSCHIG00000027142	GDF15	growth differentiation factor 15	up
RNA-seq-Lung	ENSCHIG00000021992	NCLN	nicalin	up
RNA-seq-Lung	ENSCHIG00000012410	-	-	up
RNA-seq-Lung	ENSCHIG00000012484	RPP38	ribonuclease P/MRP subunit p38	up
RNA-seq-Lung	ENSCHIG00000017212	BPIFB1	BPI fold containing family B member 1	up
RNA-seq-Lung	ENSCHIG00000026097	ANKFY1	ankyrin repeat and FYVE domain containing 1	up
RNA-seq-Lung	ENSCHIG00000012904	MTFP1	mitochondrial fission process 1	up
RNA-seq-Lung	ENSCHIG00000009413	IPO4	importin 4	up
RNA-seq-Lung	ENSCHIG00000013456	TMEM177	transmembrane protein 177	up
RNA-seq-Lung	ENSCHIG00000007023	SLC25A5	solute carrier family 25 member 5	up
RNA-seq-Lung	ENSCHIG00000013027	C6orf118	chromosome 9 C6orf118 homolog	up
RNA-seq-Lung	ENSCHIG00000011010	MMP14	matrix metallopeptidase 14	up
RNA-seq-Lung	ENSCHIG00000017538	HYOU1	hypoxia up-regulated 1	up
RNA-seq-Lung	ENSCHIG00000005813	VSIR	V-set immunoregulatory receptor	up
RNA-seq-Lung	ENSCHIG00000023851	IL21R	interleukin 21 receptor	up
RNA-seq-Lung	ENSCHIG00000024317	TMEM141	transmembrane protein 141	up
RNA-seq-Lung	ENSCHIG00000027170	NSMCE2	NSE2/MMS21 homolog, SMC5-SMC6 complex SUMO ligase	up
RNA-seq-Lung	ENSCHIG00000019379	BATF3	basic leucine zipper ATF-like transcription factor 3	up
RNA-seq-Lung	ENSCHIG00000019455	KCND3	potassium voltage-gated channel subfamily D member 3	up
RNA-seq-Lung	ENSCHIG00000017550	GYS1	glycogen synthase 1	up
RNA-seq-Lung	ENSCHIG00000019608	NLRP1	NLR family pyrin domain containing 1	up
RNA-seq-Lung	ENSCHIG00000006935	GMIP	GEM interacting protein	up
RNA-seq-Lung	ENSCHIG00000010679	CBS	cystathionine-beta-synthase	up
RNA-seq-Lung	ENSCHIG00000026099	TMEM126A	transmembrane protein 126A	up
RNA-seq-Lung	ENSCHIG00000000396	-	-	up
RNA-seq-Lung	ENSCHIG00000015593	PM20D2	peptidase M20 domain containing 2	up
RNA-seq-Lung	ENSCHIG00000015975	HSPB1	heat shock protein family B (small) member 1	up
RNA-seq-Lung	ENSCHIG00000008890	PSPH	phosphoserine phosphatase	up
RNA-seq-Lung	ENSCHIG00000025524	SIGMAR1	sigma non-opioid intracellular receptor 1	up
RNA-seq-Lung	ENSCHIG00000000483	EREG	epiregulin	up
RNA-seq-Lung	ENSCHIG00000009392	MARCKS	myristoylated alanine rich protein kinase C substrate	up
RNA-seq-Lung	ENSCHIG00000015374	F5	coagulation factor V	up
RNA-seq-Lung	ENSCHIG00000023060	OSBPL7	oxysterol binding protein like 7	up
RNA-seq-Lung	ENSCHIG00000024749	MMP23B	matrix metallopeptidase 23B	up
RNA-seq-Lung	ENSCHIG00000016775	B4GALNT3	beta-1,4-N-acetyl-galactosaminyltransferase 3	up
RNA-seq-Lung	ENSCHIG00000025682	-	-	up
RNA-seq-Lung	ENSCHIG00000000112	CNDP2	CNDP dipeptidase 2 (metallopeptidase M20 family)	up
RNA-seq-Lung	ENSCHIG00000022708	ABHD11	abhydrolase domain containing 11	up
RNA-seq-Lung	ENSCHIG00000014145	CD53	CD53 molecule	up
RNA-seq-Lung	ENSCHIG00000003087	NANS	N-acetylneuraminate synthase	up
RNA-seq-Lung	ENSCHIG00000014465	CCDC86	coiled-coil domain containing 86	up
RNA-seq-Lung	ENSCHIG00000020320	PDIA4	protein disulfide isomerase family A member 4	up
RNA-seq-Lung	ENSCHIG00000013949	THOP1	thimet oligopeptidase 1	up
RNA-seq-Lung	ENSCHIG00000017674	PLEK	pleckstrin	up
RNA-seq-Lung	ENSCHIG00000022453	-	-	up
RNA-seq-Lung	ENSCHIG00000008501	EPOP	elongin BC and polycomb repressive complex 2 associated protein	up
RNA-seq-Lung	ENSCHIG00000002616	TPH2	tryptophan hydroxylase 2	up
RNA-seq-Lung	ENSCHIG00000006738	SEC11C	SEC11 homolog C, signal peptidase complex subunit	up
RNA-seq-Lung	ENSCHIG00000013523	FBXO2	F-box protein 2	up
RNA-seq-Lung	ENSCHIG00000017066	POP1	POP1 homolog, ribonuclease P/MRP subunit	up
RNA-seq-Lung	ENSCHIG00000005302	P2RY6	pyrimidinergic receptor P2Y6	up
RNA-seq-Lung	ENSCHIG00000015075	DNAJB11	DnaJ heat shock protein family (Hsp40) member B11	up
RNA-seq-Lung	ENSCHIG00000017470	LTA4H	leukotriene A4 hydrolase	up
RNA-seq-Lung	ENSCHIG00000004710	GJB2	gap junction protein beta 2	up
RNA-seq-Lung	ENSCHIG00000024873	ASRGL1	asparaginase like 1	up
RNA-seq-Lung	ENSCHIG00000020450	TMEM150A	transmembrane protein 150A	up
RNA-seq-Lung	ENSCHIG00000024115	CRISPLD2	cysteine rich secretory protein LCCL domain containing 2	up
RNA-seq-Lung	ENSCHIG00000013365	RHOG	ras homolog family member G	up
RNA-seq-Lung	ENSCHIG00000012507	-	-	up
RNA-seq-Lung	ENSCHIG00000003271	SHMT2	serine hydroxymethyltransferase 2	up
RNA-seq-Lung	ENSCHIG00000023978	HSD17B14	hydroxysteroid 17-beta dehydrogenase 14	up
RNA-seq-Lung	ENSCHIG00000008445	KALRN	kalirin	up
RNA-seq-Lung	ENSCHIG00000008980	LOC102171051	putative protein TPRXL	up
RNA-seq-Lung	ENSCHIG00000013515	ALDOA	aldolase, fructose-bisphosphate A	up
RNA-seq-Lung	ENSCHIG00000008233	FAT2	FAT atypical cadherin 2	up
RNA-seq-Lung	ENSCHIG00000006038	GPR27	G protein-coupled receptor 27	up
RNA-seq-Lung	ENSCHIG00000003732	TNNI2	-	up
RNA-seq-Lung	ENSCHIG00000010175	PADI3	peptidyl arginine deiminase 3	up
RNA-seq-Lung	ENSCHIG00000011278	SNAPC1	small nuclear RNA activating complex polypeptide 1	up
RNA-seq-Lung	ENSCHIG00000018425	LOC102177728	uncharacterized LOC102177728	up
RNA-seq-Lung	ENSCHIG00000020175	PIK3CD	phosphatidylinositol-4,5-bisphosphate 3-kinase catalytic subunit delta	up
RNA-seq-Lung	ENSCHIG00000023433	-	-	up
RNA-seq-Lung	ENSCHIG00000012156	SDSL	serine dehydratase like	up
RNA-seq-Lung	ENSCHIG00000005784	C16H1orf53	chromosome 16 C1orf53 homolog	up
RNA-seq-Lung	ENSCHIG00000000328	CSF2RA	colony stimulating factor 2 receptor alpha subunit	up
RNA-seq-Lung	ENSCHIG00000011845	NOP10	NOP10 ribonucleoprotein	up
RNA-seq-Lung	ENSCHIG00000024093	-	-	up
RNA-seq-Lung	ENSCHIG00000018024	SLC28A3	solute carrier family 28 member 3	up
RNA-seq-Lung	ENSCHIG00000015532	ARHGAP45	Rho GTPase activating protein 45	up
RNA-seq-Lung	ENSCHIG00000016965	LTF	lactotransferrin	up
RNA-seq-Lung	ENSCHIG00000024320	FAM177B	family with sequence similarity 177 member B	up
RNA-seq-Lung	ENSCHIG00000025124	CYP8B1	-	up
RNA-seq-Lung	ENSCHIG00000003188	EMG1	EMG1, N1-specific pseudouridine methyltransferase	up
RNA-seq-Lung	ENSCHIG00000007961	EID2	EP300 interacting inhibitor of differentiation 2	up
RNA-seq-Lung	ENSCHIG00000023783	SLC5A6	solute carrier family 5 member 6	up
RNA-seq-Lung	ENSCHIG00000024851	HK3	hexokinase 3	up
RNA-seq-Lung	ENSCHIG00000021104	ABCA4	ATP binding cassette subfamily A member 4	up
RNA-seq-Lung	ENSCHIG00000015770	ALG3	ALG3, alpha-1,3- mannosyltransferase	up
RNA-seq-Lung	ENSCHIG00000001561	AEN	apoptosis enhancing nuclease	up
RNA-seq-Lung	ENSCHIG00000020182	LOC108635156	protein SEC13 homolog	up
RNA-seq-Lung	ENSCHIG00000022191	ERN2	endoplasmic reticulum to nucleus signaling 2	up
RNA-seq-Lung	ENSCHIG00000023623	-	-	up
RNA-seq-Lung	ENSCHIG00000012741	CYB5D1	cytochrome b5 domain-containing protein 1	up
RNA-seq-Lung	ENSCHIG00000026998	TENM4	teneurin transmembrane protein 4	up
RNA-seq-Lung	ENSCHIG00000019667	CKAP4	cytoskeleton associated protein 4	up
RNA-seq-Lung	ENSCHIG00000021810	UGP2	UDP-glucose pyrophosphorylase 2	up
RNA-seq-Lung	ENSCHIG00000008339	TSTA3	tissue specific transplantation antigen P35B	up
RNA-seq-Lung	ENSCHIG00000016291	C5AR1	complement C5a receptor 1	up
RNA-seq-Lung	ENSCHIG00000015554	CHST11	carbohydrate sulfotransferase 11	up
RNA-seq-Lung	ENSCHIG00000023095	IER5	immediate early response 5	up
RNA-seq-Lung	ENSCHIG00000004921	RGS19	regulator of G-protein signaling 19	up
RNA-seq-Lung	ENSCHIG00000013357	MEIOB	meiosis specific with OB domains	up
RNA-seq-Lung	ENSCHIG00000026427	NFKBIZ	NFKB inhibitor zeta	up
RNA-seq-Lung	ENSCHIG00000018997	CCDC88B	coiled-coil domain containing 88B	up
RNA-seq-Lung	ENSCHIG00000020269	MBOAT7	membrane bound O-acyltransferase domain containing 7	up
RNA-seq-Lung	ENSCHIG00000024061	-	-	up
RNA-seq-Lung	ENSCHIG00000020464	MRPS6	mitochondrial ribosomal protein S6	up
RNA-seq-Lung	ENSCHIG00000023220	LOXL4	lysyl oxidase like 4	up
RNA-seq-Lung	ENSCHIG00000026540	B4GALT1	beta-1,4-galactosyltransferase 1	up
RNA-seq-Lung	ENSCHIG00000020673	GLRX	glutaredoxin	up
RNA-seq-Lung	ENSCHIG00000017984	IRAK4	interleukin 1 receptor associated kinase 4	up
RNA-seq-Lung	ENSCHIG00000018148	WIPI1	WD repeat domain, phosphoinositide interacting 1	up
RNA-seq-Lung	ENSCHIG00000021795	LOC102189932	C-type lectin domain family 2 member H	up
RNA-seq-Lung	ENSCHIG00000020385	DCDC2	doublecortin domain containing 2	up
RNA-seq-Lung	ENSCHIG00000014339	MOB3A	MOB kinase activator 3A	up
RNA-seq-Lung	ENSCHIG00000026337	MTHFD1L	methylenetetrahydrofolate dehydrogenase (NADP+ dependent) 1-like	up
RNA-seq-Lung	ENSCHIG00000020076	CD84	CD84 molecule	up
RNA-seq-Lung	ENSCHIG00000008225	BHLHA15	basic helix-loop-helix family member a15	up
RNA-seq-Lung	ENSCHIG00000021802	HCK	HCK proto-oncogene, Src family tyrosine kinase	up
RNA-seq-Lung	ENSCHIG00000022341	XPO6	exportin 6	up
RNA-seq-Lung	ENSCHIG00000022810	SLC22A15	solute carrier family 22 member 15	up
RNA-seq-Lung	ENSCHIG00000014795	LPCAT3	lysophosphatidylcholine acyltransferase 3	up
RNA-seq-Lung	ENSCHIG00000024526	DHX34	DExH-box helicase 34	up
RNA-seq-Lung	ENSCHIG00000019987	ATAD3A	ATPase family AAA domain-containing protein 3	up
RNA-seq-Lung	ENSCHIG00000018241	TMEM258	transmembrane protein 258	up
RNA-seq-Lung	ENSCHIG00000025215	TGM2	transglutaminase 2	up
RNA-seq-Lung	ENSCHIG00000006499	ANKEF1	ankyrin repeat and EF-hand domain containing 1	up
RNA-seq-Lung	ENSCHIG00000026204	SMAP2	small ArfGAP2	up
RNA-seq-Lung	ENSCHIG00000012602	CCL28	-	up
RNA-seq-Lung	ENSCHIG00000023922	SLC25A15	solute carrier family 25 member 15	up
RNA-seq-Lung	ENSCHIG00000017697	GMDS	GDP-mannose 4,6-dehydratase	up
RNA-seq-Lung	ENSCHIG00000021217	KATNAL2	katanin catalytic subunit A1 like 2	up
RNA-seq-Lung	ENSCHIG00000016881	ATP5G1	ATP synthase, H+ transporting, mitochondrial Fo complex subunit C1 (subunit 9)	up
RNA-seq-Lung	ENSCHIG00000022499	RPF2	ribosome production factor 2 homolog	up
RNA-seq-Lung	ENSCHIG00000014700	SRXN1	sulfiredoxin 1	up
RNA-seq-Lung	ENSCHIG00000023234	TMEM120A	transmembrane protein 120A	up
RNA-seq-Lung	ENSCHIG00000011587	CEBPA	CCAAT/enhancer binding protein alpha	up
RNA-seq-Lung	ENSCHIG00000020323	ALPK1	alpha kinase 1	up
RNA-seq-Lung	ENSCHIG00000025453	PGS1	phosphatidylglycerophosphate synthase 1	up
RNA-seq-Lung	ENSCHIG00000012170	IRAK1	interleukin 1 receptor associated kinase 1	up
RNA-seq-Lung	ENSCHIG00000009231	MPEG1	macrophage-expressed gene 1 protein	up
RNA-seq-Lung	ENSCHIG00000022236	ATP6V0D2	ATPase H+ transporting V0 subunit d2	up
RNA-seq-Lung	ENSCHIG00000010341	-	-	up
RNA-seq-Lung	ENSCHIG00000020683	LCP2	lymphocyte cytosolic protein 2	up
RNA-seq-Lung	ENSCHIG00000017490	FAM3B	family with sequence similarity 3 member B	up
RNA-seq-Lung	ENSCHIG00000019009	RAMP3	-	up
RNA-seq-Lung	ENSCHIG00000022745	ARMC6	armadillo repeat containing 6	up
RNA-seq-Lung	ENSCHIG00000008137	LRRC59	leucine rich repeat containing 59	up
RNA-seq-Lung	ENSCHIG00000003692	-	-	up
RNA-seq-Lung	ENSCHIG00000009991	HILPDA	hypoxia inducible lipid droplet associated	up
RNA-seq-Lung	ENSCHIG00000024128	CLN6	ceroid-lipofuscinosis, neuronal 6, late infantile, variant	up
RNA-seq-Lung	ENSCHIG00000019348	MVD	mevalonate diphosphate decarboxylase	up
RNA-seq-Lung	ENSCHIG00000026217	TP53RK	TP53 regulating kinase	up
RNA-seq-Lung	ENSCHIG00000013553	INAVA	chromosome 16 C1orf106 homolog	up
RNA-seq-Lung	ENSCHIG00000025079	HIP1R	huntingtin interacting protein 1 related	up
RNA-seq-Lung	ENSCHIG00000009141	RRS1	ribosome biogenesis regulator homolog	up
RNA-seq-Lung	ENSCHIG00000027200	LOC102177994	uncharacterized protein C20orf24 homolog	up
RNA-seq-Lung	ENSCHIG00000023612	NOCT	nocturnin	up
RNA-seq-Lung	ENSCHIG00000020932	BMX	BMX non-receptor tyrosine kinase	up
RNA-seq-Lung	ENSCHIG00000010868	INSYN2	family with sequence similarity 196 member A	up
RNA-seq-Lung	ENSCHIG00000020647	SLC5A5	solute carrier family 5 member 5	up
RNA-seq-Lung	ENSCHIG00000021239	PROSER3	proline and serine rich 3	up
RNA-seq-Lung	ENSCHIG00000011423	CTSZ	cathepsin Z	up
RNA-seq-Lung	ENSCHIG00000019059	DDX39A	DExD-box helicase 39A	up
RNA-seq-Lung	ENSCHIG00000016972	AUH	AU RNA binding methylglutaconyl-CoA hydratase	up
RNA-seq-Lung	ENSCHIG00000019603	CBX2	chromobox 2	up
RNA-seq-Lung	ENSCHIG00000013957	P4HA1	prolyl 4-hydroxylase subunit alpha 1	up
RNA-seq-Lung	ENSCHIG00000020707	EHD1	EH domain containing 1	up
RNA-seq-Lung	ENSCHIG00000021137	DCSTAMP	dendrocyte expressed seven transmembrane protein	up
RNA-seq-Lung	ENSCHIG00000022873	PLSCR4	phospholipid scramblase 4	up
RNA-seq-Lung	ENSCHIG00000016913	LHPP	phospholysine phosphohistidine inorganic pyrophosphate phosphatase	up
RNA-seq-Lung	ENSCHIG00000026053	RND1	Rho family GTPase 1	up
RNA-seq-Lung	ENSCHIG00000013489	BOP1	block of proliferation 1	up
RNA-seq-Lung	ENSCHIG00000025341	NMI	N-myc and STAT interactor	up
RNA-seq-Lung	ENSCHIG00000015867	METTL1	methyltransferase like 1	up
RNA-seq-Lung	ENSCHIG00000002881	GRINA	glutamate ionotropic receptor NMDA type subunit associated protein 1	up
RNA-seq-Lung	ENSCHIG00000023918	AK2	adenylate kinase 2	up
RNA-seq-Lung	ENSCHIG00000009656	GHSR	growth hormone secretagogue receptor	up
RNA-seq-Lung	ENSCHIG00000020356	FGD4	FYVE, RhoGEF and PH domain containing 4	up
RNA-seq-Lung	ENSCHIG00000011154	UBA7	ubiquitin like modifier activating enzyme 7	up
RNA-seq-Lung	ENSCHIG00000024310	IGFBP3	insulin like growth factor binding protein 3	up
RNA-seq-Lung	ENSCHIG00000021452	EEF1AKNMT	methyltransferase like 13	up
RNA-seq-Lung	ENSCHIG00000006977	ATP6AP1	ATPase H+ transporting accessory protein 1	up
RNA-seq-Lung	ENSCHIG00000017530	GAB2	GRB2 associated binding protein 2	up
RNA-seq-Lung	ENSCHIG00000015983	RPP21	ribonuclease P/MRP subunit p21	up
RNA-seq-Lung	ENSCHIG00000023000	ANKRD66	ankyrin repeat domain 66	up
RNA-seq-Lung	ENSCHIG00000023063	ATP6V0C	ATPase H+ transporting V0 subunit c	up
RNA-seq-Lung	ENSCHIG00000009282	BCS1L	mitochondrial chaperone BCS1	up
RNA-seq-Lung	ENSCHIG00000024283	TNFAIP8	TNF alpha induced protein 8	up
RNA-seq-Lung	ENSCHIG00000025536	SEC24D	SEC24 homolog D, COPII coat complex component	up
RNA-seq-Lung	ENSCHIG00000026361	KIAA0100	KIAA0100 ortholog	up
RNA-seq-Lung	ENSCHIG00000012038	PTAFR	platelet activating factor receptor	up
RNA-seq-Lung	ENSCHIG00000024400	SLC35F2	solute carrier family 35 member F2	up
RNA-seq-Lung	ENSCHIG00000019243	CDIPT	CDP-diacylglycerol--inositol 3-phosphatidyltransferase	up
RNA-seq-Lung	ENSCHIG00000007308	COL26A1	-	up
RNA-seq-Lung	ENSCHIG00000019923	DGKG	diacylglycerol kinase gamma	up
RNA-seq-Lung	ENSCHIG00000006690	PQLC2	PQ loop repeat containing 2	up
RNA-seq-Lung	ENSCHIG00000007884	KCNT1	potassium sodium-activated channel subfamily T member 1	up
RNA-seq-Lung	ENSCHIG00000020670	UBTD1	ubiquitin domain containing 1	up
RNA-seq-Lung	ENSCHIG00000012132	VASP	vasodilator-stimulated phosphoprotein	up
RNA-seq-Lung	ENSCHIG00000010205	PLCL2	phospholipase C like 2	up
RNA-seq-Lung	ENSCHIG00000010438	AATF	apoptosis antagonizing transcription factor	up
RNA-seq-Lung	ENSCHIG00000009517	REXO4	REX4 homolog, 3'-5' exonuclease	up
RNA-seq-Lung	ENSCHIG00000010215	SGK1	serum/glucocorticoid regulated kinase 1	up
RNA-seq-Lung	ENSCHIG00000017941	IMPDH1	inosine monophosphate dehydrogenase 1	up
RNA-seq-Lung	ENSCHIG00000019747	SPI1	Spi-1 proto-oncogene	up
RNA-seq-Lung	ENSCHIG00000026234	PTK2B	protein tyrosine kinase 2 beta	up
RNA-seq-Lung	ENSCHIG00000008493	ATP6V1F	ATPase H+ transporting V1 subunit F	up
RNA-seq-Lung	ENSCHIG00000018054	GPD2	glycerol-3-phosphate dehydrogenase 2	up
RNA-seq-Lung	ENSCHIG00000027114	LACTB	lactamase beta	up
RNA-seq-Lung	ENSCHIG00000018221	DPP7	dipeptidyl peptidase 7	up
RNA-seq-Lung	ENSCHIG00000024573	SELP	selectin P	up
RNA-seq-Lung	ENSCHIG00000013696	SLC25A22	solute carrier family 25 member 22	up
RNA-seq-Lung	ENSCHIG00000010448	LOC102179713	C-C chemokine receptor type 1	up
RNA-seq-Lung	ENSCHIG00000014531	TWF2	twinfilin actin binding protein 2	up
RNA-seq-Lung	ENSCHIG00000006485	IL2RG	interleukin 2 receptor subunit gamma	up
RNA-seq-Lung	ENSCHIG00000022280	NDUFAF8	NADH:ubiquinone oxidoreductase complex assembly factor 8	up
RNA-seq-Lung	ENSCHIG00000002609	RBM38	RNA binding motif protein 38	up
RNA-seq-Lung	ENSCHIG00000027045	HM13	histocompatibility minor 13	up
RNA-seq-Lung	ENSCHIG00000026020	SNX20	sorting nexin 20	up
RNA-seq-Lung	ENSCHIG00000010979	ARSJ	arylsulfatase family member J	up
RNA-seq-Lung	ENSCHIG00000016362	FDXR	ferredoxin reductase	up
RNA-seq-Lung	ENSCHIG00000021644	CORO1A	coronin 1A	up
RNA-seq-Lung	ENSCHIG00000016438	BAX	BCL2 associated X, apoptosis regulator	up
RNA-seq-Lung	ENSCHIG00000026770	PPM1E	protein phosphatase, Mg2+/Mn2+ dependent 1E	up
RNA-seq-Lung	ENSCHIG00000016625	TLR8	toll like receptor 8	up
RNA-seq-Lung	ENSCHIG00000001236	TRAPPC6A	trafficking protein particle complex 6A	up
RNA-seq-Lung	ENSCHIG00000026781	B4GALNT1	beta-1,4-N-acetyl-galactosaminyltransferase 1	up
RNA-seq-Lung	ENSCHIG00000024081	WAS	Wiskott-Aldrich syndrome	up
RNA-seq-Lung	ENSCHIG00000018849	ZDHHC20	zinc finger DHHC-type containing 20	up
RNA-seq-Lung	ENSCHIG00000019125	RALB	RAS like proto-oncogene B	up
RNA-seq-Lung	ENSCHIG00000026715	GUSB	glucuronidase beta	up
RNA-seq-Lung	ENSCHIG00000008188	PTRH1	peptidyl-tRNA hydrolase 1 homolog	up
RNA-seq-Lung	ENSCHIG00000015067	-	-	up
RNA-seq-Lung	ENSCHIG00000003690	ASGR2	asialoglycoprotein receptor 2	up
RNA-seq-Lung	ENSCHIG00000024301	-	-	up
RNA-seq-Lung	ENSCHIG00000016382	SEC23B	Sec23 homolog B, coat complex II component	up
RNA-seq-Lung	ENSCHIG00000015645	URB1	URB1 ribosome biogenesis 1 homolog (S. cerevisiae)	up
RNA-seq-Lung	ENSCHIG00000027222	QPCTL	glutaminyl-peptide cyclotransferase like	up
RNA-seq-Lung	ENSCHIG00000023117	INTS11	integrator complex subunit 11	up
RNA-seq-Lung	ENSCHIG00000016720	ARHGAP22	Rho GTPase activating protein 22	up
RNA-seq-Lung	ENSCHIG00000023427	ABCB8	ATP binding cassette subfamily B member 8	up
RNA-seq-Lung	ENSCHIG00000006566	PRAM1	PML-RARA regulated adaptor molecule 1	up
RNA-seq-Lung	ENSCHIG00000025275	CPT1C	carnitine palmitoyltransferase 1C	up
RNA-seq-Lung	ENSCHIG00000011742	CSF2RB	colony stimulating factor 2 receptor beta common subunit	up
RNA-seq-Lung	ENSCHIG00000011752	-	-	up
RNA-seq-Lung	ENSCHIG00000019207	RDH13	retinol dehydrogenase 13	up
RNA-seq-Lung	ENSCHIG00000025078	HSPA5	heat shock protein family A (Hsp70) member 5	up
RNA-seq-Lung	ENSCHIG00000023649	ABHD18	abhydrolase domain containing 18	up
RNA-seq-Lung	ENSCHIG00000006614	PPP1R3B	protein phosphatase 1 regulatory subunit 3B	up
RNA-seq-Lung	ENSCHIG00000000509	MAPK14	mitogen-activated protein kinase 14	up
RNA-seq-Lung	ENSCHIG00000014336	AMDHD2	amidohydrolase domain containing 2	up
RNA-seq-Lung	ENSCHIG00000026702	NOP14	NOP14 nucleolar protein	up
RNA-seq-Lung	ENSCHIG00000016293	MMP2	matrix metallopeptidase 2	up
RNA-seq-Lung	ENSCHIG00000018413	FYB1	-	up
RNA-seq-Lung	ENSCHIG00000008689	DCTPP1	dCTP pyrophosphatase 1	up
RNA-seq-Lung	ENSCHIG00000006583	KIAA0513	KIAA0513 ortholog	up
RNA-seq-Lung	ENSCHIG00000020433	BST1	bone marrow stromal cell antigen 1	up
RNA-seq-Lung	ENSCHIG00000009597	XCR1	X-C motif chemokine receptor 1	up
RNA-seq-Lung	ENSCHIG00000005794	FAM49B	family with sequence similarity 49 member B	up
RNA-seq-Lung	ENSCHIG00000022252	FGGY	FGGY carbohydrate kinase domain containing	up
RNA-seq-Lung	ENSCHIG00000014965	SSH2	slingshot protein phosphatase 2	up
RNA-seq-Lung	ENSCHIG00000008995	NTMT1	N-terminal Xaa-Pro-Lys N-methyltransferase 1	up
RNA-seq-Lung	ENSCHIG00000022290	-	-	up
RNA-seq-Lung	ENSCHIG00000018226	GLMP	glycosylated lysosomal membrane protein	up
RNA-seq-Lung	ENSCHIG00000014930	UBE2L6	-	up
RNA-seq-Lung	ENSCHIG00000023736	FGL2	fibrinogen like 2	up
RNA-seq-Lung	ENSCHIG00000011503	CASP7	caspase 7	up
RNA-seq-Lung	ENSCHIG00000012262	SLC36A1	proton-coupled amino acid transporter 1	up
RNA-seq-Lung	ENSCHIG00000026498	EXOSC5	exosome component 5	up
RNA-seq-Lung	ENSCHIG00000025212	DCK	deoxycytidine kinase	up
RNA-seq-Lung	ENSCHIG00000014608	TFCP2L1	transcription factor CP2 like 1	up
RNA-seq-Lung	ENSCHIG00000022824	-	-	up
RNA-seq-Lung	ENSCHIG00000025573	NABP1	nucleic acid binding protein 1	up
RNA-seq-Lung	ENSCHIG00000022398	SLC25A13	solute carrier family 25 member 13	up
RNA-seq-Lung	ENSCHIG00000018222	MYBBP1A	MYB binding protein 1a	up
RNA-seq-Lung	ENSCHIG00000013120	CGREF1	cell growth regulator with EF-hand domain 1	up
RNA-seq-Lung	ENSCHIG00000018141	CRACR2A	calcium release activated channel regulator 2A	up
RNA-seq-Lung	ENSCHIG00000025298	RIN1	Ras and Rab interactor 1	up
RNA-seq-Lung	ENSCHIG00000023289	CARS	cysteinyl-tRNA synthetase	up
RNA-seq-Lung	ENSCHIG00000015271	ELL3	elongation factor for RNA polymerase II 3	up
RNA-seq-Lung	ENSCHIG00000019224	MRPL23	mitochondrial ribosomal protein L23	up
RNA-seq-Lung	ENSCHIG00000022993	NBEAL2	neurobeachin like 2	up
RNA-seq-Lung	ENSCHIG00000025917	DNM2	dynamin 2	up
RNA-seq-Lung	ENSCHIG00000008047	CCDC71L	coiled-coil domain containing 71-like	up
RNA-seq-Lung	ENSCHIG00000014047	MRPL52	mitochondrial ribosomal protein L52	up
RNA-seq-Lung	ENSCHIG00000025911	S100A5	S100 calcium binding protein A5	up
RNA-seq-Lung	ENSCHIG00000026852	SUN3	Sad1 and UNC84 domain containing 3	up
RNA-seq-Lung	ENSCHIG00000021040	GTF3A	general transcription factor IIIA	up
RNA-seq-Lung	ENSCHIG00000025976	DUSP2	dual specificity phosphatase 2	up
RNA-seq-Lung	ENSCHIG00000026600	PTGER2	prostaglandin E receptor 2	up
RNA-seq-Lung	ENSCHIG00000022629	PRDX4	peroxiredoxin 4	up
RNA-seq-Lung	ENSCHIG00000013839	PLIN2	perilipin 2	up
RNA-seq-Lung	ENSCHIG00000021243	NT5C3A	5'-nucleotidase, cytosolic IIIA	up
RNA-seq-Lung	ENSCHIG00000014845	PREX1	phosphatidylinositol-3,4,5-trisphosphate dependent Rac exchange factor 1	up
RNA-seq-Lung	ENSCHIG00000021393	FMN1	formin 1	up
RNA-seq-Lung	ENSCHIG00000009506	SCAND1	SCAN domain containing 1	up
RNA-seq-Lung	ENSCHIG00000001631	C19orf24	chromosome 7 C19orf24 homolog	up
RNA-seq-Lung	ENSCHIG00000011324	EIF6	eukaryotic translation initiation factor 6	up
RNA-seq-Lung	ENSCHIG00000012617	RELB	RELB proto-oncogene, NF-kB subunit	up
RNA-seq-Lung	ENSCHIG00000019800	MED24	mediator complex subunit 24	up
RNA-seq-Lung	ENSCHIG00000023217	C9orf152	chromosome 8 C9orf152 homolog	up
RNA-seq-Lung	ENSCHIG00000016755	NOLC1	nucleolar and coiled-body phosphoprotein 1	up
RNA-seq-Lung	ENSCHIG00000022000	USP35	ubiquitin specific peptidase 35	up
RNA-seq-Lung	ENSCHIG00000012553	ATP2C2	ATPase secretory pathway Ca2+ transporting 2	up
RNA-seq-Lung	ENSCHIG00000016225	KIAA0930	KIAA0930 ortholog	up
RNA-seq-Lung	ENSCHIG00000009266	BATF	basic leucine zipper ATF-like transcription factor	up
RNA-seq-Lung	ENSCHIG00000026541	P4HB	prolyl 4-hydroxylase subunit beta	up
RNA-seq-Lung	ENSCHIG00000026802	SCRN2	secernin 2	up
RNA-seq-Lung	ENSCHIG00000021531	PUS7	pseudouridylate synthase 7 (putative)	up
RNA-seq-Lung	ENSCHIG00000018104	TIMM8A	translocase of inner mitochondrial membrane 8 homolog A (yeast)	up
RNA-seq-Lung	ENSCHIG00000015705	LOC102183481	neutral ceramidase	up
RNA-seq-Lung	ENSCHIG00000001919	NUBP1	nucleotide binding protein 1	up
RNA-seq-Lung	ENSCHIG00000024924	MCTP2	multiple C2 and transmembrane domain containing 2	up
RNA-seq-Lung	ENSCHIG00000011535	-	-	up
RNA-seq-Lung	ENSCHIG00000025937	TIRAP	TIR domain containing adaptor protein	up
RNA-seq-Lung	ENSCHIG00000006570	UGGT2	UDP-glucose glycoprotein glucosyltransferase 2	up
RNA-seq-Lung	ENSCHIG00000016092	NRP2	neuropilin 2	up
RNA-seq-Lung	ENSCHIG00000023884	LIG3	DNA ligase 3	up
RNA-seq-Lung	ENSCHIG00000024287	MDH2	malate dehydrogenase 2	up
RNA-seq-Lung	ENSCHIG00000014500	ZNF292	zinc finger protein 292	up
RNA-seq-Lung	ENSCHIG00000026081	NAT10	N-acetyltransferase 10	up
RNA-seq-Lung	ENSCHIG00000011807	SFXN4	sideroflexin 4	up
RNA-seq-Lung	ENSCHIG00000011155	VAV1	vav guanine nucleotide exchange factor 1	up
RNA-seq-Lung	ENSCHIG00000023209	ZFP36	ZFP36 ring finger protein	up
RNA-seq-Lung	ENSCHIG00000011835	TSSC4	tumor suppressing subtransferable candidate 4	up
RNA-seq-Lung	ENSCHIG00000012530	LY96	lymphocyte antigen 96	up
RNA-seq-Lung	ENSCHIG00000000522	AGAP2	ArfGAP with GTPase domain, ankyrin repeat and PH domain 2	up
RNA-seq-Lung	ENSCHIG00000019785	TNFSF4	tumor necrosis factor superfamily member 4	up
RNA-seq-Lung	ENSCHIG00000012593	SIRPA	signal regulatory protein alpha	up
RNA-seq-Lung	ENSCHIG00000021530	RNASEL	ribonuclease L	up
RNA-seq-Lung	ENSCHIG00000000146	RAB31	RAB31, member RAS oncogene family	up
RNA-seq-Lung	ENSCHIG00000025545	SLC8B1	solute carrier family 8 member B1	up
RNA-seq-Lung	ENSCHIG00000022364	HDLBP	high density lipoprotein binding protein	up
RNA-seq-Lung	ENSCHIG00000015497	LRRC46	leucine rich repeat containing 46	up
RNA-seq-Lung	ENSCHIG00000027030	C11orf16	chromosome 15 C11orf16 homolog	up
RNA-seq-Lung	ENSCHIG00000022617	FARSA	phenylalanyl-tRNA synthetase alpha subunit	up
RNA-seq-Lung	ENSCHIG00000021608	TMEM171	transmembrane protein 171	up
RNA-seq-Lung	ENSCHIG00000015251	STX6	syntaxin 6	up
RNA-seq-Lung	ENSCHIG00000026195	SCN1B	sodium voltage-gated channel beta subunit 1	up
RNA-seq-Lung	ENSCHIG00000026985	FXYD5	FXYD domain containing ion transport regulator 5	up
RNA-seq-Lung	ENSCHIG00000021364	P4HA3	prolyl 4-hydroxylase subunit alpha 3	up
RNA-seq-Lung	ENSCHIG00000015073	EEF2KMT	eukaryotic elongation factor 2 lysine methyltransferase	up
RNA-seq-Lung	ENSCHIG00000000139	SRGN	serglycin	up
RNA-seq-Lung	ENSCHIG00000017187	NOC2L	NOC2 like nucleolar associated transcriptional repressor	up
RNA-seq-Lung	ENSCHIG00000019688	LOC102183956	cationic amino acid transporter 3	up
RNA-seq-Lung	ENSCHIG00000016643	IGSF9	immunoglobulin superfamily member 9	up
RNA-seq-Lung	ENSCHIG00000019717	SRPRB	SRP receptor beta subunit	up
RNA-seq-Lung	ENSCHIG00000010859	-	-	up
RNA-seq-Lung	ENSCHIG00000016601	SLC16A1	solute carrier family 16 member 1	up
RNA-seq-Lung	ENSCHIG00000011987	APOBEC4	apolipoprotein B mRNA editing enzyme catalytic polypeptide like 4	up
RNA-seq-Lung	ENSCHIG00000010589	PIK3CG	phosphatidylinositol-4,5-bisphosphate 3-kinase catalytic subunit gamma	up
RNA-seq-Lung	ENSCHIG00000009338	FGD3	FYVE, RhoGEF and PH domain containing 3	up
RNA-seq-Lung	ENSCHIG00000020376	MDFI	MyoD family inhibitor	up
RNA-seq-Lung	ENSCHIG00000026198	PROM1	prominin 1	up
RNA-seq-Lung	ENSCHIG00000018520	EEF1AKMT1	eukaryotic translation elongation factor 1 alpha lysine methyltransferase 1	up
RNA-seq-Lung	ENSCHIG00000010308	LOC106502530	angiogenin-1-like	up
RNA-seq-Lung	ENSCHIG00000019003	TNFSF13	tumor necrosis factor superfamily member 13	up
RNA-seq-Lung	ENSCHIG00000010072	NT5C3B	5'-nucleotidase, cytosolic IIIB	up
RNA-seq-Lung	ENSCHIG00000027244	C1QBP	complement C1q binding protein	up
RNA-seq-Lung	ENSCHIG00000007846	JUNB	JunB proto-oncogene, AP-1 transcription factor subunit	up
RNA-seq-Lung	ENSCHIG00000017841	TJP3	tight junction protein 3	up
RNA-seq-Lung	ENSCHIG00000000536	HEBP1	heme binding protein 1	up
RNA-seq-Lung	ENSCHIG00000018305	PEF1	penta-EF-hand domain containing 1	up
RNA-seq-Lung	ENSCHIG00000012011	ZNF18	zinc finger protein 18	up
RNA-seq-Lung	ENSCHIG00000005373	APBB1IP	amyloid beta precursor protein binding family B member 1 interacting protein	up
RNA-seq-Lung	ENSCHIG00000017720	NME1	NME/NM23 nucleoside diphosphate kinase 1	up
RNA-seq-Lung	ENSCHIG00000024054	MRPL13	mitochondrial ribosomal protein L13	up
RNA-seq-Lung	ENSCHIG00000017285	SH3PXD2B	SH3 and PX domains 2B	up
RNA-seq-Lung	ENSCHIG00000015831	-	-	up
RNA-seq-Lung	ENSCHIG00000023446	CALR	calreticulin	up
RNA-seq-Lung	ENSCHIG00000027087	RASGRP4	RAS guanyl releasing protein 4	up
RNA-seq-Lung	ENSCHIG00000022385	AP5B1	adaptor related protein complex 5 beta 1 subunit	up
RNA-seq-Lung	ENSCHIG00000011981	DPAGT1	dolichyl-phosphate N-acetylglucosaminephosphotransferase 1	up
RNA-seq-Lung	ENSCHIG00000011813	NOL6	nucleolar protein 6	up
RNA-seq-Lung	ENSCHIG00000026028	LOC102190297	natural resistance-associated macrophage protein 2	up
RNA-seq-Lung	ENSCHIG00000016837	S100A14	S100 calcium binding protein A14	up
RNA-seq-Lung	ENSCHIG00000015180	ARAP1	ArfGAP with RhoGAP domain, ankyrin repeat and PH domain 1	up
RNA-seq-Lung	ENSCHIG00000017732	TAP2	transporter 2, ATP binding cassette subfamily B member	up
RNA-seq-Lung	ENSCHIG00000013569	TRMT1	tRNA methyltransferase 1	up
RNA-seq-Lung	ENSCHIG00000023563	MAPK13	mitogen-activated protein kinase 13	up
RNA-seq-Lung	ENSCHIG00000011277	ZNF593	zinc finger protein 593	up
RNA-seq-Lung	ENSCHIG00000009638	SLC25A37	solute carrier family 25 member 37	up
RNA-seq-Lung	ENSCHIG00000024323	DTYMK	deoxythymidylate kinase	up
RNA-seq-Lung	ENSCHIG00000009800	LOC102180169	40S ribosomal protein S4, X isoform	up
RNA-seq-Lung	ENSCHIG00000014177	ANKRD11	ankyrin repeat domain 11	up
RNA-seq-Lung	ENSCHIG00000001349	ARSB	arylsulfatase B	up
RNA-seq-Lung	ENSCHIG00000015827	RAB44	RAB44, member RAS oncogene family	up
RNA-seq-Lung	ENSCHIG00000005493	CYBC1	chromosome 19 C17orf62 homolog	up
RNA-seq-Lung	ENSCHIG00000012897	SKIV2L	Ski2 like RNA helicase	up
RNA-seq-Lung	ENSCHIG00000026825	PYGL	glycogen phosphorylase L	up
RNA-seq-Lung	ENSCHIG00000005334	LOC108636750	NKG2D ligand 1-like	up
RNA-seq-Lung	ENSCHIG00000026741	AHCY	adenosylhomocysteinase	up
RNA-seq-Lung	ENSCHIG00000024089	LRRC56	leucine rich repeat containing 56	up
RNA-seq-Lung	ENSCHIG00000007588	TSPAN2	tetraspanin 2	up
RNA-seq-Lung	ENSCHIG00000017918	ADAMTS9	ADAM metallopeptidase with thrombospondin type 1 motif 9	up
RNA-seq-Lung	ENSCHIG00000013053	GALNT12	polypeptide N-acetylgalactosaminyltransferase 12	up
RNA-seq-Lung	ENSCHIG00000025589	LOC102172606	apolipoprotein L3	up
RNA-seq-Lung	ENSCHIG00000020732	CRYBG1	absent in melanoma 1	up
RNA-seq-Lung	ENSCHIG00000024665	MFSD9	major facilitator superfamily domain containing 9	up
RNA-seq-Lung	ENSCHIG00000022097	HRH2	histamine receptor H2	up
RNA-seq-Lung	ENSCHIG00000018986	ADAMTS5	ADAM metallopeptidase with thrombospondin type 1 motif 5	up
RNA-seq-Lung	ENSCHIG00000015254	FEM1C	fem-1 homolog C	up
RNA-seq-Lung	ENSCHIG00000010889	LOC106501902	ankyrin repeat domain-containing protein 11-like	up
RNA-seq-Lung	ENSCHIG00000021212	CPXM1	carboxypeptidase X, M14 family member 1	up
RNA-seq-Lung	ENSCHIG00000019291	PSTPIP2	proline-serine-threonine phosphatase interacting protein 2	up
RNA-seq-Lung	ENSCHIG00000017479	FNIP2	folliculin interacting protein 2	up
RNA-seq-Lung	ENSCHIG00000020170	FDPS	farnesyl diphosphate synthase	up
RNA-seq-Lung	ENSCHIG00000008160	-	-	up
RNA-seq-Lung	ENSCHIG00000004013	TNFSF13B	tumor necrosis factor superfamily member 13b	up
RNA-seq-Lung	ENSCHIG00000021201	SLC35C1	solute carrier family 35 member C1	up
RNA-seq-Lung	ENSCHIG00000027003	ODC1	ornithine decarboxylase 1	up
RNA-seq-Lung	ENSCHIG00000007683	SAMD9	sterile alpha motif domain containing 9	up
RNA-seq-Lung	ENSCHIG00000024597	SPON1	spondin 1	up
RNA-seq-Lung	ENSCHIG00000017251	KDM6B	lysine demethylase 6B	up
RNA-seq-Lung	ENSCHIG00000020907	IFT27	intraflagellar transport 27	up
RNA-seq-Lung	ENSCHIG00000013835	PLEKHG6	pleckstrin homology and RhoGEF domain containing G6	up
RNA-seq-Lung	ENSCHIG00000026749	DCAKD	dephospho-CoA kinase domain containing	up
RNA-seq-Lung	ENSCHIG00000013850	TSFM	Ts translation elongation factor, mitochondrial	up
RNA-seq-Lung	ENSCHIG00000015647	MAFG	MAF bZIP transcription factor G	up
RNA-seq-Lung	ENSCHIG00000016645	AACS	acetoacetyl-CoA synthetase	up
RNA-seq-Lung	ENSCHIG00000009961	SMIM3	small integral membrane protein 3	up
RNA-seq-Lung	ENSCHIG00000014996	STPG1	sperm tail PG-rich repeat containing 1	up
RNA-seq-Lung	ENSCHIG00000007930	RAB10	RAB10, member RAS oncogene family	up
RNA-seq-Lung	ENSCHIG00000022654	TTLL6	tubulin tyrosine ligase like 6	up
RNA-seq-Lung	ENSCHIG00000003141	PNLDC1	PARN like, ribonuclease domain containing 1	up
RNA-seq-Lung	ENSCHIG00000016742	-	-	up
RNA-seq-Lung	ENSCHIG00000025365	EIF5A	eukaryotic translation initiation factor 5A	up
RNA-seq-Lung	ENSCHIG00000024462	RUVBL2	RuvB like AAA ATPase 2	up
RNA-seq-Lung	ENSCHIG00000020119	LOC102177604	bridging integrator 2	up
RNA-seq-Lung	ENSCHIG00000015178	ITGB7	integrin subunit beta 7	up
RNA-seq-Lung	ENSCHIG00000007920	TWIST2	twist family bHLH transcription factor 2	up
RNA-seq-Lung	ENSCHIG00000016402	POP5	POP5 homolog, ribonuclease P/MRP subunit	up
RNA-seq-Lung	ENSCHIG00000009933	IL13RA1	interleukin 13 receptor subunit alpha 1	up
RNA-seq-Lung	ENSCHIG00000026827	SNRPA	small nuclear ribonucleoprotein polypeptide A	up
RNA-seq-Lung	ENSCHIG00000018043	FAR1	fatty acyl-CoA reductase 1	up
RNA-seq-Lung	ENSCHIG00000018538	MTF1	metal regulatory transcription factor 1	up
RNA-seq-Lung	ENSCHIG00000018082	TMEM222	transmembrane protein 222	up
RNA-seq-Lung	ENSCHIG00000017717	RGL3	coiled-coil domain containing 151	up
RNA-seq-Lung	ENSCHIG00000014209	C1orf122	-	up
RNA-seq-Lung	ENSCHIG00000014917	RBM19	RNA binding motif protein 19	up
RNA-seq-Lung	ENSCHIG00000027233	MSTO1	misato 1, mitochondrial distribution and morphology regulator	up
RNA-seq-Lung	ENSCHIG00000021025	CDK2AP2	cyclin dependent kinase 2 associated protein 2	up
RNA-seq-Lung	ENSCHIG00000023835	PTGER4	prostaglandin E receptor 4	up
RNA-seq-Lung	ENSCHIG00000020583	TUFM	Tu translation elongation factor, mitochondrial	up
RNA-seq-Lung	ENSCHIG00000014253	NOS1AP	chromosome 3 C1orf226 homolog	up
RNA-seq-Lung	ENSCHIG00000008926	CCDC134	coiled-coil domain containing 134	up
RNA-seq-Lung	ENSCHIG00000009467	HSPE1	heat shock protein family E (Hsp10) member 1	up
RNA-seq-Lung	ENSCHIG00000017702	NSMF	NMDA receptor synaptonuclear signaling and neuronal migration factor	up
RNA-seq-Lung	ENSCHIG00000018110	FBXO48	F-box protein 48	up
RNA-seq-Lung	ENSCHIG00000026950	CCND3	cyclin D3	up
RNA-seq-Lung	ENSCHIG00000015196	GNPDA1	glucosamine-6-phosphate deaminase 1	up
RNA-seq-Lung	ENSCHIG00000014851	MRPL11	mitochondrial ribosomal protein L11	up
RNA-seq-Lung	ENSCHIG00000020644	CPO	carboxypeptidase O	up
RNA-seq-Lung	ENSCHIG00000014926	RELT	RELT tumor necrosis factor receptor	up
RNA-seq-Lung	ENSCHIG00000016443	TTLL9	tubulin tyrosine ligase like 9	up
RNA-seq-Lung	ENSCHIG00000015760	PES1	pescadillo ribosomal biogenesis factor 1	up
RNA-seq-Lung	ENSCHIG00000011805	-	-	up
RNA-seq-Lung	ENSCHIG00000017969	DHRS9	dehydrogenase/reductase 9	up
RNA-seq-Lung	ENSCHIG00000023479	C1R	complement C1r	up
RNA-seq-Lung	ENSCHIG00000017340	LOC102177333	cytochrome P450 2D14	up
RNA-seq-Lung	ENSCHIG00000019433	-	-	up
RNA-seq-Lung	ENSCHIG00000010014	SEC61A1	Sec61 translocon alpha 1 subunit	up
RNA-seq-Lung	ENSCHIG00000013855	TMEM256	transmembrane protein 256	up
RNA-seq-Lung	ENSCHIG00000018162	UCHL3	ubiquitin C-terminal hydrolase L3	up
RNA-seq-Lung	ENSCHIG00000010398	TMEM144	transmembrane protein 144	up
RNA-seq-Lung	ENSCHIG00000018332	SYNGR1	synaptogyrin 1	up
RNA-seq-Lung	ENSCHIG00000019126	PIGH	phosphatidylinositol glycan anchor biosynthesis class H	up
RNA-seq-Lung	ENSCHIG00000023278	TOMM40	translocase of outer mitochondrial membrane 40	up
RNA-seq-Lung	ENSCHIG00000018670	NID2	nidogen 2	up
RNA-seq-Lung	ENSCHIG00000018173	RHBDD1	rhomboid domain containing 1	up
RNA-seq-Lung	ENSCHIG00000027055	ADAMTS2	ADAM metallopeptidase with thrombospondin type 1 motif 2	up
RNA-seq-Lung	ENSCHIG00000027232	FLCN	folliculin	up
RNA-seq-Lung	ENSCHIG00000025946	MORN2	MORN repeat containing 2	up
RNA-seq-Lung	ENSCHIG00000017786	WDR46	WD repeat domain 46	up
RNA-seq-Lung	ENSCHIG00000020826	NKG7	natural killer cell granule protein 7	up
RNA-seq-Lung	ENSCHIG00000009693	HSP90B1	heat shock protein 90 beta family member 1	up
RNA-seq-Lung	ENSCHIG00000017416	MRPL2	mitochondrial ribosomal protein L2	up
RNA-seq-Lung	ENSCHIG00000014306	TCTA	T-cell leukemia translocation altered	up
RNA-seq-Lung	ENSCHIG00000025500	TMEM106C	transmembrane protein 106C	up
RNA-seq-Lung	ENSCHIG00000021562	FBL	fibrillarin	up
RNA-seq-Lung	ENSCHIG00000024286	TRIOBP	TRIO and F-actin binding protein	up
RNA-seq-Lung	ENSCHIG00000018044	ELL	elongation factor for RNA polymerase II	up
RNA-seq-Lung	ENSCHIG00000009480	TANK	TRAF family member associated NFKB activator	up
RNA-seq-Lung	ENSCHIG00000013706	NARF	nuclear prelamin A recognition factor	up
RNA-seq-Lung	ENSCHIG00000024416	PRAF2	PRA1 domain family member 2	up
RNA-seq-Lung	ENSCHIG00000017055	PGM3	phosphoglucomutase 3	up
RNA-seq-Lung	ENSCHIG00000008595	EPOR	erythropoietin receptor	up
RNA-seq-Lung	ENSCHIG00000025396	FAM155B	family with sequence similarity 155 member B	up
RNA-seq-Lung	ENSCHIG00000024544	NLN	neurolysin	up
RNA-seq-Lung	ENSCHIG00000024781	HSPBP1	HSPA (Hsp70) binding protein 1	up
RNA-seq-Lung	ENSCHIG00000010104	SMIM4	small integral membrane protein 4	up
RNA-seq-Lung	ENSCHIG00000025758	MPV17L2	MPV17 mitochondrial inner membrane protein like 2	up
RNA-seq-Lung	ENSCHIG00000007124	SLC35A2	solute carrier family 35 member A2	up
RNA-seq-Lung	ENSCHIG00000022767	DCLK1	doublecortin like kinase 1	up
RNA-seq-Lung	ENSCHIG00000023970	TRMT112	tRNA methyltransferase 11-2 homolog (S. cerevisiae)	up
RNA-seq-Lung	ENSCHIG00000011126	SOX2	SRY-box 2	up
RNA-seq-Lung	ENSCHIG00000017001	SRSF2	serine and arginine rich splicing factor 2	up
RNA-seq-Lung	ENSCHIG00000020877	MN1	MN1 proto-oncogene, transcriptional regulator	up
RNA-seq-Lung	ENSCHIG00000011113	HMGB2	high mobility group box 2	up
RNA-seq-Lung	ENSCHIG00000024159	NIN	ninein	up
RNA-seq-Lung	ENSCHIG00000014422	MPP1	membrane palmitoylated protein 1	up
RNA-seq-Lung	ENSCHIG00000025307	-	-	up
RNA-seq-Lung	ENSCHIG00000015391	FAM129A	family with sequence similarity 129 member A	up
RNA-seq-Lung	ENSCHIG00000012922	DUSP5	dual specificity phosphatase 5	up
RNA-seq-Lung	ENSCHIG00000021839	-	-	up
RNA-seq-Lung	ENSCHIG00000016959	LRRC18	-	up
RNA-seq-Lung	ENSCHIG00000015871	TMEM104	transmembrane protein 104	up
RNA-seq-Lung	ENSCHIG00000025715	TTC29	tetratricopeptide repeat domain 29	up
RNA-seq-Lung	ENSCHIG00000002443	LOC108633367	phosphatidate cytidylyltransferase, mitochondrial	up
RNA-seq-Lung	ENSCHIG00000008125	GLYCTK	glycerate kinase	up
RNA-seq-Lung	ENSCHIG00000013403	WSB1	WD repeat and SOCS box containing 1	up
RNA-seq-Lung	ENSCHIG00000025591	BOLA3	bolA family member 3	up
RNA-seq-Lung	ENSCHIG00000018113	SCARB1	scavenger receptor class B member 1	up
RNA-seq-Lung	ENSCHIG00000022857	NFKBIB	NFKB inhibitor beta	up
RNA-seq-Lung	ENSCHIG00000013843	STARD10	StAR related lipid transfer domain containing 10	up
RNA-seq-Lung	ENSCHIG00000014224	MON1A	MON1 homolog A, secretory trafficking associated	up
RNA-seq-Lung	ENSCHIG00000022065	EBNA1BP2	EBNA1 binding protein 2	up
RNA-seq-Lung	ENSCHIG00000014975	ROPN1	rhophilin associated tail protein 1	up
RNA-seq-Lung	ENSCHIG00000013898	PPARD	peroxisome proliferator activated receptor delta	up
RNA-seq-Lung	ENSCHIG00000016136	TBC1D2	TBC1 domain family member 2	up
RNA-seq-Lung	ENSCHIG00000012869	PNPLA3	patatin like phospholipase domain containing 3	up
RNA-seq-Lung	ENSCHIG00000000043	PLCXD1	phosphatidylinositol specific phospholipase C X domain containing 1	up
RNA-seq-Lung	ENSCHIG00000017174	EFCAB1	EF-hand calcium binding domain 1	up
RNA-seq-Lung	ENSCHIG00000007629	H2AFJ	histone H2A.J	up
RNA-seq-Lung	ENSCHIG00000009608	NUPL2	nucleoporin like 2	up
RNA-seq-Lung	ENSCHIG00000024153	MRPL55	mitochondrial ribosomal protein L55	up
RNA-seq-Lung	ENSCHIG00000007022	MECR	mitochondrial trans-2-enoyl-CoA reductase	up
RNA-seq-Lung	ENSCHIG00000005188	LOC108634517	actin-related protein 3	up
RNA-seq-Lung	ENSCHIG00000024206	CTSA	cathepsin A	up
RNA-seq-Lung	ENSCHIG00000015354	DDOST	dolichyl-diphosphooligosaccharide--protein glycosyltransferase non-catalytic subunit	up
RNA-seq-Lung	ENSCHIG00000015164	UQCRC1	cytochrome b-c1 complex subunit 1, mitochondrial	up
RNA-seq-Lung	ENSCHIG00000021202	FAM160A2	family with sequence similarity 160 member A2	up
RNA-seq-Lung	ENSCHIG00000025799	APIP	APAF1 interacting protein	up
RNA-seq-Lung	ENSCHIG00000020007	TMEM251	transmembrane protein 251	up
RNA-seq-Lung	ENSCHIG00000024333	EIF4E3	eukaryotic translation initiation factor 4E family member 3	up
RNA-seq-Lung	ENSCHIG00000013840	DIXDC1	DIX domain containing 1	up
RNA-seq-Lung	ENSCHIG00000023024	ALOX5	arachidonate 5-lipoxygenase	up
RNA-seq-Lung	ENSCHIG00000016272	KDM8	lysine demethylase 8	up
RNA-seq-Lung	ENSCHIG00000023650	INTU	inturned planar cell polarity protein	up
RNA-seq-Lung	ENSCHIG00000015661	TMEM150B	transmembrane protein 150B	up
RNA-seq-Lung	ENSCHIG00000016394	SAP30	Sin3A associated protein 30	up
RNA-seq-Lung	ENSCHIG00000015658	BSN	bassoon presynaptic cytomatrix protein	up
RNA-seq-Lung	ENSCHIG00000008271	CTXN1	cortexin 1	up
RNA-seq-Lung	ENSCHIG00000003411	METTL23	methyltransferase like 23	up
RNA-seq-Lung	ENSCHIG00000024087	ANXA9	annexin A9	up
RNA-seq-Lung	ENSCHIG00000025782	LOC102168327	cytochrome c oxidase assembly factor 6 homolog	up
RNA-seq-Lung	ENSCHIG00000013604	MLPH	melanophilin	up
RNA-seq-Lung	ENSCHIG00000001815	FBXL18	F-box and leucine rich repeat protein 18	up
RNA-seq-Lung	ENSCHIG00000022834	WDR4	WD repeat domain 4	up
RNA-seq-Lung	ENSCHIG00000015972	LOC108634094	oligosaccharyltransferase complex subunit OSTC	up
RNA-seq-Lung	ENSCHIG00000020225	EMILIN1	elastin microfibril interfacer 1	up
RNA-seq-Lung	ENSCHIG00000026017	TARBP2	TARBP2, RISC loading complex RNA binding subunit	up
RNA-seq-Lung	ENSCHIG00000024694	DAZAP1	DAZ associated protein 1	up
RNA-seq-Lung	ENSCHIG00000014393	RAB32	RAB32, member RAS oncogene family	up
RNA-seq-Lung	ENSCHIG00000012782	APOO	apolipoprotein O	up
RNA-seq-Lung	ENSCHIG00000025152	DGUOK	deoxyguanosine kinase	up
RNA-seq-Lung	ENSCHIG00000026384	MAPK6	mitogen-activated protein kinase 6	up
RNA-seq-Lung	ENSCHIG00000012854	KDM3A	lysine demethylase 3A	up
RNA-seq-Lung	ENSCHIG00000026538	MRPL54	mitochondrial ribosomal protein L54	up
RNA-seq-Lung	ENSCHIG00000020353	TIMM9	translocase of inner mitochondrial membrane 9	up
RNA-seq-Lung	ENSCHIG00000007953	LCP1	lymphocyte cytosolic protein 1	up
RNA-seq-Lung	ENSCHIG00000007881	MRPL27	mitochondrial ribosomal protein L27	up
RNA-seq-Lung	ENSCHIG00000002918	BIN2	bridging integrator 2	up
RNA-seq-Lung	ENSCHIG00000009756	DDX41	DEAD-box helicase 41	up
RNA-seq-Lung	ENSCHIG00000025210	MFSD1	major facilitator superfamily domain containing 1	up
RNA-seq-Lung	ENSCHIG00000026566	LOC102182048	endoplasmic reticulum mannosyl-oligosaccharide 1,2-alpha-mannosidase	up
RNA-seq-Lung	ENSCHIG00000011407	MRPL41	mitochondrial ribosomal protein L41	up
RNA-seq-Lung	ENSCHIG00000024245	GPATCH3	G-patch domain containing 3	up
RNA-seq-Lung	ENSCHIG00000001148	SFN	stratifin	up
RNA-seq-Lung	ENSCHIG00000017488	UQCRQ	cytochrome b-c1 complex subunit 8	up
RNA-seq-Lung	ENSCHIG00000019744	DNLZ	DNL-type zinc finger	up
RNA-seq-Lung	ENSCHIG00000025617	CYP1A1	cytochrome P450 1A1	down
RNA-seq-Lung	ENSCHIG00000014013	GRIA1	glutamate ionotropic receptor AMPA type subunit 1	down
RNA-seq-Lung	ENSCHIG00000016970	SCX	scleraxis bHLH transcription factor	down
RNA-seq-Lung	ENSCHIG00000018458	LOC102187672	galectin-9-like	down
RNA-seq-Lung	ENSCHIG00000022730	KLK1	kallikrein-1	down
RNA-seq-Lung	ENSCHIG00000017096	LOC102176340	dihydrodiol dehydrogenase 3	down
RNA-seq-Lung	ENSCHIG00000022005	LOC108638467	granzyme B-like	down
RNA-seq-Lung	ENSCHIG00000011482	ACSBG1	acyl-CoA synthetase bubblegum family member 1	down
RNA-seq-Lung	ENSCHIG00000009900	CD207	CD207 molecule	down
RNA-seq-Lung	ENSCHIG00000025265	C2orf40	chromosome 11 C2orf40 homolog	down
RNA-seq-Lung	ENSCHIG00000023849	COL8A2	collagen type VIII alpha 2 chain	down
RNA-seq-Lung	ENSCHIG00000010200	LRRC55	leucine rich repeat containing 55	down
RNA-seq-Lung	ENSCHIG00000026547	MGAT4C	MGAT4 family member C	down
RNA-seq-Lung	ENSCHIG00000009335	PCSK1	proprotein convertase subtilisin/kexin type 1	down
RNA-seq-Lung	ENSCHIG00000018763	PEBP4	phosphatidylethanolamine binding protein 4	down
RNA-seq-Lung	ENSCHIG00000000474	GRM7	glutamate metabotropic receptor 7	down
RNA-seq-Lung	ENSCHIG00000015989	LOC102181105	alcohol dehydrogenase E chain	down
RNA-seq-Lung	ENSCHIG00000005442	SPIN4	spindlin family member 4	down
RNA-seq-Lung	ENSCHIG00000025317	LOC102176872	alcohol dehydrogenase 4	down
RNA-seq-Lung	ENSCHIG00000022550	-	-	down
RNA-seq-Lung	ENSCHIG00000014257	STMN2	stathmin 2	down
RNA-seq-Lung	ENSCHIG00000019309	SHISAL2A	family with sequence similarity 159 member A	down
RNA-seq-Lung	ENSCHIG00000013451	FAM162B	family with sequence similarity 162 member B	down
RNA-seq-Lung	ENSCHIG00000026316	LOC102188841	dihydrodiol dehydrogenase 3	down
RNA-seq-Lung	ENSCHIG00000011516	KCNA2	potassium voltage-gated channel subfamily A member 2	down
RNA-seq-Lung	ENSCHIG00000010692	USH1G	USH1 protein network component sans	down
RNA-seq-Lung	ENSCHIG00000000164	TNMD	tenomodulin	down
RNA-seq-Lung	ENSCHIG00000006529	SMIM32	-	down
RNA-seq-Lung	ENSCHIG00000026152	TMPRSS11E	transmembrane protease serine 11E	down
RNA-seq-Lung	ENSCHIG00000010171	SLCO6A1	solute carrier organic anion transporter family member 6A1	down
RNA-seq-Lung	ENSCHIG00000014595	LYPD2	LY6/PLAUR domain containing 2	down
RNA-seq-Lung	ENSCHIG00000012585	DUSP9	dual specificity phosphatase 9	down
RNA-seq-Lung	ENSCHIG00000000393	CYP2E1	cytochrome P450 2E1	down
RNA-seq-Lung	ENSCHIG00000025687	PDZRN4	PDZ domain containing ring finger 4	down
RNA-seq-Lung	ENSCHIG00000015607	LOC102176622	dihydrodiol dehydrogenase 3	down
RNA-seq-Lung	ENSCHIG00000017742	CAMKV	CaM kinase like vesicle associated	down
RNA-seq-Lung	ENSCHIG00000025438	PLP1	proteolipid protein 1	down
RNA-seq-Lung	ENSCHIG00000019693	LOC102185739	cytochrome P450 2C18	down
RNA-seq-Lung	ENSCHIG00000006372	CHRM4	cholinergic receptor muscarinic 4	down
RNA-seq-Lung	ENSCHIG00000002699	LOC102174408	olfactory receptor 2AG1	down
RNA-seq-Lung	ENSCHIG00000025018	SLC4A5	solute carrier family 4 member 5	down
RNA-seq-Lung	ENSCHIG00000027179	MYOZ3	myozenin 3	down
RNA-seq-Lung	ENSCHIG00000001357	OTOGL	otogelin like	down
RNA-seq-Lung	ENSCHIG00000010268	GFRA3	GDNF family receptor alpha 3	down
RNA-seq-Lung	ENSCHIG00000010601	-	-	down
RNA-seq-Lung	ENSCHIG00000013517	LOC102174664	ribonuclease pancreatic-like	down
RNA-seq-Lung	ENSCHIG00000011461	LOC108636060	C-type lectin domain family 2 member D11-like	down
RNA-seq-Lung	ENSCHIG00000017867	SCUBE1	signal peptide, CUB domain and EGF like domain containing 1	down
RNA-seq-Lung	ENSCHIG00000009127	-	-	down
RNA-seq-Lung	ENSCHIG00000025609	C1QTNF3	C1q and tumor necrosis factor related protein 3	down
RNA-seq-Lung	ENSCHIG00000012801	DUOX2	dual oxidase 2	down
RNA-seq-Lung	ENSCHIG00000013181	UNC13C	unc-13 homolog C	down
RNA-seq-Lung	ENSCHIG00000016186	CIB4	calcium and integrin binding family member 4	down
RNA-seq-Lung	ENSCHIG00000026225	LRRN4	leucine rich repeat neuronal 4	down
RNA-seq-Lung	ENSCHIG00000016690	LOC102181111	multidrug resistance-associated protein 4-like	down
RNA-seq-Lung	ENSCHIG00000010560	MAG	myelin associated glycoprotein	down
RNA-seq-Lung	ENSCHIG00000012373	ABCB5	ATP binding cassette subfamily B member 5	down
RNA-seq-Lung	ENSCHIG00000011873	PI16	peptidase inhibitor 16	down
RNA-seq-Lung	ENSCHIG00000012330	SOSTDC1	sclerostin domain containing 1	down
RNA-seq-Lung	ENSCHIG00000020748	LOC102181347	BOLA class I histocompatibility antigen, alpha chain BL3-7-like	down
RNA-seq-Lung	ENSCHIG00000018270	CDH8	cadherin 8	down
RNA-seq-Lung	ENSCHIG00000019806	LGI1	leucine rich glioma inactivated 1	down
RNA-seq-Lung	ENSCHIG00000017104	SIGLEC1	sialic acid binding Ig like lectin 1	down
RNA-seq-Lung	ENSCHIG00000025068	LOC102177855	tryptase-2	down
RNA-seq-Lung	ENSCHIG00000001672	SLC27A5	solute carrier family 27 member 5	down
RNA-seq-Lung	ENSCHIG00000021565	SLC28A2	solute carrier family 28 member 2	down
RNA-seq-Lung	ENSCHIG00000020976	DGKB	diacylglycerol kinase beta	down
RNA-seq-Lung	ENSCHIG00000015229	ETNPPL	ethanolamine-phosphate phospho-lyase	down
RNA-seq-Lung	ENSCHIG00000012217	MMP17	matrix metallopeptidase 17	down
RNA-seq-Lung	ENSCHIG00000019141	-	-	down
RNA-seq-Lung	ENSCHIG00000019660	ATP4A	ATPase H+/K+ transporting alpha subunit	down
RNA-seq-Lung	ENSCHIG00000026018	FREM1	FRAS1 related extracellular matrix 1	down
RNA-seq-Lung	ENSCHIG00000006081	LRRC4	leucine rich repeat containing 4	down
RNA-seq-Lung	ENSCHIG00000018773	MCOLN3	mucolipin 3	down
RNA-seq-Lung	ENSCHIG00000016370	CNTN1	contactin 1	down
RNA-seq-Lung	ENSCHIG00000012331	SNCA	synuclein alpha	down
RNA-seq-Lung	ENSCHIG00000020678	-	-	down
RNA-seq-Lung	ENSCHIG00000011241	GBP5	guanylate-binding protein 5	down
RNA-seq-Lung	ENSCHIG00000020618	GPR37	G protein-coupled receptor 37	down
RNA-seq-Lung	ENSCHIG00000018321	NRIP2	nuclear receptor interacting protein 2	down
RNA-seq-Lung	ENSCHIG00000026909	LOC108634642	cationic amino acid transporter 3-like	down
RNA-seq-Lung	ENSCHIG00000017991	LOC102177285	granzyme B	down
RNA-seq-Lung	ENSCHIG00000013043	EXTL1	exostosin like glycosyltransferase 1	down
RNA-seq-Lung	ENSCHIG00000022623	RGS5	regulator of G-protein signaling 5	down
RNA-seq-Lung	ENSCHIG00000024768	-	-	down
RNA-seq-Lung	ENSCHIG00000021570	RFX6	regulatory factor X6	down
RNA-seq-Lung	ENSCHIG00000020332	LOC102176598	mast cell protease 3	down
RNA-seq-Lung	ENSCHIG00000026311	CRB2	crumbs 2, cell polarity complex component	down
RNA-seq-Lung	ENSCHIG00000017799	CAND2	cullin associated and neddylation dissociated 2 (putative)	down
RNA-seq-Lung	ENSCHIG00000006327	-	-	down
RNA-seq-Lung	ENSCHIG00000021079	LOC108635379	liver carboxylesterase-like	down
RNA-seq-Lung	ENSCHIG00000019638	IL1RAPL2	-	down
RNA-seq-Lung	ENSCHIG00000009736	ANGPTL1	angiopoietin like 1	down
RNA-seq-Lung	ENSCHIG00000018537	LRTM1	leucine rich repeats and transmembrane domains 1	down
RNA-seq-Lung	ENSCHIG00000021029	UCP3	uncoupling protein 3	down
RNA-seq-Lung	ENSCHIG00000024207	CADM2	cell adhesion molecule 2	down
RNA-seq-Lung	ENSCHIG00000016644	LOC108636023	apolipoprotein L3-like	down
RNA-seq-Lung	ENSCHIG00000003900	KIRREL3	kin of IRRE like 3 (Drosophila)	down
RNA-seq-Lung	ENSCHIG00000024412	LGR6	-	down
RNA-seq-Lung	ENSCHIG00000015544	EPHA3	EPH receptor A3	down
RNA-seq-Lung	ENSCHIG00000020980	ANO3	anoctamin 3	down
RNA-seq-Lung	ENSCHIG00000017343	GZMK	granzyme K	down
RNA-seq-Lung	ENSCHIG00000016874	NUGGC	nuclear GTPase, germinal center associated	down
RNA-seq-Lung	ENSCHIG00000022122	-	-	down
RNA-seq-Lung	ENSCHIG00000014249	DIO2	iodothyronine deiodinase 2	down
RNA-seq-Lung	ENSCHIG00000011796	INHA	inhibin alpha subunit	down
RNA-seq-Lung	ENSCHIG00000015324	-	-	down
RNA-seq-Lung	ENSCHIG00000011218	SLITRK6	SLIT and NTRK like family member 6	down
RNA-seq-Lung	ENSCHIG00000018639	HECW1	HECT, C2 and WW domain containing E3 ubiquitin protein ligase 1	down
RNA-seq-Lung	ENSCHIG00000021046	TMEM252	transmembrane protein 252	down
RNA-seq-Lung	ENSCHIG00000003341	ACTC1	actin, alpha, cardiac muscle 1	down
RNA-seq-Lung	ENSCHIG00000019387	GABRA1	gamma-aminobutyric acid type A receptor alpha1 subunit	down
RNA-seq-Lung	ENSCHIG00000016652	CRISPLD1	cysteine rich secretory protein LCCL domain containing 1	down
RNA-seq-Lung	ENSCHIG00000010319	LOC102189476	apolipoprotein L3-like	down
RNA-seq-Lung	ENSCHIG00000011377	PLA2G10	group 10 secretory phospholipase A2	down
RNA-seq-Lung	ENSCHIG00000026657	PTPRQ	phosphatidylinositol phosphatase PTPRQ	down
RNA-seq-Lung	ENSCHIG00000010151	DUOXA2	dual oxidase maturation factor 2	down
RNA-seq-Lung	ENSCHIG00000014992	PAPPA2	pappalysin 2	down
RNA-seq-Lung	ENSCHIG00000010075	LOC108633279	cationic amino acid transporter 3-like	down
RNA-seq-Lung	ENSCHIG00000024612	SLC39A12	solute carrier family 39 member 12	down
RNA-seq-Lung	ENSCHIG00000026830	CDH20	cadherin 20	down
RNA-seq-Lung	ENSCHIG00000017093	-	-	down
RNA-seq-Lung	ENSCHIG00000009711	CPA1	carboxypeptidase A1	down
RNA-seq-Lung	ENSCHIG00000020115	INSRR	insulin receptor related receptor	down
RNA-seq-Lung	ENSCHIG00000000176	C18orf63	chromosome 24 C18orf63 homolog	down
RNA-seq-Lung	ENSCHIG00000006211	CNGA2	cyclic nucleotide gated channel alpha 2	down
RNA-seq-Lung	ENSCHIG00000010509	KIAA0408	KIAA0408 ortholog	down
RNA-seq-Lung	ENSCHIG00000024858	GABRB2	gamma-aminobutyric acid type A receptor beta2 subunit	down
RNA-seq-Lung	ENSCHIG00000022627	MYBPHL	myosin binding protein H like	down
RNA-seq-Lung	ENSCHIG00000012045	GJC2	gap junction protein gamma 2	down
RNA-seq-Lung	ENSCHIG00000015452	CDH6	cadherin 6	down
RNA-seq-Lung	ENSCHIG00000001756	ISLR	immunoglobulin superfamily containing leucine rich repeat	down
RNA-seq-Lung	ENSCHIG00000017267	NOTUM	NOTUM, palmitoleoyl-protein carboxylesterase	down
RNA-seq-Lung	ENSCHIG00000000306	SUSD2	sushi domain containing 2	down
RNA-seq-Lung	ENSCHIG00000009995	TTR	transthyretin	down
RNA-seq-Lung	ENSCHIG00000020499	CDH18	cadherin 18	down
RNA-seq-Lung	ENSCHIG00000013659	LOC102178129	tryptase-2	down
RNA-seq-Lung	ENSCHIG00000011108	RTKN2	rhotekin 2	down
RNA-seq-Lung	ENSCHIG00000018491	GAP43	growth associated protein 43	down
RNA-seq-Lung	ENSCHIG00000012100	GPC5	-	down
RNA-seq-Lung	ENSCHIG00000015085	NTS	neurotensin	down
RNA-seq-Lung	ENSCHIG00000020775	HSD17B13	hydroxysteroid 17-beta dehydrogenase 13	down
RNA-seq-Lung	ENSCHIG00000010959	LOC102183669	NKG2-A/NKG2-B type II integral membrane protein-like	down
RNA-seq-Lung	ENSCHIG00000013516	-	-	down
RNA-seq-Lung	ENSCHIG00000012173	WIF1	WNT inhibitory factor 1	down
RNA-seq-Lung	ENSCHIG00000025962	GLT8D2	glycosyltransferase 8 domain containing 2	down
RNA-seq-Lung	ENSCHIG00000017909	ECM2	extracellular matrix protein 2	down
RNA-seq-Lung	ENSCHIG00000014852	PSD2	pleckstrin and Sec7 domain containing 2	down
RNA-seq-Lung	ENSCHIG00000025660	ADTRP	androgen dependent TFPI regulating protein	down
RNA-seq-Lung	ENSCHIG00000008888	GRIK4	glutamate ionotropic receptor kainate type subunit 4	down
RNA-seq-Lung	ENSCHIG00000006813	MUM1L1	MUM1 like 1	down
RNA-seq-Lung	ENSCHIG00000016378	METTL24	methyltransferase like 24	down
RNA-seq-Lung	ENSCHIG00000012652	MAP3K7CL	MAP3K7 C-terminal like	down
RNA-seq-Lung	ENSCHIG00000021857	HSBP1L1	heat shock factor binding protein 1 like 1	down
RNA-seq-Lung	ENSCHIG00000022717	LOC102181592	protein FAM26F	down
RNA-seq-Lung	ENSCHIG00000016245	LOC102168343	mast cell protease 1A-like	down
RNA-seq-Lung	ENSCHIG00000023140	MEGF11	multiple EGF like domains 11	down
RNA-seq-Lung	ENSCHIG00000003728	KERA	keratocan	down
RNA-seq-Lung	ENSCHIG00000017360	LOC108637838	glutathione S-transferase theta-1	down
RNA-seq-Lung	ENSCHIG00000013164	LOC102184761	granzyme A	down
RNA-seq-Lung	ENSCHIG00000023765	SAMD5	-	down
RNA-seq-Lung	ENSCHIG00000018817	ADAMTS19	ADAM metallopeptidase with thrombospondin type 1 motif 19	down
RNA-seq-Lung	ENSCHIG00000019697	GRID2IP	Grid2 interacting protein	down
RNA-seq-Lung	ENSCHIG00000016698	CPA5	carboxypeptidase A5	down
RNA-seq-Lung	ENSCHIG00000026036	DKK2	dickkopf WNT signaling pathway inhibitor 2	down
RNA-seq-Lung	ENSCHIG00000010620	KCNC1	potassium voltage-gated channel subfamily C member 1	down
RNA-seq-Lung	ENSCHIG00000025249	LOC108633351	intestinal-type alkaline phosphatase-like	down
RNA-seq-Lung	ENSCHIG00000026874	SLFN14	schlafen family member 14	down
RNA-seq-Lung	ENSCHIG00000026772	BCHE	butyrylcholinesterase	down
RNA-seq-Lung	ENSCHIG00000019047	SYNDIG1L	synapse differentiation inducing 1 like	down
RNA-seq-Lung	ENSCHIG00000012401	LOC102173852	brain ribonuclease	down
RNA-seq-Lung	ENSCHIG00000026730	KCNK3	potassium two pore domain channel subfamily K member 3	down
RNA-seq-Lung	ENSCHIG00000024739	HPGD	hydroxyprostaglandin dehydrogenase 15-(NAD)	down
RNA-seq-Lung	ENSCHIG00000015754	CACNA2D4	calcium voltage-gated channel auxiliary subunit alpha2delta 4	down
RNA-seq-Lung	ENSCHIG00000008327	-	-	down
RNA-seq-Lung	ENSCHIG00000021436	KCNK2	potassium two pore domain channel subfamily K member 2	down
RNA-seq-Lung	ENSCHIG00000003508	SEC14L3	SEC14 like lipid binding 3	down
RNA-seq-Lung	ENSCHIG00000022141	ANGPTL6	angiopoietin like 6	down
RNA-seq-Lung	ENSCHIG00000011205	LOC102173405	putative dimethylaniline monooxygenase [N-oxide-forming] 6	down
RNA-seq-Lung	ENSCHIG00000015577	REEP1	-	down
RNA-seq-Lung	ENSCHIG00000017127	MYH6	myosin-6	down
RNA-seq-Lung	ENSCHIG00000023882	-	-	down
RNA-seq-Lung	ENSCHIG00000017957	GABRG1	gamma-aminobutyric acid type A receptor gamma1 subunit	down
RNA-seq-Lung	ENSCHIG00000024336	THY1	Thy-1 cell surface antigen	down
RNA-seq-Lung	ENSCHIG00000011174	CPA3	carboxypeptidase A3	down
RNA-seq-Lung	ENSCHIG00000005629	LGI4	leucine rich repeat LGI family member 4	down
RNA-seq-Lung	ENSCHIG00000015672	COLEC11	collectin subfamily member 11	down
RNA-seq-Lung	ENSCHIG00000018371	TSKS	testis specific serine kinase substrate	down
RNA-seq-Lung	ENSCHIG00000006804	BDNF	brain derived neurotrophic factor	down
RNA-seq-Lung	ENSCHIG00000001609	LOC102168381	cytochrome P450 2A13	down
RNA-seq-Lung	ENSCHIG00000000519	RGS6	regulator of G-protein signaling 6	down
RNA-seq-Lung	ENSCHIG00000009820	LOC106503978	apolipoprotein L3	down
RNA-seq-Lung	ENSCHIG00000026101	NCKAP5	NCK associated protein 5	down
RNA-seq-Lung	ENSCHIG00000021870	TMEM35A	transmembrane protein 35A	down
RNA-seq-Lung	ENSCHIG00000010391	THRSP	thyroid hormone responsive	down
RNA-seq-Lung	ENSCHIG00000025273	IGSF10	immunoglobulin superfamily member 10	down
RNA-seq-Lung	ENSCHIG00000020835	FMO2	flavin containing monooxygenase 2	down
RNA-seq-Lung	ENSCHIG00000024041	PDE1A	-	down
RNA-seq-Lung	ENSCHIG00000026610	KANK4	KN motif and ankyrin repeat domains 4	down
RNA-seq-Lung	ENSCHIG00000023743	APLNR	apelin receptor	down
RNA-seq-Lung	ENSCHIG00000011087	SLC8A3	solute carrier family 8 member A3	down
RNA-seq-Lung	ENSCHIG00000025267	GALNT17	Williams-Beuren syndrome chromosome region 17	down
RNA-seq-Lung	ENSCHIG00000012227	LOC102187204	dihydrodiol dehydrogenase 3	down
RNA-seq-Lung	ENSCHIG00000020617	LOC108633178	granzyme B-like	down
RNA-seq-Lung	ENSCHIG00000021089	LOC102188073	liver carboxylesterase	down
RNA-seq-Lung	ENSCHIG00000018635	SFTPC	surfactant protein C	down
RNA-seq-Lung	ENSCHIG00000019596	PCDH15	protocadherin related 15	down
RNA-seq-Lung	ENSCHIG00000020461	LRRC17	leucine rich repeat containing 17	down
RNA-seq-Lung	ENSCHIG00000010733	LOC108634701	cationic amino acid transporter 3-like	down
RNA-seq-Lung	ENSCHIG00000026532	LOC108633257	cytochrome P450 2B4-like	down
RNA-seq-Lung	ENSCHIG00000025642	ALOX15	arachidonate 15-lipoxygenase	down
RNA-seq-Lung	ENSCHIG00000021270	LOC102177329	cytochrome P450 2B4	down
RNA-seq-Lung	ENSCHIG00000012092	LOC108634722	cationic amino acid transporter 3-like	down
RNA-seq-Lung	ENSCHIG00000015303	EPHB6	EPH receptor B6	down
RNA-seq-Lung	ENSCHIG00000018188	-	-	down
RNA-seq-Lung	ENSCHIG00000008574	RIMS3	regulating synaptic membrane exocytosis 3	down
RNA-seq-Lung	ENSCHIG00000019397	NPAS3	-	down
RNA-seq-Lung	ENSCHIG00000016214	LOC102180664	boLa class II histocompatibility antigen, DQB*0101 beta chain	down
RNA-seq-Lung	ENSCHIG00000012043	ACE	angiotensin-converting enzyme	down
RNA-seq-Lung	ENSCHIG00000006897	LOC102191590	solute carrier organic anion transporter family member 1B3	down
RNA-seq-Lung	ENSCHIG00000022362	LZTS1	leucine zipper tumor suppressor 1	down
RNA-seq-Lung	ENSCHIG00000016946	LMO3	LIM domain only 3	down
RNA-seq-Lung	ENSCHIG00000024691	DLG2	discs large MAGUK scaffold protein 2	down
RNA-seq-Lung	ENSCHIG00000017836	HIPK4	homeodomain interacting protein kinase 4	down
RNA-seq-Lung	ENSCHIG00000004217	-	-	down
RNA-seq-Lung	ENSCHIG00000010326	PLIN4	perilipin 4	down
RNA-seq-Lung	ENSCHIG00000018120	LTBP4	latent transforming growth factor beta binding protein 4	down
RNA-seq-Lung	ENSCHIG00000023751	NEBL	nebulette	down
RNA-seq-Lung	ENSCHIG00000011759	PLN	phospholamban	down
RNA-seq-Lung	ENSCHIG00000001740	LOC102184922	interferon-induced very large GTPase 1	down
RNA-seq-Lung	ENSCHIG00000022604	ABCC6	ATP binding cassette subfamily C member 6	down
RNA-seq-Lung	ENSCHIG00000025733	SSC5D	scavenger receptor cysteine rich family member with 5 domains	down
RNA-seq-Lung	ENSCHIG00000014613	KCNQ4	potassium voltage-gated channel subfamily Q member 4	down
RNA-seq-Lung	ENSCHIG00000018133	PROM2	prominin 2	down
RNA-seq-Lung	ENSCHIG00000019241	-	-	down
RNA-seq-Lung	ENSCHIG00000025711	-	-	down
RNA-seq-Lung	ENSCHIG00000010823	MYO7B	myosin VIIB	down
RNA-seq-Lung	ENSCHIG00000011415	PRSS35	protease, serine 35	down
RNA-seq-Lung	ENSCHIG00000001877	ERC2	ELKS/RAB6-interacting/CAST family member 2	down
RNA-seq-Lung	ENSCHIG00000011083	LOC102174470	HRAS-like suppressor 3	down
RNA-seq-Lung	ENSCHIG00000019326	PRTFDC1	phosphoribosyl transferase domain containing 1	down
RNA-seq-Lung	ENSCHIG00000000291	CCDC178	coiled-coil domain containing 178	down
RNA-seq-Lung	ENSCHIG00000026462	CD72	CD72 molecule	down
RNA-seq-Lung	ENSCHIG00000008403	MYOM3	myomesin 3	down
RNA-seq-Lung	ENSCHIG00000007678	LOC102175634	T-cell surface glycoprotein CD1a	down
RNA-seq-Lung	ENSCHIG00000023910	GBP2	-	down
RNA-seq-Lung	ENSCHIG00000020358	ANGPTL5	angiopoietin like 5	down
RNA-seq-Lung	ENSCHIG00000025330	OCA2	OCA2 melanosomal transmembrane protein	down
RNA-seq-Lung	ENSCHIG00000018077	CNTN4	contactin 4	down
RNA-seq-Lung	ENSCHIG00000018981	LUZP2	leucine zipper protein 2	down
RNA-seq-Lung	ENSCHIG00000012142	LOC102181554	guanylate-binding protein 4	down
RNA-seq-Lung	ENSCHIG00000014389	ITGA2B	integrin subunit alpha 2b	down
RNA-seq-Lung	ENSCHIG00000014344	CYP2F1	cytochrome P450 2F3-like	down
RNA-seq-Lung	ENSCHIG00000014909	CADPS	calcium dependent secretion activator	down
RNA-seq-Lung	ENSCHIG00000018073	-	-	down
RNA-seq-Lung	ENSCHIG00000027120	DUSP27	dual specificity phosphatase 27 (putative)	down
RNA-seq-Lung	ENSCHIG00000007287	GLI1	GLI family zinc finger 1	down
RNA-seq-Lung	ENSCHIG00000006565	-	-	down
RNA-seq-Lung	ENSCHIG00000008577	SFRP4	secreted frizzled related protein 4	down
RNA-seq-Lung	ENSCHIG00000022150	DBP	D-box binding PAR bZIP transcription factor	down
RNA-seq-Lung	ENSCHIG00000018119	C1QL3	complement C1q like 3	down
RNA-seq-Lung	ENSCHIG00000000515	PDGFRL	platelet derived growth factor receptor like	down
RNA-seq-Lung	ENSCHIG00000004512	-	-	down
RNA-seq-Lung	ENSCHIG00000007230	GZMA	granzyme A	down
RNA-seq-Lung	ENSCHIG00000011783	C1QTNF7	C1q and tumor necrosis factor related protein 7	down
RNA-seq-Lung	ENSCHIG00000026887	CLDN8	-	down
RNA-seq-Lung	ENSCHIG00000022465	GRIA4	glutamate ionotropic receptor AMPA type subunit 4	down
RNA-seq-Lung	ENSCHIG00000000357	CCDC102B	coiled-coil domain containing 102B	down
RNA-seq-Lung	ENSCHIG00000021249	CLCN1	chloride voltage-gated channel 1	down
RNA-seq-Lung	ENSCHIG00000021834	MYH15	myosin heavy chain 15	down
RNA-seq-Lung	ENSCHIG00000017752	CSMD2	CUB and Sushi multiple domains 2	down
RNA-seq-Lung	ENSCHIG00000010622	NLRP14	NLR family pyrin domain containing 14	down
RNA-seq-Lung	ENSCHIG00000027048	SYT13	synaptotagmin 13	down
RNA-seq-Lung	ENSCHIG00000000196	-	-	down
RNA-seq-Lung	ENSCHIG00000025447	ASPA	aspartoacylase	down
RNA-seq-Lung	ENSCHIG00000016374	GFRA2	GDNF family receptor alpha 2	down
RNA-seq-Lung	ENSCHIG00000027174	SYT1	synaptotagmin 1	down
RNA-seq-Lung	ENSCHIG00000002159	HSD17B2	hydroxysteroid 17-beta dehydrogenase 2	down
RNA-seq-Lung	ENSCHIG00000007305	COCH	cochlin	down
RNA-seq-Lung	ENSCHIG00000016166	-	-	down
RNA-seq-Lung	ENSCHIG00000026720	TTPA	alpha tocopherol transfer protein	down
RNA-seq-Lung	ENSCHIG00000013482	CTNND2	catenin delta 2	down
RNA-seq-Lung	ENSCHIG00000001419	TAGLN3	-	down
RNA-seq-Lung	ENSCHIG00000000423	MEP1B	meprin A subunit beta	down
RNA-seq-Lung	ENSCHIG00000013346	LINGO2	leucine rich repeat and Ig domain containing 2	down
RNA-seq-Lung	ENSCHIG00000012736	ITGBL1	integrin subunit beta like 1	down
RNA-seq-Lung	ENSCHIG00000023830	-	-	down
RNA-seq-Lung	ENSCHIG00000017110	-	-	down
RNA-seq-Lung	ENSCHIG00000017647	-	-	down
RNA-seq-Lung	ENSCHIG00000018896	CFD	complement factor D	down
RNA-seq-Lung	ENSCHIG00000017958	ALDH1A1	aldehyde dehydrogenase 1 family member A1	down
RNA-seq-Lung	ENSCHIG00000020694	FMO3	dimethylaniline monooxygenase [N-oxide-forming] 3	down
RNA-seq-Lung	ENSCHIG00000011462	ADAM33	ADAM metallopeptidase domain 33	down
RNA-seq-Lung	ENSCHIG00000017152	FRRS1L	ferric chelate reductase 1 like	down
RNA-seq-Lung	ENSCHIG00000025623	LPL	lipoprotein lipase	down
RNA-seq-Lung	ENSCHIG00000024734	MFAP4	microfibrillar associated protein 4	down
RNA-seq-Lung	ENSCHIG00000011645	ENHO	energy homeostasis associated	down
RNA-seq-Lung	ENSCHIG00000023960	ACSM1	acyl-CoA synthetase medium-chain family member 1	down
RNA-seq-Lung	ENSCHIG00000011161	ART4	ADP-ribosyltransferase 4 (Dombrock blood group)	down
RNA-seq-Lung	ENSCHIG00000014942	MPIG6B	megakaryocyte and platelet inhibitory receptor G6b	down
RNA-seq-Lung	ENSCHIG00000023417	-	-	down
RNA-seq-Lung	ENSCHIG00000010998	CXCL12	C-X-C motif chemokine ligand 12	down
RNA-seq-Lung	ENSCHIG00000020981	NR1H4	nuclear receptor subfamily 1 group H member 4	down
RNA-seq-Lung	ENSCHIG00000018673	ANKRD29	ankyrin repeat domain 29	down
RNA-seq-Lung	ENSCHIG00000013127	LOC102175008	ovostatin homolog 2	down
RNA-seq-Lung	ENSCHIG00000015748	FEZ1	fasciculation and elongation protein zeta 1	down
RNA-seq-Lung	ENSCHIG00000014883	C12orf56	chromosome 5 C12orf56 homolog	down
RNA-seq-Lung	ENSCHIG00000008553	-	-	down
RNA-seq-Lung	ENSCHIG00000009485	CADM3	cell adhesion molecule 3	down
RNA-seq-Lung	ENSCHIG00000021782	WNT11	Wnt family member 11	down
RNA-seq-Lung	ENSCHIG00000007773	RGS7BP	regulator of G-protein signaling 7 binding protein	down
RNA-seq-Lung	ENSCHIG00000013663	MUC4	mucin 4, cell surface associated	down
RNA-seq-Lung	ENSCHIG00000021976	MYBPC3	myosin binding protein C, cardiac	down
RNA-seq-Lung	ENSCHIG00000012986	KCNS3	potassium voltage-gated channel modifier subfamily S member 3	down
RNA-seq-Lung	ENSCHIG00000007761	CPED1	cadherin like and PC-esterase domain containing 1	down
RNA-seq-Lung	ENSCHIG00000016318	RAMP1	receptor activity modifying protein 1	down
RNA-seq-Lung	ENSCHIG00000020056	SEC14L5	SEC14 like lipid binding 5	down
RNA-seq-Lung	ENSCHIG00000006946	BAALC	brain and acute leukemia, cytoplasmic	down
RNA-seq-Lung	ENSCHIG00000016159	WNT3A	Wnt family member 3A	down
RNA-seq-Lung	ENSCHIG00000003219	ENPP6	ectonucleotide pyrophosphatase/phosphodiesterase 6	down
RNA-seq-Lung	ENSCHIG00000024430	AZIN2	antizyme inhibitor 2	down
RNA-seq-Lung	ENSCHIG00000017708	TSPEAR	thrombospondin type laminin G domain and EAR repeats	down
RNA-seq-Lung	ENSCHIG00000011600	LOC102183142	T-cell surface glycoprotein CD1b-2	down
RNA-seq-Lung	ENSCHIG00000024661	LRP4	LDL receptor related protein 4	down
RNA-seq-Lung	ENSCHIG00000020436	PLIN5	perilipin 5	down
RNA-seq-Lung	ENSCHIG00000026189	LOC102178625	phospholipid-transporting ATPase FetA	down
RNA-seq-Lung	ENSCHIG00000001274	-	-	down
RNA-seq-Lung	ENSCHIG00000014835	LOC102173052	butyrophilin subfamily 1 member A1	down
RNA-seq-Lung	ENSCHIG00000008779	CD1D	antigen-presenting glycoprotein CD1d	down
RNA-seq-Lung	ENSCHIG00000025745	LAMC3	laminin subunit gamma 3	down
RNA-seq-Lung	ENSCHIG00000008614	LOC102171583	zinc finger CCHC domain-containing protein 12	down
RNA-seq-Lung	ENSCHIG00000015900	MYO3A	myosin IIIA	down
RNA-seq-Lung	ENSCHIG00000013991	C16orf89	chromosome 25 C16orf89 homolog	down
RNA-seq-Lung	ENSCHIG00000013874	ADRB3	adrenoceptor beta 3	down
RNA-seq-Lung	ENSCHIG00000014058	ESR1	estrogen receptor 1	down
RNA-seq-Lung	ENSCHIG00000023535	LRRTM3	leucine rich repeat transmembrane neuronal 3	down
RNA-seq-Lung	ENSCHIG00000019559	LOC102168673	group IID secretory phospholipase A2	down
RNA-seq-Lung	ENSCHIG00000023379	LOC106503208	carbonyl reductase [NADPH] 2	down
RNA-seq-Lung	ENSCHIG00000015901	NDST3	N-deacetylase and N-sulfotransferase 3	down
RNA-seq-Lung	ENSCHIG00000018623	-	-	down
RNA-seq-Lung	ENSCHIG00000011266	-	-	down
RNA-seq-Lung	ENSCHIG00000025823	ADAMTS13	ADAM metallopeptidase with thrombospondin type 1 motif 13	down
RNA-seq-Lung	ENSCHIG00000018031	LOC102171434	two pore calcium channel protein 2	down
RNA-seq-Lung	ENSCHIG00000020205	CLDN5	claudin 5	down
RNA-seq-Lung	ENSCHIG00000011037	UCP1	uncoupling protein 1	down
RNA-seq-Lung	ENSCHIG00000017309	MPPED2	metallophosphoesterase domain containing 2	down
RNA-seq-Lung	ENSCHIG00000014690	RERGL	RERG like	down
RNA-seq-Lung	ENSCHIG00000024356	CDH10	cadherin-10	down
RNA-seq-Lung	ENSCHIG00000019961	AKAP7	A-kinase anchoring protein 7	down
RNA-seq-Lung	ENSCHIG00000024508	CLDN18	claudin 18	down
RNA-seq-Lung	ENSCHIG00000013038	NCAM1	neural cell adhesion molecule 1	down
RNA-seq-Lung	ENSCHIG00000000313	GUCY2F	guanylate cyclase 2F, retinal	down
RNA-seq-Lung	ENSCHIG00000000527	PTGS1	prostaglandin-endoperoxide synthase 1	down
RNA-seq-Lung	ENSCHIG00000000377	SNCG	synuclein gamma	down
RNA-seq-Lung	ENSCHIG00000013375	GLYAT	glycine N-acyltransferase	down
RNA-seq-Lung	ENSCHIG00000026596	QRFPR	pyroglutamylated RFamide peptide receptor	down
RNA-seq-Lung	ENSCHIG00000006002	LOC106502686	prostaglandin-H2 D-isomerase	down
RNA-seq-Lung	ENSCHIG00000022176	FREM2	FRAS1 related extracellular matrix protein 2	down
RNA-seq-Lung	ENSCHIG00000022948	ANKRD24	ankyrin repeat domain 24	down
RNA-seq-Lung	ENSCHIG00000016311	PRDX6	peroxiredoxin 6	down
RNA-seq-Lung	ENSCHIG00000012037	S100A1	S100 calcium binding protein A1	down
RNA-seq-Lung	ENSCHIG00000017514	CHN1	chimerin 1	down
RNA-seq-Lung	ENSCHIG00000009896	LOC102186205	killer cell lectin-like receptor subfamily B member 1	down
RNA-seq-Lung	ENSCHIG00000018078	CD300H	CMRF35-like molecule 6	down
RNA-seq-Lung	ENSCHIG00000014863	GUCY1A1	guanylate cyclase 1 soluble subunit alpha	down
RNA-seq-Lung	ENSCHIG00000017664	UPK1A	uroplakin 1A	down
RNA-seq-Lung	ENSCHIG00000003143	AKR1E2	aldo-keto reductase family 1 member E2	down
RNA-seq-Lung	ENSCHIG00000024156	TRBV15	-	down
RNA-seq-Lung	ENSCHIG00000009062	LOC108636740	low-density lipoprotein receptor-related protein 11-like	down
RNA-seq-Lung	ENSCHIG00000011885	FCER1A	Fc fragment of IgE receptor Ia	down
RNA-seq-Lung	ENSCHIG00000009039	GPR75	G protein-coupled receptor 75	down
RNA-seq-Lung	ENSCHIG00000025880	PRUNE2	prune homolog 2	down
RNA-seq-Lung	ENSCHIG00000022441	TLCD2	TLC domain containing 2	down
RNA-seq-Lung	ENSCHIG00000022466	GALNT13	polypeptide N-acetylgalactosaminyltransferase 13	down
RNA-seq-Lung	ENSCHIG00000022955	SFRP2	secreted frizzled related protein 2	down
RNA-seq-Lung	ENSCHIG00000026589	KRT4	keratin 4	down
RNA-seq-Lung	ENSCHIG00000000367	LOC102183132	chordin-like protein 1	down
RNA-seq-Lung	ENSCHIG00000012730	TMEM100	transmembrane protein 100	down
RNA-seq-Lung	ENSCHIG00000015503	KRT80	keratin 80	down
RNA-seq-Lung	ENSCHIG00000018618	LOC108634920	cytochrome P450 2B4-like	down
RNA-seq-Lung	ENSCHIG00000023131	HMCN1	hemicentin 1	down
RNA-seq-Lung	ENSCHIG00000026895	PAX2	paired box 2	down
RNA-seq-Lung	ENSCHIG00000011842	CNMD	chondromodulin	down
RNA-seq-Lung	ENSCHIG00000010220	CYP4B1	cytochrome P450 4B1-like	down
RNA-seq-Lung	ENSCHIG00000023789	RYR3	ryanodine receptor 3	down
RNA-seq-Lung	ENSCHIG00000012316	ANXA13	annexin A13	down
RNA-seq-Lung	ENSCHIG00000013063	SEMA3B	semaphorin 3B	down
RNA-seq-Lung	ENSCHIG00000021094	SHC2	SHC adaptor protein 2	down
RNA-seq-Lung	ENSCHIG00000002685	ELOVL7	ELOVL fatty acid elongase 7	down
RNA-seq-Lung	ENSCHIG00000024703	GALNT16	polypeptide N-acetylgalactosaminyltransferase 16	down
RNA-seq-Lung	ENSCHIG00000021962	-	-	down
RNA-seq-Lung	ENSCHIG00000012516	PTGFR	prostaglandin F receptor	down
RNA-seq-Lung	ENSCHIG00000008771	PPP1R3A	protein phosphatase 1 regulatory subunit 3A	down
RNA-seq-Lung	ENSCHIG00000015762	BAIAP3	BAI1 associated protein 3	down
RNA-seq-Lung	ENSCHIG00000019787	-	-	down
RNA-seq-Lung	ENSCHIG00000008984	GPR20	G protein-coupled receptor 20	down
RNA-seq-Lung	ENSCHIG00000016344	PPP2R2C	protein phosphatase 2 regulatory subunit Bgamma	down
RNA-seq-Lung	ENSCHIG00000010063	ACTN2	actinin alpha 2	down
RNA-seq-Lung	ENSCHIG00000026999	LTC4S	leukotriene C4 synthase	down
RNA-seq-Lung	ENSCHIG00000011761	MYOM2	myomesin 2	down
RNA-seq-Lung	ENSCHIG00000013889	MYL3	myosin light chain 3	down
RNA-seq-Lung	ENSCHIG00000023831	LUM	lumican	down
RNA-seq-Lung	ENSCHIG00000006250	KL	klotho	down
RNA-seq-Lung	ENSCHIG00000023193	NEBL	nebulette	down
RNA-seq-Lung	ENSCHIG00000011656	KCP	kielin/chordin-like protein	down
RNA-seq-Lung	ENSCHIG00000021972	PKHD1	polycystic kidney and hepatic disease 1 (autosomal recessive)	down
RNA-seq-Lung	ENSCHIG00000014064	SAMD3	sterile alpha motif domain containing 3	down
RNA-seq-Lung	ENSCHIG00000022970	BTNL9	butyrophilin like 9	down
RNA-seq-Lung	ENSCHIG00000008585	LOC102173702	glutathione S-transferase A2	down
RNA-seq-Lung	ENSCHIG00000020827	DSC2	desmocollin-2	down
RNA-seq-Lung	ENSCHIG00000020344	CD8B	CD8b molecule	down
RNA-seq-Lung	ENSCHIG00000017425	NIM1K	NIM1 serine/threonine protein kinase	down
RNA-seq-Lung	ENSCHIG00000010869	EFCC1	EF-hand and coiled-coil domain containing 1	down
RNA-seq-Lung	ENSCHIG00000003148	ALAS1	5'-aminolevulinate synthase 1	down
RNA-seq-Lung	ENSCHIG00000025408	-	-	down
RNA-seq-Lung	ENSCHIG00000023691	-	-	down
RNA-seq-Lung	ENSCHIG00000000144	DIPK1C	family with sequence similarity 69 member C	down
RNA-seq-Lung	ENSCHIG00000017573	HMCN2	hemicentin 2	down
RNA-seq-Lung	ENSCHIG00000016847	SEMA4F	ssemaphorin 4F	down
RNA-seq-Lung	ENSCHIG00000019936	SEMA3E	semaphorin 3E	down
RNA-seq-Lung	ENSCHIG00000011095	CLDN11	claudin 11	down
RNA-seq-Lung	ENSCHIG00000016028	THBS3	thrombospondin 3	down
RNA-seq-Lung	ENSCHIG00000021199	CACNA1E	voltage-dependent R-type calcium channel subunit alpha-1E	down
RNA-seq-Lung	ENSCHIG00000007401	LOC108636059	natural killer cells antigen CD94-like	down
RNA-seq-Lung	ENSCHIG00000009906	LOC102182573	NKG2-A/NKG2-B type II integral membrane protein	down
RNA-seq-Lung	ENSCHIG00000012337	-	-	down
RNA-seq-Lung	ENSCHIG00000015986	-	-	down
RNA-seq-Lung	ENSCHIG00000019074	CSMD1	CUB and Sushi multiple domains 1	down
RNA-seq-Lung	ENSCHIG00000023776	VEGFD	vascular endothelial growth factor D	down
RNA-seq-Lung	ENSCHIG00000006461	ADCYAP1R1	ADCYAP receptor type I	down
RNA-seq-Lung	ENSCHIG00000009143	ACTG2	actin, gamma 2, smooth muscle, enteric	down
RNA-seq-Lung	ENSCHIG00000022816	LOC102190288	UDP-glucuronosyltransferase 1-1	down
RNA-seq-Lung	ENSCHIG00000006703	TLR5	toll like receptor 5	down
RNA-seq-Lung	ENSCHIG00000022477	-	-	down
RNA-seq-Lung	ENSCHIG00000012832	IL31RA	interleukin 31 receptor A	down
RNA-seq-Lung	ENSCHIG00000000498	EGFL6	EGF like domain multiple 6	down
RNA-seq-Lung	ENSCHIG00000015130	-	-	down
RNA-seq-Lung	ENSCHIG00000012239	LOC102173738	alcohol dehydrogenase 4	down
RNA-seq-Lung	ENSCHIG00000014318	ARPP21	cAMP regulated phosphoprotein 21	down
RNA-seq-Lung	ENSCHIG00000016856	TNFSF10	tumor necrosis factor superfamily member 10	down
RNA-seq-Lung	ENSCHIG00000020256	GPD1	glycerol-3-phosphate dehydrogenase 1	down
RNA-seq-Lung	ENSCHIG00000017698	MAMSTR	MEF2 activating motif and SAP domain containing transcriptional regulator	down
RNA-seq-Lung	ENSCHIG00000022791	HOXB9	homeobox B9	down
RNA-seq-Lung	ENSCHIG00000019067	EGFLAM	EGF like, fibronectin type III and laminin G domains	down
RNA-seq-Lung	ENSCHIG00000018377	SEMA3D	semaphorin 3D	down
RNA-seq-Lung	ENSCHIG00000000200	LOC102188472	synaptotagmin-15	down
RNA-seq-Lung	ENSCHIG00000025819	TRPC3	transient receptor potential cation channel subfamily C member 3	down
RNA-seq-Lung	ENSCHIG00000016113	COL25A1	collagen type XXV alpha 1 chain	down
RNA-seq-Lung	ENSCHIG00000020070	ARHGAP44	Rho GTPase activating protein 44	down
RNA-seq-Lung	ENSCHIG00000011395	FAM180B	family with sequence similarity 180 member B	down
RNA-seq-Lung	ENSCHIG00000012788	LRP1B	LDL receptor related protein 1B	down
RNA-seq-Lung	ENSCHIG00000003509	TRAT1	T-cell receptor-associated transmembrane adapter 1	down
RNA-seq-Lung	ENSCHIG00000012887	TACSTD2	tumor-associated calcium signal transducer 2	down
RNA-seq-Lung	ENSCHIG00000021004	ITIH5	inter-alpha-trypsin inhibitor heavy chain family member 5	down
RNA-seq-Lung	ENSCHIG00000017237	HAPLN3	hyaluronan and proteoglycan link protein 3	down
RNA-seq-Lung	ENSCHIG00000025154	PRDM6	PR/SET domain 6	down
RNA-seq-Lung	ENSCHIG00000023555	SHH	sonic hedgehog	down
RNA-seq-Lung	ENSCHIG00000026811	SLC30A3	solute carrier family 30 member 3	down
RNA-seq-Lung	ENSCHIG00000015781	NAT8L	N-acetyltransferase 8 like	down
RNA-seq-Lung	ENSCHIG00000001541	LOC102170968	apolipoprotein L3-like	down
RNA-seq-Lung	ENSCHIG00000006548	SMCO3	single-pass membrane protein with coiled-coil domains 3	down
RNA-seq-Lung	ENSCHIG00000013464	CNGA3	cyclic nucleotide gated channel alpha 3	down
RNA-seq-Lung	ENSCHIG00000002315	TPPP2	tubulin polymerization promoting protein family member 2	down
RNA-seq-Lung	ENSCHIG00000021826	STXBP5L	syntaxin binding protein 5 like	down
RNA-seq-Lung	ENSCHIG00000024355	LINGO1	leucine rich repeat and Ig domain containing 1	down
RNA-seq-Lung	ENSCHIG00000022676	FRMD3	FERM domain containing 3	down
RNA-seq-Lung	ENSCHIG00000019753	NREP	neuronal regeneration related protein	down
RNA-seq-Lung	ENSCHIG00000013201	HLA-DRA	HLA class II histocompatibility antigen, DR alpha chain	down
RNA-seq-Lung	ENSCHIG00000023223	EMILIN3	elastin microfibril interfacer 3	down
RNA-seq-Lung	ENSCHIG00000026987	PTN	pleiotrophin	down
RNA-seq-Lung	ENSCHIG00000012354	TRPC5	transient receptor potential cation channel subfamily C member 5	down
RNA-seq-Lung	ENSCHIG00000024651	KISS1R	KISS1 receptor	down
RNA-seq-Lung	ENSCHIG00000026695	RXRG	retinoid X receptor gamma	down
RNA-seq-Lung	ENSCHIG00000009617	KCNJ11	potassium voltage-gated channel subfamily J member 11	down
RNA-seq-Lung	ENSCHIG00000011768	SPOCK2	SPARC/osteonectin, cwcv and kazal like domains proteoglycan 2	down
RNA-seq-Lung	ENSCHIG00000009329	ZNF704	zinc finger protein 704	down
RNA-seq-Lung	ENSCHIG00000020172	LOC106502311	uncharacterized LOC106502311	down
RNA-seq-Lung	ENSCHIG00000019954	DPEP2	dipeptidase 2	down
RNA-seq-Lung	ENSCHIG00000013597	JCAD	KIAA1462 ortholog	down
RNA-seq-Lung	ENSCHIG00000006756	GDAP1	ganglioside induced differentiation associated protein 1	down
RNA-seq-Lung	ENSCHIG00000010069	NRARP	NOTCH-regulated ankyrin repeat protein	down
RNA-seq-Lung	ENSCHIG00000019307	GTF2A1L	general transcription factor IIA subunit 1 like	down
RNA-seq-Lung	ENSCHIG00000006644	LOC102168295	membrane primary amine oxidase	down
RNA-seq-Lung	ENSCHIG00000008392	CACNA1G	calcium voltage-gated channel subunit alpha1 G	down
RNA-seq-Lung	ENSCHIG00000027224	NXPH3	neurexophilin 3	down
RNA-seq-Lung	ENSCHIG00000022575	ZDBF2	zinc finger DBF-type containing 2	down
RNA-seq-Lung	ENSCHIG00000017921	ASB9	ankyrin repeat and SOCS box containing 9	down
RNA-seq-Lung	ENSCHIG00000004964	TPRG1	tumor protein p63 regulated 1	down
RNA-seq-Lung	ENSCHIG00000027062	-	-	down
RNA-seq-Lung	ENSCHIG00000023460	CA11	carbonic anhydrase 11	down
RNA-seq-Lung	ENSCHIG00000005349	PTCHD1	patched domain containing 1	down
RNA-seq-Lung	ENSCHIG00000025204	PDLIM3	PDZ and LIM domain 3	down
RNA-seq-Lung	ENSCHIG00000021297	PODNL1	podocan-like protein 1	down
RNA-seq-Lung	ENSCHIG00000027015	RYR2	ryanodine receptor 2	down
RNA-seq-Lung	ENSCHIG00000021546	CXCL9	C-X-C motif chemokine ligand 9	down
RNA-seq-Lung	ENSCHIG00000025090	CPE	carboxypeptidase E	down
RNA-seq-Lung	ENSCHIG00000020528	GRID2	glutamate ionotropic receptor delta type subunit 2	down
RNA-seq-Lung	ENSCHIG00000024899	-	-	down
RNA-seq-Lung	ENSCHIG00000020832	DACT1	dishevelled binding antagonist of beta catenin 1	down
RNA-seq-Lung	ENSCHIG00000017113	LIMCH1	LIM and calponin homology domains 1	down
RNA-seq-Lung	ENSCHIG00000020061	LDLRAD1	low density lipoprotein receptor class A domain containing 1	down
RNA-seq-Lung	ENSCHIG00000024039	MUC15	mucin 15, cell surface associated	down
RNA-seq-Lung	ENSCHIG00000026067	RTN4RL1	reticulon 4 receptor like 1	down
RNA-seq-Lung	ENSCHIG00000008579	TMEM37	transmembrane protein 37	down
RNA-seq-Lung	ENSCHIG00000026062	GRB14	growth factor receptor bound protein 14	down
RNA-seq-Lung	ENSCHIG00000018775	PROC	protein C, inactivator of coagulation factors Va and VIIIa	down
RNA-seq-Lung	ENSCHIG00000020069	SCEL	sciellin	down
RNA-seq-Lung	ENSCHIG00000016613	CBLN4	cerebellin 4 precursor	down
RNA-seq-Lung	ENSCHIG00000021237	TIMD4	T-cell immunoglobulin and mucin domain containing 4	down
RNA-seq-Lung	ENSCHIG00000010627	MFSD4A	major facilitator superfamily domain containing 4A	down
RNA-seq-Lung	ENSCHIG00000024484	SSPN	sarcospan	down
RNA-seq-Lung	ENSCHIG00000020222	TMOD1	tropomodulin 1	down
RNA-seq-Lung	ENSCHIG00000010714	GJA5	gap junction protein alpha 5	down
RNA-seq-Lung	ENSCHIG00000026103	EVPL	envoplakin	down
RNA-seq-Lung	ENSCHIG00000024050	SLC18A2	solute carrier family 18 member A2	down
RNA-seq-Lung	ENSCHIG00000015895	-	-	down
RNA-seq-Lung	ENSCHIG00000016392	THSD1	thrombospondin type 1 domain containing 1	down
RNA-seq-Lung	ENSCHIG00000021348	APOA1	apolipoprotein A1	down
RNA-seq-Lung	ENSCHIG00000002861	UBE2QL1	ubiquitin conjugating enzyme E2 Q family like 1	down
RNA-seq-Lung	ENSCHIG00000011470	AGTR1	angiotensin II receptor type 1	down
RNA-seq-Lung	ENSCHIG00000012403	LOC102190581	oocyte zinc finger protein XlCOF26	down
RNA-seq-Lung	ENSCHIG00000004923	PCDH20	protocadherin 20	down
RNA-seq-Lung	ENSCHIG00000012150	MTURN	maturin, neural progenitor differentiation regulator homolog	down
RNA-seq-Lung	ENSCHIG00000022140	-	-	down
RNA-seq-Lung	ENSCHIG00000019758	CNN1	calponin 1	down
RNA-seq-Lung	ENSCHIG00000012747	TBXA2R	thromboxane A2 receptor	down
RNA-seq-Lung	ENSCHIG00000013658	AMIGO2	adhesion molecule with Ig like domain 2	down
RNA-seq-Lung	ENSCHIG00000011185	TENM3	teneurin transmembrane protein 3	down
RNA-seq-Lung	ENSCHIG00000024748	GNG11	G protein subunit gamma 11	down
[truncated: 7,580 more rows]
